# Supplementary material for: Kinematics of male Eupalaestrus weijenberghi (Araneae, Theraphosidae) locomotion on different substrates and inclines
Source: PeerJ. 2019 Sep 26;7:e7748. doi: 10.7717/peerj.7748 (PMC6766366; doi:10.7717/peerj.7748)
Supplement: Supplemental Information 1 [file peerj-07-7748-s001.zip]

Archive with 48 entries (45 files):
- Silva-Pereyra et al 2019 - Supplementary document - Kinematic data/
- Silva-Pereyra et al 2019 - Supplementary document - Kinematic data/.DS_Store
- __MACOSX/
- __MACOSX/Silva-Pereyra et al 2019 - Supplementary document - Kinematic data/
- __MACOSX/Silva-Pereyra et al 2019 - Supplementary document - Kinematic data/._.DS_Store
- Silva-Pereyra et al 2019 - Supplementary document - Kinematic data/619t0.3d
- __MACOSX/Silva-Pereyra et al 2019 - Supplementary document - Kinematic data/._619t0.3d
- Silva-Pereyra et al 2019 - Supplementary document - Kinematic data/619t12.3d
- __MACOSX/Silva-Pereyra et al 2019 - Supplementary document - Kinematic data/._619t12.3d
- Silva-Pereyra et al 2019 - Supplementary document - Kinematic data/619v0.3d
- __MACOSX/Silva-Pereyra et al 2019 - Supplementary document - Kinematic data/._619v0.3d
- Silva-Pereyra et al 2019 - Supplementary document - Kinematic data/619v12.3d
- __MACOSX/Silva-Pereyra et al 2019 - Supplementary document - Kinematic data/._619v12.3d
- Silva-Pereyra et al 2019 - Supplementary document - Kinematic data/623t0.3d
- __MACOSX/Silva-Pereyra et al 2019 - Supplementary document - Kinematic data/._623t0.3d
- Silva-Pereyra et al 2019 - Supplementary document - Kinematic data/623t12.3d
- __MACOSX/Silva-Pereyra et al 2019 - Supplementary document - Kinematic data/._623t12.3d
- Silva-Pereyra et al 2019 - Supplementary document - Kinematic data/623v0.3d
- __MACOSX/Silva-Pereyra et al 2019 - Supplementary document - Kinematic data/._623v0.3d
- Silva-Pereyra et al 2019 - Supplementary document - Kinematic data/623v12.3d
- __MACOSX/Silva-Pereyra et al 2019 - Supplementary document - Kinematic data/._623v12.3d
- Silva-Pereyra et al 2019 - Supplementary document - Kinematic data/624t0.3d
- __MACOSX/Silva-Pereyra et al 2019 - Supplementary document - Kinematic data/._624t0.3d
- Silva-Pereyra et al 2019 - Supplementary document - Kinematic data/624t12.3d
- __MACOSX/Silva-Pereyra et al 2019 - Supplementary document - Kinematic data/._624t12.3d
- Silva-Pereyra et al 2019 - Supplementary document - Kinematic data/624v0.txt
- __MACOSX/Silva-Pereyra et al 2019 - Supplementary document - Kinematic data/._624v0.txt
- Silva-Pereyra et al 2019 - Supplementary document - Kinematic data/624v12.3d
- __MACOSX/Silva-Pereyra et al 2019 - Supplementary document - Kinematic data/._624v12.3d
- Silva-Pereyra et al 2019 - Supplementary document - Kinematic data/627t0.3d
- __MACOSX/Silva-Pereyra et al 2019 - Supplementary document - Kinematic data/._627t0.3d
- Silva-Pereyra et al 2019 - Supplementary document - Kinematic data/627t12.3d
- __MACOSX/Silva-Pereyra et al 2019 - Supplementary document - Kinematic data/._627t12.3d
- Silva-Pereyra et al 2019 - Supplementary document - Kinematic data/627v0.3d
- __MACOSX/Silva-Pereyra et al 2019 - Supplementary document - Kinematic data/._627v0.3d
- Silva-Pereyra et al 2019 - Supplementary document - Kinematic data/627v12.3d
- __MACOSX/Silva-Pereyra et al 2019 - Supplementary document - Kinematic data/._627v12.3d
- Silva-Pereyra et al 2019 - Supplementary document - Kinematic data/629t0.3d
- __MACOSX/Silva-Pereyra et al 2019 - Supplementary document - Kinematic data/._629t0.3d
- Silva-Pereyra et al 2019 - Supplementary document - Kinematic data/629t12.3d
- __MACOSX/Silva-Pereyra et al 2019 - Supplementary document - Kinematic data/._629t12.3d
- Silva-Pereyra et al 2019 - Supplementary document - Kinematic data/629v0.3d
- __MACOSX/Silva-Pereyra et al 2019 - Supplementary document - Kinematic data/._629v0.3d
- Silva-Pereyra et al 2019 - Supplementary document - Kinematic data/629v12.3d
- __MACOSX/Silva-Pereyra et al 2019 - Supplementary document - Kinematic data/._629v12.3d
- Silva-Pereyra et al 2019 - Supplementary document - Kinematic data/Silva-Pereyra et al 2019 Suppl Kinematic data.pdf
- __MACOSX/Silva-Pereyra et al 2019 - Supplementary document - Kinematic data/._Silva-Pereyra et al 2019 Suppl Kinematic data.pdf
- __MACOSX/._Silva-Pereyra et al 2019 - Supplementary document - Kinematic data
