# Supplementary material for: Kinematics of male Eupalaestrus weijenberghi (Araneae, Theraphosidae) locomotion on different substrates and inclines
Source: PeerJ. 2019 Sep 26;7:e7748. doi: 10.7717/peerj.7748 (PMC6766366; doi:10.7717/peerj.7748)
Supplement: Supplemental Information 1 [file peerj-07-7748-s001.zip › Silva-Pereyra et al 2019 - Supplementary document - Kinematic data/619t0.3d]

1  21.271246 8.573763 3.273079 NaN NaN NaN  23.268311 9.565388 3.325681 21.743893 4.915437 2.751257 NaN NaN NaN  23.293356 7.642187 2.304651 24.506252 5.538733 2.683615 NaN NaN NaN  24.572639 8.251543 2.831335 28.246452 6.928279 0.255166 NaN NaN NaN  25.911791 8.504137 2.622809 26.887497 11.748794 0.926878 NaN NaN NaN  25.159872 9.883600 3.244373 27.665991 12.360559 3.176237 NaN NaN NaN  25.789465 12.554169 3.362439 20.894455 12.692131 3.584818 NaN NaN NaN  23.242086 11.628539 3.447358 20.045856 10.104459 3.267299 NaN NaN NaN  22.163452 11.919200 3.515678 24.546783 9.166622 3.075279
2  20.224066 9.145432 3.456481 NaN NaN NaN  22.955568 9.611550 3.298710 21.765871 4.956279 2.757800 NaN NaN NaN  23.183710 7.664292 2.340307 24.014334 5.596237 2.674438 NaN NaN NaN  24.387156 8.220417 2.883712 28.281811 6.930258 0.317199 NaN NaN NaN  25.859020 8.535200 2.575725 27.109573 11.410378 3.118982 NaN NaN NaN  24.944399 10.186953 3.287381 27.649708 12.335279 3.179260 NaN NaN NaN  25.692881 12.564483 3.370094 20.690611 12.644559 3.558909 NaN NaN NaN  22.762383 11.933571 2.659449 20.069078 10.121688 3.260239 NaN NaN NaN  22.048943 11.950046 3.528336 24.354248 9.225666 3.088331
3  19.598564 9.101643 3.544360 NaN NaN NaN  22.646099 9.655583 3.400816 21.796038 4.901763 2.754441 NaN NaN NaN  23.044666 7.589129 2.395022 23.598364 5.545934 2.657199 NaN NaN NaN  24.218668 8.160509 2.848775 28.297632 6.972301 0.251345 NaN NaN NaN  25.791914 8.552287 2.558301 26.762917 11.332486 3.125406 NaN NaN NaN  24.910788 10.325723 3.294045 27.649160 12.344749 3.179860 NaN NaN NaN  25.613106 12.593069 3.367354 20.489021 12.554565 3.531969 NaN NaN NaN  22.933777 11.929310 3.465386 20.041338 10.083894 3.266275 NaN NaN NaN  21.972427 11.940261 3.535246 24.258221 9.251915 3.103278
4  19.662022 8.960623 4.009867 NaN NaN NaN  22.344826 9.625703 3.424129 22.103344 5.840008 2.439949 NaN NaN NaN  22.993885 7.656468 2.405760 23.102806 4.904995 2.803417 NaN NaN NaN  24.225191 8.014480 2.748684 28.257669 6.965571 0.212164 NaN NaN NaN  25.718002 8.577451 2.487916 26.629757 11.328135 3.116963 NaN NaN NaN  24.835258 10.439260 2.947270 27.655954 12.336108 3.175875 NaN NaN NaN  25.554287 12.620173 3.371471 20.333559 12.428154 3.489524 NaN NaN NaN  22.779444 11.986999 3.473863 20.084444 10.143313 3.272022 NaN NaN NaN  21.831842 11.891083 3.541894 24.142670 9.261306 3.102009
5  19.415916 9.018766 4.114137 NaN NaN NaN  22.055908 9.576735 3.392768 22.106392 5.848820 2.419447 NaN NaN NaN  22.891409 7.638275 2.415382 22.847292 4.876085 2.770974 NaN NaN NaN  24.034267 7.873445 2.557389 28.270649 6.934577 0.243214 NaN NaN NaN  25.639206 8.583285 2.399484 26.623163 11.316429 3.109903 NaN NaN NaN  24.829239 10.545261 2.936593 27.661194 12.341441 3.177230 NaN NaN NaN  25.412064 12.678806 3.381461 20.206839 12.194125 3.420089 NaN NaN NaN  22.668053 12.004683 3.468825 20.050903 10.098964 3.262502 NaN NaN NaN  21.766468 11.860826 3.543718 23.940552 9.260627 3.106238
6  19.126299 8.972610 4.170336 NaN NaN NaN  21.723673 9.530863 3.330570 21.742065 4.885860 2.747202 NaN NaN NaN  22.832996 7.616877 2.419776 22.473566 4.843572 2.741038 NaN NaN NaN  23.906322 7.702706 2.481869 28.308086 6.909195 0.200285 NaN NaN NaN  25.582323 8.553521 2.354783 26.572781 11.271994 3.104363 NaN NaN NaN  24.691977 10.532921 2.894344 27.653280 12.318276 3.175367 NaN NaN NaN  25.318300 12.717604 3.390837 20.125443 11.942819 3.365189 NaN NaN NaN  22.358986 13.220814 3.581073 20.093746 10.140124 3.257364 NaN NaN NaN  21.646889 11.803201 3.547295 23.849413 9.209564 3.100609
7  18.835875 9.002479 4.122437 NaN NaN NaN  21.427443 9.494696 3.294647 21.728165 4.937895 2.748936 NaN NaN NaN  22.712980 7.636456 2.431753 22.259165 4.713961 2.716367 NaN NaN NaN  23.759327 7.553388 2.294152 28.328487 6.867635 0.272929 NaN NaN NaN  25.493277 8.486732 2.272806 26.563242 11.305754 3.110978 NaN NaN NaN  24.636475 10.540244 2.912023 27.671579 12.345262 3.170132 NaN NaN NaN  25.243441 12.690485 3.392570 20.234541 11.725198 3.307857 NaN NaN NaN  22.312416 13.300242 3.582109 20.063112 10.101373 3.265973 NaN NaN NaN  21.613255 11.762935 3.546220 23.796999 9.678651 2.124871
8  18.596167 9.006199 4.010683 NaN NaN NaN  21.175774 9.408824 3.251542 21.753462 4.923949 2.754063 NaN NaN NaN  22.588791 7.611810 2.465960 22.267052 4.654566 2.713399 NaN NaN NaN  23.670233 7.496186 2.338407 28.340946 6.882298 0.273202 NaN NaN NaN  25.448586 8.435689 2.254595 26.549002 11.326967 3.109401 NaN NaN NaN  24.576015 10.506024 2.937024 27.622421 12.189089 3.167042 NaN NaN NaN  25.156826 12.619242 3.383313 20.337593 11.598235 3.269950 NaN NaN NaN  22.277952 13.360780 3.586515 20.076097 10.099179 3.266773 NaN NaN NaN  21.549816 11.740350 3.552425 23.703180 9.598860 2.125544
9  18.321564 8.975902 3.865629 NaN NaN NaN  20.981150 9.394830 3.219215 21.779024 4.915151 2.746562 NaN NaN NaN  22.542986 7.589328 2.481202 22.181934 4.646136 2.709207 NaN NaN NaN  23.624002 7.479702 2.353239 28.344227 6.858920 0.232895 NaN NaN NaN  25.408724 8.411501 2.200603 26.529659 11.262538 3.113740 NaN NaN NaN  24.551012 10.557199 2.889386 27.587904 12.073314 3.153697 NaN NaN NaN  25.044615 12.475185 3.387112 20.337603 11.600210 3.259738 NaN NaN NaN  22.285543 13.400084 3.581918 20.096523 10.054197 3.280788 NaN NaN NaN  21.500589 11.780488 3.554106 23.524538 9.092622 3.115626
10  18.079973 8.960252 3.679041 NaN NaN NaN  20.954699 9.363778 3.440382 21.766357 4.919902 2.746649 NaN NaN NaN  22.449965 7.545355 2.475578 22.773582 6.359036 0.338738 NaN NaN NaN  23.611343 7.431761 2.408588 28.318567 6.857796 0.302803 NaN NaN NaN  25.356512 8.407982 2.208340 26.533808 11.280577 3.113667 NaN NaN NaN  24.540640 10.520412 2.882509 27.479939 11.953266 3.164555 NaN NaN NaN  24.842539 12.290465 3.395615 20.424988 11.600088 3.264555 NaN NaN NaN  22.271694 13.396211 3.583581 20.046408 10.007842 3.268401 NaN NaN NaN  21.451756 11.923224 3.565119 23.467394 9.149002 3.122154
11  17.973635 8.943831 3.515842 NaN NaN NaN  20.823389 9.392366 3.443612 21.772369 4.926872 2.754301 NaN NaN NaN  22.408182 7.536405 2.537031 22.798525 6.351128 0.332293 NaN NaN NaN  23.559784 7.457268 2.376559 28.316488 6.877700 0.262364 NaN NaN NaN  25.309612 8.403634 2.172602 26.552946 11.268487 3.114054 NaN NaN NaN  24.510103 10.550839 2.880874 27.298618 11.985828 3.191276 NaN NaN NaN  24.930323 11.239541 3.316028 20.363695 11.530861 3.266327 NaN NaN NaN  22.299862 13.415000 3.584593 20.112961 10.085573 3.260261 NaN NaN NaN  21.397074 11.876348 3.569784 23.406361 9.178989 3.120032
12  17.769548 8.891712 3.567307 NaN NaN NaN  20.772537 9.086025 3.010877 22.269087 6.600306 0.381910 NaN NaN NaN  22.366743 7.580977 2.494946 22.279739 4.679650 2.719472 NaN NaN NaN  23.525093 7.482330 2.396523 28.356459 6.876894 0.264443 NaN NaN NaN  25.249161 8.448453 2.117652 26.531605 11.285286 3.111512 NaN NaN NaN  24.496468 10.597068 2.890138 26.897274 12.223257 3.249392 NaN NaN NaN  24.589548 11.214039 3.337865 20.376057 11.605290 3.267693 NaN NaN NaN  22.197533 13.422637 3.595602 20.044462 10.035190 3.269302 NaN NaN NaN  21.369331 11.893284 3.572762 23.340204 9.185752 3.130390
13  17.678749 8.780612 3.470299 NaN NaN NaN  20.628044 8.906528 3.354012 21.756685 4.939431 2.752738 NaN NaN NaN  22.297726 7.646677 2.476484 22.269915 4.698341 2.712036 NaN NaN NaN  23.467796 7.546545 2.340511 28.309032 7.020761 0.257498 NaN NaN NaN  25.191782 8.523058 2.111654 26.563126 11.308467 3.107916 NaN NaN NaN  24.423044 10.657172 2.857912 26.349083 12.515331 3.318482 NaN NaN NaN  24.125683 10.828688 3.310570 20.381847 11.594739 3.255580 NaN NaN NaN  22.143003 13.472552 3.604831 20.097490 10.105879 3.273850 NaN NaN NaN  21.315985 11.864369 3.577566 23.273563 9.266503 3.125182
14  17.492252 8.673746 3.356132 NaN NaN NaN  20.521204 8.938929 3.331438 21.787758 5.000984 2.762079 NaN NaN NaN  22.262617 7.768999 2.612668 22.779587 6.396911 0.297427 NaN NaN NaN  23.400824 7.667203 2.291561 28.259306 7.122928 0.469156 NaN NaN NaN  24.980244 8.541683 2.145240 26.535553 11.276166 3.111910 NaN NaN NaN  24.358002 10.709167 2.845263 25.891186 12.897229 3.375404 NaN NaN NaN  23.806805 10.844990 3.333169 20.387886 11.566503 3.268710 NaN NaN NaN  22.100555 13.470675 3.607719 19.999645 10.160357 3.291790 NaN NaN NaN  21.336361 11.804284 3.574358 23.202688 9.257071 3.129133
15  17.426603 8.546126 3.236297 NaN NaN NaN  20.364964 8.915919 3.292692 21.996393 5.913762 2.584746 NaN NaN NaN  22.206224 8.046430 2.836533 22.273226 4.674044 2.721205 NaN NaN NaN  23.350061 7.691157 2.356405 28.120718 7.243454 0.666849 NaN NaN NaN  24.813709 8.584052 2.345407 26.535727 11.271579 3.110706 NaN NaN NaN  24.261627 10.785843 2.859223 25.334257 13.170523 3.416620 NaN NaN NaN  23.606798 10.890261 3.348527 20.379675 11.614291 3.257256 NaN NaN NaN  22.038624 13.494620 3.614864 19.959354 10.397875 3.319789 NaN NaN NaN  21.358782 11.607910 3.568068 23.113214 9.311072 3.130201
16  17.365866 8.442308 3.135288 NaN NaN NaN  20.246109 8.909821 3.272773 21.741264 6.070002 2.674664 NaN NaN NaN  21.946968 8.428653 2.959306 22.591398 5.583347 2.407710 NaN NaN NaN  23.292751 7.770806 2.314090 27.851294 7.382785 0.963555 NaN NaN NaN  24.769777 8.699990 3.150041 26.515526 11.290846 3.114534 NaN NaN NaN  24.164968 10.792938 2.840632 24.127556 12.653431 3.353085 NaN NaN NaN  23.362638 10.905949 3.366707 20.349373 11.617983 3.266049 NaN NaN NaN  21.944971 13.466558 3.623902 19.742996 10.554473 3.382489 NaN NaN NaN  21.309734 11.395928 3.569327 22.886463 10.117128 2.034338
17  17.364681 8.286278 3.026182 NaN NaN NaN  20.033501 8.869086 3.253612 21.333805 6.320983 2.808302 NaN NaN NaN  21.802959 8.861462 3.343864 22.206684 4.719794 2.719115 NaN NaN NaN  23.146278 7.798966 2.271084 27.495834 7.454636 1.175020 NaN NaN NaN  24.400372 8.821329 3.192587 26.542658 11.327788 3.113404 NaN NaN NaN  24.100452 10.829528 2.878238 23.718021 12.632915 3.374074 NaN NaN NaN  23.222374 10.817850 3.367901 20.376753 11.644110 3.267674 NaN NaN NaN  21.898203 13.425522 3.626291 19.360910 10.808572 3.452370 NaN NaN NaN  21.543949 10.894523 3.511827 22.753519 10.128183 2.075714
18  17.354616 8.189795 2.927765 NaN NaN NaN  19.872059 8.804430 3.252057 20.661861 6.506523 2.977552 NaN NaN NaN  21.689468 9.076469 3.372540 22.256689 4.694249 2.717159 NaN NaN NaN  22.994698 7.774493 2.288005 27.099583 7.417636 1.295756 NaN NaN NaN  23.997810 8.942880 3.231754 26.511538 11.288153 3.112473 NaN NaN NaN  23.926643 10.793002 2.857147 23.382479 12.552059 3.363546 NaN NaN NaN  23.041357 10.804658 3.371846 19.530760 11.269685 3.436382 NaN NaN NaN  21.750891 13.368171 3.629876 18.904085 11.109071 3.561467 NaN NaN NaN  21.460300 10.802509 3.509566 22.580593 10.121106 2.088736
19  17.367643 8.031269 2.831423 NaN NaN NaN  19.668081 8.275275 3.337985 19.442087 6.810472 3.338060 NaN NaN NaN  21.418783 9.123587 3.394513 22.581358 5.581823 2.410176 NaN NaN NaN  22.895220 7.792042 2.273566 26.586138 7.396440 1.330602 NaN NaN NaN  23.614700 9.025949 3.260848 25.511879 11.737368 0.151574 NaN NaN NaN  23.743338 10.780928 2.838009 22.996798 12.436782 3.361130 NaN NaN NaN  22.843016 10.759983 3.371183 19.503941 11.346972 3.434733 NaN NaN NaN  21.645441 13.307473 3.636441 18.476301 11.225047 3.655033 NaN NaN NaN  21.271910 10.732258 3.512753 22.603519 9.834350 2.076823
20  17.433069 7.995584 2.761641 NaN NaN NaN  18.342115 7.162308 3.663037 18.782171 7.048664 3.432446 NaN NaN NaN  21.071026 9.150218 3.417833 22.608591 5.595126 2.402254 NaN NaN NaN  22.689793 7.783395 2.258370 26.016254 7.392535 1.301751 NaN NaN NaN  23.274883 8.775430 3.250526 26.501083 11.296922 3.112358 NaN NaN NaN  23.564919 10.768213 2.850846 22.616201 12.319493 3.363175 NaN NaN NaN  22.731861 11.190661 3.441823 19.486601 11.371436 3.440852 NaN NaN NaN  21.463003 13.179323 3.641281 18.398903 11.840507 3.122153 NaN NaN NaN  21.010176 10.733853 3.532984 22.376776 9.798392 2.072433
21  17.436623 7.962326 2.746183 NaN NaN NaN  18.336473 7.327438 3.664699 18.212877 7.823352 3.507813 NaN NaN NaN  20.701565 9.133371 3.432667 22.577063 5.592594 2.405206 NaN NaN NaN  22.473215 7.900878 2.288511 25.472410 7.461874 1.246436 NaN NaN NaN  22.811701 9.208682 3.315963 26.472464 11.311969 3.114281 NaN NaN NaN  23.387310 10.757429 2.829262 23.164629 13.277251 3.506648 NaN NaN NaN  22.537891 11.224776 3.451326 19.482637 11.350740 3.440645 NaN NaN NaN  21.369150 13.196355 3.649384 17.967941 11.759520 3.456652 NaN NaN NaN  20.597857 10.811480 3.562275 22.022982 9.680635 2.086476
22  17.438967 7.994399 2.733428 NaN NaN NaN  18.196253 7.430273 3.678305 17.774607 7.958443 3.557283 NaN NaN NaN  20.400883 8.613392 3.380607 22.592524 5.574923 2.408529 NaN NaN NaN  22.300053 7.855158 2.368201 24.766418 6.739980 2.700349 NaN NaN NaN  22.480909 8.939628 3.294618 26.490685 11.235372 3.114702 NaN NaN NaN  23.211658 10.744720 2.766773 22.899733 13.219625 3.515725 NaN NaN NaN  22.377161 11.282619 3.462214 21.342922 15.624063 3.771286 NaN NaN NaN  21.186831 13.191784 3.654487 17.568640 11.820621 3.586345 NaN NaN NaN  20.246450 10.976156 3.593481 21.852867 9.682934 2.118594
23  17.404768 8.008883 2.733236 NaN NaN NaN  18.029736 7.420613 3.691088 17.495560 7.544895 3.495659 NaN NaN NaN  20.109325 8.497039 3.377582 22.587481 5.585415 2.400261 NaN NaN NaN  22.255783 7.798134 2.313190 24.292456 6.730352 2.686771 NaN NaN NaN  22.222530 8.954267 3.309321 26.481092 11.279714 3.117036 NaN NaN NaN  23.105469 10.746311 2.744002 22.632719 13.240252 3.529285 NaN NaN NaN  22.244558 11.376950 3.468998 21.370577 15.608774 3.766798 NaN NaN NaN  21.088095 13.177665 3.664406 17.173090 11.834265 3.660240 NaN NaN NaN  19.955463 11.063169 3.616230 21.690268 9.684662 2.116162
24  17.167194 6.801214 3.146978 NaN NaN NaN  18.097927 7.493861 3.680538 17.306515 7.427766 3.457100 NaN NaN NaN  19.886461 8.342937 3.356150 22.646681 6.435597 0.337650 NaN NaN NaN  22.218353 7.760784 2.328543 23.858788 6.712903 2.670394 NaN NaN NaN  22.033484 9.355350 3.372476 26.449064 11.322630 3.117906 NaN NaN NaN  23.115965 10.760874 2.757732 22.493763 13.165733 3.517883 NaN NaN NaN  22.164808 11.436703 3.477169 21.344597 15.639191 3.767975 NaN NaN NaN  20.991474 13.179263 3.669430 16.899439 11.798455 3.674330 NaN NaN NaN  19.739410 11.136404 3.623877 21.233059 9.045348 3.273304
25  17.130100 6.820612 3.143379 NaN NaN NaN  18.054804 7.552379 3.683381 17.187059 7.306575 3.424365 NaN NaN NaN  19.705734 8.231075 3.343985 22.622314 6.387365 0.296829 NaN NaN NaN  22.179201 7.771167 2.302638 23.539646 7.533594 0.911431 NaN NaN NaN  21.914999 9.409620 3.381122 26.496485 11.300109 3.114722 NaN NaN NaN  23.090490 10.797194 2.760224 21.261181 11.932050 3.299520 NaN NaN NaN  22.101919 11.577758 3.485680 21.354424 15.606621 3.767038 NaN NaN NaN  20.921478 13.210082 3.673844 16.695074 11.843082 3.620583 NaN NaN NaN  19.571228 11.226759 3.637700 21.155436 9.054378 3.279099
26  17.100737 6.757156 3.142472 NaN NaN NaN  17.996017 7.590275 3.690717 17.030819 7.250003 3.367306 NaN NaN NaN  19.530535 8.170132 3.323929 22.659554 6.417930 0.318063 NaN NaN NaN  22.145752 7.731550 2.300647 23.122429 7.548608 0.874670 NaN NaN NaN  21.842052 9.401033 3.384170 26.466311 11.283402 3.119119 NaN NaN NaN  23.055042 10.787047 2.731389 22.348520 12.953436 3.491895 NaN NaN NaN  21.836760 12.602167 3.581365 21.322857 15.584682 3.768848 NaN NaN NaN  20.908445 13.166086 3.676666 16.567776 11.935274 3.600813 NaN NaN NaN  19.431564 11.273959 3.644924 21.462074 9.330094 3.198305
27  17.134727 6.772218 3.147011 NaN NaN NaN  17.931362 7.619746 3.695068 16.819218 7.201376 3.322036 NaN NaN NaN  19.371525 8.121014 3.316220 22.633173 6.408748 0.309628 NaN NaN NaN  22.037373 7.779139 2.264382 24.458736 6.165197 2.971655 NaN NaN NaN  21.718597 9.392227 3.394902 25.317055 10.153705 2.924355 NaN NaN NaN  23.030165 10.797330 2.733846 22.289452 12.811239 3.471656 NaN NaN NaN  21.809153 12.837149 3.592363 21.296932 15.615910 3.772183 NaN NaN NaN  20.848495 13.179609 3.683287 16.380707 11.767934 3.865972 NaN NaN NaN  19.329996 11.355899 3.647730 21.365194 9.296259 3.199129
28  17.121868 6.800709 3.149342 NaN NaN NaN  17.837101 7.688638 3.702878 16.642775 7.209774 3.296423 NaN NaN NaN  19.181116 8.076100 3.302042 22.633787 6.424021 0.340985 NaN NaN NaN  21.986012 7.712015 2.242999 22.603285 7.606120 0.578629 NaN NaN NaN  21.691856 9.332261 3.382933 25.318111 10.125254 2.925810 NaN NaN NaN  22.983698 10.784195 2.680104 20.799500 13.214895 0.301288 NaN NaN NaN  21.725271 12.859041 3.599092 21.284090 15.614287 3.767557 NaN NaN NaN  20.745855 13.162332 3.691409 16.210264 11.868604 3.866282 NaN NaN NaN  19.101654 11.371714 3.669140 21.238636 9.298453 3.206467
29  17.086006 6.763718 3.141351 NaN NaN NaN  17.780100 7.709262 3.707317 16.485929 7.170334 3.242718 NaN NaN NaN  19.025196 8.090825 3.297934 22.658220 5.565184 2.397290 NaN NaN NaN  21.843954 7.760675 2.235645 22.337936 7.577864 0.364288 NaN NaN NaN  21.689753 8.805340 3.316759 25.294231 10.108597 2.932882 NaN NaN NaN  22.900509 10.813278 2.643543 20.720259 13.192915 0.274924 NaN NaN NaN  21.656868 12.861071 3.602393 21.356840 15.642357 3.768247 NaN NaN NaN  20.648373 13.147332 3.696148 16.041979 11.936823 3.875712 NaN NaN NaN  18.981060 11.438462 3.678144 21.093143 9.266874 3.210062
30  17.110949 6.744411 3.140715 NaN NaN NaN  17.693050 7.766965 3.718078 16.306288 7.099232 3.197134 NaN NaN NaN  18.855824 8.000725 3.281998 22.626993 5.580469 2.415318 NaN NaN NaN  21.773573 7.721940 2.191318 22.269991 7.402260 0.359397 NaN NaN NaN  21.583918 8.892253 3.008769 25.297497 10.131842 2.925429 NaN NaN NaN  22.823252 10.827490 2.581776 20.721167 13.169681 0.267622 NaN NaN NaN  21.588453 12.799384 3.602090 21.304041 15.611728 3.770795 NaN NaN NaN  20.493740 13.181634 3.709866 15.893437 11.951874 3.884735 NaN NaN NaN  18.812628 11.478707 3.684346 20.990644 9.278282 3.213500
31  17.118963 6.792879 3.143975 NaN NaN NaN  17.604071 7.725069 3.722092 16.172085 7.034283 3.110045 NaN NaN NaN  18.723253 7.967188 3.262508 22.595623 5.514707 2.393822 NaN NaN NaN  21.707491 7.717710 2.159304 22.339148 7.382499 0.253955 NaN NaN NaN  21.520212 8.865419 3.010651 25.280964 10.100862 2.930238 NaN NaN NaN  22.744020 10.845511 2.525981 20.721775 13.139630 0.266792 NaN NaN NaN  21.504433 12.763153 3.597972 21.803759 12.977647 3.517026 NaN NaN NaN  20.398664 13.250739 3.716962 15.719321 11.910219 3.861525 NaN NaN NaN  18.642588 11.512527 3.693871 20.810364 9.260924 3.218025
32  17.154907 6.790239 3.147077 NaN NaN NaN  17.541534 7.817212 3.727072 16.108000 6.958577 3.022429 NaN NaN NaN  18.593126 7.941208 3.247122 22.612579 5.547999 2.401113 NaN NaN NaN  21.607389 7.742599 2.097128 22.168179 7.417688 0.288452 NaN NaN NaN  21.433128 8.876394 3.011693 25.260506 10.117243 2.934662 NaN NaN NaN  22.701153 10.862029 2.510602 20.710052 13.125878 0.236306 NaN NaN NaN  21.430923 12.728322 3.608238 21.773220 12.947059 3.510126 NaN NaN NaN  20.330086 13.220436 3.718400 15.550123 11.949059 3.839616 NaN NaN NaN  18.532028 11.519820 3.693840 20.700172 9.284900 3.229371
33  19.936619 6.976745 3.387155 NaN NaN NaN  17.496241 7.852993 3.730878 16.033319 6.895378 2.948984 NaN NaN NaN  18.467339 7.918551 3.235071 22.556120 5.576304 2.408159 NaN NaN NaN  21.549990 7.785812 2.072989 22.167053 7.409616 0.297680 NaN NaN NaN  21.391533 8.892781 3.044950 25.288490 10.163545 2.928919 NaN NaN NaN  22.656670 10.882297 2.501534 20.729256 13.145052 0.271770 NaN NaN NaN  21.386772 12.742636 3.612093 21.780085 12.951880 3.511016 NaN NaN NaN  20.253353 13.182018 3.722424 15.409238 11.863259 3.792424 NaN NaN NaN  18.479231 11.593852 3.697428 20.645893 9.320974 3.232936
34  17.088665 6.753867 3.148533 NaN NaN NaN  17.465805 7.851442 3.733158 16.016159 6.868279 2.851171 NaN NaN NaN  18.386971 7.413313 3.331213 22.566128 5.643770 2.413757 NaN NaN NaN  21.531483 7.760346 2.056685 22.170582 7.393755 0.253954 NaN NaN NaN  21.370346 8.803134 3.061127 25.302387 10.131686 2.930077 NaN NaN NaN  22.629238 10.902308 2.481270 20.748720 13.141918 0.308745 NaN NaN NaN  21.344826 12.776806 3.619896 21.716330 12.948279 3.522707 NaN NaN NaN  20.058601 13.015212 3.734698 15.322167 11.854537 3.738975 NaN NaN NaN  18.403671 11.634087 3.692854 20.577320 9.321639 3.241839
35  17.101881 6.784101 3.148155 NaN NaN NaN  17.394148 7.831234 3.741658 16.065086 6.871524 2.709564 NaN NaN NaN  18.269535 7.336985 3.332607 22.507374 5.639761 2.415956 NaN NaN NaN  21.483223 7.851227 2.103526 22.159933 7.459770 0.256945 NaN NaN NaN  21.311296 8.790071 3.033210 25.317175 10.115336 2.924741 NaN NaN NaN  22.584639 10.922613 2.472193 22.221783 12.549213 3.449796 NaN NaN NaN  21.339144 12.798148 3.619526 21.557817 13.041938 3.556492 NaN NaN NaN  19.884071 12.665850 3.730711 15.287238 11.739250 3.679939 NaN NaN NaN  18.354881 11.693745 3.694264 20.513056 9.337982 3.248137
36  17.094618 6.762082 3.139464 NaN NaN NaN  17.369314 7.915474 3.745166 16.132652 6.826765 2.651713 NaN NaN NaN  18.239317 7.317952 3.307018 22.528645 5.710208 2.446913 NaN NaN NaN  21.443642 7.862161 2.179711 22.181229 7.413762 0.285587 NaN NaN NaN  21.250463 8.795655 3.041421 25.294176 10.181950 2.930364 NaN NaN NaN  22.579039 10.951613 2.450978 22.217581 12.558495 3.452792 NaN NaN NaN  21.277439 12.781143 3.625969 20.099873 12.228594 3.421744 NaN NaN NaN  19.688631 12.258969 3.728241 15.348159 11.664588 3.608212 NaN NaN NaN  18.355785 11.710774 3.684941 20.473005 9.344809 3.251989
37  17.437029 7.964857 2.735328 NaN NaN NaN  17.351770 7.970312 3.748461 16.236052 6.815418 2.564015 NaN NaN NaN  18.191092 7.310524 3.303650 22.526840 5.791447 2.493564 NaN NaN NaN  21.331984 7.935276 2.279226 22.167238 7.398064 0.261996 NaN NaN NaN  21.247532 8.831079 3.029383 25.269859 10.129385 2.930367 NaN NaN NaN  22.479990 10.973952 2.412148 22.177294 12.584989 3.459389 NaN NaN NaN  21.263256 12.830005 3.626872 19.757967 12.347056 3.467836 NaN NaN NaN  19.544413 11.963060 3.723499 15.329702 11.566243 3.539877 NaN NaN NaN  18.291008 11.753745 3.688385 20.410213 9.384501 3.253061
38  17.096476 6.776949 3.144955 NaN NaN NaN  17.290913 8.005460 3.757193 16.323923 6.884282 2.493869 NaN NaN NaN  18.105200 7.253527 3.303343 22.404455 5.850299 2.586127 NaN NaN NaN  21.011414 8.090146 2.505422 22.192465 7.467391 0.307174 NaN NaN NaN  21.216551 8.854119 3.023346 25.288036 10.158027 2.941416 NaN NaN NaN  22.407915 11.006580 2.447890 21.716429 15.190938 3.708865 NaN NaN NaN  21.193872 12.765987 3.630370 19.270931 12.553280 3.535428 NaN NaN NaN  19.688540 11.562159 3.655591 15.447894 11.379231 3.475277 NaN NaN NaN  18.282097 11.810125 3.680825 20.325510 9.442071 3.263081
39  17.096046 6.795362 3.138592 NaN NaN NaN  17.208447 7.970304 3.766180 16.116802 5.749255 2.945554 NaN NaN NaN  18.078741 7.269092 3.290638 22.246172 5.946012 2.662409 NaN NaN NaN  20.806473 8.202002 2.723175 22.202902 7.470768 0.302117 NaN NaN NaN  21.109549 8.877757 3.033515 25.152987 10.189136 2.951921 NaN NaN NaN  22.276085 10.987621 2.561709 21.703047 15.146808 3.706232 NaN NaN NaN  21.178686 12.860420 3.632637 18.723320 13.604375 2.222450 NaN NaN NaN  19.568567 11.445192 3.666488 14.790678 10.882056 3.604910 NaN NaN NaN  18.188152 11.800567 3.684920 20.259523 9.446946 3.268014
40  17.086731 6.798256 3.135110 NaN NaN NaN  17.150009 7.988111 3.772520 16.104259 5.732192 2.966531 NaN NaN NaN  18.045328 7.335422 3.298306 22.002485 6.052286 2.736501 NaN NaN NaN  20.498440 8.365458 2.877941 22.184217 7.446118 0.323162 NaN NaN NaN  21.067156 8.930460 3.021636 24.949657 10.214205 2.972734 NaN NaN NaN  22.075130 11.006022 2.744281 21.697498 15.218153 3.710596 NaN NaN NaN  21.088640 12.776211 3.639632 18.434305 13.779467 2.482378 NaN NaN NaN  19.390129 11.451248 3.685785 14.847151 10.755350 3.572822 NaN NaN NaN  18.032183 13.268435 3.841296 20.167587 9.491425 3.273924
41  17.089931 6.784966 3.139823 NaN NaN NaN  17.072960 8.020679 3.779153 16.159992 5.735528 2.956779 NaN NaN NaN  17.978569 7.314386 3.289807 21.542156 6.065892 2.801198 NaN NaN NaN  20.254101 8.486302 2.928336 22.103264 6.540720 2.519598 NaN NaN NaN  20.967030 8.932265 3.027730 24.691954 10.277744 3.024207 NaN NaN NaN  21.776520 10.996978 2.853469 21.728125 15.234988 3.705058 NaN NaN NaN  21.026707 12.837012 3.644478 17.645380 13.153548 3.816083 NaN NaN NaN  19.232611 11.524096 3.693814 14.850459 10.747183 3.563903 NaN NaN NaN  17.135975 10.732073 3.604489 20.071609 9.523105 3.279585
42  17.127996 6.801774 3.149662 NaN NaN NaN  17.034737 8.008407 3.779270 16.182493 5.740455 2.948580 NaN NaN NaN  17.927307 7.360866 3.313966 21.451876 6.666681 3.019780 NaN NaN NaN  19.955420 8.592900 2.988701 22.106499 6.520683 2.519067 NaN NaN NaN  20.882067 8.887146 3.032552 24.440722 10.365523 3.042122 NaN NaN NaN  21.461538 10.995133 3.012801 21.712961 15.178128 3.712616 NaN NaN NaN  20.905348 12.857883 3.653613 17.240612 13.183641 3.883868 NaN NaN NaN  19.072435 11.637890 3.710815 14.847402 10.722776 3.569932 NaN NaN NaN  16.970442 10.773615 3.619884 19.962107 9.538795 3.289575
43  17.059227 6.811652 3.145005 NaN NaN NaN  16.957804 8.019507 3.786835 16.138462 5.712257 2.948514 NaN NaN NaN  17.849236 7.369398 3.322666 20.311495 5.929596 2.835670 NaN NaN NaN  19.748741 8.647320 2.987891 22.135767 7.491944 0.336120 NaN NaN NaN  20.757175 8.919618 3.019525 24.076187 10.426689 3.072461 NaN NaN NaN  21.411026 10.874331 3.505962 21.722637 15.170570 3.706984 NaN NaN NaN  20.811069 12.819824 3.659544 16.914925 13.209448 3.913248 NaN NaN NaN  18.868574 11.775689 3.733030 14.868787 10.762627 3.563444 NaN NaN NaN  16.882563 10.729896 3.635957 19.835258 9.541050 3.292633
44  16.920353 6.878347 3.149989 NaN NaN NaN  16.981409 8.191803 3.782953 16.146536 5.759733 2.955063 NaN NaN NaN  17.765852 7.401090 3.342624 19.813643 5.928020 2.835988 NaN NaN NaN  19.540068 8.648436 3.036405 22.164564 7.461452 0.341534 NaN NaN NaN  20.658079 8.886425 3.017794 23.763363 10.542512 3.093894 NaN NaN NaN  21.107414 10.441752 3.473120 21.705395 15.166112 3.712552 NaN NaN NaN  20.719454 12.845328 3.664395 16.615156 13.268433 3.922471 NaN NaN NaN  18.624592 11.902582 3.752303 14.843096 10.774215 3.564991 NaN NaN NaN  15.796733 8.992373 4.010646 19.697294 9.543435 3.301494
45  16.809031 7.141040 3.196474 NaN NaN NaN  17.160774 8.501505 3.768445 16.378235 6.851264 2.464872 NaN NaN NaN  17.663939 7.429454 3.352257 19.386702 5.888019 2.822501 NaN NaN NaN  19.407209 8.498585 3.392960 22.162058 7.475434 0.335435 NaN NaN NaN  20.541695 8.859200 2.984325 23.269518 10.630741 3.121164 NaN NaN NaN  20.815622 10.478512 3.495767 21.698904 15.144758 3.708139 NaN NaN NaN  20.577147 12.845428 3.675264 16.291983 13.289216 3.938004 NaN NaN NaN  18.426706 12.011337 3.772372 14.877175 10.740843 3.563979 NaN NaN NaN  15.902299 9.212491 3.999886 19.493221 9.589627 3.316529
46  16.533274 7.418989 3.231796 NaN NaN NaN  17.347258 8.800387 3.758422 16.384024 6.855415 2.478242 NaN NaN NaN  17.591034 7.505403 3.365412 19.046921 6.003243 2.862096 NaN NaN NaN  19.196896 8.548235 3.412693 22.146852 7.438702 0.285869 NaN NaN NaN  20.474424 8.860129 2.990068 22.865026 10.696363 3.151188 NaN NaN NaN  20.480274 10.447927 3.526157 21.693020 15.199897 3.710828 NaN NaN NaN  20.498074 12.900246 3.680804 16.133181 13.304124 3.954808 NaN NaN NaN  18.201653 12.142225 3.789732 14.824278 10.758974 3.561950 NaN NaN NaN  15.811010 9.305162 4.007667 19.352341 9.623645 3.318153
47  14.390224 5.973673 4.011625 NaN NaN NaN  17.566851 9.445847 3.673585 16.364012 6.843582 2.468095 NaN NaN NaN  17.476154 7.499830 3.381567 18.684660 6.019347 2.859332 NaN NaN NaN  19.068630 8.582348 3.426015 22.161308 7.463245 0.335963 NaN NaN NaN  20.400110 8.864681 2.958405 22.473368 10.772243 3.173600 NaN NaN NaN  20.264690 10.456387 3.531483 21.707428 15.217755 3.714428 NaN NaN NaN  20.429785 12.870986 3.685094 15.863574 13.412543 3.954922 NaN NaN NaN  18.050117 12.292331 3.801039 14.807932 10.731616 3.566826 NaN NaN NaN  16.505596 10.955008 3.690967 19.206268 9.616735 3.314546
48  15.713024 8.709498 3.221992 NaN NaN NaN  17.647001 9.697104 3.674281 16.398987 6.833562 2.478544 NaN NaN NaN  17.387630 7.486020 3.395092 18.432661 6.080565 2.894038 NaN NaN NaN  18.950619 8.604136 3.440124 22.158945 7.460808 0.315293 NaN NaN NaN  20.353991 8.882265 2.926370 22.072659 10.801884 3.174825 NaN NaN NaN  20.028755 10.550049 3.279463 21.704063 15.193845 3.706784 NaN NaN NaN  20.383774 12.997048 3.693073 15.777726 13.471429 3.954102 NaN NaN NaN  17.907839 12.335840 3.812255 14.809715 10.752143 3.567696 NaN NaN NaN  16.394939 10.957286 3.700913 19.094181 9.646629 3.340095
49  15.046699 9.292328 2.655323 NaN NaN NaN  17.464237 10.119969 3.740885 16.138605 5.737233 2.939681 NaN NaN NaN  17.288504 7.525967 3.395339 18.169037 6.094810 2.894550 NaN NaN NaN  18.794874 8.612347 3.448229 22.163954 7.447322 0.317545 NaN NaN NaN  20.277060 8.852303 2.908038 22.635050 11.902381 3.382387 NaN NaN NaN  19.865829 10.548140 3.301927 21.709900 15.201274 3.706980 NaN NaN NaN  20.300589 12.987024 3.698353 15.552559 13.429795 3.922448 NaN NaN NaN  17.812962 12.415058 3.814482 14.788076 10.762806 3.568512 NaN NaN NaN  16.297571 10.966342 3.714458 18.989496 9.674700 3.347615
50  14.798839 9.156229 3.687208 NaN NaN NaN  17.370457 10.160017 3.751709 16.160772 5.753492 2.945251 NaN NaN NaN  17.198959 7.529040 3.395633 17.881630 6.204314 2.868040 NaN NaN NaN  18.613064 8.746655 3.061277 22.155317 7.414083 0.356074 NaN NaN NaN  20.236927 8.832397 2.915004 22.284115 11.919512 3.395132 NaN NaN NaN  19.747763 10.540147 3.311691 22.189497 12.577170 3.453637 NaN NaN NaN  20.195339 12.963797 3.703662 15.474798 13.459919 3.907180 NaN NaN NaN  17.703020 12.457915 3.824588 14.745673 10.776320 3.558298 NaN NaN NaN  16.154392 10.888968 3.718705 18.862701 9.692864 3.354107
51  14.399428 9.370165 3.880565 NaN NaN NaN  17.146776 10.141971 3.776108 13.947178 3.469485 4.009050 NaN NaN NaN  17.278387 8.360948 2.416217 17.531597 5.570046 3.078204 NaN NaN NaN  18.458319 8.519299 3.074575 22.118063 7.424986 0.325829 NaN NaN NaN  20.184462 8.806048 2.895033 20.697313 12.291778 0.880733 NaN NaN NaN  19.626774 10.579560 3.278077 22.210983 12.580091 3.452133 NaN NaN NaN  20.138165 13.011069 3.706857 15.340137 13.359535 3.875762 NaN NaN NaN  17.607124 12.513984 3.829367 14.836952 10.740333 3.566050 NaN NaN NaN  16.063183 10.879855 3.725836 18.739985 9.679088 3.365111
52  14.086674 9.470794 4.004430 NaN NaN NaN  16.906532 10.160355 3.797114 13.867354 3.410118 4.020542 NaN NaN NaN  17.223650 8.374436 2.442469 17.373501 5.566165 3.042622 NaN NaN NaN  18.372843 8.634101 3.008449 22.110184 7.445575 0.323469 NaN NaN NaN  20.145082 8.766523 2.913774 21.675932 11.900251 3.412407 NaN NaN NaN  19.603060 10.563249 3.313966 22.175610 12.557197 3.454433 NaN NaN NaN  20.093309 13.012799 3.711420 15.252248 13.334502 3.854701 NaN NaN NaN  17.480425 12.527436 3.831598 14.836052 10.770681 3.565336 NaN NaN NaN  15.976992 10.878544 3.728757 18.653042 9.716257 3.367823
53  13.871990 9.502347 4.080684 NaN NaN NaN  16.674599 10.121565 3.804634 13.982813 3.465976 4.003027 NaN NaN NaN  17.106277 8.306161 2.441431 17.126425 5.607258 3.006046 NaN NaN NaN  18.374886 8.439240 2.940270 22.156084 7.441922 0.327280 NaN NaN NaN  20.048992 8.821744 2.833006 21.494211 11.900661 3.423572 NaN NaN NaN  19.496859 10.644214 3.250914 22.153660 12.552498 3.455565 NaN NaN NaN  19.977335 13.013803 3.722589 15.047041 13.208851 3.824756 NaN NaN NaN  17.403364 12.585234 3.829029 14.787422 10.731956 3.567978 NaN NaN NaN  15.891649 10.873279 3.734012 18.523849 9.695997 3.372995
54  13.572056 9.503064 4.144654 NaN NaN NaN  16.389687 10.091493 3.820838 13.982288 3.428819 4.003232 NaN NaN NaN  17.076954 8.320541 2.483897 17.037457 6.908006 1.160870 NaN NaN NaN  18.243713 8.442524 2.854898 22.138325 7.434909 0.333517 NaN NaN NaN  20.000452 8.796518 2.786906 21.476530 11.988248 3.429467 NaN NaN NaN  19.147724 11.037585 3.215403 22.177011 12.567320 3.457515 NaN NaN NaN  19.926317 13.049989 3.719085 14.988716 13.121943 3.798045 NaN NaN NaN  17.299282 12.600205 3.834216 14.794227 10.750439 3.573774 NaN NaN NaN  16.433601 12.881224 3.949180 18.409744 9.695218 3.375640
55  13.350587 9.513784 4.157283 NaN NaN NaN  16.274717 9.700592 3.767482 13.955666 3.499676 4.008657 NaN NaN NaN  16.929968 8.369446 2.480983 16.666119 5.559635 2.964254 NaN NaN NaN  18.081001 8.371360 2.755698 22.133732 7.412583 0.358597 NaN NaN NaN  19.874834 8.767250 2.769311 21.506075 12.097529 3.435375 NaN NaN NaN  19.087227 11.067840 3.175102 22.180750 12.540968 3.460133 NaN NaN NaN  19.859535 13.108808 3.727312 14.928663 13.023816 3.759248 NaN NaN NaN  17.251743 12.648233 3.833490 14.849360 10.715979 3.560604 NaN NaN NaN  16.344315 12.868486 3.957743 18.283976 9.713630 3.382774
56  13.118031 9.564245 4.189843 NaN NaN NaN  16.084618 9.679621 3.778514 13.972916 3.505948 4.006794 NaN NaN NaN  16.851250 8.406157 2.486547 16.414843 5.520163 2.927678 NaN NaN NaN  17.883165 8.292126 2.646711 22.135025 7.447958 0.378803 NaN NaN NaN  19.804844 8.756906 2.716268 21.557133 12.077602 3.438576 NaN NaN NaN  19.060472 11.157921 3.098257 22.163013 12.579438 3.457831 NaN NaN NaN  19.760178 13.144626 3.737935 14.876729 12.900985 3.717079 NaN NaN NaN  17.201969 12.689095 3.829710 14.785476 10.714877 3.563816 NaN NaN NaN  16.193209 12.900651 3.973710 18.106220 9.696854 3.376196
57  12.621723 9.935092 4.248065 NaN NaN NaN  15.839899 9.648001 3.763265 16.151772 5.739152 2.935106 NaN NaN NaN  16.757969 8.337211 2.618547 16.171675 5.491142 2.921636 NaN NaN NaN  17.679096 8.197234 2.506994 22.140572 7.428936 0.340479 NaN NaN NaN  19.687044 8.774161 2.636826 21.563297 12.118170 3.441603 NaN NaN NaN  18.941208 11.180475 3.123309 22.159798 12.590806 3.461203 NaN NaN NaN  19.660692 13.148560 3.741259 14.909351 12.770669 3.659653 NaN NaN NaN  16.913910 14.019682 3.982885 14.842099 10.782513 3.563160 NaN NaN NaN  16.147038 12.886227 3.976149 17.976236 9.694188 3.381527
58  12.490252 9.997801 4.237724 NaN NaN NaN  15.617494 9.639337 3.763412 16.150347 5.728706 2.929401 NaN NaN NaN  16.599211 8.348548 2.549799 16.042986 5.397512 2.891717 NaN NaN NaN  17.490255 8.080826 2.406955 22.138187 7.382274 0.321361 NaN NaN NaN  19.626083 8.784567 2.603666 21.578928 12.112180 3.434564 NaN NaN NaN  18.828945 11.176229 3.114815 22.158468 12.536951 3.452518 NaN NaN NaN  19.587934 13.183690 3.750132 14.138635 12.169674 3.798987 NaN NaN NaN  16.889111 14.061265 3.989567 14.800816 10.778831 3.570902 NaN NaN NaN  16.008917 12.853806 3.984437 17.862906 9.694033 3.383424
59  12.467953 9.610257 4.123223 NaN NaN NaN  15.421764 9.597506 3.744947 16.134865 5.697186 2.935690 NaN NaN NaN  16.488737 8.368031 2.533678 15.966894 5.372760 2.871840 NaN NaN NaN  17.411211 8.040983 2.268501 22.152666 7.393724 0.336223 NaN NaN NaN  19.561504 8.769838 2.521672 21.569006 12.129047 3.434216 NaN NaN NaN  18.738731 11.183949 3.048734 22.097542 12.613660 3.459635 NaN NaN NaN  19.510914 13.195674 3.757563 14.157180 11.749103 3.740048 NaN NaN NaN  16.889952 14.203475 3.991987 14.792338 10.742006 3.568611 NaN NaN NaN  15.965880 12.871774 3.989557 17.756983 9.706918 3.383294
60  12.269816 9.620589 4.076574 NaN NaN NaN  15.214689 9.563251 3.735993 16.278160 7.656282 0.437409 NaN NaN NaN  16.422892 8.368319 2.546772 15.970052 5.383118 2.871707 NaN NaN NaN  17.386909 8.027930 2.340083 22.129984 7.421228 0.308785 NaN NaN NaN  19.457508 8.748829 2.490206 21.571049 12.060676 3.437088 NaN NaN NaN  18.687569 11.160549 3.070879 22.085835 12.522102 3.456916 NaN NaN NaN  19.446833 13.221602 3.759742 16.497822 16.421104 4.192919 NaN NaN NaN  16.835230 14.165372 3.997748 14.820864 10.758603 3.566255 NaN NaN NaN  15.900408 12.929453 3.993517 17.672081 9.666447 3.382453
61  12.057624 9.557906 3.982923 NaN NaN NaN  15.087443 9.535210 3.709767 16.235361 7.672453 0.445867 NaN NaN NaN  16.339203 8.361444 2.559737 15.992368 5.382963 2.861194 NaN NaN NaN  17.316307 8.068880 2.322570 22.082308 7.421823 0.269513 NaN NaN NaN  19.458490 8.761563 2.470394 21.556351 12.109301 3.440788 NaN NaN NaN  18.625429 11.183582 3.037471 22.034304 12.460204 3.456977 NaN NaN NaN  19.367891 13.162424 3.762498 16.477385 16.473385 4.195957 NaN NaN NaN  16.836784 14.210659 3.998848 14.805122 10.787848 3.567014 NaN NaN NaN  15.866755 12.910923 3.996529 17.567467 9.673586 3.384130
62  12.013709 9.598120 3.945230 NaN NaN NaN  14.971016 9.532155 3.703460 16.231325 7.687120 0.436794 NaN NaN NaN  16.284946 8.363058 2.529237 16.131807 7.256892 0.330605 NaN NaN NaN  17.316771 8.048593 2.348113 22.104748 7.425160 0.310729 NaN NaN NaN  19.382181 8.706849 2.438472 21.538939 12.108113 3.435807 NaN NaN NaN  18.601784 11.148325 3.037834 20.770496 11.347567 3.245965 NaN NaN NaN  19.233017 13.025311 3.768816 16.477983 16.441433 4.194168 NaN NaN NaN  16.813696 14.233775 4.002395 14.819710 10.767561 3.559004 NaN NaN NaN  15.797011 12.902337 4.005632 17.506790 9.665562 3.387997
63  11.878187 9.637702 3.874406 NaN NaN NaN  15.070427 10.114217 3.838468 16.276300 7.701447 0.426000 NaN NaN NaN  16.303411 8.412686 2.531910 15.972227 5.399256 2.865259 NaN NaN NaN  17.277143 8.020572 2.360526 22.150928 7.413429 0.396196 NaN NaN NaN  19.386721 8.715133 2.412397 21.575790 12.111414 3.436125 NaN NaN NaN  18.579260 11.205930 3.072054 21.797489 12.596729 3.501541 NaN NaN NaN  18.962553 12.863570 3.778777 14.167709 11.802039 3.738680 NaN NaN NaN  16.801702 14.219932 4.003441 14.789377 10.723122 3.561747 NaN NaN NaN  15.796957 12.932412 4.008619 17.481434 9.686750 3.394852
64  11.779784 9.610953 3.794469 NaN NaN NaN  14.738782 9.580933 3.667479 16.227001 7.733398 0.475225 NaN NaN NaN  16.204443 8.435563 2.543051 16.014042 5.402217 2.848375 NaN NaN NaN  17.251606 8.062387 2.334770 22.087740 7.373183 0.332652 NaN NaN NaN  19.315435 8.784773 2.347220 21.583551 12.099586 3.436366 NaN NaN NaN  18.517881 11.203687 3.035950 21.479342 12.786613 3.551854 NaN NaN NaN  18.707140 11.275917 3.563230 14.140784 11.776266 3.728971 NaN NaN NaN  16.728020 14.219894 4.010140 14.791835 10.764343 3.569644 NaN NaN NaN  15.780520 12.964270 4.011997 17.410284 9.707813 3.395400
65  11.640141 9.549129 3.676559 NaN NaN NaN  14.637232 9.534281 3.646808 16.336840 7.786334 0.573986 NaN NaN NaN  16.154585 8.429527 2.532714 15.968626 5.344921 2.859648 NaN NaN NaN  17.215443 8.102054 2.348530 22.136961 7.397626 0.362247 NaN NaN NaN  19.332880 8.803289 2.335047 21.582006 12.129930 3.438328 NaN NaN NaN  18.505749 11.290408 3.031497 20.288834 12.092096 3.438693 NaN NaN NaN  18.444681 11.366145 3.598567 14.139085 11.742113 3.727195 NaN NaN NaN  16.689646 14.239437 4.013940 17.084755 15.396252 4.042739 NaN NaN NaN  15.715029 13.003593 4.019001 17.395424 9.744920 3.396535
66  11.589515 9.399643 3.536595 NaN NaN NaN  14.501124 9.528044 3.607322 16.294998 7.749534 0.607644 NaN NaN NaN  16.118841 8.482450 2.558685 15.960327 5.372819 2.845982 NaN NaN NaN  17.174665 8.137830 2.342495 22.167431 7.439174 0.325742 NaN NaN NaN  19.311338 8.824189 2.265538 21.564665 12.169105 3.437842 NaN NaN NaN  18.413855 11.302444 2.962162 19.930500 12.396342 3.503426 NaN NaN NaN  18.154203 11.390087 3.629925 14.103812 11.775084 3.733095 NaN NaN NaN  16.626261 14.221064 4.020209 16.729425 15.343636 4.075634 NaN NaN NaN  15.700873 12.911868 4.014368 17.289549 9.788175 3.395528
67  11.479199 9.224957 3.383793 NaN NaN NaN  14.401385 9.479296 3.557822 16.237757 7.778823 0.460893 NaN NaN NaN  16.057564 8.572752 2.601224 15.995904 5.459889 2.850418 NaN NaN NaN  17.115004 8.210687 2.297024 22.107550 7.486697 0.347454 NaN NaN NaN  19.216293 8.910515 2.235418 21.562843 12.164854 3.433667 NaN NaN NaN  18.358959 11.384940 2.983572 19.485857 12.611639 3.545376 NaN NaN NaN  17.883770 11.377154 3.646525 14.119195 11.742968 3.736771 NaN NaN NaN  16.570379 14.175596 4.022292 12.847968 7.921286 4.238174 NaN NaN NaN  15.593861 12.704120 4.014315 17.223211 9.782515 3.396663
68  11.424386 9.068226 3.236370 NaN NaN NaN  14.250313 9.446607 3.519881 16.089489 7.963348 0.535957 NaN NaN NaN  16.036882 8.732080 2.765461 15.946974 5.398486 2.857507 NaN NaN NaN  17.101152 8.221545 2.386858 22.034672 7.564804 0.278913 NaN NaN NaN  19.106668 8.874714 2.261462 21.574242 12.113762 3.434269 NaN NaN NaN  18.253893 11.378345 2.972927 19.791258 13.761806 3.751755 NaN NaN NaN  17.708616 11.381471 3.652101 14.161263 11.768978 3.734940 NaN NaN NaN  16.466814 14.164992 4.028057 14.264885 11.024678 3.670386 NaN NaN NaN  15.598273 12.455236 4.002279 17.127193 9.792820 3.391994
69  11.425096 8.921303 3.116492 NaN NaN NaN  14.153126 9.366038 3.497489 15.590675 7.826922 0.987117 NaN NaN NaN  15.982386 8.445664 3.628302 15.978299 5.339913 2.876179 NaN NaN NaN  17.044331 8.216941 2.385224 21.851337 7.632732 0.312114 NaN NaN NaN  18.955227 8.962844 2.293360 21.575937 12.151403 3.441826 NaN NaN NaN  18.203426 11.439794 2.954682 19.384567 13.851413 3.783288 NaN NaN NaN  17.501364 11.346630 3.661220 14.096989 11.677575 3.737379 NaN NaN NaN  16.423967 14.181714 4.032117 15.548086 14.936902 4.138270 NaN NaN NaN  15.327894 10.852668 3.854642 16.958559 10.386456 2.264837
70  11.506174 8.774033 3.012415 NaN NaN NaN  14.032334 9.341757 3.457382 15.455786 7.225047 2.773119 NaN NaN NaN  15.873770 9.046911 3.623919 16.209040 6.430497 2.368715 NaN NaN NaN  16.991884 8.279274 2.397268 21.657179 7.679517 0.363990 NaN NaN NaN  18.827198 8.915859 2.463099 19.966690 12.647957 0.249213 NaN NaN NaN  18.154053 11.435226 2.945687 19.059841 13.941580 3.806577 NaN NaN NaN  17.350414 11.362128 3.673568 14.120510 11.745861 3.734482 NaN NaN NaN  16.377974 14.177028 4.032960 13.476925 11.576530 3.832109 NaN NaN NaN  15.357227 10.776167 3.861420 16.858589 10.396992 2.257745
71  11.588943 8.646897 2.919897 NaN NaN NaN  13.877947 9.305353 3.436723 15.040827 7.368017 2.898719 NaN NaN NaN  15.812543 9.268883 3.646086 16.179695 6.443843 2.354436 NaN NaN NaN  16.909622 8.256783 2.405382 21.360344 7.817251 0.440506 NaN NaN NaN  18.637745 9.013207 2.604268 21.552439 12.150202 3.435119 NaN NaN NaN  18.071589 11.480445 2.924167 17.794371 12.996986 3.647873 NaN NaN NaN  17.194971 11.378687 3.680737 14.082119 11.706156 3.733504 NaN NaN NaN  16.265793 14.156200 4.044140 13.106777 11.879140 3.923988 NaN NaN NaN  15.505726 10.923855 3.803946 16.736328 10.414443 2.255038
72  11.519031 7.238875 3.326750 NaN NaN NaN  13.763232 9.255395 3.408573 14.545084 7.525092 3.051629 NaN NaN NaN  15.677655 9.432446 3.673045 15.980544 5.387280 2.852502 NaN NaN NaN  16.796257 8.349428 2.369853 21.026293 7.880301 0.561477 NaN NaN NaN  18.077883 9.385966 2.693107 21.575600 12.133256 3.433309 NaN NaN NaN  17.995924 11.535093 2.913556 17.493547 13.018575 3.646608 NaN NaN NaN  17.051363 11.375669 3.692051 15.023026 12.142066 3.525571 NaN NaN NaN  16.172792 14.122402 4.052269 12.684970 12.062014 4.030637 NaN NaN NaN  15.403105 10.977164 3.820248 16.647593 10.462701 2.266029
73  11.595773 7.224890 3.297457 NaN NaN NaN  12.569957 7.229252 4.175663 13.542684 7.523363 3.525532 NaN NaN NaN  15.610379 10.005091 3.812088 15.947281 5.393992 2.843586 NaN NaN NaN  16.719286 8.381075 2.387887 20.740763 7.933466 0.735430 NaN NaN NaN  18.086819 9.229738 2.842492 21.525724 12.161551 3.443327 NaN NaN NaN  17.913132 11.580468 2.892087 17.191029 13.022576 3.670289 NaN NaN NaN  16.915924 11.394522 3.695590 16.832556 13.708652 3.887774 NaN NaN NaN  16.129320 14.197634 4.052739 12.703910 12.488616 3.984844 NaN NaN NaN  15.240495 11.091431 3.848609 16.484678 10.528026 2.257539
74  11.586515 7.226290 3.289896 NaN NaN NaN  12.508623 7.335932 4.182111 13.212611 7.961673 3.506795 NaN NaN NaN  15.397190 10.059491 3.841294 16.221865 6.431435 2.354371 NaN NaN NaN  16.673531 8.406707 2.429297 20.393423 8.006166 0.794511 NaN NaN NaN  17.854305 9.089053 3.473439 21.582567 12.128526 3.434934 NaN NaN NaN  17.839190 11.624815 2.861344 16.956039 13.071043 3.675448 NaN NaN NaN  16.800838 11.457224 3.706703 16.827179 13.736178 3.895223 NaN NaN NaN  16.047520 14.190367 4.061962 12.439199 12.589844 4.073635 NaN NaN NaN  15.081575 11.187538 3.855907 16.333164 10.622869 2.226912
75  11.660101 7.201688 3.293917 NaN NaN NaN  12.439955 7.348682 4.188324 13.000548 8.714047 3.904233 NaN NaN NaN  15.197453 10.077734 3.854920 16.193214 6.411455 2.360757 NaN NaN NaN  16.585369 8.435842 2.395593 20.031218 7.982320 0.888137 NaN NaN NaN  17.626806 9.185541 3.512258 21.561211 12.104504 3.435684 NaN NaN NaN  17.789701 11.704695 2.830719 16.759865 13.025710 3.683269 NaN NaN NaN  16.725260 11.529358 3.716868 16.470209 16.410202 4.196032 NaN NaN NaN  15.981722 14.231260 4.072622 12.160264 12.619772 4.110795 NaN NaN NaN  14.803128 11.349157 3.878087 16.278732 10.040167 3.435494
76  11.555573 7.180156 3.291854 NaN NaN NaN  12.473442 7.527514 4.184414 12.473050 8.439922 3.782067 NaN NaN NaN  15.024116 10.051297 3.870744 16.189606 6.439191 2.359879 NaN NaN NaN  16.499121 8.497663 2.372814 19.621855 7.993221 0.974871 NaN NaN NaN  17.364407 9.288843 3.556011 21.565380 12.147601 3.440153 NaN NaN NaN  17.755247 11.712030 2.830073 17.672302 14.127911 3.904357 NaN NaN NaN  16.588125 11.551691 3.721183 16.465275 16.433815 4.197624 NaN NaN NaN  15.897927 14.206487 4.078579 11.921101 12.724608 4.134906 NaN NaN NaN  14.623669 11.416619 3.892761 16.270658 9.985724 3.442806
77  11.603110 7.263598 3.283632 NaN NaN NaN  12.470861 7.647025 4.187235 12.193902 8.495928 3.842593 NaN NaN NaN  14.856875 10.023192 3.880422 16.186861 6.391617 2.358686 NaN NaN NaN  16.402020 8.468888 2.376734 19.194946 7.970827 1.048580 NaN NaN NaN  17.095758 9.432977 3.584165 21.526178 12.141647 3.439077 NaN NaN NaN  17.705812 11.753832 2.816068 17.511011 14.074175 3.903740 NaN NaN NaN  16.483828 11.599890 3.721672 16.526665 16.479994 4.192966 NaN NaN NaN  15.823583 14.207264 4.087479 11.730707 12.761585 4.154708 NaN NaN NaN  14.513826 11.418713 3.886754 16.148808 10.019276 3.448181
78  11.625477 7.226643 3.307285 NaN NaN NaN  12.377448 7.662223 4.193594 11.972145 8.505410 3.873733 NaN NaN NaN  14.536628 9.422147 3.759600 16.168427 6.426232 2.346655 NaN NaN NaN  16.337454 8.479298 2.401807 18.782646 7.918880 1.124710 NaN NaN NaN  16.834343 9.503990 3.619216 20.138693 10.777442 3.161736 NaN NaN NaN  17.642365 11.774772 2.863834 17.346140 14.104015 3.917672 NaN NaN NaN  16.704489 12.282611 3.861065 16.478495 16.459738 4.197895 NaN NaN NaN  15.733287 14.222225 4.093881 11.493937 12.865290 4.182115 NaN NaN NaN  14.182333 11.632607 3.902775 16.025391 10.037827 3.452435
79  11.579844 7.224398 3.282830 NaN NaN NaN  12.273037 7.699318 4.204757 11.691518 8.464740 3.882088 NaN NaN NaN  14.321685 9.388472 3.744864 16.145889 6.402105 2.339780 NaN NaN NaN  16.210480 8.504313 2.409993 18.509588 7.214060 2.788000 NaN NaN NaN  16.545868 9.603984 3.647426 20.148294 10.785913 3.167935 NaN NaN NaN  17.596920 11.767582 2.801169 17.216969 14.093605 3.919696 NaN NaN NaN  16.629129 12.378499 3.870155 16.497133 16.435997 4.197467 NaN NaN NaN  15.706445 14.255580 4.097056 11.352221 12.866696 4.188933 NaN NaN NaN  14.007197 11.657252 3.912497 15.932943 10.022985 3.454142
80  11.593683 7.226608 3.294496 NaN NaN NaN  12.112142 7.707563 4.216661 11.502927 8.450636 3.848436 NaN NaN NaN  14.108197 9.348861 3.737223 16.204618 6.403542 2.355483 NaN NaN NaN  16.167160 8.467133 2.403763 18.101040 7.235135 2.805261 NaN NaN NaN  16.383652 9.728886 3.660660 20.149492 10.784633 3.166581 NaN NaN NaN  17.549549 11.770768 2.758807 17.122463 14.000121 3.912304 NaN NaN NaN  16.545340 12.485106 3.879124 16.814434 13.742731 3.893421 NaN NaN NaN  15.638809 14.261722 4.095340 11.123902 12.915404 4.185283 NaN NaN NaN  13.830347 11.708484 3.913927 15.818412 10.059430 3.459996
81  11.596984 7.200273 3.283898 NaN NaN NaN  12.145159 7.761805 4.214370 11.348378 8.438575 3.812166 NaN NaN NaN  13.941943 9.287874 3.720261 16.180010 6.414398 2.345472 NaN NaN NaN  16.081280 8.484415 2.391499 17.591703 7.978789 1.222090 NaN NaN NaN  16.181999 9.763317 3.685829 20.170208 10.797208 3.161997 NaN NaN NaN  17.532564 11.829192 2.748353 17.099052 13.938698 3.900914 NaN NaN NaN  16.515902 12.563946 3.879676 16.805002 13.703272 3.893557 NaN NaN NaN  15.555036 14.209523 4.103541 11.084294 12.947458 4.192834 NaN NaN NaN  13.669609 11.754238 3.914109 15.710626 10.043996 3.461626
82  11.567376 7.241190 3.296805 NaN NaN NaN  12.075829 7.942529 4.218318 11.199395 8.373465 3.741857 NaN NaN NaN  13.780293 9.249417 3.700019 15.920977 7.314190 0.298514 NaN NaN NaN  16.030748 8.513692 2.384089 17.200354 8.043937 1.185427 NaN NaN NaN  16.085285 9.832575 3.696397 20.163149 10.770306 3.171209 NaN NaN NaN  17.466740 11.873053 2.707988 17.068632 13.760147 3.886390 NaN NaN NaN  16.331743 13.785078 4.020165 16.815790 13.719493 3.889169 NaN NaN NaN  15.520332 14.251273 4.111361 10.929667 12.965621 4.194872 NaN NaN NaN  13.518616 11.806790 3.907166 15.617989 10.122623 3.479221
83  11.597638 7.218566 3.282336 NaN NaN NaN  11.965813 7.886150 4.228026 11.070591 8.287385 3.697026 NaN NaN NaN  13.637631 9.188481 3.684128 16.105156 7.206579 0.281782 NaN NaN NaN  15.977331 8.532591 2.394461 16.838902 8.184888 1.070303 NaN NaN NaN  15.953065 9.840276 3.693491 20.158003 10.784362 3.172770 NaN NaN NaN  17.393427 11.869146 2.672943 17.037394 13.617044 3.870144 NaN NaN NaN  16.314371 13.892901 4.030241 16.810831 13.731081 3.893925 NaN NaN NaN  15.497771 14.321454 4.114853 10.774021 12.987708 4.182982 NaN NaN NaN  13.322751 11.851097 3.904211 15.533965 10.150225 3.482396
84  11.587435 7.231831 3.285830 NaN NaN NaN  11.915596 7.908722 4.230624 10.925287 8.271111 3.643608 NaN NaN NaN  13.513897 9.142241 3.666619 15.923498 7.287360 0.319002 NaN NaN NaN  15.904161 8.540624 2.405277 16.726631 7.484548 2.782193 NaN NaN NaN  15.916436 9.794539 3.704681 20.166502 10.805543 3.162699 NaN NaN NaN  17.337996 11.863164 2.618825 17.037136 13.492327 3.863335 NaN NaN NaN  16.373255 14.002387 4.024105 16.832512 13.722751 3.892220 NaN NaN NaN  15.394089 14.291200 4.122166 10.620668 12.960904 4.169126 NaN NaN NaN  13.167995 11.840628 3.896673 15.452981 10.111670 3.501718
85  11.580264 7.228880 3.282310 NaN NaN NaN  11.872260 7.941872 4.234896 10.845106 8.231662 3.563922 NaN NaN NaN  13.420666 9.117183 3.649149 15.964478 7.280331 0.318426 NaN NaN NaN  15.845445 8.553071 2.383914 16.548491 7.480194 2.752870 NaN NaN NaN  15.859385 9.789477 3.700703 20.160368 10.803470 3.164592 NaN NaN NaN  17.321468 11.854854 2.617012 16.669260 16.159613 4.156350 NaN NaN NaN  16.308050 14.043482 4.033298 16.786722 13.677531 3.894560 NaN NaN NaN  15.344865 14.228232 4.121246 10.560668 13.015641 4.157238 NaN NaN NaN  13.084359 11.843205 3.896508 15.376119 10.118290 3.485922
86  11.595892 7.235543 3.278984 NaN NaN NaN  11.899033 7.966528 4.229945 10.771401 8.166697 3.491446 NaN NaN NaN  13.327116 9.038250 3.625686 15.966360 7.288339 0.331063 NaN NaN NaN  15.842155 8.519530 2.385907 16.459805 7.336254 2.703315 NaN NaN NaN  15.838825 9.722627 3.689184 20.159403 10.820431 3.169399 NaN NaN NaN  17.279129 11.877917 2.606107 16.701452 16.180138 4.158897 NaN NaN NaN  16.285273 13.978271 4.034795 16.801678 13.712845 3.896235 NaN NaN NaN  15.279556 14.225355 4.128871 10.463764 12.971340 4.147132 NaN NaN NaN  13.072040 11.847098 3.884610 15.310454 10.110592 3.498462
87  11.622990 7.205241 3.293052 NaN NaN NaN  11.788920 7.951499 4.239612 10.685904 8.150898 3.411599 NaN NaN NaN  13.239965 9.008751 3.592075 15.947306 7.297258 0.304199 NaN NaN NaN  15.781242 8.555295 2.380623 16.427229 7.143302 2.655061 NaN NaN NaN  15.828430 9.598792 3.683919 20.130426 10.792193 3.176951 NaN NaN NaN  17.222223 11.878864 2.565573 16.730526 16.165010 4.153685 NaN NaN NaN  16.238840 14.005380 4.038237 16.788687 13.745671 3.893340 NaN NaN NaN  15.262111 14.298907 4.131677 10.372425 12.924253 4.133505 NaN NaN NaN  12.944071 11.901774 3.884901 15.258904 10.110216 3.502718
88  11.594233 7.198730 3.288584 NaN NaN NaN  11.814350 8.037635 4.235036 10.558560 8.101385 3.342086 NaN NaN NaN  13.131093 8.963128 3.559329 16.162096 6.380713 2.348321 NaN NaN NaN  15.644691 8.563141 2.363888 16.251898 7.724820 0.658433 NaN NaN NaN  15.734895 9.680328 3.228118 20.145388 10.819427 3.166847 NaN NaN NaN  17.214701 11.869513 2.554224 16.732265 16.150063 4.145936 NaN NaN NaN  16.207460 13.971955 4.036875 16.808128 13.718924 3.897413 NaN NaN NaN  15.206955 14.305767 4.139732 10.321714 12.923875 4.116591 NaN NaN NaN  12.809278 11.889116 3.885535 15.188993 10.115149 3.502185
89  11.602095 7.181292 3.279062 NaN NaN NaN  11.762141 8.033984 4.241646 10.398395 8.033904 3.225952 NaN NaN NaN  13.031237 8.949788 3.542744 16.166664 6.383151 2.370250 NaN NaN NaN  15.603039 8.527649 2.323962 16.158463 7.607953 0.499701 NaN NaN NaN  15.736489 9.555799 3.193951 20.143404 10.809746 3.172161 NaN NaN NaN  17.107304 11.884239 2.491067 16.695841 16.161432 4.157059 NaN NaN NaN  16.186499 13.922729 4.034538 16.781485 13.710510 3.893547 NaN NaN NaN  15.146595 14.289853 4.142290 10.207112 12.958325 4.114462 NaN NaN NaN  12.708282 11.873190 3.890388 15.145531 10.114052 3.509221
90  11.623668 7.180304 3.291910 NaN NaN NaN  11.681518 8.006535 4.243395 10.371430 8.021022 3.158474 NaN NaN NaN  12.878918 8.909053 3.505738 16.178278 6.393822 2.345122 NaN NaN NaN  15.531982 8.555370 2.262650 16.160578 7.554736 0.325328 NaN NaN NaN  15.718042 9.448679 3.109952 20.123501 10.784732 3.173244 NaN NaN NaN  17.049795 11.885211 2.450119 16.679260 16.142170 4.156532 NaN NaN NaN  16.148533 13.945779 4.037653 16.762922 13.744876 3.897521 NaN NaN NaN  15.115277 14.320206 4.145229 10.150471 12.925331 4.089968 NaN NaN NaN  12.704448 11.920181 3.885425 14.990041 10.087477 3.498237
91  11.619599 7.254592 3.274614 NaN NaN NaN  11.638132 8.060988 4.247151 10.276363 7.949138 3.048464 NaN NaN NaN  12.800689 8.878166 3.483340 16.166445 6.409990 2.335674 NaN NaN NaN  15.487059 8.607993 2.231983 16.104654 7.520972 0.280233 NaN NaN NaN  15.797195 9.376915 3.086439 20.139679 10.843956 3.172604 NaN NaN NaN  16.930696 11.886406 2.415895 17.073254 13.484126 3.848948 NaN NaN NaN  16.141298 13.969440 4.038083 16.777020 13.753378 3.892577 NaN NaN NaN  15.050456 14.330521 4.152920 10.005360 12.914402 4.063321 NaN NaN NaN  12.624448 11.864117 3.867017 14.921175 10.092145 3.502548
92  11.639443 7.206983 3.293028 NaN NaN NaN  11.591853 8.027489 4.245612 10.259008 7.897145 2.988357 NaN NaN NaN  12.729574 8.836605 3.441289 16.154448 6.387944 2.347477 NaN NaN NaN  15.443839 8.588460 2.255157 16.116837 7.493824 0.301884 NaN NaN NaN  15.787268 9.365506 3.060332 20.182190 10.806444 3.164433 NaN NaN NaN  16.906384 11.904206 2.378523 17.049826 13.418637 3.851203 NaN NaN NaN  16.050373 13.940143 4.046845 16.752636 13.734801 3.895460 NaN NaN NaN  14.949020 14.260660 4.156068 9.957024 12.871987 4.025924 NaN NaN NaN  12.465280 11.869423 3.856994 14.838768 10.151803 3.508566
93  11.581649 7.174001 3.292797 NaN NaN NaN  11.579434 8.046890 4.252117 10.216475 7.813328 2.890362 NaN NaN NaN  12.632832 8.829926 3.413045 16.172762 6.392172 2.358167 NaN NaN NaN  15.371926 8.613400 2.181605 16.117319 7.560299 0.319222 NaN NaN NaN  15.718719 9.378674 3.049068 20.150991 10.798923 3.170058 NaN NaN NaN  16.863899 11.949050 2.361424 17.037832 13.458692 3.855193 NaN NaN NaN  16.037987 13.942801 4.052240 14.993006 12.414696 3.587886 NaN NaN NaN  14.844604 14.154922 4.158863 9.934711 12.859154 3.982461 NaN NaN NaN  12.376257 11.901875 3.858555 14.809957 10.122230 3.500705
94  11.625920 7.193946 3.287571 NaN NaN NaN  11.552568 8.129586 4.254074 10.241647 7.795070 2.833196 NaN NaN NaN  12.608858 8.831405 3.397663 16.134951 6.411852 2.328754 NaN NaN NaN  15.359604 8.675594 2.202324 16.077492 7.501282 0.290373 NaN NaN NaN  15.715751 9.388035 3.053409 20.142736 10.819402 3.172809 NaN NaN NaN  16.882860 11.904505 2.352085 17.006460 13.445920 3.861714 NaN NaN NaN  16.043726 13.920402 4.049170 14.995204 12.714248 3.650840 NaN NaN NaN  14.706097 13.910869 4.160219 9.986397 12.812014 3.944201 NaN NaN NaN  12.359858 11.918649 3.843115 14.775342 10.175287 3.516303
95  11.568749 7.184765 3.295356 NaN NaN NaN  11.528274 8.109977 4.255371 10.287553 7.788680 2.758499 NaN NaN NaN  12.587899 8.170602 3.604865 16.148378 6.376779 2.341649 NaN NaN NaN  15.362405 8.697530 2.183630 16.123106 7.528823 0.288098 NaN NaN NaN  15.717378 9.368623 3.037472 20.096575 10.784910 3.164434 NaN NaN NaN  16.829273 11.949809 2.346526 17.043922 13.481176 3.855466 NaN NaN NaN  16.023766 13.957643 4.047553 14.857356 12.852421 3.688190 NaN NaN NaN  14.617756 13.718471 4.158099 9.962460 12.692822 3.896576 NaN NaN NaN  12.320766 11.923656 3.831343 14.783280 10.157069 3.498727
96  11.637971 7.231202 3.292260 NaN NaN NaN  11.491562 8.153200 4.261662 10.334069 7.765418 2.711143 NaN NaN NaN  12.594880 8.182555 3.594423 16.154757 6.378830 2.357148 NaN NaN NaN  15.356101 8.713687 2.180084 16.121286 7.537913 0.317534 NaN NaN NaN  15.697106 9.434007 3.031497 20.053032 10.754455 3.168465 NaN NaN NaN  16.790609 11.981677 2.395168 17.048138 13.447160 3.860649 NaN NaN NaN  16.015642 13.921317 4.050461 14.650548 12.989349 3.723533 NaN NaN NaN  14.485791 13.508715 4.161879 10.039352 12.634996 3.858871 NaN NaN NaN  13.189693 12.792201 4.093594 14.767672 10.201311 3.508328
97  11.588190 7.223745 3.302102 NaN NaN NaN  11.517878 8.155882 4.257772 10.370515 7.710491 2.647291 NaN NaN NaN  12.550757 8.177671 3.573066 16.131948 6.397570 2.356103 NaN NaN NaN  15.300329 8.719028 2.167141 16.096729 7.554376 0.317246 NaN NaN NaN  15.638962 9.519741 2.978300 19.960064 10.778276 3.182969 NaN NaN NaN  16.731924 12.004227 2.489897 17.025360 13.493864 3.859685 NaN NaN NaN  15.990326 13.955777 4.052738 14.455991 13.148899 3.771993 NaN NaN NaN  14.440548 13.434403 4.158837 10.077579 12.525715 3.803130 NaN NaN NaN  13.231253 12.862695 4.088412 14.748681 10.241462 3.494314
98  15.329966 7.245960 3.882271 NaN NaN NaN  11.482262 8.201793 4.262130 10.394233 6.679126 3.059722 NaN NaN NaN  12.500578 8.145691 3.556343 16.171129 6.449492 2.356791 NaN NaN NaN  15.256696 8.800602 2.176765 16.140360 7.550680 0.354367 NaN NaN NaN  15.644439 9.514444 3.026910 19.832865 10.838414 3.198679 NaN NaN NaN  16.598351 11.991156 2.533340 17.043577 13.444081 3.857423 NaN NaN NaN  15.930318 13.899694 4.063118 14.166876 13.450391 3.839225 NaN NaN NaN  14.371239 13.486609 4.162437 10.171909 12.404158 3.768145 NaN NaN NaN  13.230496 14.482488 4.292677 14.691094 10.266887 3.503834
99  15.378689 7.248396 3.875588 NaN NaN NaN  11.424774 8.211926 4.264523 10.422380 6.569736 3.066137 NaN NaN NaN  12.443060 8.135839 3.544232 16.093264 6.468574 2.378655 NaN NaN NaN  15.188146 8.881306 2.141604 16.130548 7.508808 0.355367 NaN NaN NaN  15.568896 9.536191 2.976352 19.748259 10.870591 3.203751 NaN NaN NaN  16.479313 11.982399 2.619726 16.662321 16.181997 4.157135 NaN NaN NaN  15.896602 13.982380 4.064456 13.809599 13.645845 3.902136 NaN NaN NaN  14.216092 13.319275 4.171516 10.304568 12.298490 3.724490 NaN NaN NaN  13.277685 14.631677 4.298332 14.625686 10.270938 3.502751
100  15.326190 7.289858 3.884907 NaN NaN NaN  11.404935 8.284672 4.268200 10.417203 6.512468 3.031925 NaN NaN NaN  12.377464 8.100825 3.527525 16.025467 6.518432 2.419210 NaN NaN NaN  15.121825 8.929271 2.086120 16.147411 7.451428 0.337615 NaN NaN NaN  15.529737 9.500746 2.919619 19.585598 10.885003 3.229059 NaN NaN NaN  16.332909 11.979836 2.741339 16.703054 16.125069 4.160180 NaN NaN NaN  15.843344 13.901052 4.068418 13.330688 13.829187 3.957917 NaN NaN NaN  14.267451 12.567028 4.064260 10.400374 12.185960 3.685284 NaN NaN NaN  13.280790 14.710263 4.301103 14.559098 10.319308 3.513563
101  15.307803 7.290204 3.885675 NaN NaN NaN  11.366332 8.241496 4.267784 10.497349 6.473364 3.032832 NaN NaN NaN  12.316881 8.038146 3.505397 15.945142 6.563128 2.464464 NaN NaN NaN  14.940231 8.923154 2.302445 16.155767 7.450318 0.317073 NaN NaN NaN  15.450673 9.456700 2.921074 19.377129 10.855702 3.239841 NaN NaN NaN  16.110756 11.969709 2.820445 16.710674 16.104055 4.148240 NaN NaN NaN  15.771427 13.937039 4.073399 12.620169 13.158266 4.151129 NaN NaN NaN  14.662835 11.785284 4.102549 9.682831 11.712236 3.877167 NaN NaN NaN  13.299136 14.671389 4.299751 14.456922 10.307385 3.508490
102  15.311705 7.297076 3.887667 NaN NaN NaN  11.291716 8.264973 4.271821 10.480757 6.512394 3.009199 NaN NaN NaN  12.288248 8.074179 3.515859 15.882576 6.592970 2.533265 NaN NaN NaN  14.844071 9.000859 2.396519 16.367973 6.519765 2.403193 NaN NaN NaN  15.236159 9.526874 2.959169 19.162472 10.890274 3.248942 NaN NaN NaN  16.622076 11.810279 3.825173 16.674250 16.181179 4.160948 NaN NaN NaN  15.671244 13.911000 4.078730 12.375534 14.033602 4.086705 NaN NaN NaN  14.580587 11.784842 4.112118 9.645048 11.707202 3.876335 NaN NaN NaN  13.165676 14.573443 4.304405 14.407764 10.304398 3.509603
103  15.314349 7.216167 3.886293 NaN NaN NaN  11.268407 8.247275 4.271658 10.529858 6.469147 3.023440 NaN NaN NaN  12.270658 8.077752 3.525208 15.724168 6.663891 2.615813 NaN NaN NaN  14.654860 9.050080 2.551560 16.380665 6.537266 2.407897 NaN NaN NaN  15.203110 9.508786 2.935371 18.989210 10.993163 3.267404 NaN NaN NaN  16.402342 11.815442 3.841574 16.663279 16.182682 4.157540 NaN NaN NaN  15.611747 13.939931 4.083794 12.062279 14.054159 4.128708 NaN NaN NaN  14.430129 11.877287 4.128718 9.633916 11.787184 3.870715 NaN NaN NaN  13.093773 14.607841 4.307731 14.312708 10.329120 3.507962
104  15.308220 7.236756 3.884081 NaN NaN NaN  11.212292 8.216247 4.273862 10.572574 6.535003 3.025880 NaN NaN NaN  12.077836 9.363719 2.001210 15.558037 6.607329 2.678838 NaN NaN NaN  14.466213 9.178470 2.635724 16.360968 6.526357 2.383546 NaN NaN NaN  15.157299 9.490931 2.928911 18.716873 11.064625 3.303412 NaN NaN NaN  16.222466 11.805103 3.857740 16.651318 16.113472 4.160451 NaN NaN NaN  15.543631 13.965743 4.088436 11.761018 14.169333 4.165864 NaN NaN NaN  13.705037 12.796791 4.113807 9.621395 11.698940 3.880336 NaN NaN NaN  13.059449 14.575239 4.309795 14.205363 10.337630 3.517323
105  15.249671 7.253967 3.889334 NaN NaN NaN  11.103751 8.289015 4.279795 10.516885 6.475275 3.021788 NaN NaN NaN  12.059752 9.404566 1.980834 15.167875 6.638156 2.739817 NaN NaN NaN  14.086142 9.315104 2.786353 16.350718 6.552595 2.404099 NaN NaN NaN  15.082386 9.497786 2.914889 18.492008 11.110143 3.322226 NaN NaN NaN  15.969579 11.835211 3.883972 16.654642 16.189520 4.160356 NaN NaN NaN  15.460191 14.002463 4.099541 11.505687 14.194073 4.180062 NaN NaN NaN  13.581616 12.916945 4.134822 9.672017 11.719252 3.879709 NaN NaN NaN  12.911312 14.522060 4.319472 14.108466 10.343593 3.524367
106  15.295254 7.241134 3.890142 NaN NaN NaN  11.061185 8.367773 4.281060 10.501312 6.501966 3.032665 NaN NaN NaN  11.991298 9.370833 2.055154 14.779273 6.663828 2.749652 NaN NaN NaN  13.995286 9.024737 3.567152 16.137823 7.425703 0.319001 NaN NaN NaN  15.067495 9.484069 2.918678 18.211697 11.182004 3.340884 NaN NaN NaN  15.671097 11.822460 3.912800 16.689804 16.182232 4.161842 NaN NaN NaN  15.315727 13.996675 4.111936 11.274213 14.230025 4.190773 NaN NaN NaN  13.452811 13.036415 4.150037 9.653566 11.714806 3.875069 NaN NaN NaN  12.793292 14.585505 4.326221 14.001560 10.333031 3.528566
107  11.346045 7.393507 3.313845 NaN NaN NaN  11.105870 8.487844 4.280243 10.493079 6.474729 3.013757 NaN NaN NaN  11.864085 9.390484 2.126171 14.405512 6.657098 2.803477 NaN NaN NaN  13.799871 9.151325 3.596750 16.174803 7.379115 0.307583 NaN NaN NaN  14.931961 9.482482 2.898339 17.909763 11.244480 3.364697 NaN NaN NaN  15.192553 11.229613 3.797964 16.630129 16.123827 4.161085 NaN NaN NaN  15.239288 14.040712 4.121132 11.086815 14.330659 4.198986 NaN NaN NaN  13.309961 13.140134 4.157538 9.663742 11.740790 3.876403 NaN NaN NaN  12.662228 14.521164 4.336833 13.846619 10.375620 3.533685
108  11.090890 7.599120 3.360831 NaN NaN NaN  11.123723 8.731395 4.292277 10.487572 6.484125 3.013486 NaN NaN NaN  11.747173 9.362022 2.187382 14.053881 6.783584 2.836879 NaN NaN NaN  13.632302 9.241270 3.611768 16.179380 7.390363 0.381698 NaN NaN NaN  14.882206 9.492927 2.861571 17.540539 11.300157 3.391194 NaN NaN NaN  14.961042 11.279567 3.814642 16.687773 16.195469 4.160493 NaN NaN NaN  15.132850 14.103176 4.132296 10.864802 14.356030 4.203439 NaN NaN NaN  13.145127 13.227122 4.167588 9.637868 11.706729 3.871016 NaN NaN NaN  11.039802 11.655368 3.967404 13.702489 10.420893 3.537829
109  10.910010 7.840219 3.397503 NaN NaN NaN  11.206008 8.960229 4.291827 10.445259 6.485053 3.011674 NaN NaN NaN  11.656413 9.456337 2.190194 13.691469 6.775561 2.851808 NaN NaN NaN  13.473429 9.306344 3.640579 16.165419 7.388337 0.347802 NaN NaN NaN  14.791918 9.496337 2.847183 17.260736 11.390371 3.414169 NaN NaN NaN  14.689343 11.263950 3.828504 16.652927 16.189014 4.164055 NaN NaN NaN  15.102211 14.118249 4.133420 10.752545 14.389881 4.203014 NaN NaN NaN  13.035322 13.274127 4.181593 9.620737 11.751862 3.880901 NaN NaN NaN  10.982603 11.700686 3.967249 13.586652 10.444997 3.558540
110  9.337705 6.306641 4.181060 NaN NaN NaN  11.379025 9.235734 4.288072 10.525656 7.619239 2.488936 NaN NaN NaN  11.573158 9.444704 2.246327 13.372794 6.885816 2.901036 NaN NaN NaN  13.062722 9.155926 3.779514 16.140471 7.421342 0.336626 NaN NaN NaN  14.712379 9.548698 2.793781 16.922407 11.473938 3.433176 NaN NaN NaN  14.187410 11.015527 3.932598 16.982584 13.459477 3.859235 NaN NaN NaN  14.988355 14.141875 4.145082 10.575218 14.444897 4.202145 NaN NaN NaN  12.903034 13.379289 4.192264 9.599012 11.705939 3.874709 NaN NaN NaN  10.922624 11.778113 3.989568 13.434500 10.497851 3.580001
111  10.238153 9.343408 3.157328 NaN NaN NaN  11.662206 10.491332 4.015391 10.564158 7.657511 2.483834 NaN NaN NaN  11.489923 9.437981 2.254959 12.998799 6.930790 2.873219 NaN NaN NaN  12.971438 9.205109 3.766276 16.388706 6.510326 2.392830 NaN NaN NaN  14.656241 9.467088 2.760867 16.578390 11.517290 3.462802 NaN NaN NaN  14.281598 11.319362 3.865591 16.642946 16.138340 4.164711 NaN NaN NaN  14.966472 14.209579 4.146352 10.508422 14.464931 4.196812 NaN NaN NaN  12.825147 13.489950 4.199244 9.650874 11.725423 3.874582 NaN NaN NaN  10.881330 11.829556 3.987959 13.332418 10.540582 3.578846
112  9.893886 9.629479 3.344526 NaN NaN NaN  11.658322 10.551817 4.043838 10.564505 7.619275 2.479874 NaN NaN NaN  11.458366 9.472401 2.273420 12.701046 7.071424 2.885725 NaN NaN NaN  12.832166 9.223373 3.797627 16.369207 6.525684 2.392886 NaN NaN NaN  14.593431 9.473376 2.716189 16.285807 11.541276 3.476988 NaN NaN NaN  14.119837 11.316218 3.880263 16.662951 16.156549 4.162548 NaN NaN NaN  14.918356 14.192791 4.152930 10.430402 14.391868 4.176239 NaN NaN NaN  12.724239 13.551891 4.206738 9.612516 11.718813 3.873919 NaN NaN NaN  10.781549 11.840004 4.008194 13.251569 10.565439 3.599604
113  9.474209 9.953541 3.560607 NaN NaN NaN  11.657731 10.612517 4.060212 10.532477 7.609652 2.488030 NaN NaN NaN  11.373704 9.491151 2.285189 12.461361 7.164498 2.876537 NaN NaN NaN  12.731662 9.290578 3.812181 16.323298 6.505175 2.399791 NaN NaN NaN  14.561221 9.489396 2.701541 17.292614 12.786312 3.776784 NaN NaN NaN  13.959172 11.325253 3.882412 16.682108 16.174509 4.162233 NaN NaN NaN  14.904045 14.328806 4.161685 10.340655 14.413416 4.166050 NaN NaN NaN  12.681688 13.595966 4.209494 9.583618 11.710833 3.869265 NaN NaN NaN  10.774526 11.894593 4.016958 13.162642 10.578191 3.605444
114  8.986899 10.253084 3.768147 NaN NaN NaN  11.734969 10.857783 4.014669 9.076167 4.480044 3.970811 NaN NaN NaN  11.342948 9.479462 2.331130 12.159410 7.195327 2.838096 NaN NaN NaN  12.621671 9.240651 3.807819 16.372286 6.514615 2.396267 NaN NaN NaN  14.509706 9.446885 2.708611 17.026947 12.778384 3.792015 NaN NaN NaN  13.852923 11.332464 3.894986 17.003761 13.507859 3.857104 NaN NaN NaN  14.856862 14.224348 4.163650 10.288680 14.369688 4.149749 NaN NaN NaN  12.591883 13.638094 4.217253 9.615226 11.647992 3.873652 NaN NaN NaN  10.721051 11.842134 4.024027 13.096723 10.614335 3.615775
115  8.661375 10.487091 3.943435 NaN NaN NaN  11.574056 10.870429 4.016343 9.030370 4.400032 3.973434 NaN NaN NaN  11.266797 9.443585 2.303797 11.958825 7.178543 2.778565 NaN NaN NaN  12.494000 9.149920 3.793734 16.317142 6.537889 2.395026 NaN NaN NaN  14.431583 9.440036 2.696817 14.864322 13.369721 0.992970 NaN NaN NaN  13.764640 11.361726 3.899774 17.037010 13.458354 3.860652 NaN NaN NaN  14.797558 14.271851 4.168531 10.110056 14.357941 4.133329 NaN NaN NaN  12.592208 13.678074 4.211249 9.586828 11.683343 3.873250 NaN NaN NaN  10.589179 11.825700 4.028487 13.000059 10.634073 3.612738
116  8.455720 10.610812 4.093749 NaN NaN NaN  11.404577 10.881627 4.048335 9.120843 4.476258 3.968503 NaN NaN NaN  11.190655 9.466869 2.329437 11.748721 7.272806 2.692778 NaN NaN NaN  12.378073 9.115186 3.783161 16.331196 6.552205 2.399603 NaN NaN NaN  14.421929 9.440227 2.666612 14.647983 13.370968 0.925361 NaN NaN NaN  13.696995 11.307403 3.894805 17.012012 13.448993 3.860501 NaN NaN NaN  14.757130 14.293324 4.170867 10.073578 14.258866 4.109284 NaN NaN NaN  12.542542 13.661991 4.214968 9.597606 11.687288 3.882645 NaN NaN NaN  11.846025 14.416414 4.399307 12.905620 10.595779 3.612296
117  8.208165 10.632480 4.160069 NaN NaN NaN  11.419841 11.341091 4.221928 9.037912 4.414273 3.970612 NaN NaN NaN  11.145468 9.472092 2.346982 11.580995 7.269832 2.609182 NaN NaN NaN  11.853828 7.728552 4.217498 16.330399 6.555439 2.402027 NaN NaN NaN  14.468770 9.039089 3.462883 14.440513 13.413361 0.843150 NaN NaN NaN  13.683283 11.383549 3.906236 17.012745 13.428861 3.861197 NaN NaN NaN  14.757411 14.340359 4.173344 9.940151 14.165631 4.081447 NaN NaN NaN  12.419238 13.745637 4.220187 9.628315 11.652300 3.873688 NaN NaN NaN  11.809910 14.426567 4.400829 12.809224 10.612990 3.595888
118  8.049120 10.689690 4.201732 NaN NaN NaN  11.211043 11.298864 4.235955 9.027882 4.436427 3.973327 NaN NaN NaN  11.042332 9.480039 2.344012 11.427390 7.219634 2.582707 NaN NaN NaN  12.422599 8.738711 3.769030 16.349152 6.564631 2.398412 NaN NaN NaN  14.389194 9.037124 3.452129 16.403374 12.899458 3.830152 NaN NaN NaN  13.675659 11.387213 3.891684 16.991749 13.472369 3.860593 NaN NaN NaN  14.645674 14.277148 4.179049 9.898810 14.110059 4.068576 NaN NaN NaN  12.359179 13.693811 4.219222 9.556168 11.745969 3.873910 NaN NaN NaN  11.736784 14.433675 4.407336 12.698599 10.595958 3.616938
119  7.831195 10.698320 4.205752 NaN NaN NaN  11.081931 11.297891 4.237929 9.042348 4.441814 3.971922 NaN NaN NaN  10.983219 9.465024 2.412604 11.264226 7.236395 2.534129 NaN NaN NaN  12.190133 9.462964 2.748259 16.347481 6.521614 2.399138 NaN NaN NaN  14.353423 8.996984 3.448741 16.418169 12.882745 3.825583 NaN NaN NaN  13.535835 11.799049 3.188106 16.982153 13.489869 3.862594 NaN NaN NaN  14.655066 14.332680 4.179451 9.849820 13.984869 4.040681 NaN NaN NaN  12.331343 13.702232 4.217112 9.612929 11.693753 3.867587 NaN NaN NaN  11.677606 14.437116 4.413195 12.623156 10.591547 3.612936
120  7.618959 10.732683 4.214477 NaN NaN NaN  10.897403 11.246675 4.232512 8.999920 4.406790 3.976730 NaN NaN NaN  10.903111 9.438467 2.442100 11.141309 7.287438 2.494808 NaN NaN NaN  12.078163 9.386657 2.696608 16.349321 6.474617 2.402731 NaN NaN NaN  14.252193 9.011856 3.430830 16.515669 12.942569 3.823965 NaN NaN NaN  13.202460 12.194172 3.172193 16.986702 13.490248 3.863399 NaN NaN NaN  14.578761 14.376658 4.187997 9.801424 13.929349 4.019439 NaN NaN NaN  12.287233 15.280107 4.420388 9.626956 11.769662 3.870324 NaN NaN NaN  11.605223 14.414100 4.416198 12.551054 10.594168 3.613230
121  7.451949 10.747479 4.179357 NaN NaN NaN  10.756002 11.229261 4.235186 9.076319 4.501968 3.967620 NaN NaN NaN  10.858166 9.440756 2.395998 10.956506 7.290917 2.422131 NaN NaN NaN  11.952332 9.306000 2.589976 16.358210 6.544568 2.405153 NaN NaN NaN  14.206302 9.015570 3.419163 16.565552 12.950182 3.827996 NaN NaN NaN  13.238832 12.257113 3.167115 16.942335 13.448456 3.857280 NaN NaN NaN  14.558088 14.403756 4.188501 9.834749 13.782249 3.977562 NaN NaN NaN  12.244987 15.313368 4.424500 9.593750 11.733639 3.873042 NaN NaN NaN  11.546017 14.373981 4.418624 12.457950 10.602465 3.609515
