# Supplementary material for: Kinematics of male Eupalaestrus weijenberghi (Araneae, Theraphosidae) locomotion on different substrates and inclines
Source: PeerJ. 2019 Sep 26;7:e7748. doi: 10.7717/peerj.7748 (PMC6766366; doi:10.7717/peerj.7748)
Supplement: Supplemental Information 1 [file peerj-07-7748-s001.zip › Silva-Pereyra et al 2019 - Supplementary document - Kinematic data/619t12.3d]

1  15.796866 9.093713 2.778843 NaN NaN NaN  18.300919 10.083920 3.261490 17.514240 7.402713 0.681472 NaN NaN NaN  18.440187 8.582529 2.458536 22.340748 7.616962 0.633336 NaN NaN NaN  20.514725 8.608765 2.467646 24.534706 8.743187 0.809766 NaN NaN NaN  21.521912 9.203734 2.708481 23.222525 12.307780 0.813911 NaN NaN NaN  21.113035 10.673337 2.800880 20.931480 13.054560 1.479583 NaN NaN NaN  20.135685 10.906320 2.727242 17.164713 13.723602 0.824603 NaN NaN NaN  18.545641 12.174874 2.539150 17.589737 11.604795 1.500368 NaN NaN NaN  18.329491 10.750068 2.939647 20.044260 10.158494 1.934560
2  15.732535 8.783347 2.865818 NaN NaN NaN  18.408037 9.740329 3.234293 17.531410 7.401825 0.665699 NaN NaN NaN  18.758461 8.412765 2.503672 21.995930 7.582445 0.716600 NaN NaN NaN  20.436773 8.621103 2.487021 24.098377 8.741555 0.874130 NaN NaN NaN  21.199522 9.282722 2.822592 23.199837 12.338948 0.803847 NaN NaN NaN  21.027399 10.692428 2.813277 20.598675 13.001040 1.481439 NaN NaN NaN  20.048706 10.859000 2.728519 17.130299 13.701496 0.835703 NaN NaN NaN  18.487823 12.166365 2.570624 17.513046 11.090178 1.965594 NaN NaN NaN  18.324766 10.530299 2.983954 19.899599 10.177964 1.932129
3  15.425638 8.681969 2.940162 NaN NaN NaN  18.079884 9.660984 3.226259 17.465046 7.379099 0.664712 NaN NaN NaN  18.634762 8.369216 2.558852 22.314768 7.593546 0.662198 NaN NaN NaN  20.454859 8.593401 2.441322 23.631704 8.728790 0.952625 NaN NaN NaN  20.869827 9.374775 2.901561 23.207378 12.324945 0.751634 NaN NaN NaN  20.925032 10.686110 2.801506 20.207718 12.972572 1.401333 NaN NaN NaN  19.930241 10.835887 2.730026 17.152576 13.670314 0.836554 NaN NaN NaN  18.412554 12.142405 2.581784 17.012535 11.455173 1.933715 NaN NaN NaN  18.332338 10.463928 2.985472 19.731976 10.136001 1.908876
4  15.174290 8.637609 2.891856 NaN NaN NaN  17.893967 9.667635 3.218398 17.496624 7.409079 0.658753 NaN NaN NaN  18.624014 8.452123 2.513102 21.953056 7.637196 0.696326 NaN NaN NaN  20.398584 8.536256 2.453634 23.325237 8.779660 0.977874 NaN NaN NaN  20.554613 9.471517 2.930114 23.182888 12.316494 0.757730 NaN NaN NaN  20.915752 10.725695 2.811635 19.559809 13.090977 1.420413 NaN NaN NaN  19.845219 10.803307 2.716308 17.132742 13.668333 0.861192 NaN NaN NaN  18.311506 12.112310 2.587866 16.416117 11.288182 2.236110 NaN NaN NaN  18.338455 10.442465 2.973376 19.470545 10.008465 2.059173
5  15.065342 8.526547 2.988582 NaN NaN NaN  17.741964 9.648124 3.229492 17.246210 7.571827 0.831293 NaN NaN NaN  18.280365 8.587377 2.708019 21.941450 7.673702 0.817775 NaN NaN NaN  20.395107 8.530998 2.492566 22.800953 8.695385 1.114149 NaN NaN NaN  20.280487 9.584234 2.986443 23.302536 12.175477 0.682186 NaN NaN NaN  20.966452 10.791356 2.846892 19.441650 12.774117 1.563249 NaN NaN NaN  19.826191 10.811569 2.736006 17.544907 13.512477 0.718202 NaN NaN NaN  18.477638 12.016115 2.594725 16.302874 11.405750 2.312776 NaN NaN NaN  18.352341 10.430160 3.089195 19.530487 10.174907 2.090556
6  14.918418 8.511773 2.985858 NaN NaN NaN  17.537270 9.593911 3.197620 17.193556 7.536436 0.848637 NaN NaN NaN  18.156044 8.531935 2.737327 21.911350 7.715733 0.787483 NaN NaN NaN  20.387041 8.480599 2.460950 22.352562 8.587667 1.259674 NaN NaN NaN  20.033756 9.674573 3.002868 23.266680 12.146747 0.696515 NaN NaN NaN  20.897717 10.865849 2.847264 19.098078 12.776834 1.475296 NaN NaN NaN  19.701797 10.781772 2.734598 17.523891 13.561693 0.746433 NaN NaN NaN  18.373920 12.028867 2.571738 15.935115 11.222397 2.575037 NaN NaN NaN  18.222561 10.409071 3.061823 19.383459 10.118401 2.134869
7  14.728651 8.399779 2.972876 NaN NaN NaN  17.368755 9.528114 3.217108 17.189493 7.520669 0.824211 NaN NaN NaN  18.095655 8.572872 2.708577 21.894211 7.756490 0.826179 NaN NaN NaN  20.320251 8.475968 2.441764 21.965460 8.628771 1.144346 NaN NaN NaN  19.843601 9.687590 2.935303 23.298553 12.120370 0.788348 NaN NaN NaN  20.822729 10.844638 2.837804 18.825785 12.705774 1.442642 NaN NaN NaN  19.613041 10.795492 2.774063 17.466696 13.586497 0.697322 NaN NaN NaN  18.293999 11.997239 2.562980 15.570038 11.076013 2.775364 NaN NaN NaN  18.161715 10.374668 3.164437 19.254894 10.013083 2.107941
8  14.504883 8.317709 2.942519 NaN NaN NaN  17.227945 9.433911 3.159581 17.210062 7.576822 0.839117 NaN NaN NaN  17.963148 8.545531 2.645721 21.862436 7.784995 0.753886 NaN NaN NaN  20.342260 8.440387 2.445960 21.611507 8.599998 1.100073 NaN NaN NaN  19.770054 9.722215 2.959440 23.273598 12.142490 0.777837 NaN NaN NaN  20.797514 10.969130 2.825820 18.599821 12.670373 1.360028 NaN NaN NaN  19.543577 10.891257 2.707848 17.450485 13.608170 0.725964 NaN NaN NaN  18.242910 11.969481 2.603642 15.269352 10.993112 2.891814 NaN NaN NaN  18.010393 10.454521 3.134380 19.232962 10.104506 2.154683
9  14.348531 8.197985 2.894914 NaN NaN NaN  17.039026 9.441175 3.170554 17.200047 7.578748 0.791401 NaN NaN NaN  18.014416 8.565250 2.732447 21.874065 7.804130 0.743648 NaN NaN NaN  20.189163 8.466887 2.408914 21.327669 8.591547 0.963843 NaN NaN NaN  19.751766 9.685845 2.939929 23.279482 12.130804 0.767865 NaN NaN NaN  20.697533 10.925335 2.788818 18.386593 12.670547 1.332083 NaN NaN NaN  19.431131 10.948659 2.785573 17.469772 13.545917 0.758274 NaN NaN NaN  18.189806 11.978621 2.619032 15.031729 10.875854 2.967615 NaN NaN NaN  17.783442 10.451958 3.154269 19.091887 10.074959 2.176916
10  14.194909 8.216882 2.892240 NaN NaN NaN  16.993824 9.447316 3.155872 17.186617 7.521796 0.789021 NaN NaN NaN  17.948933 8.533465 2.788542 21.801662 7.790524 0.713496 NaN NaN NaN  20.174540 8.418769 2.407886 21.295324 8.569234 0.965299 NaN NaN NaN  19.736128 9.614660 2.982042 23.269815 12.094766 0.779857 NaN NaN NaN  20.700878 10.936927 2.768953 18.199228 12.724854 1.287135 NaN NaN NaN  19.322865 11.044562 2.776239 17.433554 13.553423 0.788173 NaN NaN NaN  18.086184 11.913569 2.587679 14.722048 10.822461 2.992826 NaN NaN NaN  17.557428 10.434804 3.200680 19.053015 10.076138 2.118453
11  14.063255 8.190743 2.823463 NaN NaN NaN  16.795254 9.398561 3.124815 17.189093 7.583077 0.809493 NaN NaN NaN  17.864412 8.544027 2.760396 21.900017 7.749742 0.776709 NaN NaN NaN  20.140404 8.423928 2.386343 21.243862 8.576591 0.914790 NaN NaN NaN  19.701963 9.642842 2.978145 23.266327 12.113096 0.781692 NaN NaN NaN  20.663326 10.974632 2.785137 17.962606 12.826319 1.234611 NaN NaN NaN  19.211624 11.068420 2.731261 17.413704 13.538547 0.766566 NaN NaN NaN  18.048203 11.966280 2.607049 14.498783 10.828868 2.930803 NaN NaN NaN  17.249884 10.523541 3.175274 18.913420 10.062572 2.175495
12  13.958004 8.152851 2.780789 NaN NaN NaN  16.638132 9.361744 3.066460 17.518879 7.457390 0.719662 NaN NaN NaN  17.821720 8.527791 2.816311 21.834818 7.813962 0.795285 NaN NaN NaN  20.121527 8.456533 2.379542 21.061235 8.550874 0.734710 NaN NaN NaN  19.604721 9.672396 3.035663 23.226837 12.103818 0.791629 NaN NaN NaN  20.578186 11.032951 2.704370 17.812424 12.923778 1.138115 NaN NaN NaN  19.094658 11.222881 2.716424 17.323784 13.573645 0.801210 NaN NaN NaN  17.934914 11.972549 2.629571 14.288696 10.763358 2.950875 NaN NaN NaN  17.094065 10.557367 3.205328 18.833261 10.086332 2.184311
13  13.798573 8.024758 2.730983 NaN NaN NaN  16.477177 9.294628 3.068306 17.210999 7.584983 0.811629 NaN NaN NaN  17.771641 8.547209 2.833794 21.795710 7.768898 0.821275 NaN NaN NaN  20.117775 8.476501 2.410890 21.046232 8.600272 0.707358 NaN NaN NaN  19.512247 9.702463 3.018547 23.235355 12.117786 0.755775 NaN NaN NaN  20.607450 11.102508 2.701541 17.670481 12.900638 0.993252 NaN NaN NaN  18.970097 11.299076 2.737809 17.363922 13.520895 0.840013 NaN NaN NaN  17.868410 12.004094 2.649263 14.009249 10.791588 2.899360 NaN NaN NaN  16.816595 10.584905 3.178167 18.752701 10.086031 2.188851
14  13.692090 7.990693 2.668900 NaN NaN NaN  16.357244 9.231319 3.052021 17.175585 7.556981 0.852946 NaN NaN NaN  17.686668 8.536350 2.841251 21.724134 7.857093 0.796397 NaN NaN NaN  19.983410 8.515404 2.417197 21.038801 8.626479 0.748122 NaN NaN NaN  19.451899 9.717021 3.044971 23.183725 12.137000 0.794976 NaN NaN NaN  20.514261 11.138944 2.678663 17.460842 12.851663 0.892674 NaN NaN NaN  18.841372 11.452265 2.720316 17.336935 13.579772 0.812752 NaN NaN NaN  17.761314 11.972865 2.657949 13.760836 10.745703 2.870813 NaN NaN NaN  16.645449 10.563644 3.203005 18.626486 10.101396 2.208766
15  13.513736 7.934459 2.528686 NaN NaN NaN  16.223042 9.258517 2.990931 17.163265 7.552208 0.856611 NaN NaN NaN  17.627394 8.574005 2.820868 21.572206 7.941737 1.068001 NaN NaN NaN  19.794479 8.542157 2.529870 21.070173 8.612164 0.716844 NaN NaN NaN  19.364908 9.694761 3.027263 23.073029 12.128258 0.910386 NaN NaN NaN  20.408951 11.171510 2.665895 17.416681 12.865980 0.891847 NaN NaN NaN  18.716076 11.553019 2.636423 17.053240 13.753901 0.865389 NaN NaN NaN  17.699915 12.017831 2.673360 13.552145 10.732636 2.836240 NaN NaN NaN  16.429379 10.619401 3.168327 18.537405 10.125461 2.214234
16  13.341758 7.906061 2.445961 NaN NaN NaN  16.066898 9.189358 2.981330 17.149294 7.566243 0.913442 NaN NaN NaN  17.497204 8.536633 2.821029 21.393761 7.910516 1.344867 NaN NaN NaN  19.441923 8.667645 2.806285 21.100689 8.590631 0.727404 NaN NaN NaN  19.303822 9.665380 3.065544 23.190641 12.146425 0.756639 NaN NaN NaN  20.352905 11.227753 2.626846 17.329069 12.891655 0.885837 NaN NaN NaN  18.646893 11.603174 2.660268 17.075726 13.762712 0.883882 NaN NaN NaN  17.610998 12.054429 2.677469 13.343410 10.833658 2.750475 NaN NaN NaN  16.244413 10.676079 3.142163 18.428059 10.135888 2.233139
17  13.275431 7.869318 2.393113 NaN NaN NaN  15.911113 9.200370 2.926929 17.153816 7.578157 0.828242 NaN NaN NaN  17.437279 8.521533 2.867365 21.086411 7.864352 1.671994 NaN NaN NaN  19.177179 8.778907 2.961254 21.071842 8.612334 0.757857 NaN NaN NaN  19.188633 9.623852 3.041958 23.181091 12.120070 0.781869 NaN NaN NaN  20.293127 11.236127 2.568166 17.325424 12.874527 0.876683 NaN NaN NaN  18.534227 11.633433 2.655782 17.071531 13.714077 0.922625 NaN NaN NaN  17.485937 12.041119 2.663589 13.180264 10.907444 2.680397 NaN NaN NaN  15.985190 10.698361 3.107111 18.343994 10.136147 2.287738
18  13.182475 7.851657 2.306534 NaN NaN NaN  15.879634 9.138494 2.873690 17.153364 7.571674 0.887194 NaN NaN NaN  17.385401 8.569195 2.867541 20.804684 7.747545 1.834235 NaN NaN NaN  18.831223 8.930024 3.061505 21.014025 8.606340 0.734292 NaN NaN NaN  19.143417 9.592086 3.052609 23.183931 12.133402 0.773097 NaN NaN NaN  20.240089 11.224200 2.550452 17.309204 12.894491 0.882011 NaN NaN NaN  18.426365 11.670156 2.649727 17.072126 13.781593 0.905705 NaN NaN NaN  17.396584 12.059941 2.665844 12.976252 10.988243 2.616003 NaN NaN NaN  15.820425 10.745350 3.062010 18.228048 10.113757 2.275190
19  13.050552 7.849260 2.154012 NaN NaN NaN  15.736363 9.082282 2.860085 17.499493 7.422425 0.730479 NaN NaN NaN  17.296738 8.511331 2.872389 20.420881 7.616687 1.980178 NaN NaN NaN  18.550879 9.023389 3.067414 21.038668 8.643915 0.695732 NaN NaN NaN  19.057934 9.588079 3.029085 23.185989 12.123332 0.783533 NaN NaN NaN  20.156948 11.233279 2.548547 17.432472 12.907223 0.757072 NaN NaN NaN  18.385235 11.605392 2.687833 17.086599 13.731814 0.914696 NaN NaN NaN  17.338888 12.060346 2.687971 12.829218 11.032213 2.484697 NaN NaN NaN  15.619864 10.794329 3.012562 18.170012 10.115691 2.303246
20  12.980901 7.855876 2.061422 NaN NaN NaN  15.578569 9.081663 2.835198 17.493252 7.389297 0.823661 NaN NaN NaN  17.238108 8.496648 2.899071 19.956913 7.530290 1.979267 NaN NaN NaN  18.286951 9.132468 3.031546 21.029099 8.627614 0.750591 NaN NaN NaN  19.010708 9.553128 3.048262 23.155987 12.147948 0.799170 NaN NaN NaN  20.180149 11.239395 2.483062 17.154442 13.071639 0.795655 NaN NaN NaN  18.319328 11.601353 2.710407 17.344267 13.534886 0.845451 NaN NaN NaN  17.311617 12.115945 2.688311 12.701961 11.113992 2.318561 NaN NaN NaN  15.555275 10.881193 2.931669 18.036234 10.110467 2.288285
21  12.905395 7.828761 1.914608 NaN NaN NaN  15.393353 8.945137 2.800519 17.516842 7.401868 0.773407 NaN NaN NaN  17.101114 8.493599 2.933780 19.532310 7.398516 1.955128 NaN NaN NaN  18.181723 9.130507 3.062431 20.996069 8.631058 0.717873 NaN NaN NaN  18.912409 9.539363 3.036778 23.197441 12.122498 0.764975 NaN NaN NaN  20.084410 11.192102 2.462698 17.207966 13.021245 0.853439 NaN NaN NaN  18.255680 11.560786 2.737201 17.314522 13.558801 0.781408 NaN NaN NaN  17.236732 12.076654 2.732968 12.598532 11.272555 2.183567 NaN NaN NaN  15.332476 10.847624 2.921834 17.963976 10.123386 2.297782
22  12.854617 7.886481 1.773087 NaN NaN NaN  15.231713 8.897864 2.764686 17.604940 7.390558 0.826741 NaN NaN NaN  17.058558 8.517083 2.936896 19.067299 7.348578 1.878875 NaN NaN NaN  18.094473 9.166720 3.072360 21.029577 8.616396 0.700569 NaN NaN NaN  18.872400 9.475098 2.994211 23.170902 12.135435 0.765094 NaN NaN NaN  20.049417 11.208944 2.484641 17.157379 13.061335 0.828830 NaN NaN NaN  18.208160 11.503774 2.774591 17.363859 13.495181 0.828000 NaN NaN NaN  17.200697 12.053427 2.771525 12.519416 11.349951 2.015419 NaN NaN NaN  15.295125 10.923409 2.827634 17.899956 10.108931 2.315642
23  12.863512 7.914624 1.530690 NaN NaN NaN  15.188435 8.921428 2.663312 17.582214 7.406568 0.773856 NaN NaN NaN  17.020880 8.470256 2.866818 18.613537 7.311010 1.737126 NaN NaN NaN  17.981283 9.212148 2.997755 21.003172 8.601792 0.718826 NaN NaN NaN  18.808636 9.446369 3.000522 23.105589 11.998798 0.783213 NaN NaN NaN  19.924999 11.116458 2.508930 17.150976 13.021999 0.847991 NaN NaN NaN  18.172365 11.499277 2.763341 17.336992 13.520097 0.837514 NaN NaN NaN  17.184042 12.084882 2.755478 12.474727 11.453876 1.869932 NaN NaN NaN  15.217533 10.996313 2.761834 17.840361 10.076326 2.355926
24  12.885709 8.031965 1.250425 NaN NaN NaN  15.102465 8.948253 2.585668 17.599550 7.450379 0.837737 NaN NaN NaN  16.992500 8.433761 2.859339 18.311733 7.326184 1.603577 NaN NaN NaN  17.910515 9.108887 3.004919 21.132919 8.565587 0.882884 NaN NaN NaN  18.796265 9.399073 3.072912 22.996685 11.902602 0.812938 NaN NaN NaN  19.839573 11.016347 2.575726 17.139036 13.111319 0.832177 NaN NaN NaN  18.171230 11.454729 2.750631 17.352764 13.530634 0.858313 NaN NaN NaN  17.145613 12.019032 2.726139 12.498783 11.598620 1.576400 NaN NaN NaN  15.086586 11.003218 2.699793 17.769667 10.060247 2.381207
25  12.990154 8.151153 0.948069 NaN NaN NaN  15.041565 8.998628 2.481881 17.555738 7.513316 0.763938 NaN NaN NaN  16.912012 8.469880 2.795021 18.016788 7.304363 1.449066 NaN NaN NaN  17.881603 9.092389 2.969090 21.167656 8.553237 0.881216 NaN NaN NaN  18.767353 9.326205 2.973866 22.949242 11.727434 0.989064 NaN NaN NaN  19.776932 10.945789 2.735330 17.194117 13.047786 0.806962 NaN NaN NaN  18.201262 11.442752 2.752483 17.379765 13.540339 0.839537 NaN NaN NaN  17.094904 12.037097 2.696327 12.571512 11.722073 1.298116 NaN NaN NaN  14.974899 11.018432 2.571101 17.736153 10.041996 2.344606
26  12.991199 8.165469 0.880521 NaN NaN NaN  14.966677 9.048342 2.468043 17.608450 7.537489 0.726635 NaN NaN NaN  16.867237 8.518099 2.795957 17.759979 7.413542 1.260161 NaN NaN NaN  17.858101 9.013955 2.920977 21.147890 8.537035 0.866488 NaN NaN NaN  18.818562 9.396352 3.002321 22.811642 11.581624 1.228517 NaN NaN NaN  19.645178 10.895224 2.810173 16.623726 13.528023 1.526700 NaN NaN NaN  18.137150 11.435748 2.704621 17.441433 13.550091 0.935853 NaN NaN NaN  17.084843 11.939958 2.760836 12.712258 11.918075 0.944284 NaN NaN NaN  14.964480 11.160253 2.422321 17.733585 10.096953 2.327452
27  13.018461 8.288733 0.834630 NaN NaN NaN  15.031133 9.148908 2.494209 17.575972 7.493428 0.772104 NaN NaN NaN  16.839630 8.534212 2.784822 17.650471 7.424185 1.142511 NaN NaN NaN  17.883905 8.867293 2.922978 21.137379 8.579887 0.852944 NaN NaN NaN  18.804419 9.340288 3.013859 22.621235 11.508385 1.355866 NaN NaN NaN  19.389753 10.801428 2.941723 16.628454 13.524286 1.549878 NaN NaN NaN  18.134529 11.424655 2.754570 17.292534 13.559237 1.150326 NaN NaN NaN  17.040831 11.725827 2.920169 12.809508 12.022754 0.816912 NaN NaN NaN  14.957286 11.219769 2.323113 17.719318 10.095745 2.338155
28  13.132410 8.351823 0.866499 NaN NaN NaN  15.007274 9.139571 2.577711 17.701084 7.596559 0.704454 NaN NaN NaN  16.815252 8.544146 2.856219 17.976389 7.319019 0.942830 NaN NaN NaN  17.895802 8.774377 2.861549 21.164314 8.572032 0.832979 NaN NaN NaN  18.846268 9.360714 2.968037 22.355928 11.545329 1.428046 NaN NaN NaN  19.252396 10.803922 3.031034 16.629639 13.528564 1.564073 NaN NaN NaN  18.065796 11.503791 2.726833 16.970673 13.495867 1.447366 NaN NaN NaN  16.930620 11.522536 3.053539 12.767106 12.061716 0.801723 NaN NaN NaN  14.920691 11.318045 2.348907 17.823666 10.129315 2.211668
29  13.170772 8.403930 0.848838 NaN NaN NaN  14.999806 9.120921 2.650934 17.740242 7.598543 0.751577 NaN NaN NaN  16.843081 8.533044 2.875831 17.998755 7.354737 0.870837 NaN NaN NaN  17.900253 8.672763 2.816177 21.177700 8.519189 0.841951 NaN NaN NaN  18.843864 9.377009 2.983799 21.957409 11.662869 1.465431 NaN NaN NaN  19.087412 10.775090 3.144294 16.646399 13.577143 1.615382 NaN NaN NaN  17.996775 11.475513 2.748511 16.463871 13.337045 1.749207 NaN NaN NaN  16.805817 11.297468 3.168063 12.851149 12.087012 0.758462 NaN NaN NaN  14.798936 11.265076 2.348875 17.784456 10.106690 2.262265
30  13.268452 8.428619 0.847591 NaN NaN NaN  14.979234 9.094943 2.731251 17.786337 7.554966 0.830821 NaN NaN NaN  16.784084 8.491482 2.911491 17.951031 7.372872 0.846058 NaN NaN NaN  17.872072 8.643785 2.798319 21.162218 8.556158 0.865081 NaN NaN NaN  18.798384 9.313705 3.050509 21.609776 11.773078 1.465928 NaN NaN NaN  18.903332 10.731061 3.209345 17.323174 13.157437 0.831741 NaN NaN NaN  17.936928 11.500878 2.814566 15.894472 13.198123 2.102717 NaN NaN NaN  16.782549 11.156316 3.244448 12.895933 12.029675 0.845863 NaN NaN NaN  14.783783 11.198174 2.505654 17.695158 10.124862 2.272620
31  13.311605 8.438943 0.821006 NaN NaN NaN  14.908171 9.051113 2.778276 17.764511 7.589841 0.848234 NaN NaN NaN  16.762440 8.518169 2.871248 17.979294 7.458888 0.739971 NaN NaN NaN  17.848825 8.651924 2.767966 21.148268 8.532410 0.842300 NaN NaN NaN  18.778393 9.288513 3.003931 21.222321 11.904596 1.449146 NaN NaN NaN  18.691967 10.692925 3.267716 17.272623 13.142653 0.824072 NaN NaN NaN  17.778252 11.425463 2.835150 15.505991 12.942420 2.408359 NaN NaN NaN  16.678844 11.048925 3.306630 12.905923 12.054872 0.837092 NaN NaN NaN  14.718772 11.187250 2.535885 17.595640 10.074726 2.315734
32  13.312019 8.403198 0.793165 NaN NaN NaN  14.861406 9.038276 2.788928 17.805004 7.597353 0.829500 NaN NaN NaN  16.678322 8.496874 2.925552 17.903435 7.399261 0.786800 NaN NaN NaN  17.761866 8.663021 2.775421 21.141447 8.522932 0.910563 NaN NaN NaN  18.745846 9.263980 3.002239 20.884657 11.965648 1.456688 NaN NaN NaN  18.507042 10.634823 3.233145 17.197235 13.052331 0.845875 NaN NaN NaN  17.735878 11.464723 2.851889 14.929138 12.777204 2.479132 NaN NaN NaN  16.525589 11.019993 3.347278 12.935634 12.084023 0.839564 NaN NaN NaN  14.684603 11.096934 2.579869 17.483608 10.077285 2.319619
33  13.305200 8.405702 0.861636 NaN NaN NaN  14.781175 8.982769 2.839869 17.160105 7.673539 1.124997 NaN NaN NaN  16.582878 8.486317 2.920558 17.961157 7.413969 0.736170 NaN NaN NaN  17.688763 8.577266 2.795194 21.136623 8.499100 0.856403 NaN NaN NaN  18.770718 9.201098 3.002312 20.543707 11.975643 1.490091 NaN NaN NaN  18.322420 10.580683 3.269729 17.167673 13.072927 0.824432 NaN NaN NaN  17.592159 11.398444 2.871352 14.427036 12.564454 2.613855 NaN NaN NaN  16.354935 10.982810 3.375880 12.958927 12.064330 0.867936 NaN NaN NaN  14.904243 10.931821 2.557726 17.375427 10.068700 2.303268
34  13.649652 8.279980 0.727079 NaN NaN NaN  14.755089 8.980698 2.874540 16.934544 7.615161 1.222909 NaN NaN NaN  16.500868 8.627930 2.984713 17.998800 7.431738 0.735614 NaN NaN NaN  17.641151 8.594931 2.799311 21.114161 8.479733 0.879084 NaN NaN NaN  18.718369 9.136191 2.981491 20.240288 11.992139 1.533262 NaN NaN NaN  18.116249 10.538947 3.254534 17.110214 13.064713 0.862367 NaN NaN NaN  17.508865 11.414609 2.904214 14.028292 12.501519 2.729181 NaN NaN NaN  16.133009 10.996972 3.398191 12.972436 12.062851 0.876098 NaN NaN NaN  14.831077 10.838439 2.599886 17.265041 10.001451 2.370637
35  13.640865 8.288854 0.747646 NaN NaN NaN  14.685356 8.948517 2.893026 16.545097 7.573686 1.414874 NaN NaN NaN  16.374420 8.813406 3.100661 17.959417 7.433897 0.762391 NaN NaN NaN  17.534166 8.534446 2.819255 21.139883 8.476268 0.878714 NaN NaN NaN  18.739811 9.107973 2.973758 19.875036 11.955744 1.556069 NaN NaN NaN  17.953005 10.542838 3.274769 17.188421 13.097901 0.838070 NaN NaN NaN  17.453648 11.439273 2.900082 13.697782 12.461411 2.788169 NaN NaN NaN  15.964754 11.117846 3.391052 12.913074 12.067634 0.882639 NaN NaN NaN  14.841318 10.807763 2.659823 17.214540 10.028087 2.379222
36  13.616551 8.315011 0.780510 NaN NaN NaN  14.613811 8.952090 2.920728 16.166056 7.496946 1.520179 NaN NaN NaN  16.183250 8.975075 3.183222 17.933605 7.429694 0.740241 NaN NaN NaN  17.480658 8.532159 2.788602 21.127718 8.470000 0.892762 NaN NaN NaN  18.694603 9.021278 2.976868 19.551100 11.982537 1.549311 NaN NaN NaN  17.788898 10.523431 3.281412 17.073765 13.033803 0.871017 NaN NaN NaN  17.314024 11.419820 2.888852 13.430363 12.486975 2.784495 NaN NaN NaN  15.742290 11.169680 3.378558 12.873796 12.020674 0.890652 NaN NaN NaN  14.770651 10.762628 2.675758 16.697205 10.276554 2.399737
37  13.620767 8.300553 0.752111 NaN NaN NaN  14.527951 8.937165 2.939159 15.745161 7.463268 1.699311 NaN NaN NaN  16.023176 9.060040 3.240164 17.591789 7.521444 0.851976 NaN NaN NaN  17.419455 8.500135 2.775558 21.120483 8.491797 0.866237 NaN NaN NaN  18.677885 9.075478 2.973170 19.225088 11.966589 1.552166 NaN NaN NaN  17.655327 10.462910 3.269062 17.064745 13.043057 0.808714 NaN NaN NaN  17.215685 11.458961 2.859573 13.119063 12.439611 2.745741 NaN NaN NaN  15.515224 11.227239 3.350986 12.902490 12.080175 0.915889 NaN NaN NaN  14.652493 10.717837 2.670769 16.666208 10.241747 2.464753
38  13.649579 8.280291 0.724206 NaN NaN NaN  14.462986 8.943640 2.961550 15.169041 7.401211 1.934340 NaN NaN NaN  15.875113 9.068057 3.300021 17.525179 7.444394 0.938424 NaN NaN NaN  17.300972 8.511678 2.771351 21.134176 8.432849 0.910547 NaN NaN NaN  18.615368 9.045609 2.939842 19.009653 12.014835 1.538399 NaN NaN NaN  17.477882 10.402861 3.298084 17.072517 13.039620 0.902525 NaN NaN NaN  17.106285 11.451550 2.885621 12.923492 12.489707 2.719105 NaN NaN NaN  15.263570 11.297309 3.327872 12.886617 12.035678 0.902141 NaN NaN NaN  14.584785 10.705898 2.712682 17.154509 9.864119 2.323981
39  13.605103 8.322325 0.720679 NaN NaN NaN  14.433630 8.912094 2.955484 14.592105 7.391012 2.199709 NaN NaN NaN  15.754324 9.037305 3.416524 17.560011 7.635790 0.829713 NaN NaN NaN  17.206730 8.473985 2.803103 21.130150 8.468371 0.884837 NaN NaN NaN  18.581005 9.075331 2.929519 18.655790 12.060902 1.501731 NaN NaN NaN  17.332993 10.405913 3.301331 17.103947 13.006796 0.824973 NaN NaN NaN  17.001209 11.430252 2.872124 12.748160 12.502898 2.607921 NaN NaN NaN  14.981024 11.412198 3.209775 12.869144 11.999506 0.953341 NaN NaN NaN  14.144534 10.859593 2.807014 17.036684 9.836287 2.339987
40  13.607983 8.349784 0.697094 NaN NaN NaN  14.353172 8.927231 2.996483 13.984194 7.340942 2.465113 NaN NaN NaN  15.629944 9.052077 3.443363 17.990911 7.532389 0.685790 NaN NaN NaN  17.089514 8.429857 2.784704 21.134968 8.470883 0.817042 NaN NaN NaN  18.499784 9.000178 2.871802 18.065857 12.242619 1.418710 NaN NaN NaN  17.246960 10.407853 3.300301 17.073250 12.963689 0.878938 NaN NaN NaN  16.876148 11.411942 2.882680 12.545093 12.594049 2.445916 NaN NaN NaN  14.825920 11.378865 3.214205 12.893456 12.031851 0.893889 NaN NaN NaN  14.033493 10.860909 2.779153 16.915627 9.838915 2.340948
41  13.604433 8.292467 0.777747 NaN NaN NaN  14.275457 8.914823 2.967493 13.562482 7.341197 2.756507 NaN NaN NaN  15.509338 8.981763 3.443717 17.976515 7.421776 0.710212 NaN NaN NaN  16.975000 8.429622 2.780152 21.107033 8.534596 0.838271 NaN NaN NaN  18.483572 9.013458 2.844221 18.196159 12.066554 1.534833 NaN NaN NaN  17.134382 10.424736 3.311511 17.110203 12.999323 0.918615 NaN NaN NaN  16.794968 11.452478 2.885172 12.379808 12.549752 2.317379 NaN NaN NaN  14.626159 11.423686 3.145197 12.876449 12.018116 0.917641 NaN NaN NaN  13.932600 10.792678 2.821540 16.524029 9.975109 2.410237
42  13.605038 8.305205 0.760949 NaN NaN NaN  14.212779 8.971416 3.014106 13.149226 7.292401 2.785799 NaN NaN NaN  15.251658 8.824386 3.451617 17.960823 7.392222 0.681147 NaN NaN NaN  16.898279 8.402584 2.759216 21.117882 8.509233 0.794796 NaN NaN NaN  18.441713 8.983692 2.819766 17.652981 12.202193 1.357257 NaN NaN NaN  17.028402 10.411933 3.291251 17.111528 12.976438 0.944129 NaN NaN NaN  16.721230 11.454344 2.835944 12.173851 12.589078 2.139899 NaN NaN NaN  14.407896 11.468511 3.098606 12.836751 12.109023 0.981845 NaN NaN NaN  13.780963 10.773750 2.812426 16.392696 9.890944 2.416980
43  13.562155 8.300639 0.775498 NaN NaN NaN  14.136417 8.957729 3.026580 12.926643 7.263242 2.852405 NaN NaN NaN  15.099717 8.707351 3.407962 17.923767 7.268999 0.754431 NaN NaN NaN  16.848185 8.370776 2.789557 21.115534 8.472844 0.864049 NaN NaN NaN  18.368427 9.002697 2.775060 17.370462 12.262225 1.264342 NaN NaN NaN  16.946226 10.486182 3.272592 17.165260 13.022056 0.881170 NaN NaN NaN  16.643702 11.467536 2.811393 12.062015 12.644106 2.016663 NaN NaN NaN  14.234507 11.448742 3.037421 12.781085 12.013548 1.033318 NaN NaN NaN  13.698420 10.740227 2.836397 16.230429 9.810512 2.465950
44  13.223252 8.366310 0.962832 NaN NaN NaN  14.073670 8.938530 2.994324 12.639829 7.191618 2.811661 NaN NaN NaN  14.931504 8.671377 3.331159 17.851803 7.368603 0.657355 NaN NaN NaN  16.816595 8.332186 2.739548 21.159409 8.515594 0.808414 NaN NaN NaN  18.328171 8.974319 2.746213 17.150967 12.303486 1.089000 NaN NaN NaN  16.825226 10.522462 3.262353 17.059803 13.020111 0.879657 NaN NaN NaN  16.478539 11.497612 2.936125 11.992179 12.680978 1.926186 NaN NaN NaN  14.061172 11.544270 2.940530 12.851438 12.084735 0.954223 NaN NaN NaN  13.678923 10.688440 2.874177 16.099304 9.813189 2.445000
45  13.176459 8.364301 0.957472 NaN NaN NaN  13.929073 8.980722 2.996964 12.016953 7.319321 2.787162 NaN NaN NaN  14.710598 8.529473 3.323243 17.880219 7.210417 0.811113 NaN NaN NaN  16.714346 8.283180 2.766155 21.130575 8.479692 0.813260 NaN NaN NaN  18.304092 8.939713 2.683002 16.941111 12.457480 0.897979 NaN NaN NaN  16.800245 10.561068 3.270305 17.068682 13.000674 0.894729 NaN NaN NaN  16.372286 11.496649 2.909131 11.931533 12.671767 1.741921 NaN NaN NaN  13.795821 11.802296 2.986671 12.845922 12.119681 0.942048 NaN NaN NaN  13.432133 10.728142 3.019271 15.979438 9.834903 2.455977
46  13.176442 8.404783 0.965047 NaN NaN NaN  13.881676 8.984059 3.064327 11.809682 7.222695 2.641704 NaN NaN NaN  14.382987 8.306643 3.234588 17.799086 7.245624 0.786319 NaN NaN NaN  16.659321 8.272486 2.730715 21.095232 8.518270 0.818012 NaN NaN NaN  18.204851 8.895941 2.637195 16.851395 12.607365 0.815750 NaN NaN NaN  16.712069 10.614154 3.317264 17.070486 12.949142 0.909648 NaN NaN NaN  16.310312 11.537254 2.878305 11.820276 12.760778 1.453115 NaN NaN NaN  13.550963 11.798585 2.810720 12.831944 12.096406 0.955705 NaN NaN NaN  13.385550 10.721049 3.055853 15.886752 9.854309 2.451157
47  13.126850 8.383266 0.970518 NaN NaN NaN  13.811436 8.959964 3.042638 11.666758 7.154230 2.496287 NaN NaN NaN  14.252589 8.248123 3.139733 17.769318 7.236725 0.809743 NaN NaN NaN  16.526880 8.217120 2.728232 21.098940 8.482559 0.831174 NaN NaN NaN  18.144018 8.899245 2.572967 16.796448 12.547934 0.793862 NaN NaN NaN  16.572803 10.626202 3.273595 17.088964 13.005759 0.830350 NaN NaN NaN  16.157988 11.502791 2.873965 11.796940 12.787334 1.249446 NaN NaN NaN  13.731647 11.618393 2.644645 12.835493 12.174968 0.946607 NaN NaN NaN  13.299782 10.678723 3.070560 15.764974 9.861886 2.430895
48  13.182856 8.401525 0.992118 NaN NaN NaN  13.718515 8.977592 3.055257 11.945507 6.827115 2.294047 NaN NaN NaN  14.081891 8.144616 3.023249 17.807348 7.218889 0.717536 NaN NaN NaN  16.487383 8.218685 2.683856 21.091751 8.488734 0.777730 NaN NaN NaN  18.091969 8.885177 2.545256 16.869429 12.330168 0.857581 NaN NaN NaN  16.496624 10.588376 3.291945 17.066246 13.025257 0.909833 NaN NaN NaN  16.254786 11.556936 2.735581 11.833585 12.823180 0.975302 NaN NaN NaN  13.587416 11.642493 2.538507 12.851585 12.148086 0.886606 NaN NaN NaN  13.169941 10.589334 3.016954 15.627586 9.882550 2.391181
49  13.085893 8.429491 0.971361 NaN NaN NaN  13.622650 8.938454 3.026250 11.836704 6.726411 2.169647 NaN NaN NaN  13.905435 8.061008 2.921736 17.766701 7.231293 0.749298 NaN NaN NaN  16.430035 8.137891 2.676618 21.049576 8.468442 0.807754 NaN NaN NaN  17.986393 8.880608 2.512521 16.773420 12.456126 0.839764 NaN NaN NaN  16.384872 10.542901 3.265074 17.038961 13.065304 0.839316 NaN NaN NaN  16.180525 11.542814 2.716077 11.845307 12.800121 0.810268 NaN NaN NaN  13.519355 11.671622 2.410965 12.816889 12.131903 0.864158 NaN NaN NaN  13.123582 10.586195 3.037665 15.538493 9.768118 2.419254
50  13.030385 8.417179 0.989877 NaN NaN NaN  13.577037 8.950112 3.033597 11.727116 6.686816 2.021148 NaN NaN NaN  13.767511 7.924526 2.896031 17.750917 7.281353 0.735234 NaN NaN NaN  16.332947 8.149258 2.613645 20.979538 8.421202 0.825603 NaN NaN NaN  17.905199 8.805425 2.549031 16.174660 12.516764 0.233804 NaN NaN NaN  16.302229 10.484058 3.337630 17.027130 13.020057 0.833471 NaN NaN NaN  16.128191 11.524365 2.686674 11.870977 12.792616 0.795455 NaN NaN NaN  13.448284 11.725054 2.387760 12.882675 12.101537 0.986243 NaN NaN NaN  13.070260 10.563836 3.089874 15.426052 9.728729 2.443255
51  13.168738 8.424567 0.959156 NaN NaN NaN  13.462330 8.985538 3.026509 11.639731 6.630393 1.839780 NaN NaN NaN  13.667716 7.881488 2.786303 17.789454 7.247582 0.769229 NaN NaN NaN  16.262575 8.109314 2.644422 20.744862 8.448259 0.834913 NaN NaN NaN  17.733234 8.769809 2.632365 16.146646 12.476114 0.136712 NaN NaN NaN  16.192673 10.498199 3.325370 17.072948 13.013884 0.885173 NaN NaN NaN  16.110147 11.503716 2.675859 11.852614 12.783959 0.795304 NaN NaN NaN  13.298862 11.665859 2.471167 12.892941 12.047352 1.056757 NaN NaN NaN  12.992283 10.537948 3.059381 15.336432 9.733951 2.415675
52  12.768198 8.724173 1.170002 NaN NaN NaN  13.384325 8.947415 3.019283 11.518082 6.554699 1.664221 NaN NaN NaN  13.516196 7.765840 2.678569 17.732029 7.278907 0.697909 NaN NaN NaN  16.219669 8.143420 2.624411 20.502785 8.486121 0.917736 NaN NaN NaN  17.511332 8.743598 2.778919 16.188810 12.512143 0.177636 NaN NaN NaN  16.056160 10.443756 3.380965 17.015360 13.023841 0.848139 NaN NaN NaN  16.048223 11.510336 2.645204 11.727228 12.806964 0.942008 NaN NaN NaN  13.288238 11.683235 2.538187 12.774879 11.940062 1.061180 NaN NaN NaN  12.915224 10.421779 3.116548 15.236072 9.698864 2.427192
53  12.810452 8.634480 1.167816 NaN NaN NaN  13.327320 8.927658 3.021014 11.490430 6.504597 1.426434 NaN NaN NaN  13.359938 7.709297 2.574275 17.334476 7.406725 0.849890 NaN NaN NaN  16.108397 8.098991 2.655606 20.272476 8.446568 1.114501 NaN NaN NaN  17.266150 8.776143 2.975698 16.115896 12.480548 0.179511 NaN NaN NaN  15.953214 10.487311 3.359439 17.002518 12.977147 0.836590 NaN NaN NaN  15.954821 11.487840 2.564568 11.751370 12.821026 0.930815 NaN NaN NaN  13.210206 11.633483 2.605877 12.488586 11.817498 1.247951 NaN NaN NaN  13.076805 10.214203 3.063325 15.142290 9.685028 2.401387
54  13.565675 8.223672 0.934234 NaN NaN NaN  13.228297 8.881043 2.957642 11.448815 6.494248 1.195478 NaN NaN NaN  13.277601 7.672487 2.470904 17.336716 7.412651 0.862750 NaN NaN NaN  16.050808 8.081549 2.591810 19.861813 8.445964 1.345849 NaN NaN NaN  16.868567 8.831429 3.170214 16.824009 12.371778 0.866931 NaN NaN NaN  15.871788 10.555535 3.325594 16.993231 12.984605 0.882134 NaN NaN NaN  15.875091 11.544245 2.550305 11.893848 12.761091 0.805665 NaN NaN NaN  13.103393 11.608766 2.675080 12.040062 11.424315 1.506356 NaN NaN NaN  13.101776 10.041342 3.215300 14.987995 9.691003 2.389755
55  13.584865 8.176033 0.931731 NaN NaN NaN  13.129509 8.895103 2.965996 11.456609 6.519921 0.930351 NaN NaN NaN  13.166281 7.606278 2.341830 17.308298 7.408556 0.769351 NaN NaN NaN  16.029062 8.071959 2.504741 19.532440 8.336411 1.564313 NaN NaN NaN  16.535551 8.841225 3.234619 16.723063 12.294269 0.874211 NaN NaN NaN  15.789295 10.533549 3.270623 16.980219 12.949997 0.820241 NaN NaN NaN  15.829603 11.524366 2.476490 11.871642 12.782879 0.784097 NaN NaN NaN  13.076962 11.536798 2.693442 11.764963 11.222259 1.650277 NaN NaN NaN  13.064674 9.841223 3.239387 14.904792 9.678300 2.366456
56  13.458372 8.269246 0.981212 NaN NaN NaN  13.076739 8.850913 2.947298 11.807326 6.267204 0.767658 NaN NaN NaN  13.133300 7.609643 2.272366 17.298109 7.437735 0.819871 NaN NaN NaN  16.268360 7.884741 2.381495 19.115025 8.247176 1.671530 NaN NaN NaN  16.098911 8.848638 3.324168 16.762815 12.295250 0.883430 NaN NaN NaN  15.702904 10.467803 3.306783 16.972288 12.928209 0.903425 NaN NaN NaN  15.697999 11.415157 2.488056 11.880891 12.784479 0.780079 NaN NaN NaN  13.104035 11.438158 2.561133 11.302612 10.881328 1.935352 NaN NaN NaN  13.032309 9.746567 3.242329 14.807998 9.682196 2.330692
57  13.542667 8.281805 0.921561 NaN NaN NaN  13.006149 8.824041 2.964720 11.815215 6.242620 0.736104 NaN NaN NaN  13.047177 7.555898 2.298556 17.245457 7.403184 0.741427 NaN NaN NaN  16.219385 7.846240 2.390727 18.718702 8.192859 1.721493 NaN NaN NaN  15.822426 8.873963 3.349190 16.786821 12.284208 0.892588 NaN NaN NaN  15.653037 10.502550 3.269440 17.060499 12.908581 1.090259 NaN NaN NaN  15.615088 11.405856 2.536667 11.880288 12.765405 0.834587 NaN NaN NaN  13.070642 11.406870 2.577052 10.913829 10.488998 2.223429 NaN NaN NaN  12.953391 9.662528 3.263430 14.683204 9.654657 2.381422
58  13.532119 8.250813 0.891881 NaN NaN NaN  12.929537 8.797181 2.954699 11.773779 6.211309 0.780216 NaN NaN NaN  13.025617 7.587462 2.307618 17.261120 7.462325 0.722775 NaN NaN NaN  16.196857 7.855625 2.405496 18.362385 8.208325 1.725012 NaN NaN NaN  15.580742 8.951694 3.382402 16.732124 12.326676 0.911411 NaN NaN NaN  15.577009 10.495931 3.260349 16.975609 12.900220 1.450853 NaN NaN NaN  15.408043 11.262487 2.669566 11.857332 12.746021 0.833114 NaN NaN NaN  12.983397 11.402638 2.591654 10.429355 10.147356 2.455507 NaN NaN NaN  12.917171 9.657204 3.266631 14.571441 9.650049 2.367046
59  13.405386 8.288101 1.006358 NaN NaN NaN  12.911111 8.850362 2.988944 11.804242 6.282447 0.769400 NaN NaN NaN  12.976645 7.543525 2.352237 17.686256 7.230171 0.709869 NaN NaN NaN  16.166752 7.819333 2.341751 17.991844 8.181175 1.728378 NaN NaN NaN  15.364085 8.955745 3.348994 16.776867 12.327178 0.918055 NaN NaN NaN  15.534782 10.548237 3.244809 17.006924 12.560534 1.598939 NaN NaN NaN  15.228541 11.095382 2.890154 11.876743 12.774121 0.809261 NaN NaN NaN  12.960485 11.327450 2.617054 10.102346 9.812126 2.643372 NaN NaN NaN  12.868162 9.653508 3.334655 14.528172 9.584032 2.393741
60  13.353275 8.228277 1.082275 NaN NaN NaN  12.935204 8.889699 3.024369 11.775795 6.294982 0.761226 NaN NaN NaN  12.828708 7.577937 2.502865 17.677469 7.209949 0.677536 NaN NaN NaN  16.151241 7.805300 2.365925 17.687952 8.184716 1.630799 NaN NaN NaN  15.160549 9.018215 3.309254 16.707397 12.286877 0.886840 NaN NaN NaN  15.438924 10.563414 3.223639 16.807293 12.566884 1.850414 NaN NaN NaN  14.999296 10.995547 3.011471 11.834983 12.780964 0.817858 NaN NaN NaN  12.902554 11.358718 2.611605 9.891907 9.630055 2.699755 NaN NaN NaN  12.709992 9.587138 3.344055 14.393576 9.539383 2.423841
61  13.053732 8.068616 1.188406 NaN NaN NaN  12.971180 8.927717 3.090105 11.800693 6.285612 0.724001 NaN NaN NaN  13.224351 7.303581 2.381475 17.302521 7.386917 0.706443 NaN NaN NaN  16.012154 7.751429 2.312152 17.260878 8.152297 1.542757 NaN NaN NaN  15.004076 8.997995 3.270448 16.718409 12.268824 0.893545 NaN NaN NaN  15.345810 10.530169 3.197170 16.458452 12.569762 2.018114 NaN NaN NaN  14.770951 10.863670 3.063683 11.840265 12.775558 0.854083 NaN NaN NaN  12.813801 11.357651 2.630006 9.673421 9.551133 2.698215 NaN NaN NaN  12.437033 9.540212 3.292817 14.326677 9.495268 2.361885
62  12.315935 8.113405 1.633758 NaN NaN NaN  13.011964 8.972310 3.231846 11.742440 6.274425 0.765788 NaN NaN NaN  13.189646 7.306473 2.456169 17.262154 7.303297 0.795364 NaN NaN NaN  15.943883 7.756169 2.242627 16.823296 8.167747 1.267018 NaN NaN NaN  14.902348 8.972328 3.281481 16.705397 12.322041 0.898467 NaN NaN NaN  15.249892 10.516245 3.172175 16.043673 12.560781 2.107779 NaN NaN NaN  14.466613 10.747783 3.095552 11.810601 12.729037 0.847277 NaN NaN NaN  12.732145 11.302390 2.601372 9.373725 9.458920 2.722863 NaN NaN NaN  12.219795 9.567854 3.281516 14.186247 9.472268 2.404467
63  11.869062 7.929402 1.906626 NaN NaN NaN  12.893060 8.941546 3.302501 11.411222 6.456915 0.819866 NaN NaN NaN  12.747029 7.492787 2.531572 17.299278 7.314065 0.745057 NaN NaN NaN  15.892423 7.682366 2.173089 16.557220 8.154362 1.197741 NaN NaN NaN  14.819200 8.962218 3.160751 16.688494 12.187604 0.853440 NaN NaN NaN  15.173379 10.519275 3.120279 15.430114 12.565738 2.075511 NaN NaN NaN  14.181495 10.549062 3.051648 11.763542 12.772555 0.937354 NaN NaN NaN  12.672585 11.284664 2.598064 9.116537 9.388725 2.779756 NaN NaN NaN  12.015379 9.534497 3.239191 14.087396 9.467552 2.326949
64  11.303790 7.739892 2.040580 NaN NaN NaN  12.788802 8.790199 3.307990 11.389057 6.457559 0.851905 NaN NaN NaN  12.750688 7.518876 2.557939 17.310886 7.343292 0.747441 NaN NaN NaN  15.875796 7.655535 2.135697 16.358450 8.071853 1.012273 NaN NaN NaN  14.786026 8.891731 3.138421 16.722048 12.267073 0.873588 NaN NaN NaN  15.117908 10.489290 3.127233 14.933562 12.554296 1.909888 NaN NaN NaN  13.968687 10.494313 3.008670 11.762368 12.807568 0.945413 NaN NaN NaN  12.577153 11.219179 2.622056 8.848869 9.309237 2.761834 NaN NaN NaN  11.766338 9.524079 3.173469 13.961213 9.378695 2.279359
65  10.619001 7.517271 2.190210 NaN NaN NaN  12.612339 8.723192 3.329468 11.374110 6.469336 0.828583 NaN NaN NaN  12.720590 7.498793 2.581982 17.294878 7.304316 0.759956 NaN NaN NaN  15.781180 7.626615 2.136574 16.120571 8.150096 0.771879 NaN NaN NaN  14.683137 8.888102 3.092327 16.749386 12.290345 0.921919 NaN NaN NaN  15.019308 10.472625 3.113823 14.519584 12.469715 1.845610 NaN NaN NaN  13.784396 10.398932 3.009978 11.790262 12.701638 0.861193 NaN NaN NaN  12.469487 11.227608 2.598762 8.626863 9.248913 2.701040 NaN NaN NaN  11.558521 9.487112 3.126060 13.828580 9.422022 2.255598
66  10.157042 7.380151 2.365881 NaN NaN NaN  12.415831 8.714424 3.371154 11.372829 6.474527 0.839066 NaN NaN NaN  12.679156 7.457984 2.597385 17.318596 7.315960 0.781200 NaN NaN NaN  15.783264 7.719317 2.059990 16.118155 8.170012 0.766183 NaN NaN NaN  14.666286 8.894096 3.100638 16.714687 12.243839 0.910950 NaN NaN NaN  14.950795 10.484146 3.050674 14.085590 12.455427 1.729853 NaN NaN NaN  13.662265 10.350216 3.024891 11.771896 12.755633 0.954639 NaN NaN NaN  12.425996 11.225431 2.605381 8.467310 9.305933 2.578049 NaN NaN NaN  11.307999 9.513438 3.083549 13.806843 9.387056 2.279546
67  9.867279 7.286705 2.538836 NaN NaN NaN  12.193465 8.600779 3.361703 11.438070 6.474553 0.869641 NaN NaN NaN  12.928925 7.270913 2.568706 17.268286 7.287688 0.796003 NaN NaN NaN  15.697602 7.795520 2.025097 16.130825 8.129591 0.759799 NaN NaN NaN  14.532963 8.941459 2.980312 16.933523 12.105240 0.828921 NaN NaN NaN  14.905398 10.552246 3.027529 13.718681 12.370453 1.637376 NaN NaN NaN  13.641021 10.368649 3.007310 11.749282 12.779527 0.941706 NaN NaN NaN  12.364979 11.286170 2.608422 8.291360 9.335981 2.487399 NaN NaN NaN  11.146141 9.565095 3.002700 13.687852 9.386824 2.274412
68  9.237268 7.487858 2.641113 NaN NaN NaN  11.953408 8.524862 3.360101 11.446218 6.531638 0.909198 NaN NaN NaN  12.865171 7.237426 2.606707 17.185328 7.244177 0.800135 NaN NaN NaN  15.658778 7.774505 2.002561 16.118788 8.172352 0.752554 NaN NaN NaN  14.399156 8.926964 2.995455 16.943060 12.093680 0.846467 NaN NaN NaN  14.837304 10.519966 3.045528 13.384284 12.172486 1.474844 NaN NaN NaN  13.550360 10.400391 2.996623 11.705313 12.770191 0.981464 NaN NaN NaN  12.336204 11.228083 2.637117 8.092791 9.461131 2.328860 NaN NaN NaN  11.001629 9.632800 2.948153 13.607212 9.411800 2.308970
69  9.000956 7.407676 2.666940 NaN NaN NaN  11.740994 8.446084 3.394488 11.494974 6.491138 0.901305 NaN NaN NaN  12.795349 7.335427 2.618409 17.163717 7.314659 0.812171 NaN NaN NaN  15.207079 7.882089 2.167827 16.037382 8.122085 0.729548 NaN NaN NaN  14.377299 8.835844 3.065649 16.966003 12.075198 0.824915 NaN NaN NaN  14.802708 10.536884 3.061594 12.995124 12.107292 1.338509 NaN NaN NaN  13.428512 10.420986 3.051417 11.757582 12.797029 0.917827 NaN NaN NaN  12.238340 11.210593 2.646333 7.956343 9.460039 2.312879 NaN NaN NaN  10.808284 9.658300 2.935241 13.466885 9.366199 2.302782
70  9.117970 7.071428 2.675700 NaN NaN NaN  11.530844 8.373946 3.379712 11.457851 6.532459 0.908417 NaN NaN NaN  12.709314 7.285539 2.660249 16.990307 7.358404 0.898527 NaN NaN NaN  15.036651 7.893409 2.299132 15.985006 8.132759 0.739406 NaN NaN NaN  14.284907 8.847494 3.089948 16.996838 12.124992 0.819469 NaN NaN NaN  14.711107 10.547153 3.008626 12.729456 11.933223 1.270679 NaN NaN NaN  13.295137 10.413577 2.987063 11.711749 12.783441 0.929953 NaN NaN NaN  12.109048 11.208545 2.688974 7.819698 9.533782 2.238298 NaN NaN NaN  10.625405 9.674076 2.847235 13.331359 9.372886 2.313676
71  8.793340 6.997281 2.648701 NaN NaN NaN  11.286931 8.308764 3.339521 11.720869 6.274339 0.754012 NaN NaN NaN  12.576943 7.308894 2.710103 16.876122 7.390639 1.138319 NaN NaN NaN  14.849120 7.898070 2.476806 16.030230 8.157098 0.741768 NaN NaN NaN  14.168285 8.807487 3.142249 16.969557 12.082432 0.830777 NaN NaN NaN  14.651568 10.574222 2.964069 12.392673 11.875937 0.999012 NaN NaN NaN  13.170830 10.482627 2.936868 11.702632 12.802588 0.910629 NaN NaN NaN  12.044496 11.220551 2.702032 7.603750 9.526246 2.158543 NaN NaN NaN  10.453556 9.698292 2.827078 13.250358 9.371835 2.284935
72  8.599057 6.908348 2.679370 NaN NaN NaN  11.028041 8.214263 3.293885 11.351844 6.438106 0.854118 NaN NaN NaN  12.510342 7.316170 2.739568 16.703602 7.341365 1.453823 NaN NaN NaN  14.580270 7.922773 2.621964 16.037462 8.178465 0.774143 NaN NaN NaN  14.048347 8.784448 3.108551 16.998066 12.082242 0.841552 NaN NaN NaN  14.536048 10.652411 2.947809 11.916813 12.107464 0.938600 NaN NaN NaN  12.986918 10.581197 2.884382 11.670892 12.754284 0.896744 NaN NaN NaN  11.875977 11.228297 2.678454 7.453973 9.580044 2.024499 NaN NaN NaN  10.269816 9.752276 2.743707 13.108205 9.393542 2.300602
73  8.360806 6.851993 2.664994 NaN NaN NaN  10.798080 8.114973 3.202916 11.359600 6.531327 0.832032 NaN NaN NaN  12.396484 7.294580 2.746408 16.384699 7.276684 1.698811 NaN NaN NaN  14.287760 7.940320 2.841225 16.033909 8.118323 0.707737 NaN NaN NaN  13.970495 8.755911 3.115814 16.960653 12.114123 0.814735 NaN NaN NaN  14.506141 10.643865 2.932995 11.311462 12.672750 1.685816 NaN NaN NaN  12.839875 10.731831 2.855803 11.710256 12.737930 0.840976 NaN NaN NaN  11.789182 11.200041 2.688517 7.358744 9.578455 1.870900 NaN NaN NaN  10.115581 9.743426 2.682419 12.972199 9.411266 2.286539
74  8.200390 6.721270 2.615044 NaN NaN NaN  10.660336 8.073330 3.134235 11.373802 6.498004 0.839127 NaN NaN NaN  12.296933 7.298109 2.767318 16.114084 7.190176 1.943184 NaN NaN NaN  13.898136 8.005872 2.966786 16.045877 8.176010 0.723884 NaN NaN NaN  13.914795 8.790361 3.143447 16.953287 12.110290 0.801033 NaN NaN NaN  14.424854 10.684825 2.913782 11.292542 12.690419 1.701960 NaN NaN NaN  12.675902 10.847747 2.763151 11.663610 12.698417 0.821236 NaN NaN NaN  11.678093 11.203039 2.668013 7.238361 9.676633 1.669040 NaN NaN NaN  9.931778 9.726190 2.602292 12.823650 9.390320 2.257980
75  8.043855 6.687790 2.519097 NaN NaN NaN  10.512259 7.960796 3.081362 11.721956 6.294234 0.775916 NaN NaN NaN  12.282476 7.332805 2.736238 15.796805 7.034898 2.120512 NaN NaN NaN  13.631650 8.034251 3.052203 16.040447 8.189650 0.733070 NaN NaN NaN  13.811055 8.714021 3.096955 16.937410 12.099020 0.842001 NaN NaN NaN  14.408083 10.635574 2.876465 11.302963 12.700764 1.701929 NaN NaN NaN  12.602505 10.763829 2.804712 11.750953 12.718782 0.828575 NaN NaN NaN  11.626310 11.198414 2.672456 7.121528 9.737124 1.389141 NaN NaN NaN  9.784387 9.758533 2.505615 12.764206 9.395952 2.282969
76  7.921166 6.594261 2.437773 NaN NaN NaN  10.375559 7.899090 3.021157 11.713984 6.303401 0.794036 NaN NaN NaN  12.179848 7.265411 2.801140 15.512900 6.854981 2.225921 NaN NaN NaN  13.372034 8.028813 3.123919 16.029619 8.174788 0.751568 NaN NaN NaN  13.809443 8.691692 3.127743 16.935942 12.107686 0.841485 NaN NaN NaN  14.405220 10.653901 2.860725 11.275146 12.676805 1.658223 NaN NaN NaN  12.579096 10.732503 2.816041 11.714707 12.660052 0.849490 NaN NaN NaN  11.563623 11.191936 2.684867 7.213561 9.814797 1.126302 NaN NaN NaN  9.671233 9.745854 2.467231 12.663163 9.307113 2.313129
77  7.857553 6.502386 2.362078 NaN NaN NaN  10.293159 7.843734 2.990127 11.749610 6.272002 0.791237 NaN NaN NaN  12.157425 7.238138 2.792319 15.068216 6.620442 2.231431 NaN NaN NaN  13.191634 8.016523 3.134653 15.988629 8.219023 0.823973 NaN NaN NaN  13.826682 8.576454 3.132509 16.963459 12.100041 0.828375 NaN NaN NaN  14.331141 10.600624 2.867011 11.663242 11.992518 0.860674 NaN NaN NaN  12.559412 10.728992 2.804681 11.744860 12.705132 0.776325 NaN NaN NaN  11.572700 11.153395 2.686710 7.285167 9.830528 0.902752 NaN NaN NaN  9.638174 9.712217 2.373299 12.624019 9.283950 2.260115
78  7.759036 6.508665 2.263870 NaN NaN NaN  10.205638 7.789040 2.938993 11.738402 6.262312 0.775090 NaN NaN NaN  11.829646 7.410021 2.873156 14.695025 6.443075 2.300627 NaN NaN NaN  13.030255 8.062356 3.169119 16.031445 8.176852 0.748707 NaN NaN NaN  13.809174 8.505425 3.141047 16.954037 12.133257 0.824725 NaN NaN NaN  14.314610 10.534201 2.847430 11.724170 12.049148 0.909406 NaN NaN NaN  12.592303 10.713463 2.832508 11.738483 12.728680 0.798402 NaN NaN NaN  11.531927 11.156882 2.686677 7.329424 9.859525 0.842519 NaN NaN NaN  9.565020 9.668997 2.329949 12.587010 9.207780 2.362992
79  7.675792 6.545874 2.228450 NaN NaN NaN  10.143537 7.740045 2.919334 11.709184 6.257770 0.843105 NaN NaN NaN  11.717479 7.373469 2.889369 14.424571 6.287510 2.227191 NaN NaN NaN  12.919018 8.072587 3.185601 16.025593 8.182668 0.710585 NaN NaN NaN  13.785023 8.492409 3.113783 16.939939 12.154491 0.819838 NaN NaN NaN  14.293028 10.465740 2.846171 11.690633 11.977449 0.892443 NaN NaN NaN  12.524215 10.657439 2.811483 11.803327 12.660439 0.834408 NaN NaN NaN  11.505329 11.110919 2.673121 7.351540 9.934481 0.801836 NaN NaN NaN  9.549689 9.712472 2.413079 12.517026 9.152012 2.360947
80  7.579940 6.515751 2.201411 NaN NaN NaN  10.075771 7.713267 2.915381 11.697991 6.260352 0.776681 NaN NaN NaN  11.715713 7.332118 2.896973 14.116688 6.167400 2.167982 NaN NaN NaN  12.800101 8.089229 3.175472 16.066526 8.076485 0.781685 NaN NaN NaN  13.847420 8.455621 3.111513 16.925455 12.107733 0.812731 NaN NaN NaN  14.306795 10.482649 2.820553 11.714067 12.128489 0.834028 NaN NaN NaN  12.522770 10.696625 2.808874 11.722588 12.605269 0.922871 NaN NaN NaN  11.447725 10.990677 2.779083 7.373793 9.873389 0.815076 NaN NaN NaN  9.458847 9.702525 2.381723 12.495583 9.125386 2.308843
81  7.520234 6.438478 2.286707 NaN NaN NaN  10.024762 7.661007 2.923814 11.746375 6.262206 0.837462 NaN NaN NaN  12.033014 7.093086 2.811958 13.742681 6.067233 2.099604 NaN NaN NaN  12.769267 8.090740 3.130412 16.167135 8.060102 0.761153 NaN NaN NaN  13.793629 8.436711 3.066493 16.910664 12.087175 0.865751 NaN NaN NaN  14.233099 10.493063 2.783102 11.783820 12.153969 0.815249 NaN NaN NaN  12.498411 10.628594 2.804071 11.655340 12.598701 1.123271 NaN NaN NaN  11.404343 10.879122 2.871709 7.393692 9.886864 0.833788 NaN NaN NaN  9.407416 9.625676 2.439261 12.442495 9.136749 2.355837
82  7.412450 6.407204 2.294849 NaN NaN NaN  9.955346 7.608935 2.966800 11.751942 6.255022 0.832890 NaN NaN NaN  11.982050 7.063790 2.837169 13.400578 6.039425 1.980156 NaN NaN NaN  12.651559 8.039852 3.169204 16.168795 8.067847 0.783538 NaN NaN NaN  13.844305 8.422728 3.074526 16.815590 12.059404 0.803469 NaN NaN NaN  14.074270 10.385860 2.785695 11.753468 12.128652 0.846650 NaN NaN NaN  12.471006 10.584993 2.792884 11.374539 12.465457 1.445538 NaN NaN NaN  11.322795 10.657123 3.038304 7.389271 9.885027 0.849475 NaN NaN NaN  9.438480 9.643085 2.504346 12.365791 9.059923 2.340318
83  7.379621 6.330436 2.322313 NaN NaN NaN  9.842421 7.586468 2.955465 11.743216 6.296377 0.855929 NaN NaN NaN  11.938947 7.024646 2.839325 13.100606 6.089459 1.778491 NaN NaN NaN  12.652431 8.023116 3.089509 16.178156 8.073736 0.823795 NaN NaN NaN  13.787727 8.378392 3.041353 16.603687 11.996751 0.905612 NaN NaN NaN  13.938436 10.366910 2.892107 12.048311 11.910513 0.741525 NaN NaN NaN  12.367703 10.569473 2.757504 10.975595 12.366063 1.725235 NaN NaN NaN  11.218930 10.361743 3.184798 7.397150 9.870152 0.823713 NaN NaN NaN  9.393279 9.574216 2.570615 12.250549 9.062691 2.324345
84  7.318297 6.291277 2.282045 NaN NaN NaN  9.782642 7.519216 2.947381 11.759861 6.241522 0.890125 NaN NaN NaN  11.560246 7.258732 2.887004 12.828732 6.185950 1.567400 NaN NaN NaN  12.527656 7.941816 3.031499 16.226809 8.102149 0.754607 NaN NaN NaN  13.781892 8.350559 3.026984 16.388510 11.853977 0.990151 NaN NaN NaN  13.804038 10.284651 3.043207 12.031306 11.962967 0.776412 NaN NaN NaN  12.331491 10.584349 2.822571 10.441682 12.162182 1.933027 NaN NaN NaN  11.082067 10.169435 3.269055 7.416741 9.858415 0.859111 NaN NaN NaN  9.375582 9.522645 2.640930 12.219001 9.065715 2.329964
85  7.255781 6.198290 2.185988 NaN NaN NaN  9.612637 7.469332 2.944466 11.751562 6.209891 0.851028 NaN NaN NaN  11.501788 7.186190 2.870059 12.477943 6.227905 1.385704 NaN NaN NaN  12.522185 7.790823 3.014132 16.239830 8.073910 0.814944 NaN NaN NaN  13.779108 8.340911 3.011839 16.099030 11.796484 1.096758 NaN NaN NaN  13.619258 10.209310 3.146190 12.016598 11.943962 0.744590 NaN NaN NaN  12.262197 10.557292 2.811592 9.881466 11.817494 2.194148 NaN NaN NaN  10.930196 10.026737 3.312334 7.399955 9.879731 0.813841 NaN NaN NaN  9.268183 9.508662 2.695458 12.090250 9.071773 2.302505
86  7.145356 6.092708 2.118586 NaN NaN NaN  9.566051 7.405058 2.947047 11.722978 6.208657 0.850612 NaN NaN NaN  11.374489 7.148964 2.923479 12.266542 6.168415 1.212494 NaN NaN NaN  12.449461 7.643545 2.993807 16.240149 8.036952 0.844141 NaN NaN NaN  13.742409 8.300382 2.992887 15.701147 11.712420 1.245100 NaN NaN NaN  13.325333 10.078940 3.226323 11.666461 12.128573 0.905610 NaN NaN NaN  12.005869 10.527860 2.932262 9.359632 11.634308 2.273774 NaN NaN NaN  10.777000 9.856745 3.398415 7.352532 9.934359 0.995770 NaN NaN NaN  9.173389 9.439057 2.738400 11.987387 8.985567 2.345589
87  7.102451 5.969162 2.093807 NaN NaN NaN  9.459418 7.334049 2.929754 11.363131 6.428543 0.971099 NaN NaN NaN  11.349464 7.096830 2.915991 12.082709 6.207315 0.997207 NaN NaN NaN  12.396435 7.521206 2.946467 16.279940 8.014683 0.847282 NaN NaN NaN  13.743918 8.279478 2.983576 15.377507 11.691656 1.302827 NaN NaN NaN  13.064785 9.932918 3.345577 11.614441 12.151223 0.921066 NaN NaN NaN  11.991713 10.544818 2.949033 8.925621 11.356566 2.487309 NaN NaN NaN  10.638162 9.763822 3.437840 7.336600 9.953897 0.990616 NaN NaN NaN  9.161583 9.389272 2.808950 11.844968 8.884121 2.409771
88  6.968846 5.918258 2.049695 NaN NaN NaN  9.297765 7.240451 2.913002 11.405474 6.430453 0.992184 NaN NaN NaN  11.255857 7.055147 2.951930 12.373792 5.956780 0.898707 NaN NaN NaN  12.298000 7.412549 2.799308 16.248842 8.055372 0.841360 NaN NaN NaN  13.713531 8.226395 2.964975 15.000197 11.595480 1.445196 NaN NaN NaN  12.749023 9.763726 3.368619 11.538348 12.146958 0.938730 NaN NaN NaN  11.854486 10.529938 2.931807 8.376865 11.008554 2.661463 NaN NaN NaN  10.501369 9.694615 3.480395 7.362452 9.941069 0.975322 NaN NaN NaN  9.019639 9.240604 2.816741 11.739950 8.870372 2.407493
89  6.960178 5.818960 2.010311 NaN NaN NaN  9.247266 7.193491 2.883213 11.397501 6.406882 1.015939 NaN NaN NaN  11.151336 7.020148 2.915863 12.339390 5.967549 0.821313 NaN NaN NaN  12.255719 7.329214 2.828044 16.231291 8.023485 0.838638 NaN NaN NaN  13.706086 8.156328 2.974736 14.616445 11.571451 1.529631 NaN NaN NaN  12.554543 9.639821 3.420414 11.507638 12.124466 0.945435 NaN NaN NaN  11.736736 10.490091 2.905116 8.003155 10.835295 2.770124 NaN NaN NaN  10.310890 9.647717 3.467371 7.377284 9.956905 0.980757 NaN NaN NaN  8.942510 9.250933 2.856269 11.609571 8.803535 2.433688
90  6.848045 5.724315 1.897408 NaN NaN NaN  9.124890 7.112227 2.877429 11.334600 6.417253 1.001318 NaN NaN NaN  11.050701 6.956242 2.954370 12.384718 5.917728 0.941711 NaN NaN NaN  12.150064 7.275279 2.835647 16.293945 8.043145 0.824017 NaN NaN NaN  13.631935 8.213880 2.953426 14.292177 11.630555 1.682163 NaN NaN NaN  12.284520 9.535421 3.466511 11.469291 12.070287 0.999305 NaN NaN NaN  11.627599 10.481473 2.942508 7.740841 10.728173 2.817105 NaN NaN NaN  10.090906 9.724210 3.480138 7.307917 9.907903 0.969391 NaN NaN NaN  8.822659 9.196713 2.878064 11.461950 8.763444 2.452389
91  6.822260 5.625419 1.799122 NaN NaN NaN  8.963200 7.028534 2.817576 11.320415 6.377905 1.019711 NaN NaN NaN  11.011331 6.946201 2.917130 12.344055 5.919465 0.884717 NaN NaN NaN  12.113163 7.248529 2.864517 16.224365 8.009137 0.838209 NaN NaN NaN  13.608759 8.203500 2.922612 13.902690 11.530278 1.807266 NaN NaN NaN  12.032615 9.448282 3.438195 11.471428 12.114257 0.972717 NaN NaN NaN  11.599732 10.504282 2.947496 7.427511 10.647376 2.788849 NaN NaN NaN  9.826582 9.743134 3.456216 7.319833 9.928319 0.971825 NaN NaN NaN  8.772703 9.126936 2.896094 11.404985 8.809118 2.435898
92  6.870801 5.576435 1.720264 NaN NaN NaN  8.911286 7.017668 2.772573 11.333075 6.397029 0.997010 NaN NaN NaN  10.905581 6.907237 2.930972 12.310696 5.962475 0.879654 NaN NaN NaN  12.017935 7.250262 2.815616 16.250473 8.030197 0.809532 NaN NaN NaN  13.601563 8.246579 2.912303 13.527566 11.553814 1.799551 NaN NaN NaN  11.853377 9.376575 3.440402 11.532512 12.048139 0.996820 NaN NaN NaN  11.483897 10.587535 2.948959 7.111807 10.580199 2.685857 NaN NaN NaN  9.616845 9.802562 3.378876 7.278799 9.908894 0.979583 NaN NaN NaN  8.723092 9.106630 2.938582 11.680309 8.594275 2.407969
93  6.835855 5.482710 1.558398 NaN NaN NaN  8.854979 6.946632 2.738575 11.328202 6.431530 1.001073 NaN NaN NaN  10.849429 6.942201 2.910781 12.335917 5.998231 0.827914 NaN NaN NaN  11.938999 7.264488 2.855633 16.235470 8.025777 0.797572 NaN NaN NaN  13.577088 8.220678 2.913037 13.190724 11.513293 1.713183 NaN NaN NaN  11.684510 9.394999 3.562117 11.515038 12.081282 0.996766 NaN NaN NaN  11.370111 10.607344 2.918925 6.859954 10.573365 2.563991 NaN NaN NaN  9.375408 9.849489 3.296612 7.318860 9.927731 1.028610 NaN NaN NaN  8.648233 9.066936 2.922578 11.608505 8.624440 2.409304
94  6.846482 5.424257 1.404991 NaN NaN NaN  8.753556 6.883426 2.670673 11.300421 6.430577 0.962077 NaN NaN NaN  10.773141 6.879710 2.926597 12.266866 6.024534 0.829345 NaN NaN NaN  11.892843 7.243217 2.826660 16.236979 8.040130 0.797383 NaN NaN NaN  13.510201 8.235429 2.877151 12.805630 11.460371 1.627696 NaN NaN NaN  11.628763 9.358412 3.428379 11.535383 12.049902 0.941862 NaN NaN NaN  11.345911 10.598769 2.989088 6.713882 10.490249 2.402874 NaN NaN NaN  9.117009 9.904284 3.197210 7.332593 9.931638 1.005042 NaN NaN NaN  8.498125 9.068145 3.076930 11.479204 8.557118 2.434584
95  6.905811 5.373064 1.165646 NaN NaN NaN  8.694181 6.786971 2.602505 11.296354 6.423366 0.980124 NaN NaN NaN  10.679404 6.862643 2.891496 11.953135 6.261366 0.916935 NaN NaN NaN  11.799204 7.188330 2.806803 16.239477 8.036837 0.820048 NaN NaN NaN  13.516792 8.187513 2.842295 12.207676 11.603271 1.484096 NaN NaN NaN  11.479661 9.418090 3.367943 11.246986 12.627826 1.702890 NaN NaN NaN  11.214269 10.696270 2.867455 6.586878 10.493092 2.215216 NaN NaN NaN  8.935797 9.905973 3.082490 7.320865 9.919200 0.969151 NaN NaN NaN  8.370812 9.004321 3.073435 11.111177 8.771181 2.501353
96  6.993317 5.376588 0.959176 NaN NaN NaN  8.628199 6.727978 2.541817 11.251863 6.381508 1.029113 NaN NaN NaN  10.565767 6.824043 2.927511 11.978742 6.225658 0.924037 NaN NaN NaN  11.733675 7.219077 2.802769 16.200365 8.012687 0.799796 NaN NaN NaN  13.531214 8.171870 2.800037 11.923175 11.533943 1.345055 NaN NaN NaN  11.468815 9.427835 3.400296 11.235869 12.623899 1.634107 NaN NaN NaN  11.096413 10.570100 2.915153 6.381748 10.507012 1.983527 NaN NaN NaN  8.732739 9.886604 2.982832 7.326586 9.982031 0.931785 NaN NaN NaN  8.363212 8.941793 3.074071 10.996678 8.780023 2.469222
97  6.976238 5.362901 0.834474 NaN NaN NaN  8.589320 6.725828 2.401433 11.218126 6.348289 1.033562 NaN NaN NaN  10.468451 6.871746 2.925165 12.009719 6.208639 1.003230 NaN NaN NaN  11.686809 7.228703 2.745340 16.180471 7.981936 0.819337 NaN NaN NaN  13.507091 8.181514 2.756459 11.625835 11.551478 1.147299 NaN NaN NaN  11.353881 9.418684 3.399845 11.635530 12.103849 0.936317 NaN NaN NaN  11.067774 10.655327 2.899984 6.278757 10.522702 1.766099 NaN NaN NaN  8.590896 9.909594 2.903814 7.338094 9.936055 0.945088 NaN NaN NaN  8.330076 8.930778 3.034098 10.899920 8.758938 2.500417
98  6.968848 5.304667 0.810489 NaN NaN NaN  8.533108 6.692627 2.374529 11.102006 6.235287 1.052424 NaN NaN NaN  10.362525 6.960552 2.996593 12.014486 6.162741 0.946462 NaN NaN NaN  11.597334 7.264493 2.745586 16.235435 7.993105 0.834655 NaN NaN NaN  13.413490 8.217530 2.689834 11.450530 11.653219 1.074959 NaN NaN NaN  11.354085 9.484643 3.428488 11.594090 12.089148 0.955906 NaN NaN NaN  10.988859 10.700857 2.822961 6.249733 10.524391 1.515513 NaN NaN NaN  8.438541 9.937277 2.716733 7.374618 9.978949 1.007400 NaN NaN NaN  8.262210 8.883067 3.090821 10.816837 8.705663 2.472549
99  7.004549 5.302226 0.817190 NaN NaN NaN  8.843593 6.375766 2.404630 10.802159 6.041269 1.310460 NaN NaN NaN  10.309000 7.082372 3.079707 11.988261 6.199409 0.962398 NaN NaN NaN  11.521043 7.215231 2.778525 16.223127 8.013417 0.779217 NaN NaN NaN  13.286947 8.185112 2.632183 11.282088 11.667077 0.962987 NaN NaN NaN  11.313158 9.610649 3.389782 11.556957 12.114313 0.971073 NaN NaN NaN  10.871517 10.695782 2.792333 6.171911 10.473834 1.315168 NaN NaN NaN  8.309232 9.864646 2.670355 7.297702 9.943080 0.922727 NaN NaN NaN  8.134833 8.871531 3.019420 10.690982 8.693226 2.464608
100  7.002319 5.274066 0.839320 NaN NaN NaN  8.774806 6.354753 2.484321 10.493540 5.823145 1.561503 NaN NaN NaN  10.165243 7.253827 3.159520 11.986539 6.215691 0.986373 NaN NaN NaN  11.461955 7.172721 2.743637 16.187923 8.050235 0.785783 NaN NaN NaN  13.218459 8.193747 2.578598 11.222713 11.698105 0.897074 NaN NaN NaN  11.208407 9.590399 3.404151 11.581181 12.057542 0.950507 NaN NaN NaN  10.784259 10.609591 2.789324 6.138134 10.470330 1.100726 NaN NaN NaN  8.209949 9.863563 2.591930 7.329494 9.989068 0.963938 NaN NaN NaN  8.041231 8.757206 3.057774 10.645748 8.611947 2.486462
101  6.969291 5.282066 0.854928 NaN NaN NaN  8.669884 6.285067 2.550504 10.192880 5.701360 1.839275 NaN NaN NaN  10.000887 7.301589 3.225105 12.054056 6.216681 0.996215 NaN NaN NaN  11.411108 7.097311 2.776992 16.165081 7.973636 0.767383 NaN NaN NaN  13.146551 8.128911 2.572167 11.287318 11.703654 0.920856 NaN NaN NaN  11.101960 9.564024 3.356243 11.516865 12.022230 0.921147 NaN NaN NaN  10.737614 10.537224 2.747843 6.112529 10.529552 1.060634 NaN NaN NaN  8.075031 9.814875 2.498645 7.330839 10.009912 0.994193 NaN NaN NaN  7.981081 8.741360 3.039824 10.233977 8.856305 2.612667
102  6.986644 5.297421 0.876920 NaN NaN NaN  8.593537 6.227139 2.628285 9.753179 5.444114 2.058539 NaN NaN NaN  9.774709 7.245732 3.277343 12.002228 6.194665 0.944586 NaN NaN NaN  11.365187 7.037789 2.781390 16.100641 8.057699 0.794793 NaN NaN NaN  13.011273 8.052764 2.535133 11.276200 11.636239 0.968484 NaN NaN NaN  11.036102 9.542899 3.361028 11.552897 12.026862 0.918961 NaN NaN NaN  10.598041 10.507357 2.704934 6.252775 10.482183 0.761683 NaN NaN NaN  7.974105 9.776513 2.402656 7.332568 9.958535 0.957508 NaN NaN NaN  8.019503 8.646886 2.924574 10.022098 8.755223 2.570924
103  7.001346 5.274950 0.859094 NaN NaN NaN  8.492526 6.215584 2.682353 9.318213 5.267875 2.291840 NaN NaN NaN  9.664040 7.189750 3.345418 12.004431 6.113290 0.890354 NaN NaN NaN  11.268905 6.945671 2.777946 15.974091 7.948565 0.804892 NaN NaN NaN  12.958240 7.987310 2.598145 10.290511 11.773541 0.042068 NaN NaN NaN  10.941188 9.476087 3.350222 11.510465 11.979720 0.876192 NaN NaN NaN  10.631969 10.449028 2.633308 6.179807 10.451240 0.794794 NaN NaN NaN  7.902748 9.724812 2.396361 7.356009 9.901167 0.995323 NaN NaN NaN  7.921202 8.596236 2.926960 9.981749 8.632254 2.611710
104  6.926874 5.255906 0.829217 NaN NaN NaN  8.454027 6.211760 2.675467 8.885270 5.148161 2.418065 NaN NaN NaN  9.544806 7.132067 3.398864 11.741197 6.082404 0.768913 NaN NaN NaN  11.228539 6.877258 2.762324 15.895719 7.821121 0.809541 NaN NaN NaN  12.814034 7.885508 2.618378 11.333686 11.561377 0.984533 NaN NaN NaN  10.892800 9.411480 3.372034 11.489938 11.975463 0.905113 NaN NaN NaN  10.037897 10.433674 2.623128 6.190982 10.545089 0.727862 NaN NaN NaN  7.939371 9.709808 2.447582 7.425422 9.905196 1.008548 NaN NaN NaN  7.879609 8.520749 2.968248 9.874127 8.608663 2.573934
105  6.950039 5.271744 0.854970 NaN NaN NaN  8.318959 6.154367 2.766672 8.521163 5.055811 2.480237 NaN NaN NaN  9.442962 7.001034 3.438944 11.785821 6.024822 0.767048 NaN NaN NaN  11.095754 6.803079 2.733836 15.649017 7.648600 0.811607 NaN NaN NaN  12.674209 7.800589 2.674356 11.320587 11.543896 0.948364 NaN NaN NaN  10.782574 9.316923 3.366982 11.503559 11.980025 0.886299 NaN NaN NaN  10.003221 10.384391 2.601138 6.222601 10.472801 0.810766 NaN NaN NaN  7.938980 9.634397 2.426609 7.383506 9.795532 1.096971 NaN NaN NaN  7.832843 8.512818 2.985735 9.763486 8.549614 2.525942
106  7.304410 4.954536 0.765832 NaN NaN NaN  8.235889 6.150354 2.781033 8.144677 4.955896 2.610959 NaN NaN NaN  9.317871 6.924393 3.442225 11.810112 5.997200 0.752988 NaN NaN NaN  11.040383 6.794701 2.764094 15.390368 7.542413 0.864144 NaN NaN NaN  12.532434 7.697839 2.796301 11.374868 11.597476 0.982152 NaN NaN NaN  10.721103 9.272976 3.317971 11.525359 11.968619 0.929661 NaN NaN NaN  9.858520 10.283266 2.607465 6.165328 10.568802 0.912565 NaN NaN NaN  7.767783 9.700797 2.679732 7.188018 9.638196 1.146745 NaN NaN NaN  7.828461 8.457369 3.004963 9.659921 8.483937 2.538540
107  7.266351 5.019031 0.790209 NaN NaN NaN  8.152130 6.157773 2.764490 7.735205 4.830172 2.705628 NaN NaN NaN  9.137638 6.855743 3.413729 11.794371 6.010770 0.768625 NaN NaN NaN  10.901179 6.748094 2.780887 15.045739 7.525106 0.871260 NaN NaN NaN  12.153859 7.699830 2.882630 11.537956 11.359675 0.878680 NaN NaN NaN  10.589456 9.254686 3.299796 11.755817 11.623857 0.735646 NaN NaN NaN  9.867305 10.295556 2.587439 6.131754 10.589060 0.948701 NaN NaN NaN  7.701254 9.735834 2.703430 6.980353 9.436713 1.240916 NaN NaN NaN  7.826504 8.295303 3.137023 9.524200 8.444254 2.516104
108  7.263471 5.036706 0.737534 NaN NaN NaN  7.962054 6.145019 2.816937 7.473805 4.705434 2.739439 NaN NaN NaN  8.983402 6.767172 3.366766 11.779245 5.969559 0.773803 NaN NaN NaN  10.890889 6.730323 2.721071 14.721587 7.568696 0.925927 NaN NaN NaN  11.926819 7.694713 3.045913 11.591843 11.434307 0.824662 NaN NaN NaN  10.514872 9.289186 3.270559 11.698899 11.605126 0.776334 NaN NaN NaN  10.176717 9.944237 2.584169 6.154935 10.547033 0.905659 NaN NaN NaN  7.711109 9.698333 2.707741 6.618080 9.150047 1.341427 NaN NaN NaN  7.878297 8.201391 3.245210 9.665298 8.157934 2.372326
109  7.264418 4.965530 0.765540 NaN NaN NaN  7.887031 6.159111 2.848428 7.249372 4.579655 2.731327 NaN NaN NaN  8.811914 6.635628 3.342849 11.787716 6.009556 0.746633 NaN NaN NaN  11.161566 6.500185 2.643514 14.369927 7.539501 1.106843 NaN NaN NaN  11.601101 7.701988 3.235238 11.518275 11.390477 0.814686 NaN NaN NaN  10.447232 9.308513 3.220816 11.562687 11.541670 0.993409 NaN NaN NaN  10.105521 9.991490 2.649616 6.125216 10.536662 0.914794 NaN NaN NaN  7.619127 9.685730 2.688382 6.263521 8.796261 1.669914 NaN NaN NaN  7.899064 8.116835 3.312666 9.574135 8.118635 2.391743
110  7.248785 4.962319 0.804354 NaN NaN NaN  7.831947 6.164969 2.865758 7.046632 4.430781 2.652915 NaN NaN NaN  8.544016 6.592931 3.488748 11.888664 5.960039 0.835066 NaN NaN NaN  11.041622 6.490988 2.603647 13.903316 7.511380 1.293189 NaN NaN NaN  11.294022 7.690012 3.272676 11.518255 11.327338 0.810631 NaN NaN NaN  10.345123 9.351508 3.208409 11.391473 11.492177 1.203288 NaN NaN NaN  9.884316 9.912666 2.798418 6.146782 10.494293 0.971056 NaN NaN NaN  7.538365 9.642894 2.794468 5.888104 8.615210 1.914280 NaN NaN NaN  7.920443 8.063703 3.358798 9.476866 8.129640 2.357117
111  7.290248 5.001438 0.808206 NaN NaN NaN  7.784496 6.234340 2.820063 6.874181 4.292428 2.526541 NaN NaN NaN  8.418714 6.361068 3.330625 11.890754 5.969788 0.835011 NaN NaN NaN  10.995890 6.451382 2.581607 13.512134 7.388436 1.414497 NaN NaN NaN  10.892523 7.737428 3.366955 11.488992 11.326779 0.819851 NaN NaN NaN  10.236252 9.390919 3.213805 11.068905 11.445016 1.381872 NaN NaN NaN  9.680606 9.870000 2.909915 6.164495 10.518092 0.913025 NaN NaN NaN  7.451110 9.576685 2.801113 5.462924 8.310780 2.202931 NaN NaN NaN  7.778741 8.019689 3.366734 9.395309 8.108687 2.372721
112  7.212511 5.016363 0.763127 NaN NaN NaN  7.694308 6.280805 2.811434 6.735465 4.187890 2.427831 NaN NaN NaN  8.244399 6.261376 3.284196 11.878784 5.921982 0.847823 NaN NaN NaN  10.953953 6.537674 2.520000 13.047553 7.283768 1.471707 NaN NaN NaN  10.540802 7.755867 3.384128 11.498243 11.342839 0.807639 NaN NaN NaN  10.178284 9.457858 3.187344 10.840884 11.340037 1.612318 NaN NaN NaN  9.340659 9.715219 2.982251 6.153158 10.542244 0.941605 NaN NaN NaN  7.373399 9.535002 2.817554 5.081026 8.071325 2.396452 NaN NaN NaN  7.581046 8.007897 3.397728 9.256972 8.074059 2.394300
113  7.279749 4.977989 0.812424 NaN NaN NaN  7.552999 6.228970 2.837639 6.626084 4.098258 2.308894 NaN NaN NaN  8.072390 6.162261 3.230843 11.852377 5.894532 0.868109 NaN NaN NaN  10.909508 6.494170 2.488990 12.683982 7.180025 1.559338 NaN NaN NaN  10.216507 7.781256 3.364154 11.128436 11.548076 0.870537 NaN NaN NaN  10.070407 9.480702 3.172383 10.592085 11.343557 1.682311 NaN NaN NaN  9.056824 9.558752 2.998509 6.114930 10.525959 0.919447 NaN NaN NaN  7.328572 9.534194 2.782362 4.720693 7.839608 2.553765 NaN NaN NaN  7.351656 7.969244 3.422285 9.102732 8.094335 2.398384
114  7.255958 4.976474 0.802221 NaN NaN NaN  7.447984 6.220304 2.851674 6.526817 4.020962 2.164026 NaN NaN NaN  7.925281 6.044727 3.207023 11.884229 5.891175 0.902500 NaN NaN NaN  10.855363 6.455451 2.484790 12.257792 7.097226 1.537620 NaN NaN NaN  9.886351 7.759872 3.400594 11.182693 11.508861 0.879716 NaN NaN NaN  10.011429 9.489509 3.158449 10.210898 11.134234 1.767097 NaN NaN NaN  8.809503 9.437065 3.063277 5.526947 11.402563 1.821163 NaN NaN NaN  7.255599 9.511893 2.859432 4.400482 7.690193 2.619411 NaN NaN NaN  7.080280 7.963713 3.386810 9.007759 8.054598 2.457949
115  7.253904 5.084450 0.771035 NaN NaN NaN  7.353623 6.211378 2.820071 6.402345 3.962620 2.042482 NaN NaN NaN  7.771283 5.919064 3.092976 11.780284 5.972028 0.767014 NaN NaN NaN  10.741051 6.402033 2.450551 11.792266 6.963203 1.582998 NaN NaN NaN  9.660551 7.672968 3.424794 11.160602 11.528783 0.968761 NaN NaN NaN  9.931617 9.520802 3.155504 9.932828 11.038570 1.736853 NaN NaN NaN  8.671255 9.349980 3.043184 5.581033 11.388845 1.813556 NaN NaN NaN  7.218835 9.484482 2.840926 4.076834 7.612588 2.593730 NaN NaN NaN  6.874809 7.973400 3.332345 8.864905 8.038168 2.462814
116  7.281683 5.090550 0.726984 NaN NaN NaN  7.278567 6.225062 2.868898 6.338267 3.875484 1.897101 NaN NaN NaN  7.662275 5.881301 3.054473 11.781111 5.932580 0.799800 NaN NaN NaN  10.701557 6.376963 2.427132 11.430503 6.913236 1.448315 NaN NaN NaN  9.539536 7.678280 3.411397 11.213293 11.516655 0.944988 NaN NaN NaN  9.912348 9.526687 3.131358 9.688125 10.856137 1.759074 NaN NaN NaN  8.521854 9.258386 3.059015 5.555921 11.426937 1.820725 NaN NaN NaN  7.138643 9.461654 2.855042 3.832408 7.619063 2.607271 NaN NaN NaN  6.639735 7.939917 3.294892 8.798520 8.007154 2.447034
117  7.327110 5.114865 0.837780 NaN NaN NaN  7.216129 6.185422 2.866041 6.290148 3.814763 1.705416 NaN NaN NaN  7.605820 5.778162 3.009977 11.784600 5.962885 0.750601 NaN NaN NaN  10.756657 6.340772 2.362299 11.132934 6.884876 1.269988 NaN NaN NaN  9.590046 7.639498 3.384303 11.443485 11.292548 0.840104 NaN NaN NaN  9.824162 9.545926 3.141674 9.453664 10.706000 1.843291 NaN NaN NaN  8.393113 9.201957 3.032984 5.553694 11.409322 1.763618 NaN NaN NaN  7.065268 9.412403 2.861799 3.583335 7.528128 2.606863 NaN NaN NaN  6.418052 7.915260 3.226768 8.700058 7.924566 2.508101
118  7.335998 5.161140 0.863746 NaN NaN NaN  7.125929 6.151109 2.885788 6.215042 3.753162 1.542042 NaN NaN NaN  7.494212 5.716851 2.944444 11.754149 5.988515 0.737291 NaN NaN NaN  10.346494 6.488398 2.434105 10.874377 6.730673 1.072498 NaN NaN NaN  9.603526 7.645744 3.254275 11.539149 11.320598 0.896864 NaN NaN NaN  9.798963 9.512586 3.075916 9.232333 10.539933 1.869489 NaN NaN NaN  8.338480 9.072405 3.041065 5.531637 11.395434 1.852841 NaN NaN NaN  6.968562 9.401626 2.866260 3.367682 7.526707 2.615551 NaN NaN NaN  6.217434 7.908453 3.197931 8.573515 7.962163 2.423661
119  7.267126 5.042558 0.875685 NaN NaN NaN  7.020525 6.158272 2.879908 6.137239 3.707201 1.381601 NaN NaN NaN  7.339391 5.668972 2.857683 11.738697 5.956788 0.764375 NaN NaN NaN  10.240366 6.429833 2.357535 10.792413 6.664440 1.013998 NaN NaN NaN  9.902177 7.266045 3.207389 11.458053 11.248523 0.855336 NaN NaN NaN  9.716664 9.506942 3.051019 9.094877 10.301826 1.898681 NaN NaN NaN  8.243690 8.997856 3.029487 5.807302 10.740789 0.940663 NaN NaN NaN  6.880708 9.346111 2.878335 3.192301 7.469689 2.607263 NaN NaN NaN  6.033933 7.856618 3.123894 8.525983 7.907191 2.428504
120  7.423492 4.883842 0.805746 NaN NaN NaN  6.949904 6.138775 2.870027 6.119867 3.695678 1.233143 NaN NaN NaN  7.273107 5.637866 2.794806 11.718929 5.919010 0.784502 NaN NaN NaN  10.171192 6.386182 2.339642 10.605592 6.848761 0.803680 NaN NaN NaN  9.758798 7.234214 3.209726 11.448176 11.221525 0.920231 NaN NaN NaN  9.661215 9.510671 3.022514 8.979885 10.094568 1.885636 NaN NaN NaN  8.145311 8.982474 3.041372 4.367278 10.966576 -0.077206 NaN NaN NaN  6.812290 9.352471 2.909580 3.034724 7.425422 2.553176 NaN NaN NaN  5.831308 7.824128 3.073387 8.397805 7.873950 2.435277
