# Supplementary material for: Kinematics of male Eupalaestrus weijenberghi (Araneae, Theraphosidae) locomotion on different substrates and inclines
Source: PeerJ. 2019 Sep 26;7:e7748. doi: 10.7717/peerj.7748 (PMC6766366; doi:10.7717/peerj.7748)
Supplement: Supplemental Information 1 [file peerj-07-7748-s001.zip › Silva-Pereyra et al 2019 - Supplementary document - Kinematic data/619v0.3d]

1  16.641809 9.253311 0.580819 17.095514 9.249393 2.206681 16.584450 8.802133 3.174940 16.081116 8.033695 3.256107 17.275986 8.754754 3.361243 17.972702 9.093426 3.451854 20.695004 7.752059 0.536602 20.404919 8.566016 1.729547 20.287489 8.972938 2.504531 24.732378 9.108010 0.511232 23.094837 9.592301 1.732985 21.938274 10.013888 2.485426 20.952038 13.408278 1.140926 21.106878 12.684194 2.914827 20.289635 11.648175 3.520069 20.300367 14.251006 0.467717 20.109724 13.485933 1.843586 20.071182 13.081404 2.529885 15.502938 13.881453 3.305475 16.832911 13.070545 3.409117 17.900772 12.376913 3.476813 15.286191 13.029860 0.519446 16.075762 12.575222 1.683541 16.721308 12.060888 2.672546 19.426111 10.913935 2.657263
2  16.627283 9.275515 0.569840 16.787220 9.354328 1.931014 17.107000 9.650481 2.987798 15.537868 7.544500 3.048482 16.836784 8.406740 3.190081 17.797474 9.048254 3.294498 20.713820 7.757671 0.535382 20.325098 8.554074 1.701568 20.178534 8.988195 2.510822 24.731909 9.134701 0.481229 23.007492 9.604806 1.613969 21.751043 9.787771 2.464947 20.750452 13.256947 1.033063 20.936014 12.767183 2.673938 20.281704 11.714325 3.499761 20.445810 14.353362 0.848310 20.175388 13.625463 1.927642 17.327913 14.019938 3.136457 16.013639 13.520270 3.212698 17.226971 12.784232 3.297873 16.219296 12.266944 2.306023 15.880770 13.219107 0.985828 16.540928 12.718439 2.093296 17.951839 11.328290 2.673657 19.288748 10.924965 2.682574
3  16.641870 9.249706 0.602724 16.777666 9.365311 1.955287 17.010807 9.596838 3.002965 15.415297 7.492249 2.824703 16.685450 8.297802 2.999512 17.647009 8.980959 3.190415 20.733681 7.770786 0.524201 20.319077 8.534457 1.736135 20.131477 8.869204 2.575227 24.713818 9.141353 0.534428 22.924845 9.622257 1.592469 21.667717 9.805579 2.440222 20.523293 13.334101 0.896151 20.880087 12.829722 2.535187 20.233789 11.842058 3.423074 20.327562 14.208863 0.485728 20.038450 13.576404 1.724083 19.887897 13.021795 2.538695 15.124311 13.939981 3.112690 16.438772 13.150264 3.232059 17.518213 12.526911 3.356275 15.297961 13.110294 0.592398 15.993617 12.563609 1.682013 16.529463 12.053855 2.712016 19.231909 10.881269 2.669637
4  16.625175 9.271263 0.570641 16.740719 9.333748 1.928291 16.983404 9.595907 3.015738 15.397415 7.446008 2.634961 16.566751 8.251254 2.834718 17.531155 8.891464 3.059935 20.709492 7.763720 0.509692 20.273930 8.530612 1.700670 20.073803 8.872068 2.553642 24.684866 9.128175 0.517408 22.799128 9.589249 1.559958 21.529387 9.798256 2.412905 20.445116 13.453208 0.797454 20.726679 12.898142 2.416914 20.236238 11.956687 3.351191 20.319736 14.120480 0.583063 20.021563 13.535434 1.793971 19.888922 13.056135 2.599298 14.996028 13.944243 2.926405 16.314230 13.178360 3.112219 17.378881 12.571651 3.279440 15.301912 13.097592 0.586279 15.943411 12.515399 1.723827 16.490013 12.022471 2.718984 19.137270 10.859625 2.661207
5  16.577101 9.230913 0.568569 16.739462 9.333729 1.870695 16.799900 9.669666 3.046363 15.278632 7.373633 2.305575 16.493219 8.174997 2.610638 17.419401 8.809687 2.968305 20.732145 7.763815 0.536410 20.249840 8.527139 1.715933 20.017599 8.972229 2.479697 24.439846 9.062057 0.523281 22.621181 9.589779 1.628090 21.410921 9.730077 2.523530 20.370731 13.641090 0.591151 20.604208 12.964077 2.255998 20.167473 11.999290 3.364073 20.219229 14.169436 0.505898 19.993231 13.546706 1.734428 19.857700 13.030151 2.603301 14.856143 14.032485 2.755026 16.154930 13.215640 2.981711 17.240187 12.612864 3.196762 15.336942 13.104660 0.556563 15.889480 12.571570 1.714923 16.393747 12.015600 2.806126 19.065765 10.862490 2.618705
6  16.577606 9.232153 0.555085 16.747803 9.261024 1.818346 16.826458 9.609837 3.117883 15.218218 7.354366 2.023875 16.370102 8.155559 2.407321 17.338993 8.745687 2.823725 20.737373 7.764598 0.513984 20.182617 8.473156 1.701697 19.981752 8.955545 2.466603 24.109102 8.950192 0.597957 22.416300 9.476013 1.803814 21.284943 9.728251 2.679748 20.327734 13.657733 0.559993 20.569529 12.894643 2.274640 20.115484 11.993094 3.376807 20.259047 14.185963 0.502297 19.957670 13.471336 1.722592 19.814592 12.957272 2.602575 14.799047 14.083899 2.557157 16.078167 13.282455 2.821566 17.107058 12.680240 3.080914 15.366479 13.066981 0.592709 15.872025 12.516778 1.722377 16.339340 12.016357 2.806260 18.973059 10.852819 2.651896
7  16.587940 9.207860 0.535244 16.688564 9.374496 1.870173 16.745560 9.593485 3.094252 15.199368 7.438380 1.675228 16.327187 8.203052 2.175269 17.227356 8.695015 2.716138 20.642725 7.771360 0.553965 20.174475 8.485112 1.699789 19.920780 8.933286 2.447478 23.745647 8.855376 0.642746 22.177889 9.333023 1.996442 21.069887 9.651845 2.830187 20.364647 13.657276 0.587852 20.537268 12.894591 2.267811 20.030012 12.001464 3.395662 20.220989 14.096463 0.506797 20.015482 13.433321 1.795874 19.789358 12.982939 2.582844 14.726448 14.170304 2.311520 16.065407 13.358075 2.636238 17.006207 12.695288 2.994622 15.335433 13.095366 0.613878 15.838037 12.533754 1.754013 16.272587 12.009675 2.848912 18.888205 10.802308 2.636384
8  16.604242 9.273178 0.619936 16.604034 9.304487 1.899372 16.674654 9.593724 3.072966 15.204441 7.482252 1.271136 16.339714 8.178693 1.911340 17.115049 8.655456 2.547248 20.689480 7.699307 0.563957 20.132616 8.455430 1.683599 19.848476 8.915020 2.398042 23.283285 8.612883 0.876140 21.925037 9.157302 2.231007 20.779902 9.585205 3.049827 20.321993 13.669870 0.548668 20.554014 12.824224 2.279291 19.964510 11.965148 3.343886 20.236956 14.167238 0.536506 19.973188 13.425985 1.779492 19.778101 12.909680 2.588309 14.714038 14.204212 2.065313 15.954679 13.380404 2.441667 16.914301 12.734609 2.897350 15.330022 13.061077 0.565466 15.816255 12.498479 1.720193 16.239208 11.958832 2.829788 18.802359 10.759357 2.635387
9  16.595156 9.296967 0.617774 16.547062 9.322710 1.932303 16.689318 9.533790 3.056700 15.265752 7.607939 0.868245 16.290649 8.203358 1.634092 17.060320 8.645306 2.403680 20.685122 7.723260 0.549311 20.139740 8.463129 1.621598 19.790810 8.918344 2.406952 22.967979 8.430440 1.138838 21.698271 9.061610 2.483289 20.487087 9.616754 3.211686 20.303150 13.644299 0.524350 20.492750 12.825472 2.315514 19.917284 11.993090 3.342876 20.235315 14.147080 0.540230 19.869223 13.415629 1.654477 19.666735 12.952706 2.549991 14.672578 14.207346 1.831371 15.896175 13.373509 2.270165 16.830313 12.737024 2.778650 15.283816 13.045826 0.571945 15.796579 12.475468 1.722111 16.187675 11.903552 2.871812 18.760643 10.738626 2.633948
10  16.598070 9.236390 0.611989 16.552792 9.306877 1.889839 16.649019 9.468964 3.006452 15.317573 7.600468 0.605278 16.320686 8.197766 1.465043 17.013832 8.607485 2.283051 20.713423 7.715680 0.519569 20.100208 8.405097 1.650437 19.745638 8.921206 2.372361 22.639013 8.319830 1.352103 21.389669 9.087292 2.726473 20.186493 9.719823 3.312157 20.332161 13.634815 0.569514 20.410509 12.844654 2.309434 19.835966 11.956045 3.316301 20.235064 14.173381 0.532871 19.874285 13.447602 1.678578 19.584473 12.914311 2.542636 14.638916 14.221664 1.582829 15.836937 13.382154 2.111084 16.762489 12.754009 2.709166 15.263787 13.084087 0.571494 15.778732 12.511984 1.719131 16.105972 11.869399 2.836960 18.680969 10.699175 2.603295
11  16.634403 9.244870 0.611834 16.527302 9.298600 1.849222 16.635584 9.468115 3.009044 15.335838 7.537932 0.600661 16.336897 8.200538 1.436315 16.950994 8.566367 2.241710 20.709114 7.709464 0.525381 20.092321 8.452681 1.616950 19.666824 8.899079 2.375468 22.261627 8.305455 1.556204 21.117628 9.090139 2.925433 19.842911 9.825546 3.448836 20.294107 13.659683 0.560781 20.335585 12.860414 2.294911 19.753784 11.963771 3.329256 20.230089 14.114912 0.565998 19.810839 13.454733 1.714778 19.520346 12.890999 2.494927 14.603159 14.228017 1.391670 15.797910 13.427198 1.942269 16.626646 12.794881 2.531590 15.291858 13.058793 0.547474 15.704917 12.444860 1.784637 16.055891 11.832001 2.844074 18.585279 10.685223 2.594252
12  16.584553 9.253614 0.637284 16.421825 9.314546 1.892657 16.549459 9.486067 2.986758 15.371461 7.542710 0.581510 16.311308 8.186025 1.386044 16.897333 8.539853 2.263705 20.677771 7.717838 0.524605 20.068779 8.409981 1.595529 19.625454 8.909680 2.344636 21.888386 8.257361 1.639825 20.791334 9.100655 3.072497 19.550589 9.916922 3.485356 20.332951 13.653694 0.587615 20.291943 12.866084 2.335161 19.702612 12.018912 3.307473 20.245737 14.139569 0.592657 19.783958 13.436022 1.681317 19.443071 13.011226 2.547925 14.592931 14.180272 1.146140 15.738313 13.359900 1.752252 16.497805 12.825418 2.429574 15.296098 13.077160 0.533764 15.678197 12.467699 1.743755 15.996545 11.846291 2.846358 18.529556 10.750817 2.593608
13  16.514288 9.202030 0.605693 16.387474 9.295294 1.868197 16.536510 9.511652 3.014676 15.318841 7.534043 0.581679 16.268322 8.185857 1.403274 16.866125 8.498933 2.304634 20.758612 7.747310 0.505372 20.022655 8.388906 1.566548 19.570915 8.897978 2.352206 21.497873 8.246890 1.699297 20.551928 9.122031 3.126632 19.346537 9.963144 3.522589 20.297020 13.664748 0.545349 20.283003 12.835587 2.353755 19.618105 12.035487 3.315272 20.223572 14.120719 0.575692 19.764093 13.455404 1.690048 19.374180 12.987919 2.546030 14.677559 14.125700 0.886647 15.719785 13.378258 1.581740 16.482641 12.922523 2.453121 15.290002 13.064093 0.566978 15.633027 12.422031 1.781247 15.974425 11.876456 2.836845 18.475882 10.738476 2.539369
14  16.364164 9.173271 0.764115 16.273346 9.232096 2.051423 16.595530 9.551263 3.095565 15.315386 7.526878 0.596377 16.213226 8.157948 1.403690 16.815632 8.521441 2.357874 20.709908 7.696062 0.520958 20.017252 8.402400 1.551426 19.505238 8.899574 2.310322 21.163464 8.333491 1.528880 20.355295 9.149056 3.062946 19.197594 10.016829 3.465969 20.312649 13.747419 0.540328 20.246416 12.859844 2.305490 19.582737 12.020572 3.315915 20.318748 14.225396 0.648217 19.769262 13.527950 1.764439 19.352468 13.004353 2.565779 14.684346 14.066463 0.628208 15.783878 13.351608 1.438202 16.475685 12.910110 2.338952 15.275135 13.034171 0.597460 15.589658 12.430079 1.787246 15.922627 11.850259 2.857540 18.394720 10.713284 2.565026
15  16.161814 9.080540 1.014336 16.133451 9.226619 2.217634 16.639500 9.775444 3.301857 15.260193 7.528420 0.562739 16.206064 8.138474 1.449272 16.789406 8.508563 2.373565 20.693735 7.717541 0.506841 19.940481 8.371828 1.613844 19.495646 8.866387 2.325803 20.839169 8.434455 1.404437 20.279894 9.151786 2.958015 19.174221 10.032149 3.476216 20.342167 13.757438 0.553395 20.191853 12.861238 2.270140 19.554422 11.990313 3.301015 20.464367 14.231134 0.893678 19.771719 13.542106 1.886570 19.308033 12.850625 2.595493 14.818061 13.984056 0.540948 15.838861 13.308774 1.376543 16.475685 12.910110 2.338952 15.304118 13.071313 0.657815 15.597574 12.455780 1.806551 15.864980 11.896172 2.843910 18.394720 10.713284 2.565026
16  15.835498 9.054296 1.404676 16.015083 9.257128 2.553856 16.738420 9.909432 3.467556 15.298710 7.542705 0.566760 16.151430 8.106172 1.473525 16.731947 8.481318 2.417587 20.701866 7.720425 0.550269 19.908808 8.348076 1.651465 19.494373 8.813246 2.270635 20.334410 8.583177 0.939875 20.237095 9.140469 2.801549 19.212980 9.949582 3.451546 20.301918 13.801465 0.552544 20.196877 12.831405 2.258987 19.505972 11.955567 3.277688 20.478828 14.228761 1.137860 19.694296 13.495964 2.095313 19.195267 12.740621 2.734013 14.838358 14.008336 0.542474 15.884888 13.318216 1.408359 16.475685 12.910110 2.338952 15.331839 13.068181 0.594349 15.565012 12.484367 1.805501 15.853782 11.874332 2.846296 18.321243 10.707539 2.550494
17  15.413070 8.888350 1.847586 15.839398 9.309739 2.970612 16.834370 10.043564 3.577615 15.302639 7.550980 0.560458 16.155714 8.095298 1.486174 16.689289 8.458362 2.445875 20.685781 7.690040 0.604543 19.878515 8.331726 1.593750 19.409504 8.693807 2.404107 20.047300 8.598759 0.712997 20.203003 9.038102 2.628311 19.273905 9.819736 3.379297 20.344763 13.752990 0.540360 20.143734 12.785663 2.240615 19.459412 11.893421 3.247556 20.278845 14.232162 1.422859 19.495529 13.409172 2.393522 18.991051 12.545158 2.922637 14.815294 14.009630 0.554821 15.843788 13.338675 1.457103 16.431589 12.931100 2.375137 15.365499 13.089962 0.560851 15.538191 12.509303 1.802457 15.818064 11.924381 2.842425 18.276726 10.670948 2.542942
18  14.865740 8.932524 2.411257 15.644052 9.444304 3.325209 16.864922 10.118593 3.632515 15.319905 7.568493 0.556465 16.073584 8.114416 1.522617 16.588753 8.468543 2.487711 20.673920 7.739071 0.539128 19.825146 8.285794 1.522193 19.315510 8.648006 2.361439 19.849915 8.658610 0.659064 20.017080 9.000471 2.415874 19.223757 9.719760 3.286276 20.328142 13.751085 0.541501 20.072353 12.747821 2.180645 19.409657 11.832720 3.242425 20.067972 14.199145 1.617353 19.297668 13.212770 2.522383 18.786554 12.421982 3.072647 14.810751 14.027625 0.524069 15.810729 13.336587 1.486579 16.388729 12.917283 2.368397 15.335020 13.103539 0.526534 15.551897 12.556607 1.919484 15.778928 11.947461 2.862416 18.142223 10.642281 2.541567
19  14.473227 8.944471 3.011940 15.468956 9.542928 3.614307 16.753975 10.118765 3.685523 15.302906 7.561562 0.602174 16.018011 8.107868 1.576228 16.473530 8.335571 2.615371 20.672384 7.722982 0.562108 19.704241 8.246171 1.569296 19.221207 8.600565 2.359850 19.802984 8.695293 0.676389 19.918499 9.026219 2.384124 19.071648 9.702077 3.275306 20.275434 13.734119 0.503205 19.988735 12.727060 2.220568 19.292395 11.834082 3.225509 19.627457 14.265757 1.723250 18.943897 13.228900 2.601794 18.584435 12.260488 3.079292 14.838205 13.989630 0.519490 15.767615 13.327169 1.518127 16.296862 12.924711 2.403356 15.337692 13.123566 0.533049 15.384967 12.519958 1.853392 15.689814 11.901947 2.895897 18.031668 10.619311 2.479597
20  13.930633 8.931775 3.375633 15.253983 9.544014 3.792058 16.594528 10.045881 3.725611 15.275990 7.571337 0.586492 15.992319 8.050976 1.597554 16.392830 8.391964 2.570489 20.693172 7.721255 0.511358 19.741070 8.338542 1.422874 19.200941 8.649136 2.337970 19.791693 8.701529 0.601394 19.847528 9.008543 2.402935 18.998394 9.701133 3.248246 20.279280 13.722433 0.535025 19.934851 12.721771 2.239114 19.189148 11.854046 3.220423 19.095098 14.349987 1.795232 18.596020 13.236656 2.686100 18.295675 12.231400 3.127904 14.874103 13.996729 0.523663 15.751768 13.327396 1.493611 16.254333 12.924453 2.483757 15.329265 13.070678 0.591558 15.348657 12.550530 1.833943 15.588503 11.864850 2.937307 17.942884 10.579453 2.483827
21  13.602918 8.977089 3.648145 15.019775 9.545127 3.905295 16.377098 9.971828 3.755364 15.288707 7.565392 0.571663 15.990467 8.067719 1.621103 16.369295 8.344716 2.655735 20.686705 7.712687 0.529606 19.687445 8.298864 1.503617 19.116566 8.695653 2.243735 19.773785 8.667386 0.591354 19.872536 9.058328 2.386265 18.938683 9.643746 3.311042 20.282362 13.705090 0.517647 19.874638 12.764328 2.252945 19.125439 11.925873 3.202438 18.560951 14.432016 1.889395 18.178570 13.253648 2.755106 18.125235 12.220291 3.137810 14.839828 13.980598 0.548105 15.685013 13.308581 1.492468 16.185648 12.916440 2.502379 15.280487 13.026237 0.579201 15.255012 12.500262 1.946679 15.481854 11.817166 2.936257 17.851305 10.590261 2.518274
22  13.348530 8.992293 3.771293 14.837321 9.477027 3.909875 16.115597 9.906837 3.774985 15.304995 7.571115 0.547646 15.904218 8.086308 1.629503 16.335636 8.377688 2.652099 20.641117 7.744147 0.567791 19.644096 8.356987 1.447486 19.121782 8.674730 2.275723 19.804377 8.672762 0.594205 19.807859 9.104303 2.376773 18.943281 9.737250 3.256637 20.285507 13.734095 0.519322 19.891954 12.782244 2.260761 19.116602 11.981606 3.221070 17.999874 14.402837 1.878490 17.888889 13.260175 2.748347 17.863237 12.196789 3.182043 14.844897 14.007678 0.558273 15.625966 13.346611 1.545622 16.132952 12.893859 2.478020 15.202152 13.098015 0.711572 15.218291 12.417268 2.124769 15.494738 11.719698 3.085779 17.732609 10.579385 2.515755
23  13.139128 8.941213 3.832438 14.620641 9.404256 3.928091 15.917745 9.842175 3.757882 15.294466 7.562340 0.583990 15.929976 8.078354 1.611106 16.292500 8.392383 2.660060 20.561399 7.748485 0.548239 19.588081 8.387717 1.511735 19.063330 8.718566 2.265151 19.790911 8.657056 0.604297 19.770779 9.106221 2.382767 18.881060 9.758900 3.311869 20.238659 13.712490 0.558207 19.847525 12.849640 2.277152 19.044590 11.996637 3.221709 17.654062 14.452271 1.952692 17.696135 13.278014 2.813335 17.770611 12.157471 3.204232 14.861295 14.014764 0.553241 15.619832 13.335176 1.552097 16.073334 12.920352 2.528569 14.936143 13.024005 1.050322 15.056885 12.244355 2.283109 15.574867 11.539916 3.278528 17.688015 10.599712 2.530989
24  12.859793 8.952352 3.842534 14.405622 9.376291 3.869858 15.687130 9.820367 3.726856 15.299408 7.577961 0.557209 15.869643 8.074306 1.652026 16.231068 8.345971 2.692498 20.471889 7.815065 0.567114 19.472651 8.405842 1.545120 18.971479 8.740387 2.338169 19.801218 8.612722 0.596814 19.668715 9.107393 2.386669 18.775595 9.660716 3.335922 20.283089 13.733197 0.542810 19.806147 12.805831 2.253007 18.946943 11.994631 3.204391 17.432386 14.376519 1.967186 17.559418 13.135194 2.856954 17.656967 12.133250 3.247708 14.801331 13.981462 0.559763 15.583061 13.333825 1.605695 16.010008 12.941799 2.586080 14.570831 12.930795 1.475126 14.920797 12.188910 2.700016 15.662042 11.407794 3.402573 17.602631 10.605195 2.524180
25  12.766780 8.900670 3.836506 14.204282 9.309527 3.854008 15.451816 9.748065 3.707642 15.271584 7.555875 0.594451 15.820877 8.069753 1.666481 16.134516 8.340925 2.718583 20.373383 7.826605 0.695783 19.309855 8.370076 1.668173 18.803143 8.745030 2.474167 19.746595 8.604316 0.618857 19.629602 9.131953 2.390661 18.658552 9.667106 3.340211 20.263420 13.761336 0.521374 19.766033 12.839869 2.256368 18.887568 12.050905 3.159324 17.174206 14.369612 1.968295 17.321943 13.144227 2.840401 17.570353 12.128190 3.243811 14.805544 14.004580 0.557677 15.479753 13.379436 1.605104 15.923522 12.949589 2.615865 14.281152 12.761356 1.817953 14.763664 12.057012 3.050466 15.710645 11.253090 3.521247 17.484783 10.628503 2.533301
26  12.506353 8.876132 3.741687 14.002848 9.298944 3.784543 15.222104 9.715325 3.684758 15.268635 7.559790 0.604779 15.741028 8.081244 1.655389 16.038618 8.400383 2.699273 20.166471 7.754203 0.916231 19.151918 8.347102 1.864965 18.608093 8.753242 2.643896 19.768353 8.655566 0.518831 19.501925 9.135479 2.338554 18.524956 9.711420 3.307985 20.253782 13.718139 0.532816 19.694725 12.847407 2.256479 18.767349 12.097828 3.147781 16.884420 14.280821 1.967497 17.062832 13.088035 2.843143 17.397667 12.087997 3.216197 14.840184 14.004830 0.574966 15.454702 13.359550 1.664425 15.845757 12.916828 2.659380 13.785437 12.565942 2.289046 14.522338 11.806026 3.147615 15.727025 11.177967 3.561391 17.371380 10.639931 2.521410
27  12.239855 8.876600 3.611256 13.763464 9.301774 3.719879 14.980869 9.693172 3.625103 15.260402 7.597840 0.585071 15.685168 8.072869 1.680580 15.939645 8.505667 2.582127 20.018869 7.724125 1.156462 18.991484 8.378073 2.055069 18.430511 8.905980 2.705053 19.789383 8.640597 0.550671 19.385649 9.198247 2.324261 18.386011 9.722404 3.307200 20.232893 13.765171 0.505194 19.602345 12.904498 2.201717 18.647341 12.143729 3.143128 16.626369 14.286702 1.910735 16.923164 13.123254 2.838089 17.265234 12.108164 3.208819 14.855453 14.047210 0.557791 15.390620 13.346913 1.639898 15.739893 12.925276 2.710713 13.284565 12.433479 2.735276 14.312286 11.724461 3.392637 15.632546 11.178186 3.618345 17.219425 10.666741 2.504556
28  11.957885 8.866449 3.456087 13.489628 9.266359 3.529344 14.791902 9.703924 3.477779 15.281231 7.535876 0.579087 15.574423 8.039795 1.757245 15.810346 8.517471 2.619784 19.762106 7.702847 1.447807 18.692076 8.336142 2.272328 18.090055 8.932613 2.847470 19.742207 8.691536 0.503376 19.238550 9.226051 2.264627 18.259865 9.731549 3.265440 20.267338 13.734113 0.562589 19.525019 12.900249 2.198206 18.569607 12.157546 3.092019 16.406515 14.197921 1.844882 16.745802 13.168428 2.756802 17.089201 12.171838 3.198322 14.889238 14.051785 0.583546 15.371517 13.453456 1.778852 15.619977 12.945171 2.738028 12.714591 12.343309 3.221745 14.062814 11.736253 3.638405 15.428960 11.226310 3.644207 17.050642 10.706238 2.506916
29  11.682428 8.854541 3.254634 13.215182 9.276765 3.407344 14.574862 9.700541 3.416636 15.272393 7.535838 0.602964 15.542908 8.050636 1.764660 15.718993 8.589076 2.614957 19.478901 7.602599 1.702305 18.422455 8.306194 2.498515 17.740028 9.069149 2.973298 19.698277 8.691246 0.555263 19.098206 9.291316 2.266060 18.092302 9.739345 3.270984 20.255276 13.708384 0.533641 19.479624 12.906013 2.191403 18.427422 12.184429 3.043447 16.044708 14.234853 1.672781 16.553223 13.226963 2.667591 16.938257 12.280129 3.146668 14.824702 14.054894 0.584347 15.257511 13.363387 1.622227 15.495866 12.985521 2.758743 12.336914 12.271361 3.551731 13.816290 11.732032 3.738353 15.197407 11.277248 3.683943 16.862318 10.729733 2.467421
30  11.460317 8.878623 2.995852 12.991570 9.257795 3.265935 14.264236 9.689276 3.309674 15.261624 7.547672 0.565157 15.456284 8.094130 1.741021 15.592154 8.601730 2.620900 19.014389 7.390646 1.989645 18.037146 8.297353 2.647208 17.394453 9.122936 3.077316 19.716251 8.635611 0.540508 18.948027 9.257915 2.208144 18.024185 9.753409 3.222110 20.237988 13.733972 0.538530 19.399744 12.929624 2.141584 18.349001 12.227793 3.005199 15.788998 14.201798 1.512708 16.400471 13.253924 2.553245 16.778187 12.363871 3.061935 14.815982 14.077261 0.582788 15.212731 13.383759 1.687871 15.414134 12.973644 2.795893 12.037916 12.238721 3.735369 13.542167 11.780796 3.748135 14.938031 11.365544 3.639418 16.711195 10.750587 2.500017
31  11.219355 8.869475 2.775262 12.783679 9.259658 3.087142 14.098627 9.662487 3.211462 15.235876 7.538816 0.598457 15.413509 8.062242 1.803905 15.512512 8.609605 2.625033 18.438620 7.159966 2.047442 17.671530 8.229055 2.779289 17.091879 9.179577 3.119744 19.741472 8.689542 0.555958 18.930424 9.288855 2.234202 17.938105 9.738742 3.219432 20.231144 13.746291 0.553134 19.310722 12.919457 2.147032 18.336369 12.192162 2.976877 15.616854 14.107643 1.378211 16.177456 13.313279 2.417602 16.649429 12.477624 3.014267 14.806320 14.081572 0.635947 15.113478 13.398164 1.709662 15.313098 12.928489 2.812934 11.780265 12.241531 3.749540 13.319148 11.836352 3.733428 14.686857 11.458265 3.598995 16.602768 10.760408 2.471205
32  11.095074 8.823041 2.528316 12.589544 9.217767 2.932033 13.924766 9.658748 3.100465 15.238272 7.451625 0.631041 15.355598 8.136317 1.678439 15.462736 8.591486 2.637094 17.802992 7.017079 2.058768 17.185778 8.246433 2.738763 16.856550 9.226181 3.136710 19.735237 8.758167 0.570959 18.914803 9.278726 2.204719 17.894405 9.732054 3.143122 20.240223 13.732178 0.523035 19.342424 12.928216 2.122341 18.259382 12.254895 2.968807 15.392208 14.040508 1.088191 16.040949 13.296624 2.275200 16.464392 12.608204 2.944024 14.800977 14.064790 0.644443 15.109694 13.365130 1.755502 15.270171 12.949800 2.848998 11.505994 12.239131 3.645433 13.046968 11.898816 3.607002 14.454525 11.534124 3.518740 16.483208 10.769247 2.464826
33  10.990281 8.818583 2.267154 12.460748 9.180827 2.731761 13.759722 9.577037 2.999023 15.235539 7.467454 0.637086 15.330427 8.153380 1.711027 15.419509 8.639490 2.627903 17.262756 6.905988 2.039541 16.902775 8.179806 2.675089 16.670921 9.213529 3.154636 19.740017 8.742158 0.559916 18.883465 9.233471 2.219008 17.880379 9.683270 3.180522 20.244001 13.737187 0.525804 19.263817 12.955638 2.124462 18.183004 12.185065 2.928247 15.320560 13.939534 0.969362 16.001930 13.336777 2.171608 16.323473 12.737860 2.799339 14.808288 14.082362 0.664745 15.064025 13.393684 1.764763 15.217154 12.928196 2.826557 11.253514 12.231328 3.506807 12.809622 11.921770 3.463121 14.217177 11.612610 3.434279 16.420759 10.725696 2.468196
34  10.944969 8.812998 1.999874 12.368609 9.147606 2.499811 13.650308 9.495815 2.855828 15.241270 7.452375 0.626224 15.288243 8.114539 1.716315 15.341945 8.649485 2.609610 16.886475 6.997529 1.907854 16.668144 8.222797 2.680164 16.547676 9.214799 3.125885 19.738792 8.675348 0.553563 18.882126 9.250817 2.200805 17.835196 9.664201 3.163024 20.243656 13.711481 0.513733 19.242386 12.954592 2.101719 18.197815 12.193264 2.890331 15.216052 13.818323 0.862593 15.936400 13.342003 2.089594 16.301281 12.763011 2.651465 14.785752 14.066358 0.674511 15.039813 13.410089 1.766017 15.184582 12.805846 2.677269 11.023461 12.263656 3.237088 12.582458 11.933084 3.322950 13.990164 11.649422 3.314095 16.337315 10.736036 2.473420
35  10.893485 8.781364 1.656123 12.276994 9.132262 2.311742 13.541067 9.520505 2.740987 15.257414 7.553110 0.587299 15.275721 8.172631 1.687414 15.269568 8.620784 2.628649 16.657232 7.068300 1.719006 16.490486 8.230448 2.609575 16.478008 9.192897 3.110325 19.727619 8.655915 0.528275 18.893127 9.219257 2.210858 17.821047 9.670367 3.145625 20.226347 13.687366 0.523724 19.195505 12.970132 2.098368 18.111433 12.137063 2.867072 15.204506 13.717888 0.786430 15.819888 13.345928 1.848911 16.209547 12.830609 2.559441 14.775154 14.054840 0.661321 14.977000 13.369452 1.802782 15.128893 12.793000 2.665917 10.870447 12.219021 3.056472 12.483356 11.939433 3.173116 13.830781 11.700871 3.221017 16.260550 10.734023 2.466063
36  10.978728 8.780166 1.280008 12.230450 9.095081 2.009658 13.398833 9.495557 2.609127 15.232698 7.525054 0.562241 15.260420 8.167298 1.686841 15.228923 8.624209 2.643126 16.413763 7.198396 1.510529 16.381863 8.143357 2.615498 16.393246 9.122042 3.083659 19.728678 8.670629 0.550471 18.849234 9.213704 2.215222 17.805529 9.668366 3.113018 20.230743 13.697447 0.531548 19.187416 12.958047 2.100674 18.103573 12.208259 2.820318 15.176283 13.742244 0.822413 15.751637 13.328720 1.767780 16.107290 12.835080 2.499398 14.809240 13.990984 0.579048 14.946466 13.372005 1.887583 15.071869 12.785311 2.662587 10.688453 12.199122 2.820327 12.304548 11.947567 3.001143 13.685654 11.720585 3.141375 16.207218 10.694984 2.436315
37  11.044166 8.841835 0.819795 12.166224 9.126872 1.721316 13.331420 9.446841 2.423765 15.245567 7.546484 0.586264 15.260127 8.144823 1.603207 15.159956 8.661514 2.625884 16.165335 7.337400 1.298953 16.253836 8.167062 2.483762 16.310013 9.092593 3.034179 19.741055 8.687568 0.510090 18.829943 9.209752 2.207842 17.757261 9.632977 3.116996 20.218744 13.710894 0.499491 19.095940 12.960534 2.057819 18.024754 12.258312 2.787254 15.184446 13.724470 0.793739 15.747502 13.345228 1.811816 15.986583 12.816699 2.544557 14.767379 14.020718 0.608208 14.936850 13.366335 1.810927 14.945139 12.759392 2.661541 10.512078 12.205876 2.659040 12.124168 11.963545 2.875746 13.566655 11.749531 3.012503 16.130272 10.744394 2.441231
38  11.034150 8.791414 0.557603 12.178446 9.098134 1.567139 13.229823 9.386813 2.348934 15.230252 7.537709 0.556225 15.175719 8.133180 1.693388 15.082703 8.646128 2.586955 16.027466 7.433432 1.191912 16.103039 8.180072 2.340791 16.189777 9.062486 2.951653 19.752081 8.651673 0.519152 18.797134 9.245964 2.179151 17.693514 9.654460 3.051954 20.217037 13.679520 0.489961 19.041553 12.968090 2.057469 17.950537 12.224742 2.823311 15.214232 13.719915 0.742791 15.699692 13.342835 1.791923 16.041431 12.867680 2.694419 14.794707 14.024787 0.545958 14.841423 13.400167 1.783323 14.865913 12.757301 2.651456 10.401082 12.205877 2.474971 11.985141 11.975061 2.756487 13.422783 11.762609 2.922205 16.044136 10.707449 2.398334
39  11.057594 8.830470 0.580395 12.143661 9.057571 1.503896 13.169467 9.429807 2.358512 15.228219 7.563944 0.558535 15.127240 8.117019 1.709267 14.997593 8.703527 2.568378 15.850693 7.553702 1.014853 16.046507 8.283424 2.221157 16.093124 9.013309 2.914589 19.735785 8.688470 0.528905 18.731031 9.212646 2.187237 17.651548 9.635895 3.107858 20.184938 13.686399 0.491679 18.945112 12.968564 2.015473 17.892569 12.272314 2.776577 15.220744 13.702480 0.756544 15.643974 13.318251 1.804096 15.988515 12.908588 2.711100 14.777365 14.023852 0.598567 14.813946 13.407668 1.795552 14.816566 12.818554 2.677317 10.257986 12.203506 2.348592 11.849594 12.025963 2.650897 13.239789 11.763008 2.887908 15.919557 10.717260 2.413359
40  11.025223 8.809074 0.564497 12.131185 9.067562 1.532459 13.107430 9.419688 2.412375 15.239136 7.542886 0.532691 15.122061 8.195548 1.616353 14.963055 8.686196 2.583343 15.703796 7.673869 0.849632 15.908955 8.242286 2.023064 16.046799 8.936604 2.805218 19.734959 8.673522 0.551391 18.749905 9.211965 2.164178 17.634550 9.607517 3.078046 20.189625 13.691097 0.471761 18.918148 12.983794 1.962654 17.833302 12.283130 2.770198 15.251448 13.707549 0.762323 15.647851 13.297602 1.811106 15.941976 12.861289 2.707518 14.786715 13.998747 0.580252 14.813498 13.411112 1.767573 14.762960 12.856549 2.691986 10.142918 12.212859 2.259864 11.713314 11.993384 2.580585 13.136576 11.771195 2.848086 15.863072 10.750175 2.401458
41  11.047441 8.785180 0.536382 12.096028 9.030703 1.591064 13.048959 9.403600 2.452076 15.239655 7.540376 0.569555 15.078867 8.164646 1.682121 14.920662 8.634605 2.599644 15.587166 7.657430 0.730991 15.923664 8.255567 2.029292 16.016809 8.859531 2.731042 19.735678 8.650064 0.538647 18.706129 9.219263 2.167738 17.613308 9.686891 3.008289 20.208910 13.675634 0.447267 18.852377 12.960057 1.958301 17.763636 12.253458 2.770866 15.247938 13.669806 0.760208 15.628570 13.261786 1.884879 15.904768 12.875847 2.698520 14.795804 14.039663 0.641246 14.769818 13.399508 1.811374 14.738592 12.840536 2.680074 10.065486 12.211493 2.210248 11.645184 11.994495 2.520650 13.018475 11.764892 2.855911 15.794427 10.737747 2.434773
42  11.047328 8.769884 0.592633 12.087002 9.008996 1.608249 13.012862 9.349720 2.501261 15.236358 7.556843 0.546191 15.060389 8.165301 1.680532 14.882197 8.594036 2.603157 15.518196 7.694385 0.645872 15.764139 8.263173 1.854040 15.993299 8.817122 2.650294 19.729044 8.650719 0.545690 18.674841 9.207552 2.156930 17.562937 9.646612 2.996016 20.193724 13.675409 0.518469 18.795494 12.902446 1.948368 17.676348 12.245446 2.741674 15.229095 13.711634 0.739120 15.651733 13.218833 1.930271 15.864980 12.830982 2.700111 14.817722 14.055732 0.657517 14.709801 13.459712 1.844160 14.663285 12.815942 2.715816 9.979580 12.211785 2.118696 11.527196 11.977667 2.485559 12.912458 11.751886 2.818544 15.704113 10.713141 2.451735
43  11.017636 8.851971 0.619041 12.020704 8.999109 1.612550 12.991687 9.350218 2.518341 15.252785 7.564419 0.569339 15.006906 8.074293 1.761163 14.819831 8.569809 2.640772 15.517430 7.721237 0.634060 15.784584 8.301465 1.884401 15.947600 8.791350 2.609015 19.754269 8.659984 0.536945 18.625504 9.170907 2.152032 17.502392 9.637842 2.997916 20.134686 13.660215 0.603530 18.721951 12.877370 1.976222 17.589237 12.201615 2.775025 15.154083 13.663842 0.703060 15.586280 13.223649 1.911244 15.871708 12.732121 2.592437 14.781137 14.066065 0.670229 14.691454 13.437309 1.797617 14.597117 12.797895 2.661918 9.936605 12.277497 1.984034 11.475082 12.021049 2.415762 12.839585 11.775602 2.793468 15.604527 10.709929 2.467644
44  11.119360 8.755635 0.629102 12.012862 8.983986 1.632913 12.935942 9.301507 2.558959 15.226791 7.508993 0.561692 14.995934 7.997698 1.783131 14.779118 8.554989 2.655753 15.487496 7.725425 0.590997 15.725005 8.320351 1.818109 15.892689 8.792916 2.645988 19.740149 8.631871 0.543741 18.625565 9.158505 2.124897 17.486917 9.600513 2.964601 20.089088 13.578156 0.724420 18.610344 12.837598 2.136976 17.459171 12.122613 2.875821 15.172766 13.683074 0.597396 15.557078 13.218264 1.881145 15.792164 12.723316 2.584366 14.787585 14.031889 0.686155 14.669338 13.361969 1.833143 14.568546 12.834164 2.661059 9.873708 12.262136 1.829462 11.372733 12.024966 2.329697 12.731544 11.757483 2.745053 15.591032 10.678304 2.459447
45  11.197322 8.761555 0.648011 11.967227 8.993834 1.670257 12.835606 9.324580 2.613892 15.043327 7.456196 0.675517 14.815592 7.915490 1.841372 14.695139 8.523861 2.683660 15.527067 7.736577 0.573150 15.742460 8.339459 1.860871 15.822382 8.778657 2.651031 19.721848 8.643587 0.548323 18.589960 9.167778 2.148422 17.450508 9.588922 2.932841 19.997198 13.547309 0.950212 18.461226 12.736403 2.365056 17.255873 12.011998 3.026620 15.173090 13.677811 0.601625 15.486908 13.172413 1.826515 15.772642 12.680285 2.613242 14.775846 14.042435 0.694643 14.624961 13.355412 1.850692 14.479504 12.817054 2.692336 9.835939 12.246964 1.640532 11.253309 12.047094 2.172177 12.616488 11.776025 2.665032 15.457387 10.649889 2.471998
46  11.162135 8.788505 0.656421 11.892784 8.958323 1.677136 12.773838 9.299481 2.613976 14.815569 7.281480 0.835439 14.587266 7.865087 1.977576 14.609655 8.570726 2.801080 15.505692 7.723710 0.560653 15.698690 8.330159 1.842100 15.839940 8.733937 2.692339 19.713444 8.648744 0.571735 18.599123 9.152894 2.099812 17.413879 9.579288 2.914535 19.773033 13.495523 1.127059 18.246473 12.696316 2.505840 17.040598 11.884107 3.132212 15.122910 13.697684 0.626698 15.446324 13.164355 1.819534 15.632709 12.740006 2.742929 14.772785 14.033314 0.706006 14.565543 13.370436 1.800883 14.412420 12.771704 2.663060 9.792027 12.236600 1.359019 11.206098 12.038276 1.987315 12.513536 11.755523 2.586280 15.383588 10.651413 2.468814
47  11.128068 8.786085 0.658395 11.898840 8.948478 1.696745 12.718794 9.324389 2.673201 14.570054 7.198018 1.159466 14.441340 7.958851 2.251693 14.509734 8.725543 2.991295 15.478580 7.662995 0.614854 15.660477 8.305205 1.836115 15.773087 8.715578 2.730687 19.739325 8.646523 0.551990 18.535332 9.146060 2.111484 17.357744 9.552955 2.903797 19.504642 13.452944 1.286595 17.994020 12.619550 2.688174 16.834473 11.844498 3.244404 15.092845 13.731246 0.633779 15.427938 13.178857 1.788438 15.576269 12.720708 2.713732 14.722836 14.094028 0.809015 14.431854 13.434910 1.922896 14.270346 12.679729 2.787000 9.787838 12.254895 1.111992 11.180990 12.075893 1.833108 12.428587 11.759336 2.475917 15.298391 10.618758 2.494151
48  11.162073 8.816750 0.644784 11.841312 8.976487 1.714839 12.663830 9.317941 2.678717 14.303987 7.115280 1.472713 14.186552 7.972638 2.477536 14.370940 8.895879 3.171436 15.509904 7.674778 0.597021 15.628100 8.300613 1.812899 15.668715 8.689229 2.748131 19.722178 8.672163 0.543568 18.515339 9.124484 2.069239 17.319340 9.526586 2.865248 19.196430 13.396466 1.395503 17.798792 12.583540 2.803056 16.619503 11.751754 3.322606 15.111385 13.715022 0.638414 15.386750 13.157467 1.853370 15.547462 12.767659 2.765259 14.604030 14.060416 0.984375 14.291177 13.399204 2.180119 14.197773 12.522175 2.971406 9.798927 12.319069 0.854249 11.127317 12.067299 1.629321 12.313329 11.775545 2.364021 15.211857 10.586558 2.513827
49  11.164560 8.753576 0.649466 11.780343 8.965931 1.741494 12.577964 9.343839 2.743994 13.900659 7.070147 1.761402 13.912832 8.064837 2.723665 14.213316 9.038505 3.315180 15.497941 7.671182 0.646578 15.551808 8.303778 1.874906 15.632010 8.696032 2.756657 19.685951 8.619201 0.573896 18.521812 9.153450 2.061644 17.273817 9.534742 2.843412 18.868439 13.369659 1.412836 17.550522 12.530435 2.881591 16.407465 11.677295 3.416020 15.083580 13.733777 0.599417 15.350131 13.159857 1.878310 15.463348 12.735632 2.753629 14.396358 14.089685 1.277469 14.032952 13.234535 2.475839 14.116741 12.292542 3.136594 9.876701 12.289889 0.629092 11.106918 12.069471 1.508633 12.184647 11.737451 2.290462 15.110276 10.619399 2.537722
50  11.144176 8.766213 0.594716 11.747631 8.956641 1.727579 12.508186 9.322166 2.779706 13.379448 7.040948 2.026309 13.653229 8.097119 2.873174 14.014879 9.100580 3.362304 15.510752 7.647469 0.639123 15.503535 8.384002 1.821872 15.527767 8.694227 2.752789 19.713591 8.619468 0.550256 18.444260 9.092018 2.045432 17.217379 9.484828 2.824691 18.502117 13.341575 1.439221 17.310476 12.466669 2.954807 16.201513 11.575634 3.444165 15.041340 13.761911 0.547869 15.347954 13.148422 1.838279 15.405664 12.731898 2.774540 14.001029 13.964410 1.559855 13.729754 13.092242 2.597569 13.986082 12.103012 3.244155 9.859463 12.246580 0.606041 11.075009 12.033373 1.503892 12.064545 11.702213 2.303952 14.994883 10.599895 2.520246
51  11.106286 8.760296 0.627816 11.694722 8.967603 1.750993 12.411689 9.313759 2.814116 12.787399 7.051133 2.208990 13.313951 8.115412 2.972264 13.808316 9.112799 3.404509 15.497377 7.652264 0.661407 15.465724 8.374504 1.774472 15.434334 8.684839 2.773182 19.730829 8.638694 0.573133 18.397177 9.095855 2.038703 17.160538 9.515321 2.791687 18.097731 13.280137 1.429486 17.075294 12.421144 3.001444 16.000902 11.486223 3.483103 15.055626 13.744564 0.548018 15.225587 13.159673 1.839455 15.253036 12.704988 2.766366 13.525650 13.960402 1.785608 13.407244 13.008323 2.767576 13.805268 11.977559 3.363443 9.849575 12.257280 0.568111 11.011282 12.047136 1.478789 12.034327 11.706890 2.351950 14.873524 10.570641 2.535918
52  11.067582 8.776424 0.577959 11.637304 8.943196 1.793679 12.345475 9.286345 2.819164 12.213663 7.104375 2.390127 12.896864 8.190815 3.076378 13.626052 9.102367 3.429698 15.505066 7.662485 0.649998 15.377163 8.363401 1.734392 15.378680 8.669360 2.747393 19.692795 8.656322 0.552494 18.338041 9.104850 1.957149 17.093628 9.494665 2.751795 17.644341 13.276589 1.418226 16.815641 12.377517 3.018292 15.797556 11.378505 3.516598 15.053565 13.744379 0.559928 15.173373 13.161816 1.816102 15.200265 12.709912 2.792592 12.847592 13.878221 2.059027 12.973726 12.875606 2.985911 13.604828 11.876037 3.403655 9.844565 12.253541 0.608125 10.981389 12.016439 1.508325 11.876047 11.660702 2.418786 14.776541 10.576268 2.541563
53  11.039697 8.767572 0.599777 11.580757 8.929544 1.816144 12.300030 9.310210 2.842555 11.813664 7.153175 2.540907 12.672762 8.173616 3.150816 13.455143 9.062489 3.426808 15.503393 7.653826 0.651769 15.300383 8.331566 1.852477 15.303102 8.641267 2.738656 19.725248 8.663288 0.532304 18.259632 9.118709 1.921818 17.012583 9.518108 2.674677 17.205276 13.257517 1.375125 16.581154 12.350596 3.029850 15.565411 11.321321 3.547401 15.067922 13.688307 0.593558 15.115283 13.140830 1.816352 15.113637 12.692496 2.774827 12.146574 13.767516 2.321382 12.609658 12.719228 3.129843 13.407766 11.794137 3.462190 9.834583 12.279205 0.581957 10.901509 12.014856 1.563041 11.830405 11.633698 2.484775 14.660742 10.561113 2.561214
54  10.998814 8.734226 0.563140 11.540998 8.899263 1.836182 12.197050 9.281141 2.889850 11.476164 7.180226 2.667356 12.422395 8.177917 3.198939 13.264230 8.989374 3.420475 15.455389 7.677576 0.652722 15.303341 8.314308 1.904456 15.219336 8.623378 2.725687 19.741821 8.745675 0.467047 18.199167 9.133646 1.870080 16.918491 9.487241 2.649047 16.611832 13.269795 1.280805 16.315098 12.355346 3.018254 15.404048 11.262601 3.535662 15.032802 13.739718 0.590868 15.037971 13.146896 1.793558 15.046556 12.708781 2.777425 11.543235 13.581447 2.614225 12.374994 12.551307 3.218524 13.240006 11.734737 3.518426 9.835034 12.247009 0.608518 10.799303 11.990856 1.609154 11.726333 11.571843 2.564733 14.561553 10.544590 2.541808
55  11.024861 8.772446 0.603234 11.531652 8.890287 1.859563 12.096090 9.250089 2.914969 11.086797 7.179187 2.771057 12.221740 8.151745 3.166935 13.102632 8.905700 3.386757 15.455058 7.732991 0.550839 15.225251 8.320867 1.822236 15.148340 8.661290 2.712961 19.700043 8.760104 0.494711 18.097948 9.154796 1.837345 16.817429 9.496524 2.573914 16.159325 13.123686 1.238726 16.122219 12.345342 2.978664 15.235465 11.213306 3.542789 15.072563 13.721045 0.606219 14.996737 13.157582 1.811001 15.002865 12.637513 2.726984 11.059512 13.398268 2.885827 12.091123 12.453831 3.372850 13.054508 11.725784 3.541147 9.810580 12.256505 0.599077 10.764160 11.972283 1.643513 11.595151 11.546507 2.609575 14.450558 10.520131 2.556366
56  10.951003 8.798080 0.549224 11.449223 8.881036 1.877594 12.029990 9.204963 2.944553 10.819465 7.181392 2.755136 12.035192 8.075551 3.119021 12.953919 8.821918 3.336556 15.442920 7.682159 0.582723 15.196813 8.337226 1.866229 15.074839 8.615117 2.716797 19.727949 8.733445 0.466983 18.031307 9.153840 1.759980 16.787432 9.473397 2.523008 15.772300 12.997173 1.072793 15.949790 12.358667 2.879146 15.135263 11.251989 3.535006 15.083339 13.667967 0.610838 14.978415 13.098078 1.797328 14.931811 12.615530 2.690276 10.653365 13.247057 3.147257 11.890609 12.390134 3.424569 12.917306 11.716523 3.543926 9.812966 12.256804 0.594028 10.706731 11.937578 1.647139 11.495484 11.517381 2.652244 14.321165 10.480391 2.530680
57  10.974514 8.763070 0.587097 11.402063 8.846421 1.867581 11.951640 9.197618 2.958846 10.565466 7.187232 2.708257 11.788613 7.994347 3.095023 12.795826 8.744865 3.282491 15.425772 7.653480 0.577090 15.157982 8.315716 1.864998 15.008091 8.619684 2.705626 19.712715 8.749722 0.472283 17.944124 9.186268 1.729645 16.673063 9.463375 2.460391 15.568454 12.860739 1.001360 15.796695 12.382444 2.789512 15.073759 11.287921 3.556160 15.038297 13.740602 0.521947 14.933251 13.086594 1.800196 14.830236 12.595345 2.687618 10.371285 13.194453 3.181110 11.633280 12.382276 3.446178 12.719439 11.757345 3.510188 9.795365 12.240786 0.609993 10.671437 11.907229 1.660957 11.443815 11.477350 2.694111 14.191145 10.452752 2.565995
58  10.985877 8.765903 0.553251 11.368865 8.803180 1.866168 11.885942 9.152621 2.988277 10.396424 7.105281 2.647308 11.611541 7.961086 2.988256 12.658905 8.644134 3.219852 15.437372 7.646204 0.558080 15.072927 8.260715 1.859873 14.975426 8.576969 2.700102 19.678944 8.782845 0.480398 17.864044 9.135766 1.670076 16.663704 9.415742 2.392275 15.244014 12.815648 0.821466 15.702589 12.398695 2.647475 15.094650 11.416994 3.439318 15.090712 13.724745 0.571535 14.914279 13.099823 1.823907 14.807508 12.564451 2.638623 10.148181 13.175873 3.169142 11.440462 12.395041 3.366175 12.564027 11.798060 3.465037 9.791615 12.269888 0.600885 10.672924 11.935002 1.677383 11.371566 11.486079 2.750592 14.096430 10.422506 2.592169
59  10.988497 8.757188 0.559690 11.310506 8.793079 1.804115 11.848075 9.149366 2.964586 10.285010 7.054679 2.605111 11.491170 7.897886 2.900192 12.497416 8.546040 3.154049 15.448520 7.619513 0.584317 15.104115 8.245275 1.811187 14.914536 8.538614 2.702659 19.616552 8.755130 0.496802 17.799744 9.125603 1.649670 16.569588 9.380584 2.381698 15.101338 12.853100 0.712340 15.592292 12.451277 2.502339 15.041998 11.462463 3.424480 15.082934 13.703565 0.557891 14.842167 13.094105 1.812794 14.723272 12.545705 2.636705 9.961209 13.175406 3.092772 11.258039 12.391781 3.293999 12.405891 11.831346 3.440315 9.800057 12.308029 0.656719 10.633714 11.908876 1.681896 11.320966 11.417901 2.734478 14.014705 10.377104 2.586275
60  10.970413 8.744864 0.562185 11.297524 8.775006 1.883604 11.778224 9.094664 2.995958 10.182099 6.981224 2.498198 11.402859 7.805966 2.817878 12.394953 8.471388 3.089199 15.485247 7.628445 0.558888 15.006352 8.174201 1.828335 14.865908 8.549566 2.685239 19.490507 8.803150 0.493201 17.657013 9.101635 1.681335 16.486862 9.378787 2.438429 15.072854 12.884445 0.559384 15.545386 12.391700 2.387286 15.014352 11.494721 3.338152 15.048979 13.731641 0.518341 14.800252 13.126720 1.826052 14.640389 12.526456 2.608506 9.812519 13.148048 2.972389 11.133685 12.395905 3.210426 12.264138 11.849024 3.376722 9.806400 12.288826 0.621778 10.586275 11.851650 1.698216 11.226574 11.398862 2.740984 13.917866 10.367995 2.565375
61  10.958957 8.794496 0.584413 11.256257 8.775338 1.893407 11.771867 9.012166 3.011678 10.046331 6.917735 2.372991 11.328780 7.802441 2.694219 12.266354 8.408965 3.012707 15.480145 7.594038 0.578677 15.004149 8.214379 1.831997 14.825590 8.507167 2.665910 19.282776 8.783203 0.547332 17.512934 9.107796 1.796659 16.332617 9.368024 2.565640 15.047335 12.905267 0.561228 15.433133 12.381140 2.376901 14.924618 11.481217 3.359640 15.067903 13.737287 0.567677 14.801180 13.104403 1.805741 14.353414 12.932022 2.256930 9.638039 13.131256 2.858818 10.990713 12.433836 3.111802 12.102415 11.903454 3.317760 9.769666 12.316251 0.674939 10.539022 11.820869 1.710072 11.168942 11.389965 2.769727 13.829250 10.335515 2.588352
62  10.887978 8.798745 0.583915 11.192556 8.753884 1.925004 11.661398 9.002922 3.000787 9.948819 6.857348 2.212765 11.200741 7.714282 2.556230 12.126628 8.336332 2.943165 15.430242 7.606777 0.597556 14.989156 8.175588 1.779306 14.714594 8.498626 2.667351 19.031601 8.723883 0.568717 17.281050 9.044847 1.920289 16.111341 9.321384 2.699876 15.022135 12.909320 0.568680 15.364703 12.385098 2.408072 14.787078 11.481996 3.375956 15.078268 13.706882 0.565710 14.789054 13.044610 1.802868 14.511153 12.513741 2.621361 9.474067 13.172833 2.689042 10.830550 12.482299 2.967293 11.953733 11.933066 3.242052 9.798945 12.297573 0.623429 10.493093 11.844181 1.719760 11.098453 11.350501 2.797798 13.737992 10.307088 2.594175
63  10.935383 8.781277 0.554601 11.173260 8.768200 1.941956 11.571742 8.983334 3.000507 9.927387 6.821491 2.004652 11.068334 7.666063 2.418837 12.029537 8.268852 2.874560 15.481470 7.699131 0.586027 14.949884 8.169604 1.796576 14.673114 8.463568 2.659805 18.637682 8.637462 0.780335 17.016912 8.957553 2.142575 15.881127 9.269002 2.896096 15.011609 12.904464 0.564688 15.259693 12.410961 2.387886 14.726567 11.455450 3.396862 15.065383 13.739130 0.589222 14.720445 13.047295 1.756240 14.372547 12.534378 2.635273 9.361945 13.207275 2.517598 10.714138 12.512131 2.860185 11.752892 11.966859 3.168432 9.789930 12.275228 0.603502 10.429401 11.815954 1.724509 11.030658 11.317039 2.784276 13.635668 10.301156 2.608378
64  10.911319 8.808206 0.553754 11.068873 8.767316 1.904206 11.508047 8.988873 3.009977 9.865760 6.742491 1.811749 11.009735 7.577273 2.253235 11.924798 8.206648 2.767017 15.450694 7.625160 0.572962 14.899077 8.117929 1.812994 14.652205 8.445839 2.634053 18.302788 8.497035 0.974059 16.812597 8.885947 2.374052 15.631878 9.239019 3.079646 15.010487 12.888334 0.581876 15.165106 12.423146 2.353113 14.689482 11.545785 3.368096 15.078346 13.685149 0.559291 14.590688 13.044480 1.728505 14.322984 12.539425 2.617818 9.226914 13.244768 2.330992 10.595367 12.532259 2.694841 11.601016 12.010566 3.073378 9.790540 12.278572 0.561077 10.399008 11.758183 1.750536 10.956527 11.247066 2.823690 13.557146 10.303905 2.610704
65  10.944042 8.778857 0.590286 11.038028 8.766879 1.862111 11.433393 8.969011 2.991787 9.865414 6.775225 1.565750 10.949417 7.578785 2.101885 11.793242 8.143883 2.657951 15.440714 7.616193 0.592471 14.867546 8.151211 1.805116 14.576468 8.370801 2.683177 17.932329 8.307853 1.162663 16.573481 8.742856 2.608153 15.290159 9.249119 3.245606 14.994756 12.889995 0.556039 15.119758 12.400754 2.397636 14.615025 11.564230 3.343842 15.020646 13.710997 0.573198 14.571932 12.995900 1.721077 14.206549 12.484258 2.570940 9.194536 13.289945 2.055059 10.470741 12.568510 2.509607 11.483573 12.055602 2.955523 9.768709 12.239454 0.561506 10.356125 11.773190 1.779039 10.882612 11.277132 2.852376 13.436474 10.239977 2.610862
66  10.931134 8.765760 0.553837 10.975877 8.737808 1.885641 11.354591 8.934125 2.985881 9.875345 6.785288 1.306136 10.833085 7.548083 1.933615 11.684183 8.098734 2.568104 15.464104 7.663391 0.599563 14.848681 8.129951 1.758215 14.505882 8.345058 2.673911 17.587004 8.175787 1.368545 16.278788 8.754176 2.789476 14.997064 9.313824 3.355049 14.960180 12.900612 0.518615 15.048492 12.412024 2.412125 14.500704 11.487166 3.366005 15.022374 13.658156 0.624120 14.507565 13.008767 1.681704 14.177137 12.506727 2.523735 9.131146 13.331587 1.782661 10.348795 12.613871 2.307291 11.374316 12.059096 2.852682 9.745423 12.223160 0.550672 10.334011 11.758205 1.810710 10.808776 11.244472 2.833939 13.355303 10.224896 2.604959
67  10.917384 8.773993 0.559022 10.939197 8.718377 1.888678 11.293773 8.956491 2.997542 9.761692 6.834447 1.043511 10.787032 7.558517 1.773457 11.598649 8.069352 2.451583 15.394615 7.602979 0.598635 14.848675 8.107697 1.735003 14.437864 8.344266 2.664711 17.157415 8.003562 1.565056 16.024378 8.687651 2.964047 14.671877 9.323810 3.448205 14.995638 12.891657 0.558351 14.940945 12.402483 2.354095 14.378638 11.477456 3.373782 15.013947 13.657761 0.600947 14.436800 12.939369 1.685972 14.083788 12.469269 2.555006 9.109722 13.384410 1.479004 10.311397 12.668321 2.104153 11.241669 12.103853 2.745134 9.694092 12.299994 0.481482 10.264733 11.760261 1.789526 10.757412 11.205728 2.856724 13.233253 10.212251 2.613897
68  10.915931 8.774247 0.600886 10.843318 8.743616 1.814626 11.202975 8.960683 2.984466 9.744927 6.896091 0.804612 10.720629 7.549952 1.594417 11.468483 8.064309 2.361131 15.462033 7.627039 0.609049 14.765648 8.052071 1.709735 14.364632 8.317441 2.660179 16.776590 7.954253 1.612203 15.673076 8.642770 3.072962 14.381830 9.379464 3.495187 14.980639 12.885536 0.503256 14.904874 12.337430 2.363734 14.289891 11.465188 3.369059 14.985520 13.686855 0.620283 14.381798 12.972971 1.654056 14.045155 12.442886 2.512083 9.140233 13.357816 1.210217 10.243861 12.687046 1.909008 11.158913 12.160913 2.615848 9.762156 12.310501 0.576796 10.229198 11.772723 1.781356 10.686091 11.196047 2.879308 13.144358 10.193080 2.587489
69  10.913589 8.799150 0.642161 10.857630 8.743608 1.807429 11.119678 8.984010 2.968611 9.770951 6.939994 0.593677 10.664772 7.527919 1.476292 11.391204 8.025613 2.288052 15.431119 7.621193 0.621572 14.693770 8.079494 1.704696 14.309997 8.320467 2.628648 16.470505 8.003555 1.647286 15.491052 8.688896 3.134048 14.143745 9.443803 3.517317 15.000196 12.874120 0.595333 14.858870 12.316516 2.362509 14.210403 11.432857 3.373726 15.060981 13.651789 0.633688 14.360631 12.908139 1.664408 13.936892 12.393637 2.476644 9.095951 13.314820 0.892114 10.210180 12.696795 1.712131 11.007769 12.191514 2.533309 9.762145 12.367379 0.507636 10.180873 11.739205 1.779174 10.618508 11.166081 2.863022 13.065148 10.196074 2.577981
70  10.926067 8.752744 0.569987 10.789384 8.723101 1.787096 11.039683 8.960586 2.963876 9.741678 6.846367 0.606390 10.663510 7.549815 1.423366 11.339993 7.939757 2.285936 15.431682 7.652213 0.577517 14.701533 8.059640 1.661941 14.249971 8.321807 2.606170 16.146593 8.125547 1.559824 15.288962 8.759663 3.108584 13.957125 9.488486 3.517008 14.982339 12.887565 0.597282 14.774529 12.306970 2.377028 14.119759 11.461156 3.339604 15.118900 13.739567 0.817932 14.358457 12.967233 1.818624 13.891764 12.417805 2.560103 9.155096 13.225861 0.657829 10.208550 12.620466 1.563537 10.938884 12.146433 2.388619 9.762714 12.323710 0.498430 10.138925 11.727902 1.768601 10.541755 11.151386 2.855650 12.984612 10.175618 2.546580
71  10.908566 8.796803 0.613847 10.769577 8.734340 1.804839 10.995169 8.966124 2.951585 9.744100 6.885005 0.566346 10.672734 7.546179 1.384682 11.321375 7.981076 2.268947 15.435453 7.652994 0.587436 14.643675 8.002971 1.688419 14.252067 8.381570 2.552696 15.815117 8.282476 1.429279 15.180299 8.837683 3.035316 13.862185 9.507718 3.526517 14.954289 12.908757 0.563357 14.738145 12.303996 2.375466 14.069008 11.465944 3.338327 15.147274 13.820015 1.115437 14.302349 12.938783 2.000391 13.751470 12.303986 2.694377 9.237055 13.158644 0.579698 10.203639 12.541775 1.447861 10.847077 12.150818 2.332472 9.798396 12.344370 0.526663 10.123453 11.688631 1.801056 10.480882 11.150064 2.855626 12.872412 10.167537 2.547761
72  10.937987 8.755341 0.601669 10.727716 8.750211 1.814842 10.950424 8.966718 2.979885 9.759181 6.864498 0.595996 10.677193 7.536968 1.400447 11.278709 7.958679 2.280521 15.432327 7.654132 0.575270 14.654466 7.966994 1.684438 14.180680 8.338639 2.542452 15.515178 8.357016 1.194811 15.070141 8.853618 2.943111 13.846165 9.495642 3.506606 14.970524 12.901093 0.536878 14.703194 12.315948 2.409745 13.988704 11.482224 3.340562 15.093952 13.806652 1.435403 14.222062 12.987676 2.296499 13.661867 12.175858 2.871070 9.289390 13.138267 0.539662 10.202841 12.567918 1.377611 10.776165 12.146978 2.311195 9.734799 12.296703 0.462220 10.067783 11.735908 1.791236 10.446431 11.139596 2.868960 12.829869 10.174678 2.538383
73  10.906579 8.735718 0.583284 10.702847 8.706884 1.814479 10.962384 8.979313 2.969537 9.729909 6.873585 0.581637 10.648973 7.521069 1.401639 11.262741 7.937249 2.323638 15.422551 7.637981 0.639108 14.630853 7.973923 1.736461 14.151939 8.331832 2.531577 15.304568 8.437344 1.048419 15.027835 8.867957 2.806371 13.823521 9.480802 3.460625 14.965660 12.919118 0.566213 14.675523 12.321671 2.399036 13.970700 11.451840 3.354449 14.892850 13.846529 1.735835 13.993984 12.860809 2.513252 13.490596 12.027766 2.968477 9.281021 13.161723 0.572631 10.167993 12.651822 1.525199 10.844934 12.244865 2.442473 9.773045 12.304215 0.447330 10.049260 11.707627 1.789493 10.434364 11.159669 2.883980 12.813498 10.163618 2.573435
74  10.795492 8.672611 0.696887 10.642426 8.682749 1.962832 10.992784 9.010406 3.013650 9.781727 6.871655 0.602832 10.652163 7.520005 1.426918 11.250087 7.923587 2.295844 15.449582 7.594319 0.579752 14.604889 7.998087 1.660048 14.105481 8.327046 2.544345 15.044372 8.431748 0.811380 14.959150 8.824735 2.669282 13.813514 9.417641 3.431767 14.996224 12.910421 0.577256 14.685727 12.283714 2.384838 13.921440 11.480279 3.324849 14.692896 13.845078 1.960596 13.783563 12.842267 2.678733 13.285039 11.896408 3.114347 9.280163 13.140133 0.544620 10.216566 12.625051 1.566062 10.805025 12.214953 2.448205 9.772135 12.307783 0.498619 10.055380 11.696106 1.806305 10.389819 11.135867 2.885862 12.751047 10.143918 2.528462
75  10.585107 8.635154 0.856078 10.540813 8.632691 2.125512 11.014681 9.140553 3.189963 9.777787 6.865222 0.588869 10.615822 7.498835 1.475868 11.203268 7.886357 2.362541 15.454497 7.691700 0.595421 14.602205 7.980145 1.692436 14.035047 8.209382 2.588517 14.903225 8.447385 0.721447 14.881063 8.789695 2.507467 13.857819 9.323878 3.357893 14.972945 12.891598 0.592598 14.600072 12.305062 2.369100 13.894994 11.483067 3.315017 14.259890 13.897335 2.108359 13.421332 12.773068 2.836325 13.070031 11.785983 3.187780 9.246044 13.152122 0.564000 10.158800 12.638708 1.528578 10.783098 12.238600 2.465281 9.766052 12.345934 0.484428 10.018884 11.730463 1.821326 10.353595 11.180284 2.896834 12.689213 10.154570 2.538441
76  10.338058 8.562304 1.198238 10.419998 8.681541 2.379762 11.065112 9.222597 3.333956 9.781769 6.847926 0.612254 10.563201 7.461326 1.491978 11.166210 7.842525 2.417347 15.457612 7.680210 0.526927 14.557174 7.938284 1.686257 13.969016 8.309812 2.464723 14.842519 8.290705 0.581909 14.761346 8.735923 2.457523 13.798882 9.260351 3.328505 14.967694 12.822381 0.593884 14.601799 12.284468 2.336429 13.842537 11.409675 3.287719 13.821405 13.911743 2.126801 13.119501 12.816061 2.912519 12.863762 11.701171 3.248897 9.272608 13.169592 0.583722 10.126453 12.638851 1.551198 10.747783 12.241974 2.513422 9.749082 12.285973 0.504471 9.944809 11.712972 1.809517 10.283597 11.143106 2.907221 12.596308 10.101831 2.525221
77  10.023239 8.477352 1.472980 10.224739 8.740640 2.686297 11.116925 9.379485 3.434664 9.784075 6.912280 0.561959 10.520258 7.480004 1.518136 11.079082 7.838398 2.443506 15.462054 7.649918 0.559489 14.465240 7.922347 1.639941 13.972274 8.312784 2.399027 14.868228 8.271277 0.531149 14.667441 8.715370 2.469378 13.677769 9.283900 3.350174 14.951303 12.837193 0.568404 14.534702 12.235193 2.327030 13.772581 11.430698 3.251771 13.327321 13.893159 2.115415 12.820237 12.741210 2.860824 12.632394 11.609038 3.249604 9.243300 13.158052 0.584538 10.138567 12.619818 1.593889 10.701566 12.224789 2.558266 9.751527 12.305939 0.541348 9.893497 11.679097 1.840997 10.231686 11.110717 2.953933 12.506637 10.093819 2.501157
78  9.616280 8.274228 1.874936 10.086983 8.701392 3.009589 11.112128 9.430873 3.511602 9.759351 6.902893 0.569726 10.475060 7.446528 1.506590 11.046974 7.792418 2.491800 15.458632 7.635007 0.587546 14.438368 7.966249 1.579540 13.875401 8.334266 2.437144 14.828156 8.241764 0.528139 14.555768 8.695469 2.377886 13.600965 9.255304 3.297174 14.933712 12.845969 0.582064 14.490473 12.247375 2.303510 13.669273 11.455695 3.212889 12.844366 13.888915 2.069761 12.456027 12.641483 2.853395 12.411426 11.470450 3.231484 9.214743 13.153670 0.576408 10.027863 12.610629 1.605447 10.584593 12.200122 2.565135 9.693190 12.165104 0.595003 9.754314 11.576093 1.904366 10.140954 11.019565 3.029458 12.405960 10.049316 2.489491
79  9.239677 8.138925 2.278454 9.916425 8.705316 3.264465 11.095995 9.419783 3.595548 9.758820 6.894739 0.582225 10.454817 7.425525 1.574779 10.942522 7.726821 2.578202 15.397300 7.619354 0.589801 14.395967 8.045586 1.575333 13.817730 8.320461 2.415777 14.787632 8.283709 0.560086 14.494424 8.709632 2.439601 13.539398 9.284018 3.302336 14.934850 12.879004 0.566488 14.384812 12.266360 2.344910 13.583067 11.473583 3.206618 12.270308 13.831650 1.995038 12.154908 12.601506 2.852623 12.231781 11.419569 3.258081 9.256321 13.166024 0.577686 9.981819 12.625807 1.622497 10.522994 12.194233 2.588172 9.507409 12.070916 0.906584 9.605173 11.466857 2.129589 10.157888 10.847483 3.179923 12.309875 10.059078 2.488980
80  8.720984 8.029268 2.795784 9.764692 8.687733 3.513758 10.968261 9.396626 3.649480 9.755437 6.891618 0.558969 10.406829 7.418701 1.563999 10.884423 7.766932 2.561123 15.333538 7.580999 0.570604 14.286945 8.057569 1.540651 13.787727 8.388537 2.350306 14.773473 8.375541 0.542610 14.447514 8.764279 2.376576 13.459209 9.286698 3.305673 14.963346 12.883324 0.545138 14.375920 12.257297 2.313780 13.555726 11.535292 3.202718 11.969341 13.675416 2.000317 11.968163 12.616986 2.880345 12.106519 11.417439 3.256529 9.238335 13.206751 0.567448 9.945779 12.607043 1.643989 10.439085 12.157179 2.593315 9.243605 11.974545 1.307268 9.491899 11.291685 2.469872 10.196585 10.677083 3.348429 12.218631 10.078088 2.526063
81  8.291496 8.117414 3.202892 9.565598 8.702931 3.725819 10.824756 9.332136 3.716383 9.739560 6.824588 0.625828 10.375379 7.405742 1.605481 10.826149 7.727565 2.600984 15.252305 7.555501 0.604474 14.159321 8.021491 1.562951 13.798587 8.351468 2.333038 14.739489 8.406589 0.594257 14.345373 8.817024 2.373342 13.370697 9.291510 3.310925 14.932294 12.863174 0.573264 14.360826 12.281163 2.300577 13.494356 11.542410 3.200390 11.660965 13.658406 1.952104 11.824312 12.515854 2.896533 12.033615 11.427792 3.262338 9.257498 13.221098 0.586320 9.879445 12.617816 1.681695 10.365161 12.186324 2.682515 8.710487 11.906035 1.782557 9.277305 11.194247 2.848097 10.278822 10.533426 3.486380 12.122434 10.046954 2.530563
82  8.008184 7.999549 3.386490 9.324372 8.654283 3.813421 10.617607 9.273399 3.737761 9.726221 6.909673 0.548850 10.302014 7.404846 1.601639 10.732414 7.725271 2.643309 15.104817 7.560378 0.611996 14.042989 8.070531 1.510961 13.710868 8.369155 2.358711 14.751196 8.373160 0.582942 14.289528 8.807851 2.341528 13.297648 9.275928 3.319700 14.951825 12.880492 0.541791 14.311859 12.264224 2.298318 13.421653 11.535872 3.187215 11.430805 13.583031 1.922426 11.628505 12.433929 2.899837 11.929125 11.417920 3.249305 9.234561 13.182881 0.585527 9.858674 12.582077 1.702531 10.303037 12.125810 2.670900 8.398681 11.659307 2.084987 9.084160 10.929840 3.018190 10.302669 10.426977 3.518100 12.001853 10.023505 2.511993
83  7.755902 7.906354 3.495054 9.119857 8.568038 3.851180 10.388182 9.231869 3.745685 9.710710 6.867293 0.598741 10.248312 7.407352 1.629380 10.673863 7.730630 2.623797 14.975862 7.576532 0.712145 13.911508 7.965904 1.765520 13.444364 8.422809 2.500828 14.722529 8.369288 0.578546 14.196514 8.824496 2.360359 13.212035 9.257479 3.269164 14.938376 12.882267 0.588812 14.272453 12.259402 2.268556 13.334181 11.521885 3.166722 11.156878 13.457445 1.822502 11.385962 12.441329 2.801806 11.811611 11.430228 3.246064 9.225336 13.184724 0.590495 9.787676 12.585388 1.726586 10.220053 12.144217 2.711287 7.965411 11.432517 2.552574 8.928984 10.797233 3.276076 10.262084 10.330640 3.586151 11.873193 10.015203 2.527907
84  7.524206 7.771189 3.492633 8.916333 8.426289 3.807398 10.132558 9.133506 3.709042 9.752688 6.889789 0.593690 10.191674 7.408351 1.679512 10.597637 7.785958 2.636954 14.802908 7.548034 0.981168 13.732206 7.902762 1.985275 13.264835 8.420072 2.694077 14.744009 8.376448 0.595106 14.130120 8.812298 2.326062 13.148829 9.258567 3.266878 14.940583 12.894533 0.587949 14.199036 12.277300 2.224018 13.296174 11.534327 3.128959 10.794890 13.334150 1.650880 11.318942 12.373636 2.740925 11.668181 11.471605 3.215175 9.235554 13.194729 0.587268 9.790472 12.538870 1.615871 10.164830 12.125957 2.696005 7.498541 11.177131 2.933945 8.774323 10.711828 3.478162 10.124465 10.322618 3.618868 11.736176 9.986647 2.549204
85  7.331182 7.627278 3.493659 8.700288 8.332871 3.762303 9.946773 9.033007 3.684650 9.716125 6.903771 0.543813 10.198297 7.374032 1.645404 10.561145 7.703856 2.703169 14.758601 7.503923 1.277683 13.657822 7.965036 2.163368 13.000731 8.464612 2.865482 14.785130 8.384440 0.610084 14.135961 8.829499 2.330880 13.138094 9.278205 3.258302 14.947839 12.904028 0.540652 14.164966 12.304367 2.269501 13.221582 11.527946 3.126825 10.624062 13.152302 1.542091 11.121622 12.361552 2.682602 11.561351 11.459199 3.182136 9.265026 13.223791 0.587074 9.729282 12.511874 1.677795 10.081062 12.089658 2.701833 7.104851 10.994885 3.263098 8.604155 10.648207 3.600866 9.951756 10.316057 3.655930 11.660813 9.983940 2.546130
86  7.169265 7.472515 3.405121 8.504616 8.226357 3.713960 9.791538 8.903636 3.629293 9.718346 6.889622 0.556930 10.176828 7.353358 1.660777 10.502658 7.708989 2.683923 14.607566 7.388999 1.574861 13.514595 7.921309 2.464580 12.757826 8.450984 3.004623 14.754151 8.359116 0.586563 14.132631 8.839697 2.319305 13.099460 9.227935 3.273446 14.910270 12.876704 0.581510 14.169417 12.310588 2.238880 13.168003 11.550911 3.089260 10.402284 12.951781 1.425936 10.964927 12.323776 2.530949 11.477789 11.531125 3.136458 9.223266 13.196122 0.597274 9.702770 12.490239 1.661819 10.024153 12.062486 2.732478 6.823055 10.838015 3.447897 8.343837 10.489640 3.681710 9.780022 10.318354 3.634954 11.618238 9.949436 2.548399
87  7.013005 7.355588 3.313104 8.365322 8.103976 3.633368 9.627689 8.767509 3.578046 9.729388 6.895690 0.551993 10.149353 7.375635 1.682546 10.492990 7.688262 2.701671 14.436607 7.260407 1.858701 13.313529 7.862580 2.657974 12.527604 8.470402 3.124276 14.709521 8.376592 0.576966 14.111329 8.830417 2.293318 13.080770 9.130190 3.273498 14.931379 12.881980 0.547129 14.099734 12.305823 2.285154 13.181109 11.596255 3.047931 10.302972 12.778934 1.289330 10.809345 12.283828 2.410281 11.376214 11.599938 3.091484 9.195434 13.210089 0.569737 9.650166 12.492710 1.673488 9.980111 12.055495 2.731998 6.622764 10.725966 3.511917 8.178740 10.487231 3.690295 9.610411 10.341961 3.613662 11.534514 9.929177 2.545399
88  6.904621 7.232575 3.178414 8.225657 7.978900 3.523431 9.450796 8.656558 3.536605 9.754864 6.876161 0.571439 10.103259 7.330766 1.680186 10.413973 7.642765 2.719746 14.130877 7.004066 1.998029 13.065188 7.738031 2.786891 12.351871 8.493294 3.198893 14.760190 8.398734 0.605096 14.097277 8.803029 2.313523 13.086432 9.182314 3.248899 14.960033 12.913188 0.563869 14.089726 12.283647 2.225982 13.128807 11.572645 3.031694 10.153418 12.688053 1.174961 10.741380 12.290592 2.297371 11.234165 11.687969 3.018764 9.253594 13.215796 0.611120 9.613466 12.539029 1.735928 9.918942 12.050551 2.755744 6.408380 10.682962 3.505680 7.990057 10.487969 3.621199 9.409900 10.378134 3.565998 11.493909 9.898653 2.540962
89  6.789944 7.161704 3.010120 8.094941 7.872710 3.425735 9.294608 8.547901 3.442258 9.714485 6.874620 0.574551 10.090866 7.341671 1.671164 10.362392 7.737957 2.677695 13.772944 6.840811 2.119269 12.813402 7.671311 2.833382 12.116931 8.506943 3.208471 14.772051 8.389493 0.597752 14.051060 8.789904 2.322575 13.026630 9.142196 3.258540 14.912587 12.908716 0.564231 13.976086 12.285992 2.230171 13.068959 11.560514 3.008753 9.944731 12.604938 0.951529 10.635262 12.266853 2.168371 11.059683 11.802402 2.970489 9.238878 13.200759 0.574888 9.556640 12.579107 1.776891 9.835203 12.014844 2.762108 6.183632 10.701136 3.397151 7.736654 10.470148 3.545449 9.215829 10.382830 3.499672 11.397721 9.880574 2.527369
90  6.613510 7.059533 2.835947 7.935480 7.768356 3.262679 9.136924 8.482598 3.370751 9.727015 6.880774 0.575976 10.066092 7.259903 1.765872 10.315452 7.712512 2.679263 13.408350 6.603520 2.215947 12.580022 7.564782 2.874196 11.923232 8.533005 3.250464 14.733349 8.407660 0.595275 14.071774 8.768209 2.320536 12.991125 9.178278 3.244771 14.947854 12.907761 0.578963 13.964119 12.256167 2.216599 12.979802 11.555861 2.983620 9.846228 12.609276 0.804826 10.548223 12.301153 2.117898 10.942289 11.865097 2.863635 9.204150 13.176452 0.624731 9.483749 12.547052 1.771961 9.780220 11.898778 2.620505 5.923426 10.587381 3.238503 7.517908 10.489323 3.425794 8.976287 10.396492 3.432795 11.279129 9.846525 2.539748
91  6.465110 6.964734 2.655390 7.783549 7.701006 3.168688 8.986990 8.397136 3.300500 9.717517 6.886225 0.565382 10.028261 7.241209 1.789390 10.252215 7.703324 2.684323 12.957024 6.465462 2.288288 12.266359 7.522811 2.971862 11.749298 8.585947 3.255141 14.756194 8.399595 0.611113 13.987106 8.752612 2.307787 12.926700 9.169593 3.248364 14.911007 12.917346 0.550973 13.873657 12.255681 2.145265 12.898324 11.556768 2.940494 9.674770 12.521528 0.727331 10.398959 12.281946 1.937083 10.811298 11.976004 2.781778 9.214460 13.176729 0.595288 9.421474 12.543140 1.748020 9.666846 11.882813 2.613250 5.694283 10.597891 3.069547 7.319504 10.486032 3.298108 8.748692 10.416870 3.339668 11.179146 9.857070 2.511031
92  6.329571 6.918835 2.473232 7.596604 7.612624 2.984124 8.832176 8.321327 3.205754 9.725524 6.880684 0.569626 9.995649 7.205139 1.787652 10.202572 7.681032 2.656824 12.489484 6.386793 2.173990 11.916887 7.531052 2.926584 11.568145 8.619162 3.270949 14.773669 8.415858 0.579313 13.910233 8.786309 2.278680 12.847835 9.166128 3.164352 14.952885 12.854850 0.530478 13.810008 12.246654 2.123658 12.782816 11.561154 2.914468 9.704774 12.527623 0.724761 10.337232 12.255237 1.916124 10.727396 11.960867 2.734208 9.239486 13.175753 0.578082 9.394876 12.525027 1.803750 9.606640 11.871165 2.629100 5.458400 10.577562 2.884317 7.098689 10.491470 3.139154 8.522411 10.439132 3.250628 11.057318 9.839278 2.486427
93  6.203436 6.915959 2.349363 7.454846 7.555587 2.860392 8.646027 8.293233 3.117211 9.748445 6.857898 0.538833 9.918764 7.260506 1.784863 10.110218 7.715449 2.684853 12.004164 6.298049 2.156535 11.671965 7.513383 2.947860 11.390152 8.570006 3.280890 14.730410 8.372442 0.563730 13.855981 8.795679 2.267179 12.777259 9.121013 3.166557 14.954727 12.859529 0.521985 13.783634 12.222173 2.117121 12.742469 11.532166 2.901723 9.634932 12.455029 0.785396 10.306985 12.297380 1.852144 10.699512 11.978333 2.791207 9.254402 13.226647 0.593834 9.328986 12.502291 1.841194 9.508538 11.893886 2.615806 5.311950 10.607776 2.629000 6.880274 10.542846 2.974669 8.301797 10.466125 3.170175 10.931202 9.833059 2.509723
94  6.004343 6.924613 2.101006 7.254149 7.573369 2.715478 8.498831 8.262480 3.024630 9.728730 6.841061 0.556016 9.879852 7.232970 1.793481 10.019628 7.702074 2.663963 11.587328 6.308817 2.071974 11.364875 7.484823 2.877707 11.244048 8.537086 3.274551 14.766232 8.335108 0.584475 13.802572 8.757451 2.224767 12.706082 9.092092 3.131948 14.925488 12.841086 0.518259 13.756794 12.171031 2.089200 12.668022 11.506275 2.872114 9.644073 12.457529 0.742603 10.233108 12.251726 1.934504 10.649391 11.986683 2.778187 9.240146 13.248273 0.633999 9.291202 12.548166 1.749994 9.467027 11.872641 2.624056 5.141822 10.671124 2.432482 6.737496 10.557850 2.812860 8.113761 10.516865 3.057945 10.849380 9.806468 2.523633
95  5.879938 6.960971 1.946109 7.129769 7.553168 2.545681 8.319443 8.213053 2.926241 9.717862 6.848559 0.574671 9.840528 7.233115 1.785740 9.943575 7.706944 2.709235 11.207527 6.290596 1.935442 11.149622 7.461911 2.849313 11.099342 8.484360 3.242667 14.773377 8.381714 0.581459 13.775006 8.808722 2.188708 12.634015 9.053725 3.128072 14.947555 12.837717 0.529889 13.664507 12.219072 2.053356 12.622561 11.513554 2.833118 9.682912 12.461392 0.788211 10.209044 12.232267 1.853742 10.596786 11.930789 2.776162 9.183446 13.241614 0.594531 9.233555 12.526682 1.772026 9.392051 11.896593 2.648515 5.012901 10.703140 2.241332 6.567153 10.604938 2.633982 7.958121 10.521354 2.968972 10.774564 9.790810 2.514064
96  5.809860 6.963953 1.694710 7.058142 7.558676 2.409418 8.214967 8.172503 2.827277 9.680698 6.836702 0.577472 9.813098 7.263489 1.803997 9.881659 7.693722 2.671054 10.945078 6.292281 1.787285 10.944224 7.415263 2.736015 10.997486 8.412794 3.235703 14.736355 8.380982 0.602194 13.747008 8.772283 2.166605 12.605999 9.042474 3.109489 14.933661 12.865151 0.514937 13.646261 12.168041 2.017686 12.602401 11.505496 2.840228 9.670798 12.446623 0.792144 10.210394 12.230344 1.890262 10.524017 11.909456 2.790103 9.202470 13.212710 0.622781 9.218882 12.526514 1.825092 9.280850 11.862353 2.650904 4.922843 10.736520 2.001318 6.452872 10.617068 2.487036 7.822321 10.520661 2.893219 10.690984 9.796454 2.499328
97  5.752533 7.018369 1.453264 6.982318 7.522611 2.192788 8.102835 8.159414 2.724997 9.696253 6.853734 0.600249 9.765147 7.212803 1.834522 9.802643 7.682455 2.683866 10.721953 6.274223 1.644511 10.816072 7.374288 2.624326 10.922057 8.295007 3.195635 14.763354 8.393759 0.572119 13.717261 8.800651 2.167353 12.562988 9.035187 3.090129 14.914903 12.833107 0.505180 13.558237 12.177993 2.013242 12.515478 11.515867 2.788306 9.656029 12.451500 0.712212 10.144702 12.196333 1.889654 10.474511 11.898738 2.778854 9.172293 13.259421 0.602607 9.168612 12.536137 1.813470 9.252748 11.856995 2.649924 4.858974 10.733438 1.753237 6.333398 10.607617 2.300395 7.683808 10.505774 2.812738 10.629298 9.804916 2.487173
98  5.764131 7.091848 1.050233 6.913063 7.540526 1.943962 8.014419 8.097036 2.596226 9.655743 6.813493 0.626728 9.736074 7.253902 1.836099 9.791650 7.634179 2.691609 10.578232 6.305411 1.460522 10.808902 7.311588 2.574958 10.882339 8.186587 3.114614 14.725627 8.358503 0.567357 13.704887 8.747850 2.183768 12.540018 8.994293 3.080413 14.922671 12.862942 0.512599 13.532542 12.173489 1.990620 12.448897 11.513113 2.789465 9.615782 12.497896 0.700653 10.123580 12.170675 1.884751 10.461021 11.898015 2.808216 9.172753 13.237454 0.656018 9.133810 12.550095 1.839336 9.144710 11.843235 2.627600 4.845525 10.750952 1.502589 6.272846 10.607318 2.131951 7.559767 10.508773 2.690457 10.541169 9.766293 2.502690
99  5.856817 7.156883 0.718123 6.908927 7.607049 1.712521 7.933255 8.095833 2.460871 9.668856 6.778771 0.671768 9.748583 7.238321 1.829470 9.672823 7.657182 2.719496 10.437951 6.303524 1.294229 10.702769 7.267442 2.458891 10.777283 8.081420 3.033763 14.749866 8.365173 0.561806 13.676874 8.751400 2.150633 12.522296 8.934351 3.060737 14.904055 12.798393 0.596038 13.469562 12.095794 2.069126 12.365083 11.445028 2.816323 9.577829 12.500058 0.679192 10.085769 12.192162 1.871282 10.436027 11.876987 2.834466 9.173792 13.247951 0.606243 9.113811 12.550732 1.793820 9.090581 11.841203 2.632794 4.841712 10.826332 1.220911 6.217093 10.681920 1.940949 7.462842 10.517396 2.572964 10.488062 9.738145 2.524062
100  5.849306 7.117666 0.522251 6.913408 7.565004 1.589768 7.848844 8.046016 2.380502 9.709553 6.743372 0.677266 9.632897 7.209128 1.855745 9.612947 7.657879 2.682238 10.319674 6.320346 1.136357 10.604465 7.217420 2.324882 10.726516 8.001110 2.972415 14.721707 8.341179 0.564677 13.649916 8.712343 2.132461 12.456896 8.877755 3.043486 14.909232 12.699575 0.818113 13.428034 12.011357 2.226794 12.277805 11.370790 2.924206 9.568908 12.517811 0.624306 10.103776 12.179145 1.921153 10.401933 11.855458 2.845022 9.239177 13.335480 0.673705 9.043708 12.548339 1.774209 9.052237 11.845616 2.630241 4.833739 10.834363 0.864491 6.206069 10.699574 1.693173 7.392398 10.573127 2.414268 10.369637 9.709595 2.503895
101  5.872688 7.136366 0.556079 6.878442 7.587237 1.575824 7.821809 8.062796 2.408262 9.682910 6.774335 0.659713 9.584610 7.233656 1.817251 9.535835 7.674153 2.686591 10.176464 6.358955 0.967319 10.499713 7.149422 2.167199 10.648025 7.855810 2.880804 14.758085 8.346286 0.575894 13.631762 8.721437 2.134722 12.402638 8.881485 3.019460 14.892790 12.661970 1.124296 13.309497 11.956125 2.469317 12.114006 11.271998 3.038574 9.554009 12.554028 0.685748 10.116622 12.155777 1.915693 10.373592 11.840059 2.815451 9.212216 13.280924 0.541630 9.042621 12.520793 1.755821 8.994615 11.845444 2.629275 4.940557 10.820941 0.579989 6.245965 10.758057 1.495550 7.319410 10.569875 2.303537 10.337197 9.703316 2.503407
102  5.859850 7.129969 0.546981 6.844810 7.593870 1.561785 7.738955 8.096909 2.442325 9.651366 6.748899 0.653570 9.523483 7.208798 1.755676 9.492178 7.636695 2.668531 10.113449 6.394969 0.834546 10.424163 7.178164 2.066522 10.570077 7.791896 2.774316 14.720379 8.431843 0.540763 13.599315 8.706359 2.133180 12.345269 8.872457 2.986124 14.808830 12.663321 1.380436 13.171111 11.892015 2.630698 11.966454 11.171413 3.177265 9.603193 12.531262 0.711637 10.073029 12.128831 1.907665 10.356629 11.818275 2.846775 9.215648 13.277653 0.513084 9.038558 12.501729 1.826129 8.940273 11.795700 2.616437 4.938464 10.831940 0.549294 6.262769 10.715444 1.482247 7.263475 10.541954 2.309329 10.261921 9.712117 2.502685
103  5.860713 7.157876 0.547138 6.880890 7.561491 1.588913 7.740325 8.053229 2.476849 9.667939 6.781528 0.566921 9.520767 7.219242 1.773629 9.460758 7.630628 2.725212 10.060956 6.402226 0.801733 10.381150 7.141439 1.937696 10.553363 7.759402 2.696320 14.737458 8.432678 0.522683 13.588249 8.734850 2.097949 12.372137 8.905389 2.983506 14.596540 12.630902 1.517259 12.953095 11.876441 2.780668 11.741159 11.080894 3.276739 9.585867 12.469413 0.707717 10.038098 12.128928 1.914379 10.279078 11.768406 2.813645 9.095412 13.225124 0.661739 8.884937 12.520771 1.937964 8.904068 11.749822 2.689858 4.933483 10.811283 0.557982 6.216015 10.689275 1.422118 7.226025 10.540783 2.370936 10.198778 9.709179 2.551150
104  5.885042 7.140819 0.518319 6.840589 7.522972 1.590392 7.683689 8.007384 2.505097 9.681419 6.803944 0.590385 9.492071 7.239712 1.746175 9.448099 7.606541 2.706704 9.997952 6.433131 0.651854 10.260874 7.211972 1.825761 10.543639 7.705725 2.641779 14.740505 8.458868 0.528007 13.533007 8.744668 2.070202 12.340459 8.908463 2.952962 14.252028 12.705670 1.630136 12.685751 11.803169 2.874004 11.519846 10.978411 3.353861 9.557373 12.402354 0.702889 9.976898 12.131925 1.958886 10.211986 11.755487 2.832531 8.837248 13.204356 0.984026 8.655233 12.370580 2.148150 8.809690 11.564634 2.855054 4.932112 10.805240 0.553026 6.194819 10.701158 1.458255 7.194626 10.485984 2.403566 10.138802 9.703188 2.495080
105  5.880509 7.120803 0.580802 6.801987 7.476505 1.610928 7.640541 7.966037 2.532722 9.719685 6.813439 0.548474 9.480632 7.189742 1.722131 9.383546 7.578670 2.718901 9.978112 6.492813 0.688739 10.286056 7.247799 1.823108 10.522433 7.708720 2.589262 14.738206 8.427753 0.537778 13.503187 8.793867 2.031417 12.256058 8.931004 2.927363 13.926426 12.727832 1.669286 12.421120 11.762848 2.963277 11.277288 10.927471 3.431569 9.579810 12.418981 0.663542 9.912862 12.112238 1.949865 10.062536 11.740838 2.849020 8.530389 13.123295 1.328216 8.467536 12.275642 2.494535 8.701183 11.351148 3.138621 4.932721 10.836923 0.579014 6.149240 10.696146 1.506378 7.085108 10.439225 2.497136 10.033136 9.709229 2.520781
106  5.886802 7.109787 0.581802 6.769682 7.425642 1.638444 7.534846 7.933999 2.591551 9.732994 6.790113 0.504476 9.421226 7.146202 1.839089 9.310504 7.560921 2.730167 9.978054 6.511364 0.619705 10.233502 7.225137 1.842537 10.477633 7.720539 2.587582 14.735199 8.448183 0.535746 13.409547 8.760359 1.989242 12.194165 8.903774 2.881401 13.440128 12.715662 1.663377 12.098630 11.755782 3.006407 11.022229 10.816726 3.489857 9.608817 12.376439 0.708679 9.822066 12.088194 1.900602 9.936367 11.736532 2.840605 8.076568 12.941593 1.691767 8.221720 12.025661 2.688344 8.580997 11.124331 3.284609 4.942939 10.833461 0.613558 6.033799 10.626499 1.558137 6.981301 10.401769 2.521053 9.917661 9.672412 2.525828
107  5.892085 7.112253 0.564859 6.754824 7.415093 1.683479 7.462698 7.883057 2.657344 9.691840 6.869055 0.587152 9.330559 7.087607 1.833009 9.205250 7.519407 2.721877 9.930738 6.518650 0.644006 10.189755 7.186494 1.861571 10.343302 7.706093 2.614893 14.753116 8.441788 0.508400 13.364834 8.760020 1.956832 12.115088 8.911141 2.841238 12.958749 12.674177 1.667360 11.784890 11.737041 3.131180 10.764811 10.730593 3.518931 9.565847 12.334007 0.682286 9.693162 12.079233 1.916392 9.810063 11.704473 2.845585 7.609475 12.786129 1.965956 7.906595 11.799177 2.930643 8.478948 10.885638 3.405701 4.887519 10.786129 0.596662 5.955344 10.609498 1.578048 6.872247 10.311036 2.620342 9.798000 9.637725 2.540052
108  5.855365 7.112808 0.568280 6.652196 7.360170 1.710979 7.349285 7.804946 2.735973 9.499875 6.679827 0.755800 9.229854 7.068923 1.872436 9.108468 7.491671 2.766663 9.970561 6.548125 0.631701 10.126860 7.201817 1.797173 10.248725 7.669124 2.627949 14.728426 8.438128 0.515893 13.279871 8.759436 1.936722 12.027787 8.915107 2.788680 12.497203 12.652617 1.691345 11.503560 11.682277 3.156027 10.527604 10.569122 3.590241 9.579116 12.359567 0.645543 9.641386 12.051749 1.976031 9.743213 11.692301 2.865189 7.047418 12.491517 2.241637 7.517469 11.561964 3.054968 8.286456 10.704769 3.488250 4.918097 10.857064 0.594480 5.921851 10.589016 1.622424 6.766969 10.259256 2.674679 9.628396 9.585876 2.573647
109  5.911315 7.088886 0.532273 6.601698 7.353644 1.722797 7.277451 7.780145 2.777334 9.289024 6.514260 0.981109 9.097587 6.961288 1.984703 8.998734 7.525836 2.877640 9.950025 6.560444 0.604248 10.090377 7.181831 1.853086 10.209401 7.664863 2.622327 14.724930 8.447595 0.539642 13.239780 8.744835 1.903312 11.971816 8.875213 2.748338 12.011971 12.616285 1.598317 11.230371 11.617460 3.162865 10.308781 10.493208 3.583297 9.582307 12.336588 0.566195 9.513927 12.010404 1.899534 9.654129 11.653263 2.861868 6.386680 12.206470 2.469808 7.163527 11.285256 3.218369 8.101449 10.591466 3.538513 4.897197 10.786476 0.607735 5.806898 10.500887 1.663683 6.674335 10.195507 2.698680 9.535397 9.545832 2.580000
110  5.869594 7.072774 0.570613 6.562334 7.339105 1.770712 7.210492 7.729287 2.777723 9.102763 6.278072 1.254099 8.886069 6.908591 2.308036 8.862073 7.648345 3.111274 9.917450 6.506319 0.602074 10.019881 7.220846 1.837884 10.202624 7.493060 2.730694 14.712605 8.468655 0.544186 13.177448 8.762695 1.859685 11.903285 8.845871 2.705088 11.421002 12.534513 1.454995 10.995996 11.592611 3.154393 10.157860 10.432713 3.570416 9.532273 12.361773 0.665411 9.560467 12.011106 1.941784 9.552550 11.663546 2.883950 5.797035 11.859606 2.724645 6.912305 11.099621 3.268871 7.900237 10.508292 3.554119 4.909274 10.804161 0.605473 5.779199 10.495406 1.692344 6.562901 10.128572 2.729685 9.433057 9.524700 2.600886
111  5.850704 7.091341 0.548001 6.526267 7.320790 1.748481 7.153614 7.723970 2.814425 8.776204 6.056948 1.608743 8.702775 6.852443 2.539881 8.787516 7.737260 3.246324 9.886671 6.515193 0.595820 9.982919 7.155059 1.879264 10.108958 7.497682 2.777015 14.696946 8.452038 0.505546 13.177752 8.752014 1.864742 11.868108 8.839272 2.661708 10.978472 12.403668 1.359017 10.823822 11.514228 3.081745 10.045503 10.398974 3.571123 9.527793 12.387228 0.624544 9.438403 12.010221 1.892210 9.499650 11.608950 2.883360 5.391514 11.657374 2.832208 6.635170 10.992891 3.290905 7.704581 10.504264 3.537654 4.902412 10.820482 0.606146 5.758927 10.461252 1.710062 6.527281 10.087040 2.749254 9.327109 9.467528 2.607325
112  5.851096 7.100625 0.559606 6.483859 7.279746 1.783495 7.106582 7.678498 2.830563 8.404157 5.833226 1.912053 8.401938 6.758444 2.801706 8.631001 7.817253 3.392682 9.906014 6.492819 0.557808 10.002187 7.162302 1.822489 10.110509 7.540035 2.733497 14.705646 8.410247 0.497799 13.124428 8.730011 1.777354 11.806818 8.813066 2.620260 10.620378 12.230986 1.244393 10.633404 11.494617 3.011694 9.948853 10.337749 3.541931 9.498945 12.332828 0.645793 9.427680 11.968082 1.892828 9.407302 11.600950 2.827923 5.049773 11.556611 2.915550 6.430569 10.991767 3.249975 7.504137 10.529050 3.502696 4.905582 10.793981 0.615010 5.685402 10.425927 1.723504 6.460293 10.060070 2.786233 9.252154 9.430120 2.614539
113  5.880499 7.095171 0.567297 6.479593 7.271892 1.809669 7.045897 7.663036 2.811527 7.936806 5.623405 2.275627 8.131411 6.746573 3.065169 8.498388 7.885928 3.483016 9.933522 6.509602 0.621862 9.976904 7.136531 1.888981 10.066664 7.497689 2.738447 14.698399 8.444442 0.506678 13.092806 8.760214 1.755464 11.735954 8.813379 2.557122 10.277514 12.094932 1.114244 10.516431 11.531251 2.918854 9.889303 10.412410 3.534713 9.493771 12.356221 0.644288 9.417824 11.958621 1.897396 9.315651 11.571569 2.824644 4.811615 11.559123 2.856006 6.202763 11.012412 3.206385 7.335909 10.559705 3.437503 4.879292 10.774842 0.578067 5.685999 10.435062 1.704889 6.404125 10.038317 2.790463 9.199276 9.400167 2.616480
114  5.887583 7.039872 0.552537 6.382219 7.287846 1.806980 6.995509 7.670610 2.874225 7.451169 5.505768 2.598458 7.900691 6.772694 3.220147 8.389160 7.846350 3.542642 9.915628 6.510100 0.564418 9.939730 7.148361 1.825169 9.977349 7.500816 2.729582 14.681324 8.428364 0.521587 13.009233 8.768251 1.714354 11.693401 8.793321 2.524880 10.036982 11.961223 0.950633 10.393226 11.566990 2.756442 9.847953 10.461537 3.503785 9.480135 12.330926 0.632319 9.399002 11.981547 1.822222 9.279717 11.585722 2.872822 4.683540 11.572321 2.714300 6.044052 11.043275 3.096299 7.176745 10.600970 3.371955 4.882133 10.758606 0.552435 5.662883 10.390738 1.753755 6.348040 10.016566 2.794702 9.093494 9.361999 2.607798
115  5.885404 7.094657 0.542725 6.354076 7.277035 1.789621 6.948848 7.620886 2.947587 6.993592 5.505738 2.803516 7.601015 6.777121 3.342554 8.212742 7.822359 3.555508 9.905677 6.482423 0.606630 9.882973 7.105480 1.887303 9.930385 7.516053 2.721500 14.651035 8.427114 0.513534 12.906963 8.727206 1.653576 11.619061 8.786487 2.457287 9.806552 11.866639 0.807250 10.269418 11.583941 2.647999 9.839476 10.538600 3.486341 9.528687 12.339505 0.609749 9.331951 11.971454 1.831388 9.208460 11.553128 2.800320 4.533812 11.598040 2.554696 5.903491 11.066781 2.949677 7.016924 10.644788 3.280522 4.878827 10.767243 0.566665 5.612469 10.424465 1.704990 6.243302 9.988712 2.825953 8.983370 9.363684 2.612733
116  5.855945 7.055417 0.537763 6.352491 7.282196 1.814704 6.841208 7.641190 2.931898 6.535997 5.554386 2.947877 7.350023 6.762702 3.365383 8.064348 7.728591 3.546879 9.897791 6.486998 0.591200 9.814961 7.135383 1.786925 9.882449 7.506931 2.730259 14.685574 8.412846 0.530965 12.835929 8.710128 1.602097 11.792304 8.783271 2.222657 9.669943 11.797704 0.639176 10.239706 11.544299 2.462512 9.794456 10.637156 3.403684 9.517094 12.372364 0.608717 9.311815 11.880423 1.831218 9.220111 11.545056 2.816252 4.383007 11.655303 2.383782 5.780067 11.141283 2.820753 6.830388 10.710900 3.164579 4.841537 10.793182 0.530695 5.558033 10.414883 1.744027 6.194674 9.982639 2.852897 8.921829 9.341849 2.597475
