# Supplementary material for: Kinematics of male Eupalaestrus weijenberghi (Araneae, Theraphosidae) locomotion on different substrates and inclines
Source: PeerJ. 2019 Sep 26;7:e7748. doi: 10.7717/peerj.7748 (PMC6766366; doi:10.7717/peerj.7748)
Supplement: Supplemental Information 1 [file peerj-07-7748-s001.zip › Silva-Pereyra et al 2019 - Supplementary document - Kinematic data/619v12.3d]

1  15.093692 4.380948 3.848870 16.640816 4.815654 3.701838 17.903843 5.290845 3.507135 18.601175 2.649869 0.795667 18.766998 3.535864 1.501830 18.962330 4.054959 2.457806 19.597940 2.942780 1.280331 19.990541 3.967763 2.322371 20.215963 4.765549 3.005131 24.510891 4.314087 0.400322 23.098034 4.996422 1.667580 21.961237 5.238475 2.798004 22.053318 8.522595 1.265824 21.933311 7.689181 2.976476 20.623236 6.749938 3.244422 21.177801 9.484606 0.732872 20.826736 8.902064 2.097560 20.874260 7.970806 2.795635 15.632706 8.970192 2.816675 16.922600 8.314487 2.927252 18.125681 7.783593 3.029951 16.174484 7.847585 0.755413 16.689615 7.398699 1.905973 17.356701 6.998862 2.943835 19.997662 6.209954 2.367746
2  14.923981 4.378561 3.828061 16.409641 4.718326 3.663491 17.692369 5.198816 3.474477 18.573645 2.609116 0.812565 18.726282 3.481091 1.575871 18.894728 4.033287 2.519305 19.349985 2.889358 1.232846 19.766264 3.901960 2.051680 20.000072 4.662519 2.703034 24.516880 4.335479 0.453186 23.039808 4.983556 1.662378 21.861750 5.160263 2.739137 21.396452 8.623026 0.681048 21.649725 7.780618 2.770251 20.556442 6.763889 3.239462 21.134502 9.518019 0.780378 20.799606 8.904785 2.089145 20.776720 7.970780 2.850291 15.526889 9.120955 2.560970 16.834286 8.395424 2.723789 17.918198 7.840649 2.951317 16.188606 7.851943 0.752260 16.527462 7.215284 2.056909 17.249411 6.945210 2.973394 19.841452 6.188229 2.377918
3  14.715729 4.265411 3.764987 16.237555 4.656175 3.585207 17.498766 5.108170 3.413559 18.562607 2.611440 0.790306 18.661945 3.496691 1.538519 18.791718 4.041746 2.509984 19.144932 2.893504 1.061178 19.591967 3.928781 1.870837 19.872438 4.515619 2.632179 24.506855 4.325971 0.432729 22.995853 4.942426 1.631531 21.811697 5.134377 2.705495 21.165886 8.709417 0.573350 21.547100 7.822758 2.640854 20.522226 6.839350 3.248383 20.869167 9.555609 0.668295 20.772257 8.917903 2.084462 20.569176 8.146287 2.719059 15.384051 9.167913 2.328746 16.650270 8.434113 2.527595 17.753252 7.882129 2.853792 16.155163 7.868415 0.725234 16.414936 7.221269 2.063881 17.189383 6.912578 2.989162 19.731020 6.140108 2.416233
4  14.550390 4.220537 3.653982 16.045580 4.581006 3.507712 17.303690 5.075234 3.338462 18.548002 2.598859 0.793913 18.612988 3.470717 1.573814 18.762835 3.850623 2.777842 19.029284 2.940216 0.871178 19.464308 3.889004 1.707320 19.803122 4.368691 2.565040 24.520660 4.331490 0.456072 22.966135 4.937239 1.630318 21.750364 5.130219 2.675957 21.146713 8.791291 0.483973 21.454140 7.880104 2.552413 20.490383 6.901011 3.214450 21.129166 9.573592 0.784373 20.735256 8.846570 1.998624 20.509117 8.136926 2.692214 15.290781 9.204732 2.085072 16.598118 8.544901 2.386209 17.611076 7.933994 2.755534 16.123079 7.886835 0.693933 16.472427 7.266105 2.042983 17.077219 6.885484 2.991441 19.622528 6.136429 2.418695
5  14.335152 4.182142 3.474116 15.861058 4.534228 3.385553 17.094774 5.034788 3.251137 18.517046 2.575501 0.870162 18.518822 3.443126 1.573867 18.607273 4.010750 2.478017 18.932829 2.955698 0.791131 19.329552 3.936534 1.575102 19.691492 4.313164 2.451782 24.490694 4.309654 0.440844 22.903278 4.941805 1.543413 21.692724 5.103572 2.617366 21.136690 8.950865 0.401793 21.298130 7.917758 2.477511 20.428936 6.911153 3.196364 21.107067 9.590830 0.729290 20.648668 8.835530 1.976310 20.429960 8.166450 2.680904 15.211034 9.213573 1.830017 16.453386 8.506585 2.172085 17.488367 7.970763 2.634090 16.139200 7.841586 0.697426 16.430872 7.264336 2.055922 17.033659 6.881882 2.993817 19.474995 6.119197 2.392280
6  14.136492 4.124763 3.340861 15.632667 4.474404 3.267305 16.945835 4.994599 3.203335 18.522146 2.605174 0.864130 18.478060 3.476057 1.595062 18.512573 3.989821 2.503725 19.016264 3.075162 0.721791 19.267670 3.938409 1.556763 19.643375 4.275088 2.458279 24.487095 4.337390 0.469493 22.871271 4.953782 1.555419 21.628254 5.078288 2.588130 21.140951 9.048749 0.406543 21.251152 7.887152 2.493595 20.305061 6.916667 3.232553 21.104240 9.520086 0.759508 20.619789 8.834144 1.946739 20.318346 8.152980 2.656439 15.141429 9.256551 1.584329 16.373583 8.526667 2.064470 17.346487 7.949301 2.544017 16.174643 7.877426 0.677854 16.471869 7.398348 1.939531 16.937574 6.873998 3.015726 19.405666 6.114851 2.408848
7  13.960758 4.074799 3.243252 15.489976 4.438453 3.218341 16.802967 4.938046 3.168622 18.596889 2.607062 0.789674 18.432457 3.474762 1.554229 18.487476 3.967232 2.559597 18.932058 3.039573 0.645458 19.229380 3.921526 1.568391 19.543959 4.274229 2.490776 24.492586 4.307656 0.442289 22.814182 4.923850 1.498206 21.575928 5.084370 2.528835 21.149269 9.019884 0.368305 21.182682 7.917493 2.458746 20.223715 6.925414 3.228750 21.109760 9.537481 0.761190 20.541569 8.849512 1.975964 20.248270 8.145710 2.634145 15.148684 9.257074 1.251791 16.221901 8.516405 1.888843 17.422581 7.971119 2.523864 16.208000 7.848815 0.723178 16.369301 7.383212 1.925198 16.734285 6.761186 3.188286 19.265249 6.077459 2.442389
8  13.822721 4.045137 3.128320 15.315961 4.421031 3.139421 16.646725 4.906063 3.136785 18.595646 2.610427 0.840196 18.370930 3.438134 1.583079 18.414835 3.958607 2.556538 18.924772 3.025972 0.677323 19.178040 3.948401 1.539914 19.505634 4.301695 2.495759 24.472244 4.333455 0.486384 22.754229 4.971085 1.455094 21.507402 5.063566 2.490820 21.146893 9.023140 0.442385 21.080147 7.934154 2.453134 20.136015 6.968081 3.213308 21.079468 9.541938 0.744573 20.500673 8.823661 1.889515 20.191244 8.152964 2.639507 15.138089 9.235509 1.004800 16.202034 8.563876 1.709483 17.241650 8.092363 2.501695 16.232250 7.850372 0.731411 16.338789 7.419843 1.921191 16.675209 6.738205 3.196126 19.201160 6.088099 2.451890
9  13.711727 4.031021 3.020998 15.224654 4.382888 3.079030 16.534094 4.883416 3.079192 18.569555 2.606090 0.826895 18.380726 3.481954 1.577032 18.342182 3.949873 2.553615 18.948954 3.031191 0.660436 19.164894 3.963284 1.525295 19.433002 4.294667 2.490812 24.484209 4.339570 0.427281 22.665089 4.920059 1.368854 21.485464 5.055054 2.426082 21.178797 9.031209 0.402631 21.065737 7.913120 2.448906 20.068142 6.977560 3.195703 21.120560 9.544401 0.775072 20.484865 8.818027 1.875801 20.144283 8.153587 2.575649 15.198004 9.174824 0.722249 16.246828 8.531046 1.494053 17.194550 8.091567 2.415720 16.229851 7.823090 0.714612 16.298662 7.448044 1.964698 16.586267 6.725041 3.210615 19.114416 6.057657 2.467917
10  13.622264 3.996857 2.854572 15.094979 4.369818 2.939216 16.417498 4.855749 3.043294 18.543524 2.903451 0.446671 18.334255 3.462089 1.571827 18.269516 3.941031 2.550827 18.865164 3.234258 0.421285 19.100451 4.012856 1.526724 19.360346 4.287528 2.486000 24.470499 4.348444 0.473145 22.689943 4.971317 1.341789 21.435177 5.060451 2.365344 21.159281 9.038130 0.407218 21.008034 7.938421 2.429545 19.999743 6.998015 3.215921 21.104240 9.520086 0.759508 20.432709 8.790411 1.879791 20.093372 8.148706 2.531245 15.162059 9.131309 0.688136 16.222103 8.509932 1.451749 17.077835 8.156170 2.512074 16.204344 7.841410 0.728317 16.244652 7.410306 1.950141 16.537842 6.735811 3.207506 19.016714 6.095656 2.433504
11  13.543071 3.909316 2.631505 15.034058 4.322752 2.803161 16.321815 4.831188 2.963945 18.519468 2.869880 0.424634 18.277842 3.482727 1.538946 18.213451 3.937156 2.576883 18.874212 3.226560 0.392507 19.050552 4.020911 1.520809 19.297331 4.327210 2.477684 24.545729 4.236892 0.747734 22.587334 4.960011 1.323375 21.376371 5.047792 2.318091 21.155870 9.064525 0.370182 20.904037 7.914371 2.373439 19.935038 7.017963 3.211304 21.114029 9.524005 0.781578 20.390842 8.856241 1.864154 20.050161 8.083139 2.557338 15.186602 9.129358 0.690175 16.212631 8.483878 1.484932 17.024263 8.135886 2.553965 16.172953 7.867150 0.724836 16.224693 7.408780 1.973186 16.473410 6.698917 3.193818 18.953131 6.076625 2.430069
12  13.463087 3.870321 2.383724 14.960269 4.295242 2.612477 16.255823 4.791393 2.851755 18.472301 2.814637 0.536593 18.314909 3.475175 1.577546 18.158323 3.958401 2.554180 18.879091 3.221269 0.435221 19.027519 4.033758 1.527818 19.252127 4.333809 2.489372 24.530273 4.303331 0.736653 22.549376 4.975752 1.301859 21.279823 5.048063 2.314275 21.153517 9.067711 0.444319 20.844587 7.918295 2.428796 19.840502 6.991631 3.202330 21.097420 9.511736 0.756193 20.329557 8.813944 1.870004 19.977556 8.138776 2.511001 15.195352 9.117232 0.730106 16.194672 8.455276 1.502918 16.985514 8.119610 2.540174 16.167694 7.846022 0.679981 16.191551 7.358431 1.984001 16.419355 6.678703 3.200064 18.873150 6.072154 2.377815
13  13.391608 3.808002 2.081347 14.885746 4.189897 2.365735 16.110601 4.710890 2.762362 18.440584 2.426946 0.965087 18.225294 3.137280 2.047879 18.144802 3.825485 2.828510 18.866131 3.196049 0.410736 18.939825 4.079817 1.508912 19.169901 4.361421 2.450598 24.426205 4.416312 0.710540 22.401903 4.998608 1.322156 21.187357 5.053911 2.337783 21.147833 9.064084 0.423691 20.751362 7.965981 2.313778 19.765949 7.019382 3.177697 21.106224 9.559505 0.758468 20.321230 8.791813 1.859344 19.920994 8.134271 2.467343 15.178876 9.129049 0.696073 16.114506 8.454388 1.540842 16.940054 8.139269 2.581356 16.188496 7.781246 0.685683 16.126568 7.352198 1.943413 16.336800 6.616073 3.206651 18.812634 6.039528 2.368751
14  13.361623 3.746115 1.715701 14.805671 4.162669 2.165531 15.984467 4.668863 2.636950 18.348963 2.364697 1.211421 18.144917 3.234574 2.178693 18.009384 3.959774 2.988144 18.865892 3.201734 0.393035 18.890913 4.075373 1.485273 19.088490 4.389602 2.464194 24.235909 4.419032 0.747481 22.244011 5.014129 1.422331 21.039330 5.054801 2.430683 21.151178 9.065770 0.394877 20.704275 7.940768 2.337793 19.688318 7.020442 3.161633 21.219135 9.504501 0.846871 20.297689 8.805284 1.857478 19.856455 8.115438 2.448152 15.167189 9.125379 0.727416 16.051031 8.459075 1.564021 16.885601 8.124587 2.621104 16.137907 7.812716 0.639527 16.144381 7.300340 1.931713 16.230011 6.620984 3.180664 18.699045 6.027850 2.351367
15  13.371367 3.833578 1.317415 14.701636 4.199691 1.960007 15.857594 4.694391 2.507642 18.104416 2.317774 1.555361 17.900305 3.371008 2.452402 17.914270 4.299858 3.045920 18.811897 3.234189 0.520689 18.851225 4.109426 1.530229 18.977144 4.409177 2.465293 24.005899 4.377128 0.848499 22.050896 4.957703 1.583709 20.851385 5.055753 2.586006 21.377172 8.961580 0.700078 20.698481 7.943026 2.378928 19.630308 7.060334 3.164982 21.306509 9.403459 1.078403 20.326773 8.678454 1.995863 19.773907 8.032644 2.580743 15.194455 9.132837 0.703204 16.063093 8.506137 1.610444 16.869247 8.128060 2.638206 16.135868 7.844313 0.688522 16.040869 7.350136 1.943004 16.239435 6.616560 3.176665 18.604601 6.050128 2.335840
16  13.388976 3.994608 0.920466 14.676110 4.271372 1.729320 15.715516 4.735662 2.387200 17.714268 2.420452 1.828583 17.650188 3.520334 2.662227 17.727772 4.596051 3.145470 18.849701 2.971992 0.761303 18.774046 4.106343 1.521248 18.847738 4.398108 2.486666 23.791410 4.328072 0.980324 21.815388 4.946053 1.775687 20.637577 5.027710 2.728800 21.406176 8.949765 0.775065 20.669924 7.962631 2.318370 19.553366 7.082928 3.128489 21.449474 9.305396 1.451800 20.255583 8.651563 2.293300 19.606581 7.917177 2.765311 15.215752 9.151124 0.721825 16.020117 8.479797 1.617387 16.824823 8.142541 2.681525 16.064903 7.839415 0.713166 15.945989 7.356242 1.987891 16.304449 6.777750 3.042371 18.499081 6.070724 2.296832
17  13.406493 3.988996 0.713571 14.556838 4.192007 1.664422 15.609085 4.758392 2.336477 17.221661 2.477972 2.180284 17.290325 3.592237 2.914820 17.564604 4.800981 3.207771 18.848928 2.963828 0.767262 18.669218 4.143483 1.489768 18.724813 4.451979 2.460031 23.549904 4.347322 1.108985 21.671112 4.950607 1.950522 20.390913 5.051695 2.844336 21.372063 8.936110 0.726507 20.620388 7.993255 2.315633 19.487471 7.102272 3.104940 21.220318 9.346834 1.769667 20.055584 8.461261 2.463133 19.198421 7.790471 2.781986 15.179788 9.168255 0.701250 15.961610 8.500522 1.632213 16.770533 8.124907 2.687423 15.866396 7.755444 0.868633 15.817248 7.304568 2.090683 16.296398 6.691923 3.107016 18.366425 6.108456 2.280064
18  13.405671 4.004988 0.682744 14.494853 4.224543 1.681441 15.495761 4.780403 2.372609 16.623369 2.531646 2.467459 16.938492 3.713285 3.105226 17.370546 4.930277 3.276911 18.873201 3.004740 0.680309 18.658056 4.136930 1.505101 18.669792 4.474446 2.436201 23.285414 4.372516 1.194662 21.486897 4.955312 2.114441 20.142815 5.123169 2.936306 21.368330 8.887562 0.753023 20.545866 7.987411 2.350439 19.401735 7.125530 3.112911 20.745028 9.299038 1.774499 19.717646 8.528523 2.606997 18.948519 7.698396 2.898019 15.173044 9.179244 0.736106 15.906686 8.500803 1.653157 16.738789 8.126782 2.723961 15.470074 7.453646 1.265509 15.545235 7.073339 2.395199 16.442501 6.629902 3.197399 18.441469 6.129450 2.418309
19  13.409345 3.982735 0.691273 14.453874 4.188512 1.717199 15.372780 4.747901 2.475870 16.027569 2.595934 2.750319 16.592588 3.897118 3.211114 17.197796 4.992882 3.323987 18.887974 3.029383 0.657187 18.606218 4.112359 1.481373 18.578915 4.435531 2.452815 22.932035 4.352521 1.175543 21.331284 4.825135 2.390852 19.924528 5.172083 3.022230 21.391972 8.910583 0.752309 20.485361 7.984638 2.307503 19.335125 7.155959 3.087814 20.384041 9.429367 1.970198 19.467842 8.502498 2.693232 18.635885 7.589149 2.985051 15.174620 9.166540 0.742460 15.925397 8.512138 1.666741 16.653975 8.135818 2.749233 15.013327 7.439620 1.585369 15.379736 6.903241 2.742956 16.541782 6.500139 3.334523 18.315237 6.111236 2.396194
20  13.375676 3.897953 0.771797 14.376237 4.199140 1.734093 15.283158 4.744342 2.535145 15.481270 2.769715 3.103246 16.277336 4.020641 3.353411 17.059134 5.004448 3.393451 18.892374 3.030210 0.671785 18.513237 4.069324 1.486549 18.488115 4.396467 2.469615 22.557308 4.312717 1.133750 21.075886 4.771094 2.473528 19.675789 5.170022 3.080539 21.129742 8.908338 0.616414 20.442749 7.949618 2.300297 19.284670 7.166004 3.076909 19.923817 9.440959 1.990133 19.126917 8.484062 2.732390 18.433226 7.528903 3.043119 15.186270 9.164817 0.735704 16.050877 8.586134 1.867153 16.589729 8.115615 2.769011 14.477911 7.252836 2.109088 15.209129 6.798139 3.104151 16.571917 6.397213 3.447229 18.197948 6.079159 2.424794
21  13.395391 3.879818 0.779868 14.314681 4.195678 1.775806 15.164378 4.755097 2.607605 15.100834 2.902562 3.295541 16.064543 4.065734 3.436763 16.892155 4.945731 3.417431 18.883423 2.996786 0.648160 18.459511 4.079259 1.471475 18.428648 4.391827 2.449343 22.097069 4.217614 1.076456 20.823236 4.761185 2.441576 19.475945 5.174162 3.116397 21.136694 8.926857 0.599193 20.387007 7.948626 2.277935 19.237700 7.156195 3.025798 19.504169 9.508352 1.947676 18.845867 8.460863 2.729609 18.218878 7.449217 3.022342 15.208655 9.151479 0.763107 16.012865 8.612780 1.906635 16.506702 8.114605 2.799072 14.074966 7.107583 2.688590 15.198519 6.697131 3.363003 16.561499 6.356381 3.503740 18.078789 6.044944 2.437068
22  13.385177 3.974295 0.703873 14.230174 4.204835 1.834210 15.016360 4.589768 2.777658 14.746630 3.011752 3.408057 15.817237 4.002493 3.453246 16.715689 4.864547 3.423410 18.883427 3.034855 0.665504 18.427984 4.028319 1.495108 18.324469 4.348577 2.483532 21.594873 4.216490 1.080532 20.560448 4.749321 2.505776 19.227938 5.200342 3.176646 21.139044 8.913532 0.613073 20.371471 7.967108 2.252917 19.154306 7.180353 2.992220 19.146374 9.529124 1.987126 18.562317 8.423131 2.691088 18.012220 7.387529 3.028728 15.176242 9.132836 0.704817 15.782388 8.486259 1.704007 16.444231 8.084293 2.823629 13.603042 7.019279 3.281975 15.068831 6.614988 3.619063 16.508062 6.301051 3.563442 17.952095 6.027064 2.415516
23  13.407518 3.958596 0.681082 14.170764 4.213147 1.825003 14.879560 4.598066 2.863812 14.436148 2.960321 3.409873 15.549870 3.956658 3.432471 16.498013 4.733262 3.416508 18.839804 3.178568 0.436093 18.345385 4.000604 1.449588 18.248383 4.338914 2.434418 21.181767 4.255053 0.850596 20.193670 4.875043 2.407814 18.949530 5.267224 3.226119 21.136013 8.932577 0.616402 20.154366 7.992029 2.110927 19.068089 7.215273 2.971753 18.730980 9.569608 1.955811 18.261677 8.421660 2.703268 17.839411 7.339762 3.034997 15.138799 9.164738 0.677141 15.698381 8.486398 1.744549 16.383684 8.073562 2.833316 13.271280 6.769276 3.684799 14.893105 6.553328 3.720870 16.281059 6.314093 3.567875 17.619816 5.987277 2.289371
24  13.398899 3.981293 0.708287 14.150623 4.207549 1.877631 14.855749 4.654199 2.871745 14.235852 2.920887 3.357711 15.355869 3.864105 3.344675 16.271166 4.649804 3.346918 18.854671 3.170119 0.441619 18.339825 3.999257 1.482486 18.192003 4.334809 2.460682 20.821177 4.258646 0.916249 19.918852 4.889647 2.523670 18.669533 5.335788 3.251864 21.116312 8.974418 0.606687 20.083261 8.019230 2.088887 19.018204 7.285535 2.962588 18.275724 9.644998 1.969019 17.973484 8.462237 2.683766 17.659002 7.316890 3.047343 15.171773 9.150031 0.689101 15.688663 8.457305 1.749802 16.288263 8.085729 2.870441 13.097152 6.793161 3.830926 14.702242 6.564374 3.777981 16.010017 6.370691 3.528502 17.458887 5.983414 2.350309
25  13.406280 3.988549 0.669097 14.100365 4.239566 1.821655 14.733169 4.650235 2.878879 13.999605 2.876487 3.325039 15.168000 3.763965 3.286679 16.093178 4.550277 3.324304 18.822088 3.142990 0.424575 18.269131 3.995209 1.413023 18.115797 4.324916 2.411789 20.451563 4.250529 0.976127 19.679220 4.902571 2.580354 18.423372 5.369917 3.278390 21.112576 8.898268 0.610609 20.053864 8.019986 2.086193 18.975616 7.302939 2.926663 17.790699 9.607464 1.854956 17.633694 8.332814 2.636639 17.506475 7.279638 3.045342 15.162831 9.100256 0.685365 15.654222 8.486341 1.774316 16.243799 8.071674 2.863221 12.851306 6.766690 3.892195 14.441823 6.556807 3.775126 15.766389 6.460725 3.526895 17.355419 6.024853 2.342827
26  13.358173 3.923115 0.753754 14.047976 4.239809 1.842944 14.669339 4.701979 2.929690 13.762586 2.813456 3.212490 15.020279 3.720909 3.192440 15.934003 4.440575 3.267607 18.815636 3.149954 0.461583 18.287931 4.009441 1.441000 18.042759 4.315798 2.409239 20.036533 4.208328 1.029482 19.410221 4.942146 2.683441 18.173998 5.464639 3.290442 21.122524 8.949675 0.606479 20.045418 8.038023 2.072888 18.905891 7.369081 2.884078 17.445122 9.611893 1.852315 17.411329 8.337431 2.654921 17.409353 7.265078 3.055178 15.137307 9.104621 0.673921 15.607063 8.493596 1.790392 16.150009 8.070440 2.871830 12.565405 6.746771 3.891328 14.202101 6.609597 3.772519 15.508769 6.500797 3.508685 17.248526 6.024865 2.341526
27  13.351131 3.909835 0.752716 13.976978 4.272382 1.889428 14.533034 4.717891 2.966817 13.588652 2.713710 3.124565 14.786390 3.641700 3.115585 15.730404 4.382006 3.211670 18.853539 3.159226 0.399961 18.204262 3.969536 1.420092 17.966389 4.305646 2.360564 19.695471 4.190274 1.041634 19.155851 4.897531 2.676565 17.955637 5.498987 3.294813 21.126532 8.946848 0.604120 20.013147 8.064974 2.017910 18.858324 7.376454 2.871644 17.110025 9.514268 1.907056 17.163155 8.309415 2.661609 17.287241 7.224824 3.064221 15.177297 9.114866 0.645780 15.544305 8.505655 1.801729 16.067177 8.070246 2.902463 12.355823 6.705722 3.902453 13.973747 6.652625 3.731475 15.320478 6.566248 3.489451 17.172222 5.978048 2.344948
28  13.340132 3.890802 0.792787 13.918311 4.310574 1.886699 14.452387 4.710624 2.979337 13.434375 2.636462 3.049003 14.669546 3.534535 3.031415 15.593927 4.295385 3.170764 18.817566 3.183797 0.448622 18.192612 3.963059 1.399827 17.949636 4.300747 2.331558 19.387932 4.248569 0.989480 18.975502 4.902043 2.669610 17.758059 5.526436 3.295300 21.103535 8.942110 0.604708 19.979864 8.093164 2.035496 18.806143 7.432612 2.835540 16.824953 9.506919 1.876874 17.029139 8.315480 2.649529 17.192972 7.201842 3.063468 15.193850 9.121008 0.675716 15.671682 8.595407 1.962735 15.983522 8.075405 2.930892 12.144884 6.711898 3.908250 13.765342 6.684789 3.691511 15.073109 6.632867 3.418209 17.050638 5.991766 2.357441
29  13.330434 3.893577 0.742730 13.746421 4.218357 1.966503 14.378240 4.724595 3.036700 13.295069 2.567952 2.894809 14.514023 3.457003 2.915840 15.417805 4.210918 3.095162 18.903734 2.998612 0.669548 18.170723 3.955043 1.426122 17.876497 4.291363 2.329345 19.042114 4.267090 0.924305 18.845575 4.947387 2.551431 17.625725 5.541862 3.297158 21.121336 8.945317 0.590238 19.926600 8.113003 2.020057 18.769268 7.434198 2.828165 16.553911 9.459335 1.791173 16.845129 8.265741 2.617657 17.084150 7.224674 3.064303 15.183385 9.117416 0.681881 15.647888 8.638774 1.973710 15.924417 8.051640 2.912570 11.967812 6.718160 3.888749 13.532432 6.717873 3.652424 14.870007 6.635526 3.396816 16.937639 5.978016 2.401713
30  13.348543 3.911954 0.764910 13.737619 4.225990 2.020693 14.348294 4.765569 3.024320 13.179763 2.511457 2.815613 14.365753 3.412328 2.839503 15.319587 4.152386 3.033735 18.901865 3.041924 0.676131 18.125814 3.909153 1.391678 17.822998 4.297192 2.328779 18.791157 4.393228 0.864599 18.712568 4.953832 2.545205 17.567951 5.529606 3.299202 21.096416 8.969030 0.617257 19.917410 8.103436 2.011173 18.697262 7.489699 2.803530 16.325565 9.368365 1.660857 16.669930 8.277146 2.573306 16.993589 7.300851 3.062077 15.168687 9.179852 0.626678 15.592765 8.606146 2.001917 15.833728 8.068686 2.942346 11.831621 6.763843 3.862815 13.354856 6.712890 3.608842 14.706446 6.678902 3.352379 16.857885 5.981594 2.388695
31  13.334902 3.889146 0.769673 13.636378 4.237841 2.050158 14.243099 4.740417 3.073482 13.044235 2.445172 2.670647 14.266059 3.347167 2.758756 15.153751 4.113994 2.982185 18.802563 3.168751 0.425707 18.082767 3.937932 1.391214 17.756971 4.280299 2.290427 18.566612 4.328629 0.653181 18.621670 4.876770 2.461169 17.492495 5.453012 3.274260 21.088963 8.946959 0.603434 19.887587 8.110603 1.979227 18.694384 7.497643 2.764325 16.238750 9.251028 1.535917 16.727453 8.268061 2.508137 16.891281 7.402738 3.006747 15.171557 9.139221 0.642808 15.532380 8.664304 2.039989 15.800963 8.081273 2.974421 11.632496 6.773414 3.826680 13.142354 6.725908 3.526506 14.540325 6.695658 3.323859 16.753246 6.002456 2.384620
32  13.338290 3.905044 0.777436 13.579602 4.188449 2.080356 14.192789 4.779989 3.046194 12.924185 2.475346 2.568337 14.114138 3.383487 2.612882 15.012060 4.070700 2.902262 18.820730 3.167449 0.462825 18.040695 3.960165 1.363245 17.683781 4.270618 2.288547 18.416895 4.323535 0.593229 18.491425 4.875072 2.382125 17.443436 5.384884 3.265696 21.089624 8.953023 0.614225 19.832296 8.122943 1.968521 18.619505 7.460860 2.764770 16.052664 9.234946 1.353403 16.592455 8.294735 2.366561 16.789114 7.508410 2.957012 15.146688 9.160005 0.620312 15.498734 8.622304 2.008326 15.687893 8.105281 2.991976 11.478397 6.879212 3.753279 13.006900 6.802330 3.492424 14.365970 6.726478 3.274725 16.664148 5.978944 2.374540
33  13.370581 3.959953 0.748631 13.511779 4.239383 2.066108 14.092659 4.777494 3.067965 12.750932 2.442971 2.327689 13.967130 3.329480 2.501834 14.861230 4.038854 2.785101 18.808867 3.161722 0.430331 17.978039 3.912690 1.337483 17.641367 4.296036 2.248464 18.367796 4.235278 0.436729 18.404140 4.819006 2.242567 17.431528 5.348035 3.266590 21.114138 8.960372 0.582554 19.812143 8.128487 1.948784 18.556610 7.471953 2.718764 15.918189 9.242043 1.153652 16.501436 8.347183 2.245245 16.680922 7.641429 2.893814 15.151629 9.152706 0.664531 15.465321 8.662158 1.987784 15.626540 8.100863 3.000201 11.318080 6.964514 3.624858 12.806705 6.894000 3.355917 14.201636 6.787654 3.197258 16.560488 5.985547 2.388755
34  13.344581 3.915935 0.782047 13.492457 4.246499 2.056349 14.058222 4.795712 3.082904 12.690182 2.452423 2.181296 13.900947 3.312970 2.400523 14.795052 4.014018 2.755919 18.837925 3.137531 0.476897 17.971567 3.885247 1.355011 17.624451 4.291050 2.219513 18.390862 4.218832 0.453556 18.346804 4.779138 2.179935 17.366566 5.355861 3.272680 21.115593 8.920708 0.605352 19.777258 8.133028 1.929050 18.515730 7.493709 2.697910 15.781259 9.194812 0.991283 16.328609 8.400405 2.050887 16.550077 7.799026 2.855434 15.130296 9.127940 0.689350 15.455124 8.619700 1.983040 15.582794 8.082437 2.995904 11.151642 7.080565 3.511170 12.661562 6.950881 3.265658 14.092488 6.857549 3.152447 16.485813 5.951289 2.406321
35  13.332150 3.902187 0.759590 13.469264 4.227747 2.081133 13.958436 4.793168 3.104621 12.618199 2.416621 2.016577 13.835945 3.293465 2.280234 14.716143 3.982666 2.697337 18.795235 3.164108 0.432241 17.911406 3.924666 1.287538 17.568111 4.286180 2.246792 18.403412 4.185667 0.408975 18.278572 4.815228 2.183869 17.350883 5.297716 3.262701 21.088997 8.956005 0.576676 19.755962 8.124034 1.932788 18.500181 7.504499 2.673249 15.699305 9.116393 0.829127 16.262457 8.440045 1.948466 16.567406 8.014474 2.933120 15.122967 9.153856 0.664656 15.201622 8.537193 1.802627 15.555492 8.093846 3.022287 10.997720 7.174029 3.367997 12.533338 7.019529 3.173878 13.938067 6.857212 3.107857 16.410845 5.999532 2.387014
36  13.315735 3.923351 0.774464 13.438667 4.238533 2.094931 13.903851 4.810120 3.104605 12.592631 2.413310 1.889244 13.796622 3.189427 2.234128 14.630521 3.957016 2.651052 18.815502 3.160467 0.470882 17.915161 3.935575 1.323650 17.550735 4.254955 2.267667 18.384007 4.160582 0.448386 18.234434 4.807393 2.191778 17.275936 5.331067 3.287209 21.105358 8.959229 0.591060 19.706211 8.120960 1.894752 18.433657 7.550472 2.644352 15.642063 9.189413 0.777400 16.117012 8.526058 1.829329 16.545563 8.109878 2.931825 15.109709 9.156423 0.701525 15.163554 8.556217 1.797802 15.442592 8.118303 3.040337 10.852709 7.233423 3.222790 12.392057 7.034181 3.073753 13.789502 6.923265 3.039598 16.348743 5.997157 2.411469
37  13.279120 3.888987 0.793381 13.417789 4.260935 2.072302 13.844996 4.804440 3.131680 12.591709 2.426458 1.717430 13.724955 3.194193 2.146772 14.544272 3.929365 2.560540 18.798410 3.147751 0.446475 17.891886 3.928141 1.317573 17.437876 4.325885 2.164781 18.370296 4.177522 0.456002 18.180544 4.832922 2.142420 17.216667 5.304046 3.265655 21.107214 8.924715 0.599385 19.660179 8.140111 1.892413 18.412970 7.543562 2.614774 15.666352 9.187223 0.740687 16.104324 8.522008 1.864066 16.476158 8.114551 2.871234 15.289194 9.223695 0.833172 15.169993 8.529932 1.830655 15.404084 8.098855 3.030465 10.680492 7.311356 3.055993 12.255616 7.060968 2.954048 13.700219 6.929035 2.992861 16.286726 5.994805 2.435907
38  13.285927 3.905441 0.766467 13.344957 4.251310 2.083348 13.779974 4.783764 3.138387 12.571029 2.436520 1.506521 13.660858 3.168379 2.011388 14.486715 3.893961 2.497611 18.807108 3.169830 0.464740 17.853323 3.894055 1.300174 17.431322 4.250260 2.163627 18.370073 4.168469 0.438195 18.105579 4.803298 2.151642 17.150555 5.277340 3.286749 21.099239 8.947500 0.600719 19.656710 8.140970 1.873932 18.360706 7.553236 2.584527 15.650169 9.209209 0.736518 16.049995 8.498491 1.847978 16.411213 8.102201 2.825318 15.341132 9.180770 0.803991 15.113008 8.519112 1.788042 15.335069 8.103154 3.007396 10.560184 7.323356 2.870813 12.112600 7.101985 2.849010 13.513282 6.955451 2.922698 16.211437 5.974836 2.435507
39  13.289277 3.926594 0.775291 13.299455 4.226043 2.043987 13.715062 4.763100 3.145094 12.609145 2.426140 1.289209 13.642838 3.136770 1.863966 14.437107 3.860414 2.446258 18.810457 3.153546 0.437454 17.848131 3.846927 1.207830 17.371548 4.289480 2.110708 18.357185 4.194731 0.413859 18.078438 4.777766 2.149424 17.099634 5.247775 3.289896 21.075275 8.953465 0.620113 19.627392 8.148078 1.827653 18.320862 7.538119 2.554009 15.675371 9.153778 0.718755 16.057852 8.463474 1.903050 16.368813 8.081945 2.819125 15.325237 9.197231 0.853930 15.081543 8.521187 1.833709 15.281597 8.082367 3.017196 10.420336 7.322503 2.679725 12.029850 7.095352 2.679162 13.434836 6.944384 2.849381 16.152948 5.964518 2.428351
40  13.281159 3.936776 0.786917 13.425636 4.261386 1.979681 13.715062 4.763100 3.145094 12.609234 2.346004 1.172795 13.623068 3.141774 1.737081 14.343069 3.742516 2.421346 18.826517 3.154603 0.473015 17.836517 3.859776 1.225154 17.307163 4.300989 2.100666 18.328783 4.208575 0.450792 17.985256 4.764892 2.143064 17.035696 5.256355 3.258300 21.075712 9.005155 0.591685 19.571432 8.152425 1.787183 18.242266 7.600780 2.518176 15.581489 9.294259 0.842181 16.067776 8.410625 1.947693 16.320620 8.099929 2.856977 15.311560 9.196768 0.814026 15.081158 8.525346 1.865304 15.220407 8.069852 2.995408 10.335232 7.346288 2.511206 11.919482 7.108759 2.609786 13.318677 6.959741 2.809826 16.126060 5.974009 2.378655
41  13.340703 3.889328 0.715074 13.372597 4.296632 1.925537 13.654414 4.765065 3.124802 12.701990 2.381787 0.922575 13.673708 3.140975 1.588887 14.320212 3.728568 2.347754 18.840590 3.183675 0.447736 17.822081 3.894210 1.264304 17.268129 4.308287 2.091147 18.323738 4.165764 0.359281 17.923286 4.815895 2.128845 16.973700 5.239968 3.246536 21.085203 8.978301 0.606879 19.530319 8.145671 1.768160 18.205181 7.612998 2.470958 15.578953 9.344184 0.889018 16.022158 8.461322 1.889322 16.229113 8.082711 2.828990 15.321649 9.216534 0.825585 15.043977 8.496110 1.873954 15.165126 8.059691 3.000767 10.295739 7.297058 2.309933 11.798894 7.122772 2.473920 13.225747 6.930267 2.748214 16.052261 5.963614 2.379837
42  13.312793 3.866500 0.720917 13.347602 4.290034 1.943937 13.634108 4.763972 3.109991 12.695605 2.387565 0.810547 13.602888 3.162381 1.513603 14.272063 3.699794 2.282035 18.818218 3.155960 0.588706 17.726269 3.855634 1.328311 17.185198 4.275653 2.138667 18.324087 4.177574 0.391800 17.900398 4.822120 2.112833 16.903654 5.225251 3.252579 21.111368 8.981494 0.660056 19.524897 8.179871 1.711416 18.173590 7.625367 2.424470 15.576052 9.319127 0.891288 16.007135 8.447717 1.920406 16.180239 8.067451 2.809857 15.305218 9.260581 0.866254 14.998073 8.546375 1.841285 15.095284 8.108056 3.021299 10.184213 7.349623 2.070568 11.750076 7.151294 2.340499 13.118683 6.982760 2.677511 15.966614 5.988001 2.370557
43  13.332776 3.881174 0.722346 13.305649 4.286036 1.933755 13.600122 4.782120 3.124823 12.715153 2.373005 0.761854 13.581765 3.158769 1.489329 14.219995 3.697806 2.287233 18.785772 3.096742 0.798143 17.701202 3.836247 1.535198 17.069582 4.234782 2.284870 18.323376 4.131205 0.353684 17.822458 4.825429 2.141256 16.843691 5.221797 3.236333 21.162617 9.002137 0.646591 19.446613 8.154691 1.657537 18.168211 7.615987 2.381088 15.720209 9.166733 0.752839 16.024883 8.447689 1.979079 16.206125 8.102341 2.844013 15.327327 9.197873 0.791603 14.992186 8.554112 1.811564 15.093522 8.118538 3.016705 10.164231 7.423802 1.848761 11.703872 7.195569 2.159189 13.026771 7.003506 2.598870 15.924086 6.004136 2.371644
44  13.319234 3.865319 0.740188 13.276027 4.294805 1.929737 13.541827 4.776563 3.151787 12.717845 2.354036 0.796191 13.584119 3.130988 1.495396 14.202723 3.696573 2.319871 18.736769 2.993107 1.153570 17.591259 3.813142 1.750140 17.015097 4.181036 2.609024 18.322973 4.139014 0.400363 17.750523 4.779117 2.106717 16.803253 5.209813 3.213360 21.166599 8.996628 0.643889 19.460392 8.140182 1.616250 18.133249 7.624545 2.353548 15.641024 9.183305 0.736772 16.009392 8.457956 1.952382 16.157152 8.132424 2.812903 15.291799 9.191787 0.814216 14.960691 8.549299 1.833371 15.047041 8.086287 3.025581 10.166423 7.525514 1.599092 11.650703 7.268820 2.021069 12.978009 7.042699 2.508015 15.864809 6.002210 2.394065
45  13.320950 3.874200 0.746242 13.118320 4.216600 2.069741 13.505586 4.802243 3.119413 12.715868 2.335282 0.810145 13.536543 3.125179 1.537681 14.139597 3.706544 2.343358 18.633070 2.996207 1.459167 17.479185 3.826352 2.049772 16.806484 4.270099 2.802654 18.325806 4.163313 0.360827 17.722548 4.778184 2.075672 16.768211 5.188910 3.234931 21.172400 8.970811 0.661135 19.415230 8.107224 1.612507 18.060894 7.588263 2.335230 15.664090 9.170912 0.671180 16.022345 8.429316 1.917295 16.168150 8.038086 2.861939 15.367839 9.220389 0.838488 14.921528 8.520640 1.830454 15.015651 8.115324 3.010316 10.193574 7.567441 1.389136 11.646726 7.316704 1.874083 12.917134 7.040886 2.431479 15.835517 5.988041 2.378724
46  13.301845 3.850829 0.723642 13.106850 4.220914 2.043834 13.451379 4.819335 3.119515 12.690225 2.341011 0.809247 13.519176 3.156718 1.551394 14.099356 3.713981 2.373072 18.489100 2.969944 1.777518 17.280411 3.784835 2.313388 16.602896 4.392692 2.963460 18.342392 4.171708 0.399708 17.666857 4.764088 2.055065 16.697756 5.182147 3.218566 21.076170 8.898037 0.665131 19.340801 8.025795 1.655855 18.022045 7.502931 2.379810 15.617027 9.196238 0.730172 16.014296 8.415538 1.888222 16.123884 8.051046 2.845366 15.275404 9.270274 0.926289 14.905865 8.535776 1.844918 14.910416 8.072942 3.065688 10.184248 7.650395 1.183838 11.579886 7.365263 1.747868 12.862953 7.087110 2.352394 15.762156 5.984239 2.368250
47  13.282601 3.881090 0.737392 13.068420 4.214474 2.075121 13.411166 4.822340 3.114037 12.708941 2.460052 0.700854 13.481190 3.137447 1.588538 14.060975 3.705020 2.415288 18.344875 2.948864 2.090580 17.081106 3.820588 2.548539 16.374357 4.442050 3.072247 18.317902 4.170722 0.401777 17.638388 4.716042 2.046997 16.669529 5.164875 3.193093 21.036003 8.757541 0.729525 19.239389 7.955724 1.699929 17.925375 7.456265 2.443187 15.395293 9.182957 0.612042 15.945924 8.469081 1.888757 16.216648 7.938447 2.732706 15.015794 9.261912 0.854775 14.771585 8.458149 1.999995 14.898067 7.871192 3.108253 10.259784 7.709253 0.887646 11.592053 7.445652 1.525721 12.771645 7.121450 2.287130 15.731626 5.963451 2.337597
48  13.284313 3.892102 0.735031 13.043223 4.245997 2.042034 13.377316 4.840411 3.128884 12.715009 2.460454 0.674861 13.449329 3.152290 1.572332 14.006796 3.727468 2.414819 18.178299 2.813236 2.518146 16.861698 3.887401 2.685508 16.153870 4.554389 3.104796 18.325409 4.140742 0.401843 17.603487 4.715833 1.985621 16.601158 5.162750 3.173091 20.904270 8.662744 0.782522 19.100338 7.868933 1.848624 17.811186 7.387763 2.537899 15.405200 9.211153 0.644911 15.963714 8.443246 1.884233 16.139177 7.907122 2.710248 14.784389 9.333934 1.120189 14.658844 8.377332 2.209769 14.821404 7.661000 3.203299 10.392307 7.747279 0.841785 11.575705 7.392754 1.472961 12.666481 7.092506 2.247262 15.665818 5.955467 2.318358
49  13.231561 3.895087 0.736263 13.139560 4.270784 1.982674 13.319487 4.837284 3.167874 12.745425 2.438513 0.683388 13.439122 3.108324 1.611899 13.986699 3.682651 2.446232 17.929699 2.814119 2.572774 16.687292 3.875828 2.763057 16.021708 4.636632 3.118219 18.366785 4.133050 0.424480 17.528522 4.756094 1.983894 16.544209 5.137136 3.188919 20.709209 8.595220 0.915992 18.988056 7.813484 1.983387 17.665598 7.347461 2.702540 15.362108 9.180093 0.701645 15.947994 8.399073 1.884282 16.150146 7.912864 2.708565 14.471803 9.271802 1.487995 14.412861 8.323398 2.441789 14.812720 7.351912 3.217364 10.524694 7.778145 0.858481 11.546166 7.381369 1.491535 12.611341 7.051311 2.283383 15.598550 5.948507 2.321143
50  13.139888 3.906650 0.932496 13.018827 4.285953 2.128264 13.516611 4.932732 3.124184 12.735517 2.434530 0.670130 13.421666 3.091980 1.601816 13.937985 3.677605 2.499685 17.689680 2.772809 2.605506 16.551186 3.957945 2.819597 15.849890 4.689243 3.147439 18.349817 4.131397 0.430247 17.461424 4.767215 1.947683 16.492086 5.138934 3.158090 20.449579 8.527430 1.010595 18.794748 7.815301 2.138050 17.478586 7.283103 2.797630 15.289551 9.201061 0.724881 15.894914 8.405437 1.915382 16.047077 7.884380 2.719262 14.080439 9.246967 1.835257 14.156695 8.191185 2.693213 14.565238 7.150509 3.207664 10.499056 7.745443 0.852014 11.498490 7.310541 1.549032 12.527164 7.041178 2.379346 15.500441 5.955567 2.322119
51  12.939665 3.734773 1.167829 12.960023 4.313451 2.344476 13.590324 5.053847 3.246565 12.727427 2.326638 0.796463 13.390659 3.089319 1.654042 13.867563 3.635566 2.517784 17.384220 2.703300 2.548602 16.343866 3.922342 2.818307 15.709178 4.739374 3.129196 18.413109 4.102628 0.455361 17.257488 4.862130 1.901127 16.432249 5.131094 3.104823 20.180222 8.548118 1.072753 18.557907 7.745400 2.254402 17.247238 7.195472 2.903039 15.356647 9.212684 0.716209 15.713584 8.495910 1.985660 15.928904 7.884822 2.738039 13.558011 9.188932 2.191933 13.854587 8.063738 2.946513 14.429668 7.044256 3.313646 10.439898 7.714400 0.842566 11.418685 7.324135 1.598986 12.434533 6.990433 2.450004 15.380517 5.918498 2.331002
52  12.599834 3.846648 1.587000 12.834983 4.387555 2.572883 13.681909 5.253776 3.272759 12.692933 2.339924 0.806147 13.338466 3.107625 1.659835 13.805919 3.648275 2.556742 17.045095 2.643384 2.446776 16.175953 3.818023 2.961162 15.575319 4.786829 3.129980 18.432192 4.138210 0.483469 17.291103 4.844912 1.868937 16.363697 5.113809 3.094922 19.885612 8.572445 1.117344 18.312408 7.700737 2.359867 17.046045 7.167048 2.948831 15.372906 9.249193 0.690267 15.687570 8.485530 2.006729 15.825935 7.868118 2.733760 13.051707 8.941971 2.701227 13.625146 7.913394 3.171914 14.307569 6.929546 3.384130 10.288037 7.652567 0.734645 11.321851 7.282588 1.612098 12.341745 6.964303 2.526476 15.271033 5.928247 2.333558
53  12.320065 4.011222 1.815782 12.693206 4.458334 2.848286 13.739899 5.316044 3.365197 12.707992 2.337596 0.796316 13.310566 3.071422 1.687557 13.758624 3.629132 2.582341 16.824955 2.592388 2.388659 16.007978 3.765158 2.951878 15.473352 4.817027 3.122930 18.440130 4.107168 0.449329 17.266390 4.804183 1.859224 16.266012 5.078206 3.122395 19.604156 8.498260 1.145983 18.132692 7.633295 2.426470 16.835279 7.078847 3.001771 15.585373 9.366590 0.893685 15.660629 8.460034 2.049519 15.758884 7.832331 2.708082 12.598181 8.792232 3.092413 13.370811 7.785486 3.372537 14.272761 6.841380 3.418737 10.254352 7.636126 0.724258 11.278604 7.269945 1.676604 12.299525 6.920325 2.545291 15.164989 5.868955 2.309923
54  11.786432 3.908566 2.074487 12.577369 4.495449 3.184841 13.742588 5.353024 3.428636 12.668085 2.353084 0.812147 13.278842 3.083669 1.709524 13.711174 3.618155 2.597155 16.583679 2.542585 2.330220 15.840862 3.903259 2.742142 15.382797 4.797467 3.108551 18.415802 4.131257 0.494777 17.219013 4.795207 1.906051 16.268616 5.059966 3.098089 19.302708 8.381841 1.155334 17.929710 7.541205 2.553145 16.658539 6.952758 3.086157 15.513611 9.341195 0.907893 15.631852 8.451365 2.017782 15.672882 7.782132 2.690051 12.164798 8.741336 3.248022 13.241185 7.667838 3.453042 14.145002 6.845176 3.415308 10.254130 7.616057 0.717693 11.265734 7.257464 1.647171 12.167761 6.746045 2.741543 15.029302 6.043216 2.074688
55  11.418038 3.738389 2.727170 12.497962 4.507228 3.441788 13.706779 5.301605 3.483426 12.698428 2.349447 0.808201 13.225175 3.049774 1.722014 13.625826 3.840288 2.336958 16.244938 2.464998 2.276931 15.641541 3.713293 2.888153 15.303995 4.807962 3.133931 18.429914 4.092920 0.465274 17.231056 4.779827 1.873337 16.256588 4.994892 3.096492 19.022823 8.316312 1.175600 17.754292 7.493824 2.596045 16.462696 6.841720 3.173607 15.586625 9.311199 0.912079 15.574347 8.459349 2.011576 15.649453 7.764652 2.739366 11.860362 8.593570 3.388956 13.024611 7.615586 3.475967 14.013468 6.846684 3.420624 10.226864 7.659085 0.692447 11.233130 7.234175 1.692087 12.187093 6.875208 2.593094 15.016420 5.831557 2.299128
56  11.089783 3.778403 3.046669 12.341414 4.611303 3.520619 13.575778 5.251422 3.550083 12.668530 2.343558 0.799760 13.203447 3.046159 1.716937 13.571914 3.830665 2.368801 15.984452 2.422953 2.234535 15.476755 3.707731 2.882210 15.161976 4.765635 3.127357 18.422258 4.082238 0.477239 17.237682 4.744091 1.883417 16.235939 4.986269 3.068713 18.698519 8.273368 1.217001 17.560984 7.428916 2.684645 16.265970 6.729532 3.227056 15.489698 9.303374 0.811863 15.545061 8.464328 2.009364 15.590291 7.805987 2.722276 11.582287 8.507802 3.410048 12.804656 7.593333 3.453118 13.849548 6.921525 3.426477 10.267439 7.619785 0.714099 11.185359 7.219123 1.709182 12.171953 6.845143 2.612896 14.957037 5.841047 2.307161
57  10.802029 3.829882 3.249816 12.153404 4.558264 3.605055 13.426151 5.174481 3.548515 12.692362 2.419096 0.722647 13.188805 3.014606 1.734725 13.538806 3.791518 2.364841 15.685340 2.361055 2.192668 15.300404 3.641292 2.864260 15.079663 4.737393 3.135643 18.431488 4.084496 0.472323 17.233290 4.762628 1.912913 16.203688 4.933996 3.080874 18.327843 8.245120 1.224348 17.325895 7.375684 2.745197 16.026079 6.672854 3.277675 15.616616 9.189237 0.789083 15.298685 8.400507 1.863034 15.484797 7.771085 2.716096 11.281568 8.449804 3.390867 12.599641 7.628977 3.426730 13.677657 7.010599 3.369308 10.225236 7.617736 0.691035 11.158203 7.203409 1.724649 11.993924 6.632277 2.803228 14.853589 5.824357 2.305170
58  10.623158 3.851255 3.457682 11.956381 4.490098 3.721260 13.250212 5.108481 3.587344 12.674522 2.353118 0.794454 13.124543 3.009019 1.731620 13.485004 3.781819 2.396743 15.368155 2.340015 2.139928 15.150522 3.640131 2.882596 14.973975 4.695210 3.130547 18.445341 4.087888 0.464967 17.206032 4.701396 1.848681 16.162910 4.905607 3.062542 17.995142 8.204921 1.308972 17.089569 7.313312 2.834594 15.777656 6.557426 3.313335 15.609268 9.209782 0.752606 15.450382 8.488430 2.031393 15.405298 7.799739 2.717358 11.063031 8.433352 3.420784 12.369743 7.653350 3.409833 13.452667 7.065640 3.358176 10.235314 7.632076 0.713294 11.114841 7.163917 1.737589 11.878887 6.595919 2.883777 14.739681 5.818841 2.354976
59  10.390959 3.794358 3.599007 11.788072 4.451323 3.765137 13.042676 5.030415 3.552158 12.676335 2.313923 0.791042 13.085653 2.992940 1.797027 13.347378 3.751800 2.453026 15.026509 2.303744 2.107744 14.960561 3.596438 2.861384 14.851996 4.672197 3.114816 18.435616 4.079635 0.475389 17.195499 4.677747 1.841280 16.158237 4.868838 3.057010 17.687090 8.195358 1.336569 16.950068 7.316802 3.015179 15.597412 6.482550 3.312306 15.583991 9.181655 0.743002 15.404683 8.440692 2.003028 15.343894 7.785299 2.721138 10.855374 8.448959 3.366725 12.186054 7.717483 3.342297 13.272254 7.079734 3.363608 10.260319 7.613134 0.664297 11.051291 7.175197 1.777269 11.816218 6.574432 2.889984 14.660134 5.797724 2.327703
60  10.185289 3.783081 3.655607 11.615541 4.389106 3.759257 12.873756 4.969130 3.555022 12.655702 2.344740 0.813902 13.012364 3.024293 1.795229 13.293810 3.741917 2.485008 14.766577 2.335148 2.029559 14.736992 3.574176 2.842530 14.762628 4.658322 3.116594 18.439745 4.074777 0.478460 17.166588 4.664118 1.820718 16.118551 4.842297 3.027789 17.391296 8.214158 1.352976 16.736357 7.398834 3.047709 15.393115 6.417506 3.349721 15.631815 9.196314 0.735149 15.358950 8.518032 2.007986 15.208139 7.782568 2.719815 10.654360 8.536530 3.304732 11.961349 7.775987 3.288405 13.074563 7.184803 3.305575 10.284946 7.616762 0.664325 11.035520 7.149768 1.767813 11.760251 6.567997 2.917207 14.522975 5.767214 2.349347
61  9.963938 3.771779 3.689678 11.399416 4.378242 3.770767 12.697296 4.919346 3.554940 12.653833 2.342940 0.819357 12.966752 3.000326 1.790732 13.222043 3.725834 2.490819 14.492804 2.317728 1.981891 14.607184 3.555416 2.780305 14.641735 4.598430 3.158639 18.441212 4.092749 0.461897 17.177206 4.657618 1.843961 16.098185 4.823474 3.000353 17.072781 8.228471 1.367308 16.576473 7.351570 3.100689 15.254429 6.373476 3.357673 15.639347 9.198481 0.721564 15.366972 8.499169 2.030022 15.207197 7.809877 2.726570 10.498631 8.577065 3.191252 11.794299 7.829040 3.205808 12.908685 7.232370 3.270213 10.258975 7.622742 0.620625 10.937686 7.116378 1.779399 11.673496 6.500049 2.960409 14.455347 5.763035 2.347409
62  9.779974 3.719941 3.725793 11.209546 4.310920 3.766732 12.493299 4.838593 3.552283 12.653833 2.342940 0.819357 12.948266 3.017588 1.784815 13.195102 3.753345 2.481529 14.307857 2.368948 1.852363 14.441217 3.515298 2.698492 14.564993 4.528197 3.123698 18.488543 4.086658 0.486103 17.158392 4.629851 1.826488 16.080194 4.782925 2.995288 16.726494 8.216868 1.346975 16.376045 7.299059 3.114055 15.091914 6.336130 3.366097 15.631541 9.155086 0.735783 15.282623 8.533259 1.984898 15.108334 7.776486 2.724544 10.298881 8.615374 3.129243 11.636904 7.898576 3.110134 12.718781 7.302288 3.225339 10.286767 7.607092 0.681728 10.904609 7.146194 1.836226 11.586516 6.533848 2.977563 14.345361 5.757241 2.387803
63  9.611039 3.663536 3.772364 11.078552 4.238316 3.733051 12.366122 4.801305 3.544514 12.641026 2.344105 0.833521 12.917747 2.997710 1.814812 13.108827 3.703939 2.510087 14.041251 2.509596 1.538737 14.260493 3.607401 2.471911 14.456265 4.421553 3.117306 18.444197 4.051794 0.452659 17.121729 4.623568 1.813487 16.053934 4.756116 2.959893 16.504196 8.245800 1.411868 16.272360 7.291817 3.078685 14.959421 6.328138 3.328381 15.620843 9.166940 0.738567 15.308325 8.458879 1.890984 15.066102 7.783522 2.720189 10.150588 8.639112 3.047957 11.471960 7.957363 3.030146 12.585514 7.320144 3.182069 10.265714 7.596446 0.675390 10.849037 7.117704 1.767811 11.500411 6.466135 3.020499 14.270165 5.667393 2.456825
64  9.454175 3.599386 3.751761 10.926450 4.161779 3.724192 12.202230 4.732630 3.484742 12.624969 2.355748 0.838314 12.882486 2.960782 1.844804 13.070006 3.726976 2.519683 13.836538 2.458172 1.455420 14.165349 3.546146 2.387229 14.372764 4.329911 3.111675 18.462626 4.051598 0.484405 17.133913 4.606902 1.833467 16.047441 4.770391 2.951475 16.210039 8.180996 1.314271 16.020897 7.317395 3.047277 14.878081 6.297026 3.331920 15.543136 9.198761 0.739311 15.263984 8.413849 1.859502 14.991436 7.791921 2.705322 10.002374 8.658356 2.970525 11.305764 7.964039 2.957437 12.420874 7.339777 3.150500 10.251077 7.631892 0.674513 10.785052 7.103361 1.840482 11.478503 6.442979 3.031847 14.199939 5.612939 2.462895
65  9.324962 3.562018 3.742591 10.790233 4.108755 3.628510 11.992893 4.608469 3.452368 12.586482 2.363920 0.830720 12.902578 2.979073 1.834129 12.995768 3.681726 2.529648 13.647848 2.441535 1.322233 14.018553 3.483297 2.289857 14.285594 4.198697 3.032576 18.452650 4.044326 0.483480 17.117323 4.577421 1.776283 16.011478 4.707780 2.937172 15.631463 8.276089 0.923462 15.928865 7.301187 2.980418 14.804279 6.307629 3.317544 15.595279 9.205243 0.776271 15.238797 8.422822 1.870140 14.951874 7.780710 2.660899 9.857574 8.663690 2.846174 11.156381 7.953368 2.886937 12.284955 7.358100 3.070684 10.198459 7.583989 0.715389 10.747252 7.080428 1.826923 11.418717 6.444848 3.012450 14.097619 5.590141 2.474120
66  9.174789 3.491413 3.726940 10.633714 4.025924 3.618753 11.878198 4.582306 3.415994 12.642579 2.403178 0.776040 12.767385 3.179610 1.573959 12.924236 3.665247 2.535923 13.460429 2.469619 1.168864 13.888029 3.407073 2.192931 14.159989 4.238527 2.806184 18.536097 3.926285 0.670638 17.193020 4.442289 2.016982 15.948193 4.703583 2.915991 15.584829 8.021824 1.105347 15.794334 7.307414 2.889317 14.745115 6.298485 3.309638 15.568447 9.158027 0.721250 15.204434 8.423711 1.842904 14.873340 7.798934 2.656247 9.721518 8.694021 2.712711 11.038870 7.997733 2.792913 12.141208 7.402675 2.993441 10.210243 7.618678 0.692390 10.688859 7.062394 1.861922 11.335144 6.400510 3.029854 13.999598 5.549525 2.501673
67  9.027060 3.420724 3.678861 10.466173 3.977467 3.584516 11.730457 4.514979 3.364173 12.638345 2.377107 0.776623 12.682308 3.180865 1.549171 12.852758 3.648670 2.542328 13.289306 2.437635 1.036760 13.777064 3.364542 2.052601 14.092016 4.104317 2.758847 18.535965 3.924235 0.684269 17.172905 4.448351 1.953166 15.927423 4.694739 2.888215 15.346686 8.012691 0.968110 15.683275 7.361022 2.811023 14.711813 6.323744 3.320060 15.597763 9.163220 0.755571 15.132137 8.360918 1.786624 14.800628 7.759013 2.628862 9.602893 8.710593 2.559315 10.898580 8.004824 2.622364 12.017028 7.401103 2.928548 10.211067 7.618796 0.681705 10.668191 7.027316 1.896481 11.240453 6.396218 3.051362 13.917781 5.539452 2.474709
68  8.913705 3.372566 3.663940 10.360168 3.933753 3.502476 11.594885 4.435315 3.366969 12.631059 2.369961 0.816085 12.629184 3.182767 1.552577 12.826673 3.611108 2.583800 13.188738 2.381578 0.936172 13.660688 3.253092 1.986815 14.001560 3.964142 2.730394 18.558060 3.928714 0.698086 17.135853 4.437308 1.973528 15.899825 4.646328 2.849355 15.210118 8.085700 0.884314 15.565331 7.399766 2.703910 14.659365 6.362706 3.286258 15.594393 9.162801 0.791997 15.108762 8.353873 1.821529 14.758709 7.742960 2.617708 9.440975 8.702523 2.358289 10.778797 8.001123 2.541938 11.843268 7.413900 2.843624 10.207520 7.652739 0.721560 10.598864 6.949989 1.963936 11.216853 6.350139 3.088006 13.808024 5.638512 2.401674
69  8.778980 3.286193 3.569252 10.238612 3.833202 3.441387 11.495308 4.372575 3.306442 12.646419 2.385980 0.784399 12.579735 3.190031 1.523821 12.755330 3.594408 2.590384 13.098850 2.155647 0.966365 13.551280 3.196183 1.843779 13.938010 3.787796 2.601134 18.541420 3.921609 0.692900 17.103359 4.421422 1.943147 15.867625 4.647737 2.815897 15.211883 8.195299 0.723763 15.475390 7.413975 2.522512 14.623729 6.459185 3.248762 15.568101 9.163362 0.738499 15.051642 8.369441 1.771320 14.690993 7.719171 2.553521 9.396121 8.708599 2.071719 10.647873 8.003178 2.388374 11.749198 7.431909 2.757428 10.250581 7.622024 0.663657 10.533136 6.906203 2.030679 11.096116 6.330877 3.074660 13.734986 5.580564 2.429321
70  8.688906 3.204387 3.480394 10.113176 3.735603 3.345440 11.360025 4.304430 3.247688 12.640100 2.386750 0.766457 12.558377 3.143564 1.511215 12.695738 3.581981 2.578208 13.007947 2.147210 0.812300 13.471972 3.098465 1.719094 13.859932 3.706894 2.502524 18.561028 3.948565 0.679990 17.091017 4.421487 1.900681 15.813354 4.622197 2.794100 15.202521 8.362697 0.629398 15.395398 7.471378 2.539507 14.566167 6.472839 3.248645 15.559289 9.146504 0.728173 14.978539 8.369279 1.742261 14.615500 7.709960 2.563431 9.382357 8.721089 1.830868 10.567922 8.000426 2.228275 11.608966 7.439807 2.649092 10.201555 7.599506 0.664466 10.486518 6.903726 1.985008 11.067814 6.292796 3.065260 13.652794 5.568962 2.417068
71  8.606080 3.121188 3.366936 9.994843 3.699072 3.263622 11.251191 4.218835 3.211056 12.659766 2.325692 0.733887 12.469232 3.182968 1.508414 12.624478 3.565105 2.585017 12.899819 2.125053 0.708996 13.366189 3.080585 1.606870 13.751478 3.615412 2.395944 18.530500 3.926864 0.675645 17.068771 4.417211 1.902005 15.762609 4.597077 2.760969 15.230260 8.484262 0.643893 15.308757 7.442106 2.440144 14.498986 6.450634 3.244921 15.557876 9.141590 0.750161 14.926365 8.365458 1.694639 14.569378 7.670195 2.508208 9.238231 8.709545 1.608094 10.496535 7.996336 2.035803 11.522632 7.452162 2.547033 10.182449 7.567234 0.688208 10.455907 6.861357 1.995508 10.991876 6.264019 3.103193 13.570235 5.541675 2.387096
72  8.391328 3.051824 3.211592 9.856847 3.597855 3.200251 11.117409 4.202136 3.148455 12.625260 2.297124 0.770074 12.500998 3.152224 1.526183 12.564927 3.552502 2.573025 12.887170 2.114272 0.677148 13.295051 3.067338 1.538455 13.688025 3.566159 2.384105 18.552761 3.933953 0.667191 17.063437 4.391180 1.869327 15.729504 4.559301 2.741978 15.245405 8.473183 0.685260 15.222948 7.442904 2.429649 14.448900 6.489903 3.229833 15.533468 9.176064 0.762352 14.879327 8.313270 1.675870 14.499635 7.666562 2.459328 9.276137 8.649839 1.325564 10.475307 7.972080 1.902555 11.430450 7.425447 2.469757 10.206006 7.594472 0.719285 10.396859 6.861088 1.988178 10.924199 6.227723 3.088539 13.486400 5.518527 2.393808
73  8.306381 2.974817 3.064694 9.744641 3.521660 3.068005 10.965755 4.135052 3.069923 12.664762 2.307824 0.741801 12.442283 3.114157 1.568073 12.493752 3.535450 2.580060 12.873940 2.122843 0.670027 13.262024 3.076319 1.495404 13.628184 3.554903 2.370638 18.537951 3.917962 0.693112 17.009262 4.375639 1.855163 15.684234 4.559551 2.698969 15.230586 8.450524 0.673118 15.145791 7.473340 2.435599 14.350337 6.425362 3.237579 15.540158 9.172967 0.707373 14.802478 8.319394 1.641471 14.447457 7.618639 2.443722 9.312394 8.596128 1.066505 10.433140 7.942910 1.718631 11.286131 7.442576 2.424102 10.179831 7.583002 0.709672 10.359350 6.877730 1.949814 10.841919 6.183899 3.105779 13.388035 5.458323 2.391303
74  8.190464 2.951506 2.887844 9.628042 3.475200 2.953805 10.881503 4.104965 2.999527 12.654345 2.277468 0.743440 12.403945 3.130241 1.562864 12.455091 3.557989 2.590087 12.888774 2.120424 0.653025 13.264044 3.079160 1.507605 13.582857 3.541521 2.389323 18.541853 3.909950 0.681324 16.883722 4.469370 1.651362 15.636008 4.537826 2.679464 15.260110 8.463573 0.705237 15.110096 7.458922 2.395374 14.312990 6.467901 3.221654 15.548382 9.188463 0.746562 14.745717 8.251436 1.631732 14.329088 7.780886 2.557709 9.411541 8.599691 0.804326 10.418896 7.928035 1.567326 11.176056 7.509284 2.321496 10.164775 7.678913 0.589854 10.397202 6.965506 1.832989 10.836802 6.191662 3.059916 13.339740 5.364435 2.451250
75  8.075653 2.935202 2.694901 9.522948 3.460502 2.855118 10.806426 4.079687 2.940980 12.700479 2.313014 0.730195 12.364567 3.069308 1.555443 12.381593 3.511822 2.601118 12.817943 2.294920 0.427980 13.214975 3.124441 1.478233 13.521377 3.543308 2.378805 18.530794 3.913158 0.677703 16.866722 4.457033 1.621529 15.607025 4.505675 2.619395 15.251407 8.437974 0.697891 15.102344 7.437268 2.416729 14.216374 6.459337 3.205888 15.549770 9.172787 0.748127 14.743636 8.302406 1.589587 14.282894 7.773243 2.484074 9.453578 8.501968 0.725555 10.448567 7.900410 1.476406 11.327961 7.570217 2.435812 10.164571 7.598117 0.687564 10.349184 6.965604 1.848399 10.776047 6.170590 3.065937 13.277984 5.360342 2.429967
76  7.978333 2.943897 2.549798 9.393393 3.461271 2.750695 10.684027 4.062027 2.889281 12.698906 2.361731 0.714909 12.357791 3.120974 1.523741 12.324515 3.527894 2.585630 12.810636 2.274297 0.408491 13.197838 3.130019 1.507484 13.494506 3.506281 2.420062 18.535391 3.915718 0.668280 16.832441 4.486476 1.635461 15.552291 4.473654 2.601829 15.266866 8.455282 0.743445 15.098731 7.466772 2.409739 14.166964 6.483075 3.197744 15.558239 9.158567 0.743864 14.706384 8.257409 1.572928 14.187052 7.702649 2.416584 9.456109 8.504168 0.722012 10.440030 7.881569 1.489522 11.317701 7.547230 2.467031 10.192760 7.598402 0.655324 10.348637 7.006936 1.866737 10.716958 6.172558 3.046657 13.210434 5.342211 2.440214
77  7.880826 2.935761 2.387604 9.312288 3.460023 2.644918 10.596535 4.079155 2.832018 12.719157 2.349340 0.698742 12.321267 3.099947 1.530219 12.265051 3.514908 2.574044 12.829189 2.293634 0.424273 13.157968 3.069947 1.526858 13.447490 3.506093 2.387229 18.538940 3.914827 0.697535 16.803528 4.462014 1.556155 15.519785 4.491598 2.563602 15.252277 8.446776 0.705401 15.039102 7.457631 2.394012 14.109321 6.456367 3.199796 15.537923 9.154259 0.725282 14.677441 8.253802 1.528289 14.173094 7.685512 2.399811 9.437372 8.522784 0.725319 10.431363 7.916726 1.495972 11.300459 7.568893 2.479167 10.152379 7.663509 0.684251 10.304375 6.969801 1.843360 10.684465 6.189458 3.061983 13.149324 5.336117 2.443384
78  7.814297 2.976490 2.222971 9.210876 3.467642 2.534174 10.466470 4.046491 2.796886 12.694524 2.349693 0.712669 12.348348 3.163837 1.500004 12.253510 3.510517 2.593072 12.809058 2.288526 0.414060 13.110423 3.148285 1.510727 13.382464 3.563903 2.386315 18.556229 3.908347 0.698376 16.774210 4.470791 1.551944 15.457011 4.489156 2.519294 15.231404 8.455194 0.701922 14.998215 7.454041 2.421596 14.062713 6.485135 3.205581 15.607567 9.090785 0.779465 14.670174 8.196129 1.554325 14.143440 7.703017 2.409681 9.431541 8.540574 0.708503 10.387023 7.920826 1.509749 11.249273 7.536321 2.501300 10.159842 7.661243 0.663029 10.264790 7.009697 1.891347 10.651990 6.206339 3.077308 13.063555 5.348414 2.426638
79  7.706729 2.957098 1.989216 9.135746 3.449878 2.391395 10.381054 4.045164 2.696012 12.599742 2.502528 0.462389 12.267031 3.108201 1.521539 12.148472 3.517782 2.547224 12.820401 2.285956 0.435629 13.091876 3.146807 1.482142 13.321638 3.572679 2.375074 18.531300 3.896964 0.695597 16.691677 4.497110 1.483221 15.410933 4.503735 2.481500 15.207117 8.465505 0.687791 14.925301 7.456682 2.401952 14.009573 6.503099 3.195002 15.648683 9.106444 0.819696 14.666138 8.226847 1.608796 14.105165 7.694069 2.410980 9.446003 8.522314 0.718177 10.345977 7.934246 1.548947 11.210009 7.581309 2.531973 10.172539 7.631593 0.672610 10.263964 6.985432 1.870182 10.598352 6.200589 3.103796 13.007469 5.368513 2.408745
80  7.722901 2.985096 1.741595 9.058310 3.433505 2.268367 10.301516 4.027390 2.621116 12.600745 2.556916 0.478215 12.218425 3.127659 1.518756 12.121331 3.544540 2.538391 12.820103 2.298394 0.423641 13.059739 3.149220 1.480013 13.256521 3.595328 2.428909 18.541086 3.914004 0.729936 16.668076 4.488732 1.476362 15.364112 4.522655 2.450785 15.213019 8.484798 0.717736 14.868561 7.461614 2.420075 13.945450 6.510787 3.203906 15.646448 9.077518 1.081932 14.636885 8.160058 1.837062 14.038762 7.530217 2.427193 9.430531 8.520822 0.732431 10.338601 7.911096 1.573853 11.159221 7.570627 2.579621 10.168042 7.589889 0.734922 10.185771 6.940685 1.908712 10.543398 6.171886 3.155358 12.946053 5.373498 2.421210
81  7.709417 2.953984 1.484404 9.024631 3.412668 2.074601 10.215428 4.003281 2.537713 12.608016 2.577824 0.465695 12.192952 3.155464 1.520750 12.091314 3.533695 2.531985 12.817943 2.294920 0.427980 13.023186 3.176152 1.441103 13.239558 3.603557 2.400682 18.508411 3.914350 0.701158 16.610552 4.499217 1.419319 15.329443 4.510243 2.423305 15.202361 8.389353 0.754574 14.823578 7.450156 2.384255 13.849092 6.517227 3.176500 15.582209 9.070781 1.393152 14.501495 8.130544 2.085327 13.739008 7.448004 2.522781 9.435587 8.525222 0.725354 10.269269 7.921355 1.563336 11.129322 7.586098 2.615694 9.921411 7.453420 0.859343 10.072789 6.805269 2.046538 10.543316 6.048283 3.206384 12.884382 5.369227 2.400197
82  7.744236 2.943656 1.231262 8.979818 3.398038 1.925223 10.148678 3.965697 2.478369 12.596350 2.577230 0.467065 12.187056 3.099564 1.570932 12.051559 3.506067 2.544348 12.811319 2.290719 0.435006 13.014587 3.214637 1.479359 13.182375 3.620487 2.383964 18.477196 3.955266 0.717581 16.567738 4.488271 1.444875 15.276129 4.518959 2.394514 15.223681 8.382554 0.751087 14.776898 7.437447 2.374631 13.792104 6.520844 3.176643 15.387261 9.126269 1.703733 14.369659 8.142542 2.336293 13.582066 7.300138 2.706406 9.436331 8.529861 0.721853 10.248517 7.928145 1.592170 11.106408 7.549413 2.597022 9.600286 7.085543 1.294755 9.927829 6.635431 2.284458 10.714980 6.052300 3.164950 12.831152 5.378065 2.372723
83  7.799435 2.939659 0.937939 9.012325 3.292421 1.813280 10.093098 3.929615 2.372222 12.581699 2.553237 0.446891 12.146811 3.088714 1.541934 11.991526 3.520842 2.533934 12.794916 2.274860 0.414887 13.003139 3.212802 1.489513 13.142568 3.601420 2.394636 18.431343 3.978540 0.688076 16.512928 4.513783 1.393645 15.221878 4.525268 2.377113 15.253054 8.432825 0.719698 14.726414 7.463903 2.353580 13.741364 6.532941 3.133415 15.047496 9.109851 1.826556 14.106363 8.065033 2.524271 13.398726 7.241989 2.820221 9.441688 8.522549 0.721747 10.408277 7.951119 1.730802 11.082195 7.492024 2.594284 9.243581 7.140552 1.489561 9.750499 6.411496 2.579037 10.848228 5.904256 3.217014 12.740589 5.331458 2.394212
84  7.899809 2.856713 0.784086 8.991428 3.265238 1.672120 10.025579 3.878711 2.296127 12.517055 2.525604 0.502392 12.068249 3.068347 1.605251 11.964337 3.547522 2.525155 12.806855 2.289992 0.437696 12.977968 3.187259 1.485972 13.113937 3.642162 2.388123 18.371078 3.996843 0.684647 16.425579 4.545310 1.468842 15.156715 4.490186 2.431668 15.256858 8.371048 0.737027 14.654050 7.456465 2.355433 13.689656 6.530949 3.111425 14.697928 9.154552 1.978476 13.810437 8.083273 2.621248 13.164486 7.158799 2.931544 9.464160 8.479551 0.681485 10.415868 7.965455 1.749789 11.041184 7.482637 2.585358 8.846630 6.867243 1.892349 9.568206 6.183599 2.843259 10.898657 5.781272 3.253768 12.721652 5.320215 2.350406
85  7.942724 2.782463 0.712735 8.973260 3.155993 1.611681 9.998620 3.826759 2.295043 12.402845 2.483356 0.570315 12.059561 2.784628 2.036703 11.855747 3.579693 2.598747 12.789290 2.280967 0.422492 13.014906 3.298741 1.410903 13.084713 3.611088 2.378948 18.270990 4.046950 0.708228 16.352247 4.515716 1.507201 15.062956 4.499266 2.475852 15.225039 8.428108 0.716803 14.600542 7.439090 2.278255 13.619143 6.531956 3.087817 14.245688 9.255146 1.997587 13.528527 8.040797 2.649229 12.949458 7.080357 2.947483 9.570917 8.592029 0.866518 10.361922 7.950165 1.766209 10.991178 7.400934 2.600680 8.445856 6.536877 2.402473 9.517791 5.991541 3.145844 10.941187 5.654993 3.317964 12.645052 5.291842 2.344336
86  7.899337 2.807654 0.714289 8.973172 3.152760 1.626937 9.921635 3.824927 2.361980 12.280353 2.106410 1.226224 11.954220 2.860978 2.110130 11.839578 3.520399 2.936207 12.854113 2.018503 0.759019 12.959105 3.256863 1.442737 13.030305 3.621515 2.413157 18.112061 4.000832 0.713629 16.201029 4.545908 1.550088 14.945651 4.491687 2.555051 15.204955 8.368459 0.750746 14.526559 7.435559 2.287249 13.547065 6.499835 3.101241 13.795955 9.288561 1.993689 13.277048 8.058645 2.669775 12.731822 7.052148 2.972472 9.397466 8.527888 0.735260 10.357482 7.975527 1.809278 10.954817 7.429601 2.638562 8.124317 6.283188 2.836394 9.469226 5.848150 3.302012 10.905810 5.629039 3.365466 12.573131 5.291126 2.335478
87  7.922393 2.774380 0.745297 8.929011 3.151293 1.649626 9.873378 3.704064 2.466812 12.024803 1.976138 1.527842 11.730007 2.907583 2.334000 11.771304 3.736077 3.106998 12.836547 2.016537 0.726914 12.839787 3.137349 1.490504 12.977008 3.611305 2.445574 17.876919 3.950483 0.754824 16.042196 4.481704 1.652225 14.779440 4.466438 2.628055 15.230230 8.386494 0.750225 14.480826 7.409571 2.259443 13.479749 6.502905 3.086383 13.453214 9.291914 1.894710 13.010948 8.024781 2.651209 12.601477 6.999132 2.984870 9.408545 8.510404 0.707728 10.317335 7.935225 1.809130 10.863993 7.452838 2.645645 7.922461 6.195539 3.201950 9.424645 5.801771 3.503143 10.835424 5.582304 3.413837 12.503172 5.273498 2.321210
88  7.917445 2.766855 0.753202 8.839618 3.168769 1.676983 9.778069 3.720412 2.523616 11.683751 1.924765 1.739210 11.525161 2.946437 2.587479 11.646310 4.003440 3.142569 12.840117 1.992041 0.754710 12.825080 3.158474 1.491721 12.905429 3.594795 2.451960 17.614344 3.907787 0.739854 15.878766 4.453957 1.727121 14.618122 4.490576 2.710959 15.009951 8.409739 0.630566 14.429343 7.344979 2.255846 13.419486 6.501892 3.062576 13.079930 9.303289 1.875544 12.816216 8.013911 2.660193 12.440278 6.937362 2.988933 9.406018 8.508203 0.711270 10.261774 7.914034 1.768965 10.833793 7.376630 2.665589 7.756005 6.089336 3.471302 9.321462 5.764656 3.574632 10.697336 5.608160 3.417243 12.369910 5.367160 2.277253
89  7.897986 2.763144 0.779145 8.794386 3.165143 1.715161 9.675736 3.736668 2.578197 11.260953 1.805931 2.038924 11.279799 2.976108 2.806242 11.530841 4.118810 3.227326 12.832458 1.975454 0.769927 12.778061 3.145064 1.502934 12.806905 3.605381 2.449339 17.358236 3.886622 0.749279 15.673123 4.404450 1.777903 14.461596 4.457204 2.761210 15.014196 8.432849 0.642563 14.389011 7.372768 2.222877 13.371339 6.543339 3.032064 12.753923 9.254115 1.860704 12.554027 7.964151 2.617331 12.277934 6.883272 2.971160 9.401193 8.486318 0.699523 10.230485 7.931951 1.820319 10.758629 7.411347 2.681161 7.628871 5.967846 3.601266 9.181825 5.780742 3.607391 10.540956 5.636562 3.422024 12.360325 5.331789 2.334937
90  7.898082 2.795422 0.719251 8.748840 3.194982 1.746060 9.516003 3.635221 2.698055 10.832451 1.702051 2.392078 11.011507 3.047869 3.019690 11.371503 4.182423 3.296629 12.745954 2.211668 0.489708 12.675697 3.106152 1.529162 12.708391 3.615785 2.446908 17.086258 3.854923 0.761939 15.485542 4.383521 1.867927 14.226193 4.494994 2.839676 15.010302 8.418977 0.667720 14.325429 7.372437 2.217788 13.280012 6.547560 3.017875 12.376942 9.207452 1.871599 12.336171 7.985464 2.555719 12.146510 6.827322 2.985054 9.392545 8.515553 0.687823 10.177853 7.935994 1.788073 10.708726 7.373943 2.706183 7.440060 5.954911 3.613302 8.954994 5.816845 3.587855 10.357256 5.669632 3.417896 12.277594 5.338376 2.329942
91  7.876539 2.767325 0.763792 8.688496 3.158096 1.754107 9.434486 3.649343 2.738679 10.369928 1.730002 2.675719 10.733398 3.041808 3.244450 11.273551 4.208448 3.332428 12.753776 2.177340 0.472597 12.621378 3.098391 1.505126 12.618526 3.592607 2.427805 16.797834 3.754589 0.780388 15.257908 4.362373 1.915785 14.032500 4.504536 2.902597 14.996911 8.446168 0.615023 14.299027 7.362354 2.227696 13.212872 6.568592 2.998763 12.099443 9.131195 1.817894 12.020957 7.878197 2.554576 12.017135 6.765405 2.987413 9.417789 8.478027 0.671983 10.174741 7.934568 1.869348 10.651560 7.381398 2.712162 7.231133 5.933434 3.603782 8.761511 5.796124 3.534440 10.122412 5.712457 3.382707 12.183604 5.316670 2.343258
92  7.868320 2.793851 0.746243 8.628735 3.153931 1.788086 9.353230 3.663457 2.779172 9.973922 1.796994 2.930794 10.520838 3.114175 3.392035 11.122917 4.230955 3.363116 12.772795 2.184456 0.499997 12.601718 3.104820 1.511710 12.565580 3.581930 2.460674 16.501114 3.782757 0.831785 15.127281 4.275153 2.194314 13.812213 4.509586 2.984123 14.992377 8.405177 0.621313 14.266683 7.438838 2.188580 13.150187 6.602674 2.990560 11.767186 9.075874 1.846546 11.803530 7.791708 2.590411 11.904053 6.702133 3.018260 9.409395 8.493735 0.662805 10.103257 7.929957 1.844941 10.568716 7.382535 2.764009 6.957404 5.967221 3.562928 8.527144 5.841401 3.482924 9.918692 5.785447 3.330734 12.064216 5.328948 2.341762
93  7.877569 2.754639 0.732367 8.597364 3.158237 1.788199 9.273050 3.700031 2.793232 9.573404 1.919663 3.164200 10.312556 3.212892 3.418152 10.999350 4.218686 3.376714 12.772795 2.184456 0.499997 12.559496 3.077817 1.510655 12.499178 3.567280 2.403779 16.239172 3.769459 0.860263 14.929721 4.238088 2.298413 13.596291 4.540282 3.029651 14.987972 8.464475 0.597521 14.207650 7.447918 2.196169 13.085845 6.661245 2.989440 11.524062 9.027373 1.835156 11.642870 7.794540 2.576830 11.808519 6.660498 2.993181 9.417617 8.498704 0.646763 10.074853 7.933831 1.848346 10.531319 7.351382 2.765098 6.753592 6.027367 3.479872 8.308725 5.888759 3.399344 9.691339 5.810014 3.297327 11.951182 5.319598 2.359016
94  7.866351 2.777500 0.747096 8.567933 3.185786 1.816712 9.192993 3.736585 2.807325 9.223013 2.047619 3.338006 10.100474 3.266250 3.469816 10.859620 4.189576 3.407588 12.772795 2.184456 0.499997 12.508467 3.089479 1.468786 12.400726 3.577101 2.401970 15.903770 3.735020 0.923043 14.727820 4.278398 2.384920 13.377319 4.579911 3.097117 14.987693 8.422852 0.613660 14.197324 7.455686 2.179153 13.032475 6.670910 2.962596 11.325236 8.983542 1.825938 11.501143 7.765318 2.573108 11.697327 6.665736 2.991554 9.421394 8.502361 0.645304 10.044783 7.925938 1.850625 10.425840 7.386262 2.789968 6.557474 6.059702 3.337380 8.125693 5.938235 3.296106 9.482115 5.872730 3.222105 11.691973 5.294940 2.257527
95  7.830213 2.809911 0.713049 8.480647 3.217496 1.835289 9.105243 3.734410 2.828253 8.961722 2.092154 3.429077 9.894656 3.213653 3.485602 10.712358 4.131076 3.387631 12.753776 2.177340 0.472597 12.442663 3.097995 1.452148 12.329441 3.559800 2.409323 15.648094 3.718748 1.009007 14.530234 4.219352 2.490831 13.152305 4.613110 3.122494 14.991975 8.456719 0.605993 14.135743 7.507317 2.150111 12.978377 6.705314 2.924303 11.078762 8.942495 1.751762 11.332537 7.710822 2.556403 11.589518 6.644814 2.977320 9.402484 8.503658 0.649564 10.004747 7.921699 1.868990 10.401068 7.357200 2.810444 6.358670 6.108984 3.250078 7.895642 5.996324 3.225631 9.271303 5.928582 3.168960 11.570583 5.294891 2.253796
96  7.838456 2.783356 0.730621 8.420200 3.235536 1.857788 9.032038 3.764699 2.887740 8.688941 2.118535 3.517041 9.692441 3.209065 3.468123 10.542991 4.062132 3.374981 12.772795 2.184456 0.499997 12.397199 3.046190 1.470855 12.212522 3.562942 2.382068 15.368465 3.690585 1.096555 14.273183 4.289439 2.563088 12.901963 4.643496 3.167350 14.993790 8.455125 0.606979 14.090786 7.506128 2.169744 12.925199 6.734189 2.891329 10.845907 8.911352 1.697182 11.187229 7.673427 2.552798 11.493608 6.650697 2.942648 9.377269 8.502618 0.666504 9.963017 7.883976 1.882168 10.300575 7.319335 2.797101 6.162025 6.149772 3.146039 7.693433 6.013551 3.157692 9.121271 5.979205 3.127235 11.472541 5.298051 2.235654
97  7.822613 2.790553 0.714599 8.360472 3.257489 1.810845 8.915770 3.802464 2.896569 8.442580 2.069919 3.467515 9.499605 3.115398 3.404501 10.365011 3.976142 3.373361 12.726928 2.204579 0.462272 12.353586 3.041981 1.443881 12.166774 3.583503 2.347289 15.054736 3.652076 1.172964 13.988235 4.390508 2.451643 12.685411 4.709746 3.214607 14.982061 8.460997 0.628436 14.077074 7.524710 2.155382 12.845676 6.765007 2.866509 10.681368 8.818409 1.606797 10.986744 7.707010 2.453378 11.389304 6.648269 2.942622 9.676055 8.497566 0.773731 9.914511 7.944222 1.921121 10.247258 7.304997 2.813057 6.018903 6.190683 3.094452 7.528998 6.081994 3.066372 8.944339 5.986082 3.042325 11.303189 5.266245 2.267179
98  7.826641 2.766509 0.736975 8.274103 3.258433 1.857426 8.806911 3.856372 2.924714 8.208587 2.026368 3.409886 9.323990 3.047298 3.355056 10.182023 3.893258 3.345319 12.790236 2.238765 0.439116 12.332891 3.031576 1.480604 12.095565 3.565871 2.355070 14.793800 3.621809 1.244158 13.755633 4.397377 2.556794 12.440453 4.758060 3.251610 14.980775 8.479174 0.620605 13.904733 7.481090 1.998086 12.803717 6.797875 2.839215 10.525509 8.737649 1.563352 10.868571 7.675625 2.439038 11.290277 6.681244 2.946657 9.669625 8.552719 0.777858 9.681755 7.840594 1.758820 10.158936 7.318375 2.826289 5.823988 6.279086 3.010264 7.369075 6.126050 3.010965 8.787884 6.025366 3.004506 11.202769 5.274277 2.283323
99  7.831138 2.783835 0.747327 8.230993 3.233109 1.842150 8.699900 3.855605 2.931265 7.995697 1.979092 3.336007 9.109481 2.967855 3.274415 9.989440 3.776700 3.303547 12.747890 2.246244 0.412145 12.275335 3.044732 1.466314 12.063178 3.525729 2.352626 14.515620 3.597962 1.298904 13.532274 4.418458 2.617552 12.229607 4.774101 3.269047 14.991621 8.473790 0.619775 13.900881 7.508119 2.029126 12.768983 6.809372 2.811333 10.505652 8.562956 1.446450 10.714847 7.677364 2.333454 11.169260 6.724739 2.914783 9.573822 8.489488 0.702401 9.644743 7.834367 1.750074 10.124863 7.293170 2.859766 5.676488 6.303752 2.948587 7.209137 6.157104 2.935100 8.656848 6.042111 2.973382 11.105542 5.268608 2.280306
100  7.822534 2.780769 0.740771 8.183218 3.254377 1.880254 8.670520 3.873029 2.945334 7.831885 1.927886 3.255748 8.928342 2.889239 3.172756 9.840244 3.686857 3.238847 12.787613 2.253939 0.425456 12.230578 3.012525 1.453309 11.992072 3.507964 2.360611 14.243491 3.573330 1.360299 13.308537 4.379031 2.720851 11.977675 4.815613 3.288959 14.983654 8.472500 0.604650 13.850127 7.502548 2.009018 12.728993 6.824089 2.793906 10.300949 8.507350 1.297555 10.815838 7.656119 2.353270 11.089302 6.791365 2.880915 9.558578 8.479383 0.726513 9.613347 7.853647 1.772442 10.019984 7.328976 2.885446 5.569683 6.355665 2.858758 7.078461 6.207187 2.853636 8.489870 6.070218 2.921406 11.009112 5.250139 2.302512
101  7.828263 2.752447 0.768259 8.154202 3.264211 1.838085 8.584092 3.870694 2.965940 7.681404 1.807265 3.129288 8.779900 2.811164 3.084796 9.704273 3.609173 3.159042 12.732177 2.246824 0.418548 12.215145 2.992687 1.407364 11.925432 3.492527 2.304354 13.965500 3.508657 1.377085 13.141709 4.335559 2.747799 11.804746 4.860761 3.289932 14.989112 8.458610 0.615281 13.860704 7.496117 2.001260 12.683951 6.856261 2.773884 10.201264 8.453014 1.144828 10.761431 7.585488 2.231138 11.003388 6.851764 2.833758 9.528658 8.582984 0.769638 9.573267 7.835718 1.778674 9.995022 7.302606 2.821981 5.446707 6.379856 2.781254 6.962454 6.175449 2.795024 8.406794 6.083259 2.856900 10.970461 5.226007 2.310475
102  7.847380 2.766984 0.753813 8.085033 3.306172 1.875112 8.534837 3.912144 2.940169 7.551429 1.728937 3.032734 8.637900 2.731138 2.948907 9.578229 3.516879 3.105692 12.778988 2.240058 0.442832 12.210310 2.988919 1.428728 11.886665 3.514873 2.314807 13.613091 3.582838 1.170875 12.986223 4.348905 2.762688 11.660992 4.861825 3.267201 14.996968 8.462289 0.589847 13.827045 7.525077 2.017469 12.659755 6.863190 2.759269 10.116137 8.373989 1.071322 10.658617 7.652270 2.167699 10.906023 6.940372 2.823402 9.538537 8.585711 0.796679 9.523396 7.828642 1.762695 9.976451 7.309752 2.847928 5.308412 6.381584 2.725590 6.872612 6.246693 2.746071 8.281608 6.089877 2.830758 10.901816 5.223483 2.301023
103  7.824824 2.768870 0.750971 8.091548 3.288362 1.871209 8.477506 3.847551 2.998130 7.457952 1.674549 2.866376 8.582314 2.637433 2.865423 9.445227 3.443497 3.041666 12.762116 2.242839 0.404732 12.132977 2.994961 1.432914 11.827122 3.501317 2.303696 13.321051 3.558386 1.133157 12.827921 4.317611 2.732614 11.527640 4.857760 3.268128 14.985593 8.460562 0.616292 13.793990 7.529543 1.964316 12.636988 6.867621 2.722580 9.884945 8.477766 1.013781 10.520577 7.681147 2.081043 10.810221 7.046782 2.742568 9.511550 8.533975 0.791570 9.515275 7.853654 1.768214 9.865575 7.283854 2.887088 5.222714 6.364289 2.633381 6.742780 6.232601 2.632743 8.182423 6.091841 2.749003 10.853964 5.205083 2.295257
104  7.819874 2.777871 0.748673 8.019699 3.303419 1.867421 8.448516 3.887332 2.986440 7.335629 1.598139 2.718727 8.456153 2.597796 2.750441 9.350441 3.372137 2.957733 12.767222 2.218693 0.426086 12.121897 2.993057 1.380012 11.781170 3.521602 2.269125 13.074007 3.560256 1.072953 12.703182 4.268974 2.704825 11.436704 4.867937 3.266857 14.946659 8.462106 0.620985 13.776977 7.544720 1.956180 12.562995 6.872530 2.722175 9.859632 8.455066 0.944344 10.471163 7.686359 1.983883 10.699137 7.095778 2.728451 9.510454 8.578212 0.803897 9.488918 7.856875 1.758442 9.837662 7.247999 2.834984 5.128938 6.379531 2.495356 6.634345 6.230095 2.574246 8.074099 6.139640 2.695446 10.772529 5.234729 2.312556
105  7.787971 2.804981 0.709208 7.964137 3.292043 1.886505 8.342500 3.886654 2.992882 7.276892 1.512722 2.531353 8.358973 2.503385 2.603155 9.253181 3.298079 2.866891 12.754676 2.244221 0.411131 12.102856 3.023024 1.400363 11.760409 3.485615 2.247580 12.856623 3.541963 0.965520 12.609303 4.212206 2.637758 11.408375 4.823499 3.256737 14.958406 8.452283 0.615183 13.726028 7.563962 1.958210 12.553920 6.880262 2.683439 9.845851 8.454135 0.825047 10.393636 7.763652 1.852998 10.776493 7.275229 2.829233 9.521871 8.557902 0.797343 9.457187 7.812060 1.784306 9.773462 7.249219 2.859711 5.033084 6.398170 2.344640 6.534653 6.270053 2.448685 7.961658 6.135407 2.658243 10.755849 5.252518 2.275329
106  8.038009 2.734180 0.835615 7.848967 3.209725 1.979870 8.322219 3.865955 3.004502 7.188492 1.468855 2.391844 8.319996 2.392738 2.562263 9.159949 3.249448 2.821608 12.760279 2.226931 0.421104 12.087878 3.019670 1.397492 11.702920 3.501420 2.232462 12.648967 3.581326 0.849966 12.516291 4.174047 2.575832 11.379745 4.794280 3.252341 14.960769 8.473878 0.638366 13.682012 7.583859 1.968399 12.510347 6.900867 2.672197 9.827131 8.451791 0.814601 10.359426 7.728346 1.832201 10.716274 7.277246 2.802869 9.534954 8.557640 0.786386 9.404789 7.815641 1.781216 9.647241 7.238847 2.873403 4.898814 6.419762 2.201557 6.455232 6.266455 2.370129 7.843163 6.117458 2.627405 10.675918 5.230501 2.272214
107  8.108738 2.707992 0.818253 7.804227 3.195257 2.018556 8.285853 3.844555 3.024975 7.136892 1.395404 2.259404 8.249298 2.306793 2.497808 9.087347 3.188912 2.745509 12.732341 2.240601 0.424564 12.051591 2.959538 1.385556 11.631928 3.483155 2.241099 12.458181 3.461824 0.661149 12.436554 4.097269 2.475948 11.357002 4.729712 3.261002 14.946325 8.447908 0.597323 13.666688 7.574492 1.945910 12.458285 6.894376 2.633418 9.822717 8.437883 0.798650 10.344451 7.698098 1.807295 10.688533 7.238393 2.834393 9.372437 8.470057 0.654843 9.380969 7.814313 1.794521 9.632784 7.199388 2.842624 4.821041 6.403695 2.019878 6.354653 6.256277 2.223456 7.730328 6.078874 2.538564 10.592825 5.210514 2.279820
108  8.082032 2.718249 0.838305 7.807848 3.215038 2.014742 8.216535 3.865395 3.010936 7.091681 1.369015 2.111598 8.156141 2.265025 2.386680 9.029698 3.139328 2.704538 12.744733 2.221295 0.433552 12.043433 2.935076 1.443888 11.572423 3.469274 2.230306 12.413332 3.346882 0.525251 12.410447 4.067585 2.406591 11.361536 4.674860 3.235291 14.936181 8.474752 0.628416 13.652829 7.574196 1.933624 12.440750 6.893908 2.620058 9.848485 8.454206 0.784965 10.319837 7.725362 1.807353 10.650987 7.211093 2.791982 9.363816 8.503530 0.680049 9.341033 7.775692 1.732617 9.585988 7.247959 2.846247 4.779451 6.394525 1.814508 6.282215 6.271131 2.101431 7.670512 6.113920 2.473537 10.557409 5.195233 2.299052
109  8.075106 2.711495 0.820197 7.786220 3.228077 2.025656 8.200468 3.864578 3.019789 7.030777 1.379652 1.946901 8.084147 2.259395 2.260452 8.949285 3.078829 2.639633 12.757966 2.229678 0.419446 12.019188 2.907921 1.395979 11.553679 3.462739 2.204705 12.451419 3.248695 0.430596 12.395007 4.007518 2.268284 11.378633 4.597230 3.219892 14.978608 8.461634 0.629424 13.650018 7.551558 1.908152 12.411590 6.900086 2.597131 9.811748 8.420495 0.774983 10.309967 7.661684 1.822207 10.628288 7.240533 2.808150 9.340725 8.484764 0.652261 9.310037 7.796326 1.780137 9.569536 7.221906 2.851638 4.762927 6.433604 1.557115 6.238747 6.267753 1.978714 7.595305 6.093127 2.416299 10.514563 5.195095 2.277473
110  8.054252 2.729991 0.861899 7.786410 3.177317 1.972909 8.190385 3.910335 2.961589 6.965950 1.387999 1.777241 8.032634 2.209902 2.138494 8.881150 3.079487 2.549439 12.751831 2.206840 0.444532 11.968094 2.930360 1.370617 11.532958 3.426605 2.183268 12.475419 3.226233 0.404471 12.287640 3.947404 2.203983 11.377642 4.524109 3.229434 14.951317 8.462257 0.616070 13.638075 7.566592 1.917177 12.416914 6.864795 2.600358 9.823463 8.468164 0.818421 10.308240 7.794497 1.914298 10.586164 7.211057 2.815632 9.349329 8.518249 0.635554 9.283223 7.762742 1.773669 9.536633 7.238422 2.854098 4.766778 6.512604 1.368622 6.204008 6.295119 1.823988 7.510707 6.124558 2.348841 10.458807 5.167307 2.293175
111  8.110163 2.718473 0.826324 7.726243 3.202919 2.003466 8.108876 3.853699 2.995331 6.928023 1.364274 1.625815 7.983157 2.251762 2.059297 8.779545 3.058748 2.513364 12.748847 2.192879 0.446382 11.925797 2.913895 1.358243 11.434711 3.434688 2.183404 12.427522 3.174135 0.362480 12.237286 3.909931 2.170457 11.338675 4.497123 3.212144 14.967676 8.479609 0.631922 13.613597 7.535002 1.888916 12.394742 6.841136 2.585528 9.819367 8.460886 0.786373 10.304227 7.770296 1.874559 10.600540 7.201810 2.839753 9.362700 8.491651 0.614009 9.280087 7.790664 1.780718 9.477224 7.236373 2.831875 4.788204 6.565218 1.135335 6.166891 6.356367 1.712442 7.470265 6.149672 2.289915 10.412798 5.152358 2.286859
112  8.061569 2.704597 0.831474 7.713515 3.230604 1.976463 8.084858 3.915383 2.961713 6.848756 1.330790 1.589205 7.902010 2.245337 1.969655 8.729744 3.003626 2.437050 12.748513 2.205545 0.404378 11.917896 2.869131 1.384738 11.443293 3.401528 2.166684 12.429500 3.199376 0.380177 12.180437 3.913170 2.143435 11.281099 4.481263 3.206838 14.953794 8.485072 0.636478 13.592657 7.527931 1.859680 12.359749 6.856228 2.559062 9.805368 8.452979 0.784412 10.269749 7.732787 1.894737 10.567264 7.218142 2.841372 9.374935 8.512722 0.642113 9.288471 7.771795 1.782661 9.464456 7.236245 2.853945 4.812400 6.619595 0.914699 6.138838 6.414726 1.559486 7.349199 6.182926 2.256608 10.339656 5.175897 2.292807
113  8.007382 2.730249 0.807115 7.675672 3.207575 1.968050 8.028700 3.884499 2.980907 6.824401 1.308581 1.416052 7.897243 2.217051 1.855379 8.673069 3.000869 2.382795 12.742421 2.224043 0.431899 11.876813 2.905425 1.324854 11.395241 3.391867 2.136472 12.476467 3.157904 0.394299 12.140407 3.943304 2.124500 11.237804 4.450402 3.213742 14.994611 8.463591 0.631137 13.574944 7.502906 1.866577 12.312415 6.872226 2.523105 9.818764 8.472493 0.825184 10.285045 7.729386 1.903913 10.498142 7.174677 2.821185 9.400955 8.514940 0.656122 9.215407 7.774707 1.778301 9.417801 7.185838 2.802582 4.785349 6.634225 0.739216 6.127956 6.415684 1.435495 7.307948 6.181097 2.178399 10.270620 5.161765 2.306240
114  8.072435 2.675716 0.801112 7.673927 3.235942 1.972781 8.009907 3.906403 2.995490 6.854033 1.314606 1.275735 7.878538 2.199073 1.774728 8.633898 2.892295 2.391714 12.722581 2.228637 0.427474 11.890006 2.884599 1.330751 11.368558 3.429785 2.127431 12.426791 3.168710 0.374705 12.094359 3.889554 2.095191 11.169865 4.430968 3.204203 14.970035 8.488760 0.647624 13.533705 7.557124 1.797578 12.300112 6.892231 2.507585 9.851608 8.434496 0.839139 10.193372 7.729705 1.876941 10.498142 7.174677 2.821185 9.345142 8.515298 0.630317 9.193028 7.791420 1.793084 9.314588 7.217698 2.832447 4.825121 6.563141 0.679447 6.120105 6.362756 1.404649 7.243574 6.166753 2.128934 10.269505 5.178334 2.287706
115  7.776236 2.797861 0.794422 7.637567 3.244332 1.980046 7.953822 3.886724 3.001914 6.909222 1.271634 1.144074 7.875483 2.172724 1.655398 8.602765 2.869253 2.334341 12.731677 2.223863 0.428108 11.844007 2.890330 1.353836 11.332440 3.426766 2.066325 12.428270 3.179570 0.350268 12.053967 3.904342 2.097717 11.168296 4.428793 3.169032 14.989665 8.485005 0.647277 13.499453 7.510117 1.795995 12.272073 6.903192 2.471601 9.839637 8.458463 0.785920 10.224465 7.659532 1.804802 10.441599 7.154573 2.804725 9.283560 8.501210 0.766285 9.128927 7.737299 1.807481 9.286394 7.110990 2.873713 4.818034 6.574201 0.679393 6.091564 6.367159 1.384445 7.213027 6.153265 2.146270 10.213378 5.165693 2.281928
116  7.753461 2.753319 0.782255 7.611402 3.219369 1.990085 7.934077 3.843836 3.038901 6.955515 1.318683 0.999406 7.855617 2.223006 1.575176 8.536894 2.864284 2.268960 12.734660 2.196259 0.453831 11.808295 2.903017 1.298291 11.272552 3.420728 2.061707 12.465423 3.181749 0.416170 12.021815 3.911333 2.086434 11.130861 4.441401 3.183941 15.015543 8.515631 0.657206 13.485301 7.544562 1.738916 12.225190 6.919623 2.425649 9.832816 8.441198 0.768121 10.203372 7.653676 1.857158 10.400202 7.191334 2.846785 9.160316 8.619006 0.947808 9.014525 7.719517 1.998630 9.189287 6.990027 3.003796 4.821903 6.573527 0.675612 6.083264 6.356154 1.388792 7.154673 6.112736 2.216556 10.143358 5.164218 2.275416
117  7.758688 2.713676 0.743096 7.608263 3.215114 2.023680 7.905155 3.883459 3.027367 7.008724 1.328432 0.809788 7.865829 2.188503 1.488338 8.542544 2.832164 2.260507 12.738791 2.251019 0.411502 11.791876 2.887773 1.296269 11.253684 3.414090 2.036126 12.452382 3.168731 0.372296 12.003732 3.970336 2.077302 11.116746 4.441934 3.151675 15.057602 8.537421 0.711729 13.457898 7.543050 1.704751 12.161887 6.937345 2.359504 9.814015 8.419951 0.792538 10.217046 7.633823 1.842374 10.354334 7.184572 2.844935 8.926515 8.614409 1.172935 8.799046 7.673594 2.186643 9.155676 6.816146 3.060694 4.815288 6.562397 0.690800 6.047964 6.379038 1.436103 7.129078 6.127707 2.246812 10.108236 5.189629 2.254097
118  7.753862 2.714283 0.701902 7.593584 3.198042 1.970145 7.849268 3.863816 3.033756 7.034857 1.305530 0.776951 7.876594 2.205842 1.414747 8.516511 2.826463 2.210696 12.783611 2.234570 0.446145 11.809828 2.894394 1.265633 11.282630 3.455246 2.025779 12.465394 3.170111 0.368072 11.945056 3.971987 2.040368 11.049163 4.474448 3.159266 15.090332 8.502985 0.723404 13.395290 7.555453 1.646426 12.114655 6.939648 2.333777 9.791175 8.442406 0.782916 10.144653 7.671014 1.815097 10.312245 7.155391 2.852676 8.592443 8.543095 1.371978 8.607625 7.564129 2.348073 8.935235 6.666206 2.980226 4.812596 6.548630 0.660685 5.970679 6.343117 1.452847 7.049381 6.091685 2.285233 10.056434 5.204411 2.250608
119  7.735706 2.723141 0.711399 7.594043 3.171910 2.022861 7.829428 3.843397 3.045231 7.048169 1.323931 0.694196 7.879127 2.180677 1.386342 8.479192 2.805105 2.187794 12.750537 2.231054 0.425853 11.768247 3.000477 1.253349 11.239419 3.475093 2.003037 12.500261 3.183688 0.413940 11.923458 4.004201 2.008439 10.999158 4.473973 3.119533 15.050882 8.532360 0.743138 13.354151 7.580532 1.621966 12.084136 6.970381 2.299260 9.773056 8.453311 0.740221 10.107737 7.657528 1.835822 10.266354 7.148803 2.850956 8.239097 8.514570 1.592465 8.402933 7.503356 2.497324 8.829146 6.547511 3.077185 4.810285 6.582357 0.670597 5.947096 6.344815 1.515790 7.019747 6.120629 2.321198 9.980526 5.215066 2.258240
120  7.764873 2.709538 0.737944 7.541485 3.221874 1.971917 7.822099 3.826982 3.026234 7.086195 1.324263 0.710907 7.890086 2.221106 1.419753 8.484385 2.822525 2.195659 12.743435 2.250160 0.464194 11.760096 2.990275 1.252968 11.195776 3.533044 1.965239 12.531462 3.172079 0.428498 11.854630 4.007121 2.019958 10.963601 4.480863 3.107953 15.006132 8.515918 0.730444 13.274702 7.532355 1.653741 12.038235 6.964131 2.335364 9.825371 8.462857 0.765224 10.118766 7.667330 1.853440 10.210752 7.194905 2.869120 7.783700 8.463474 1.935003 8.150688 7.379620 2.694879 8.785327 6.465113 3.105623 4.765856 6.544166 0.689598 5.946482 6.326652 1.511322 6.995279 6.097727 2.367718 9.933480 5.233949 2.246279
121  7.794934 2.751829 0.711713 7.508245 3.201258 1.985601 7.773686 3.823800 3.051598 7.066298 1.332836 0.733272 7.848245 2.177209 1.416067 8.454480 2.808136 2.224093 12.722413 2.239779 0.440844 11.710273 3.025769 1.208245 11.146561 3.515322 1.933748 12.510601 3.176015 0.426301 11.860626 4.049887 1.981061 10.942965 4.476353 3.132302 14.925255 8.451454 0.747377 13.234306 7.536095 1.658325 11.968040 6.932800 2.371848 9.816722 8.402700 0.802285 10.107683 7.639493 1.865376 10.168697 7.165897 2.877000 7.409683 8.354461 2.236356 7.965600 7.303057 2.874351 8.749163 6.387415 3.144699 4.785453 6.596244 0.684236 5.898483 6.330310 1.541904 6.972182 6.074026 2.384988 9.894745 5.205871 2.228868
122  7.723904 3.028158 0.458568 7.500385 3.170476 2.004789 7.746560 3.787012 3.044105 7.100253 1.310027 0.733647 7.826204 2.181989 1.437635 8.409695 2.772783 2.252979 12.705091 2.281648 0.465913 11.691225 2.991390 1.317481 11.122088 3.476200 1.978073 12.534451 3.176774 0.421770 11.829759 4.012380 1.998654 10.926635 4.474717 3.117013 14.835005 8.402492 0.742937 13.142221 7.468671 1.729569 11.839516 6.885528 2.434980 9.798498 8.442900 0.792822 10.092198 7.656476 1.846541 10.145272 7.129676 2.859046 7.081942 8.184583 2.683402 7.824912 7.230928 3.068927 8.679448 6.364612 3.189308 4.763130 6.532365 0.701019 5.797800 6.173608 1.702531 6.890767 5.920180 2.593324 9.839474 5.205748 2.249286
123  7.726061 3.036130 0.486835 7.479026 3.134536 2.031412 7.746873 3.764650 3.069521 7.066100 1.288473 0.715735 7.825248 2.114195 1.482830 8.387696 2.757678 2.283618 12.638615 2.291308 0.523576 11.581430 3.034044 1.276209 11.013132 3.459759 2.056363 12.519541 3.172335 0.434555 11.799109 4.008123 1.989143 10.912459 4.443920 3.117220 14.661997 8.276084 0.757289 13.035740 7.375803 1.807603 11.784579 6.826386 2.519762 9.833416 8.435499 0.770726 10.080838 7.587461 1.893548 10.122844 7.159492 2.875408 6.755873 8.125965 2.871730 7.713102 7.088926 3.220580 8.648190 6.268114 3.234074 4.791088 6.592806 0.680473 5.864725 6.288050 1.572863 6.835347 5.899377 2.599403 9.774380 5.202179 2.238791
124  7.678468 3.000632 0.649069 7.518314 3.167044 2.015465 7.745735 3.796283 3.116222 7.074608 1.310640 0.737984 7.783353 2.104054 1.503440 8.354569 2.723266 2.339437 12.586661 2.271381 0.662427 11.522179 3.001038 1.456690 10.909317 3.452395 2.157835 12.522294 3.194908 0.435186 11.768288 4.006374 2.011509 10.831477 4.419270 3.118940 14.533821 8.248020 0.782561 12.897289 7.304840 1.893850 11.663624 6.761560 2.601990 9.789316 8.408476 0.777050 10.019153 7.614312 1.891597 10.042834 7.103579 2.841560 6.504843 7.919020 3.059098 7.565418 6.969888 3.298282 8.578937 6.231216 3.257272 4.795830 6.531922 0.691096 5.833642 6.289864 1.630471 6.788777 5.871822 2.650136 9.733887 5.160741 2.274383
125  7.521243 2.952981 0.760891 7.380353 3.171466 2.184183 7.759215 3.860732 3.200527 7.055626 1.311045 0.710425 7.774102 2.079646 1.512769 8.309094 2.699707 2.387051 12.538901 2.292566 0.836198 11.433931 2.986121 1.623393 10.869822 3.352949 2.470345 12.500911 3.149801 0.410191 11.738183 3.963374 1.974329 10.810143 4.364414 3.118133 14.328960 8.124774 0.848640 12.770406 7.230394 1.985494 11.511196 6.684849 2.678180 9.816960 8.425458 0.751640 10.004768 7.610151 1.865338 9.978395 7.104649 2.866043 6.261153 7.751666 3.249521 7.446769 6.924890 3.349249 8.498175 6.235693 3.261866 4.780946 6.587207 0.695644 5.785555 6.285728 1.603194 6.722614 5.846913 2.687230 9.606665 5.150416 2.263653
126  7.274599 2.625592 1.254889 7.216859 3.262456 2.358064 7.896805 4.109982 3.167005 7.069031 1.317055 0.721049 7.747339 2.105455 1.546392 8.236707 2.696225 2.401003 12.449392 2.290775 1.053530 11.289085 3.016186 1.810347 10.723312 3.430828 2.609284 12.489078 3.156566 0.396159 11.712174 3.946219 1.966570 10.766091 4.345927 3.110869 14.125753 8.066603 0.878412 12.612809 7.222780 2.108055 11.363937 6.618090 2.784341 9.794366 8.403471 0.727784 9.959704 7.557551 1.897085 9.898262 7.048894 2.832449 6.072745 7.661493 3.338486 7.296345 6.861799 3.390003 8.345398 6.227762 3.284310 4.757815 6.540668 0.700972 5.745305 6.264064 1.644810 6.705398 5.803431 2.722582 9.547700 5.138026 2.241910
127  6.993114 2.754263 1.549380 7.115598 3.289850 2.619730 7.925968 4.250478 3.205356 7.026780 1.299942 0.723964 7.612034 2.327071 1.312293 8.181610 2.661573 2.433451 12.355787 2.346106 1.220500 11.202612 3.052324 1.935629 10.565458 3.453837 2.709188 12.526533 3.149853 0.407854 11.687117 3.959258 1.965197 10.713563 4.336267 3.090096 13.953754 8.042063 0.950859 12.465938 7.131719 2.219438 11.194359 6.559945 2.869378 9.805804 8.405291 0.728278 9.885323 7.647897 1.971508 9.819346 7.059440 2.833377 5.880158 7.590810 3.343251 7.103065 6.876861 3.357768 8.191405 6.280749 3.282576 4.776463 6.576208 0.665506 5.686562 6.233785 1.672199 6.621497 5.798868 2.743576 9.445101 5.131866 2.264262
128  6.614137 2.835474 1.713398 6.956527 3.344907 2.850217 7.943549 4.325499 3.285536 7.050519 1.338233 0.736275 7.551644 2.322037 1.343611 8.024100 2.927272 2.178644 12.292436 2.220594 1.585542 11.069195 3.034111 2.070370 10.376174 3.515726 2.795269 12.502495 3.160670 0.385877 11.600535 3.954475 1.944719 10.631914 4.294496 3.090537 13.686597 7.943148 1.025816 12.257334 7.058989 2.333374 11.026746 6.492198 2.927420 9.777603 8.418941 0.757779 9.821283 7.680145 1.972888 9.735234 7.026535 2.790423 5.649600 7.627820 3.271944 6.947913 6.891370 3.309514 8.006509 6.315301 3.263862 4.765323 6.575119 0.699525 5.658905 6.231990 1.694510 6.555862 5.774218 2.780380 9.346857 5.136058 2.265186
129  6.175497 2.569886 2.274414 6.834857 3.357576 3.115669 7.893655 4.358571 3.351553 7.041363 1.295535 0.695173 7.528018 2.314883 1.330174 7.996282 2.951934 2.170957 12.132909 2.222781 1.665628 10.904753 3.063559 2.163948 10.234426 3.572386 2.852583 12.518502 3.162286 0.434823 11.505802 3.966218 1.875066 10.595573 4.263720 3.077647 13.451015 7.937624 1.074215 12.069058 7.041460 2.384727 10.836740 6.429246 2.975605 9.804431 8.419976 0.765035 9.757124 7.667363 1.974067 9.670934 7.028148 2.815419 5.414734 7.643385 3.188039 6.727626 6.931666 3.231495 7.828946 6.352657 3.243791 4.752290 6.540980 0.673356 5.617128 6.209577 1.721771 6.455606 5.726481 2.836266 9.269568 5.099288 2.272532
130  5.786776 2.489990 2.605934 6.718175 3.402078 3.337963 7.830387 4.372033 3.387758 7.040518 1.313149 0.697525 7.573435 2.063592 1.623637 7.918979 2.924222 2.206727 11.922617 2.361888 1.590322 10.759327 3.068594 2.241862 10.039554 3.566305 2.898088 12.540832 3.190019 0.452848 11.547526 3.823891 2.045920 10.519758 4.244796 3.050596 13.180773 7.911274 1.140143 11.875688 7.016462 2.417493 10.640336 6.340857 3.039388 9.774835 8.410168 0.756772 9.693985 7.691531 2.033189 9.568364 7.003067 2.798987 5.264861 7.645022 3.095636 6.554556 6.942148 3.169919 7.644314 6.377475 3.192817 4.755316 6.559601 0.699669 5.532987 6.169393 1.772937 6.401157 5.705944 2.842113 9.156860 5.098418 2.264720
131  5.496272 2.515887 2.924404 6.591243 3.418050 3.478748 7.741940 4.296437 3.433165 7.032585 1.303376 0.700073 7.535617 2.074761 1.620218 7.843195 2.933029 2.237776 11.778625 2.290405 1.699859 10.611514 3.057969 2.324996 9.866853 3.589451 2.930437 12.547421 3.152258 0.440153 11.521635 3.790502 2.039695 10.503386 4.222430 3.039792 12.934324 7.870893 1.164719 11.696468 6.951309 2.516885 10.428203 6.264620 3.082497 9.802144 8.388366 0.714486 9.654413 7.709389 2.003299 9.507839 7.006603 2.774198 5.086215 7.658316 2.979488 6.370528 6.957309 3.070212 7.464512 6.391323 3.148900 4.727860 6.523652 0.669774 5.486647 6.187033 1.734948 6.330147 5.642346 2.882912 9.074472 5.065706 2.238985
132  5.268328 2.497896 3.156361 6.442308 3.507292 3.508818 7.647542 4.265380 3.461215 7.034930 1.302067 0.728563 7.520163 2.072039 1.650303 7.795329 2.917172 2.276472 11.519579 2.133437 1.836823 10.372818 2.976033 2.393246 9.673624 3.575191 2.982918 12.545841 3.162611 0.430072 11.487908 3.783799 2.048649 10.444732 4.178838 3.034540 12.684786 7.841681 1.211920 11.511827 6.878765 2.569287 10.253723 6.184405 3.119882 9.761589 8.432628 0.774694 9.589535 7.670236 1.971436 9.527167 6.952703 2.717170 4.916676 7.677834 2.819567 6.189820 7.003149 2.962857 7.314156 6.426758 3.101455 4.739256 6.550645 0.680875 5.461716 6.147680 1.730184 6.257852 5.601758 2.899500 8.969486 5.003406 2.266552
133  5.078462 2.477111 3.298100 6.328927 3.451479 3.547245 7.501561 4.194158 3.437003 7.040796 1.298685 0.715776 7.503740 2.061536 1.676663 7.756074 2.869515 2.299171 11.287808 2.003433 1.951928 10.117798 2.967557 2.459093 9.518271 3.610683 3.003054 12.642899 3.039193 0.614783 11.483442 3.763828 2.034853 10.400044 4.144652 2.996500 12.392274 7.776029 1.193695 11.357829 6.844718 2.638360 10.095634 6.090106 3.170567 9.818763 8.440467 0.792370 9.589421 7.672700 1.916174 9.525496 6.933460 2.664727 4.754080 7.697309 2.673037 6.022367 7.011242 2.898035 7.174407 6.444492 3.025616 4.726945 6.502298 0.697579 5.406890 6.102852 1.775384 6.232173 5.565250 2.890563 8.868355 4.972049 2.257878
134  4.901718 2.513288 3.294183 6.180586 3.410777 3.598682 7.358246 4.118458 3.459529 7.033617 1.297101 0.717820 7.431825 2.051116 1.674382 7.718150 2.858332 2.317056 11.003937 1.934842 1.976166 9.950469 2.940811 2.509913 9.350924 3.608294 3.031144 12.633695 3.046094 0.627607 11.484981 3.733786 2.019243 10.394963 4.085605 2.997965 12.192692 7.714774 1.261677 11.169338 6.773190 2.716077 9.946533 5.993329 3.210379 9.800361 8.476792 0.798681 9.568499 7.644816 1.896025 9.466268 6.927451 2.632472 4.652748 7.708122 2.546264 5.912214 7.015217 2.764241 7.056045 6.463226 2.963756 4.710962 6.535656 0.639049 5.371304 6.074350 1.807853 6.160090 5.524801 2.907160 8.805254 4.961194 2.242195
135  4.750650 2.486354 3.386920 6.035063 3.315227 3.618176 7.227774 4.041646 3.451091 7.039586 1.330805 0.727047 7.419680 2.020050 1.666343 7.651277 2.835051 2.332335 10.758502 1.801722 2.021118 9.762486 2.888307 2.554078 9.206635 3.613119 3.026724 12.658452 3.039135 0.658959 11.454860 3.706201 2.023667 10.338878 4.059846 2.953825 11.926083 7.685115 1.319048 10.973463 6.713520 2.753100 9.768890 5.881393 3.218544 9.754665 8.502774 0.814353 9.536901 7.633298 1.927061 9.372378 6.918087 2.618986 4.505104 7.726882 2.404068 5.768467 7.026125 2.666406 6.881792 6.486240 2.913981 4.702803 6.500002 0.631065 5.331379 6.066115 1.782598 6.088184 5.484451 2.923735 8.739626 4.820944 2.315773
136  4.571009 2.450429 3.403766 5.918707 3.237849 3.575978 7.079950 3.965494 3.418928 7.029277 1.297895 0.716627 7.380205 2.052725 1.667780 7.613796 2.854671 2.345695 10.424268 1.655869 2.041268 9.585449 2.861895 2.575838 9.103899 3.609789 3.031185 12.657355 3.001775 0.636687 11.410562 3.673096 2.045707 10.346189 4.000926 2.967484 11.677320 7.708262 1.376545 10.799781 6.672164 2.831043 9.597018 5.803973 3.256804 9.730877 8.466234 0.794046 9.475526 7.661574 1.905739 9.354324 6.889431 2.601156 4.405709 7.728282 2.282474 5.635316 7.023912 2.595386 6.773243 6.497355 2.846125 4.711256 6.515906 0.684360 5.311767 6.085714 1.807529 6.034430 5.464123 2.929516 8.654181 4.802784 2.320153
137  4.419946 2.406484 3.420309 5.731730 3.191682 3.582127 6.945684 3.873594 3.426147 7.028726 1.301027 0.737238 7.345727 1.980142 1.671283 7.547078 2.831258 2.361137 10.134597 1.577126 1.992302 9.369406 2.827564 2.536885 8.984627 3.634523 3.043325 12.667627 2.992886 0.688319 11.433796 3.644336 1.992814 10.275270 3.985301 2.944151 11.403212 7.669794 1.392541 10.700332 6.706999 2.970432 9.449993 5.728624 3.251256 9.724905 8.431041 0.797592 9.425175 7.672343 1.878053 9.185073 6.942203 2.702937 4.301195 7.740458 2.128322 5.544518 7.031135 2.491472 6.643682 6.500360 2.776032 4.672348 6.526887 0.650517 5.228681 6.008938 1.819128 5.982479 5.421011 2.959352 8.565566 4.789907 2.327779
138  4.258899 2.386154 3.444946 5.591091 3.124082 3.561944 6.786795 3.825410 3.391695 7.039025 1.296762 0.698540 7.330910 2.040234 1.736692 7.480471 2.807771 2.376693 9.785690 1.506389 1.981919 9.194769 2.788580 2.558019 8.853713 3.662672 3.051665 12.647361 3.002136 0.643741 11.412812 3.658144 1.964671 10.265338 3.961953 2.904638 11.110683 7.601837 1.333249 10.501686 6.696733 3.030809 9.302764 5.654967 3.258216 9.800600 8.299032 0.666016 9.399472 7.608743 1.838472 9.124409 6.946187 2.678555 4.206623 7.765606 2.042773 5.448798 7.077330 2.403017 6.529090 6.531060 2.726531 4.678208 6.504997 0.652044 5.156456 5.899220 1.982034 5.942403 5.456468 2.980193 8.514653 4.753701 2.338478
139  4.091961 2.350286 3.434407 5.428626 3.059504 3.558608 6.610620 3.774925 3.366583 7.034304 1.312112 0.706206 7.266006 2.038703 1.743803 7.423832 2.819824 2.366964 9.475097 1.290781 2.095751 9.045639 2.583860 2.736894 8.760745 3.666583 3.053499 12.651848 2.995473 0.672895 11.389745 3.622157 1.988046 10.259642 3.934079 2.909701 10.811076 7.564982 1.293577 10.314748 6.706536 3.084403 9.175030 5.573565 3.262419 9.829614 8.320361 0.688850 9.374675 7.661703 1.899173 9.087748 6.986086 2.671954 4.122582 7.741513 1.900933 5.340040 7.044681 2.296565 6.437212 6.555880 2.669302 4.687355 6.496976 0.617262 5.167068 5.931308 1.968731 5.883093 5.396934 2.990376 8.416516 4.768453 2.332092
140  3.960747 2.302800 3.389316 5.294075 3.024806 3.487432 6.510562 3.703950 3.334135 7.044119 1.316319 0.723312 7.148339 2.265563 1.436168 7.395794 2.813124 2.364113 9.172976 1.299992 2.040792 8.851529 2.586654 2.719797 8.667230 3.677144 3.073989 12.656970 3.006190 0.638389 11.386500 3.617663 1.967180 10.214393 3.923029 2.883878 10.526752 7.519660 1.258099 10.210086 6.668611 3.068149 9.063211 5.560104 3.250167 9.800451 8.302059 0.701517 9.342982 7.674169 1.826066 9.063726 6.950253 2.654234 3.987290 7.796625 1.837386 5.258222 7.088013 2.214315 6.314273 6.594065 2.600438 4.675007 6.535737 0.647655 5.110849 5.904762 1.951534 5.835547 5.415938 2.991626 8.343359 4.780489 2.334381
141  3.822959 2.249723 3.339451 5.146288 2.939297 3.445333 6.380118 3.645272 3.301615 7.036708 1.310141 0.725986 7.138939 2.270843 1.422815 7.329378 2.789458 2.379893 8.921917 1.327451 1.910526 8.708108 2.542963 2.687035 8.591927 3.640822 3.037241 12.650941 3.007806 0.660234 11.378974 3.622831 1.957537 10.216588 3.885848 2.856812 10.262242 7.466821 1.174773 10.050014 6.653221 3.066898 8.975257 5.534239 3.237138 9.742047 8.315873 0.695608 9.311962 7.688165 1.848672 8.984982 6.962197 2.656776 3.940090 7.805657 1.704880 5.190970 7.094603 2.122565 6.254138 6.605610 2.538240 4.666627 6.529619 0.622795 5.065609 5.889934 1.953040 5.762581 5.391296 2.990023 8.280622 4.741835 2.362661
142  3.677124 2.216474 3.297546 5.047688 2.874347 3.423694 6.267069 3.581178 3.271903 7.023071 1.296856 0.725306 7.108019 2.251555 1.460915 7.292065 2.808857 2.393460 8.712503 1.348855 1.767561 8.587918 2.526504 2.570314 8.500176 3.559441 3.023797 12.683986 2.981791 0.640927 11.356232 3.598475 1.968226 10.197104 3.880348 2.847699 10.030353 7.416106 1.117256 9.953289 6.649266 2.940389 8.898144 5.550666 3.225248 9.734911 8.303223 0.713846 9.284658 7.679949 1.815161 8.924289 6.966436 2.632630 3.889412 7.778926 1.578608 5.107751 7.099045 2.023213 6.135967 6.588386 2.497132 4.663901 6.534867 0.656484 5.038054 5.863550 1.963533 5.687890 5.369929 2.977604 8.227057 4.694144 2.375506
143  3.537580 2.200316 3.248930 4.920513 2.839385 3.338634 6.138099 3.544303 3.236810 7.007089 1.301598 0.730322 7.062280 2.242768 1.444973 7.216146 2.749371 2.434855 8.473974 1.543642 1.457646 8.474633 2.503055 2.525967 8.465829 3.461326 3.025199 12.691775 2.975685 0.660933 11.356483 3.569028 1.918671 10.142405 3.866057 2.821259 9.610020 7.512636 0.728331 9.873642 6.638477 2.894234 8.857376 5.557943 3.192821 9.727116 8.314012 0.721347 9.265263 7.596472 1.752699 8.909420 6.975697 2.609057 3.840629 7.800729 1.437391 5.049224 7.089773 1.923917 6.047106 6.584816 2.489774 4.662324 6.506670 0.626980 5.009352 5.834505 1.936908 5.666367 5.315076 2.997642 8.152193 4.717478 2.355391
144  3.419122 2.165300 3.197877 4.793751 2.828878 3.300919 6.012478 3.476322 3.185913 6.988816 1.299511 0.739177 7.007446 2.215102 1.453310 7.178930 2.768660 2.448486 8.305095 1.525361 1.334363 8.356101 2.433012 2.423032 8.388182 3.406192 2.983296 12.677501 2.971214 0.644761 11.329279 3.552945 1.900067 10.103572 3.857066 2.790507 9.489658 7.531242 0.645007 9.779731 6.647709 2.847866 8.808173 5.577470 3.203952 9.742949 8.306375 0.709713 9.177831 7.560066 1.741491 8.748889 6.918376 2.419569 3.810829 7.797181 1.284923 4.981916 7.098409 1.842536 5.931802 6.607462 2.422363 4.672102 6.514577 0.596378 4.968356 5.847347 2.004848 5.593706 5.317307 2.976989 8.076658 4.701101 2.357238
145  3.299715 2.114802 3.128476 4.662034 2.780838 3.227327 5.910441 3.447016 3.134994 7.003955 1.266231 0.715050 6.999330 2.239173 1.470582 7.131763 2.754186 2.422796 8.094521 1.555488 1.166819 8.225668 2.379415 2.328866 8.341755 3.327679 2.959610 12.696794 2.977372 0.675120 11.316111 3.570318 1.935203 10.106036 3.819827 2.771354 9.372334 7.516353 0.568574 9.726809 6.672659 2.772146 8.778917 5.598469 3.188217 9.726475 8.319080 0.691385 9.171517 7.545128 1.739567 8.718118 6.859192 2.373790 3.805046 7.768685 1.143808 4.917395 7.110938 1.705181 5.899876 6.623374 2.363317 4.674509 6.534376 0.604349 4.959084 5.806087 1.960875 5.574223 5.247341 3.015006 8.017011 4.678893 2.355230
146  3.212878 2.094735 3.062393 4.566065 2.750569 3.173370 5.792251 3.417785 3.095766 6.995293 1.292244 0.728911 6.962428 2.198343 1.505938 7.065766 2.730226 2.438953 7.978281 1.569437 1.120692 8.149852 2.559753 2.074077 8.281094 3.275960 2.900822 12.688122 2.990098 0.635177 11.303509 3.572956 1.896308 10.052044 3.837497 2.745930 9.297758 7.579726 0.428544 9.616932 6.687843 2.609241 8.753454 5.660098 3.150868 9.744450 8.323627 0.731284 9.136395 7.553524 1.696363 8.647663 6.905829 2.373564 3.831674 7.761609 0.965249 4.921144 7.079607 1.606356 5.811848 6.606956 2.290070 4.671024 6.555735 0.616441 4.962749 5.955466 1.836075 5.527016 5.266503 3.016196 7.955093 4.659690 2.368606
147  3.078536 2.029006 2.976434 4.471196 2.704684 3.101304 5.702073 3.371254 3.051499 7.008661 1.313256 0.690588 6.967529 2.185087 1.497559 7.037097 2.718015 2.436906 7.856745 1.584397 0.979766 8.010346 2.496849 2.023444 8.220708 3.099835 2.951438 12.667121 2.982710 0.655094 11.256288 3.531231 1.893569 10.039149 3.810004 2.730633 9.277171 7.619401 0.405145 9.587319 6.716284 2.451790 8.698623 5.655036 3.122753 9.718862 8.309309 0.717170 9.123822 7.494467 1.704071 8.748540 6.888202 2.396089 3.840168 7.644052 0.725851 4.911116 7.020084 1.446404 5.753960 6.568165 2.125125 4.640421 6.512772 0.615063 4.914563 5.949187 1.868592 5.452812 5.218551 3.022880 7.888896 4.639156 2.357785
