# Supplementary material for: Kinematics of male Eupalaestrus weijenberghi (Araneae, Theraphosidae) locomotion on different substrates and inclines
Source: PeerJ. 2019 Sep 26;7:e7748. doi: 10.7717/peerj.7748 (PMC6766366; doi:10.7717/peerj.7748)
Supplement: Supplemental Information 1 [file peerj-07-7748-s001.zip › Silva-Pereyra et al 2019 - Supplementary document - Kinematic data/623t0.3d]

1  19.901403 9.233116 3.276893 NaN NaN NaN  16.630396 8.242012 2.443479 17.145201 9.991529 3.745280 NaN NaN NaN  15.222418 7.877621 3.681983 11.506590 8.278724 3.259223 NaN NaN NaN  14.287588 10.226301 3.937259 10.337831 4.916093 4.260921 NaN NaN NaN  13.650743 6.826677 3.660492 9.884436 3.987226 1.205491 NaN NaN NaN  12.433230 4.942705 3.117332 15.969846 3.932906 0.815097 NaN NaN NaN  14.726516 4.246681 3.430689 16.115255 4.737545 0.429423 NaN NaN NaN  15.768808 5.156765 2.610637 19.194906 6.117508 3.628354 NaN NaN NaN  16.182104 6.160257 3.597237 14.185948 6.612275 2.249443
2  19.942564 9.199400 3.274565 NaN NaN NaN  16.712809 8.176900 2.502132 17.345669 10.006484 3.718138 NaN NaN NaN  15.417636 8.023128 3.637667 12.138045 8.574035 2.954961 NaN NaN NaN  14.296804 10.203342 3.933207 11.981134 7.261244 3.092743 NaN NaN NaN  13.539351 6.839174 3.662569 9.897296 3.973945 1.197603 NaN NaN NaN  12.505211 4.954290 3.102638 16.003361 3.935772 0.624507 NaN NaN NaN  14.894155 4.065252 3.360481 16.118526 4.762088 0.352505 NaN NaN NaN  15.790695 5.069107 2.680112 19.284698 6.018467 3.612952 NaN NaN NaN  16.342459 6.090063 3.599729 14.242103 6.578121 2.236094
3  19.922951 9.208982 3.276598 NaN NaN NaN  16.750347 8.213187 2.506992 17.517733 10.032904 3.679698 NaN NaN NaN  15.547069 8.077218 3.622119 12.181396 8.573118 2.949625 NaN NaN NaN  14.390919 10.286073 3.923018 12.091857 7.255613 3.071177 NaN NaN NaN  13.521907 6.916607 3.647322 9.927672 4.024627 1.143764 NaN NaN NaN  12.554163 4.934931 3.095458 16.052359 3.994467 0.407017 NaN NaN NaN  14.879888 4.476186 2.441338 16.096516 4.775171 0.342664 NaN NaN NaN  15.783222 5.110524 2.653159 19.419348 5.970383 3.615506 NaN NaN NaN  16.500626 6.083120 3.582718 14.292829 6.595868 2.279755
4  19.929720 9.235688 3.267692 NaN NaN NaN  16.840275 8.183290 2.585044 17.600443 9.950739 3.645180 NaN NaN NaN  15.665985 8.128139 3.589490 12.155445 8.614031 2.943053 NaN NaN NaN  14.436418 10.199818 3.923573 12.090286 7.279023 3.061628 NaN NaN NaN  13.479296 6.990495 3.627641 9.929815 3.969310 1.197419 NaN NaN NaN  12.604458 4.974333 3.062982 16.361406 3.512529 1.906407 NaN NaN NaN  14.900684 4.386900 2.500403 16.104427 4.750851 0.330382 NaN NaN NaN  15.838328 5.105328 2.637048 19.562376 5.859297 3.603156 NaN NaN NaN  16.604809 6.008927 3.557643 14.358776 6.562784 2.274960
5  19.921253 9.219375 3.278613 NaN NaN NaN  16.876709 8.124665 2.558772 17.817593 9.957610 3.611485 NaN NaN NaN  15.783880 8.174028 3.573034 12.177585 8.583566 2.946742 NaN NaN NaN  14.537753 10.289280 3.907271 12.086856 7.360890 3.050561 NaN NaN NaN  13.474755 7.064355 3.594832 9.901541 3.997535 1.159788 NaN NaN NaN  12.613402 4.970502 3.048919 16.350080 3.464217 1.942874 NaN NaN NaN  14.917000 4.412252 2.435049 16.072098 4.732555 0.321401 NaN NaN NaN  15.905573 5.082052 2.682237 19.688999 5.723934 3.573779 NaN NaN NaN  16.744951 5.983165 3.525255 14.459201 6.623703 2.209888
6  18.239716 8.206436 2.941285 NaN NaN NaN  16.935171 8.142329 2.559597 17.934786 9.978857 3.594860 NaN NaN NaN  15.871943 8.212617 3.555874 12.165015 8.563599 2.952559 NaN NaN NaN  14.599264 10.287975 3.900252 12.034854 7.376466 3.042268 NaN NaN NaN  13.393619 6.928994 3.697324 9.982992 4.028278 1.250240 NaN NaN NaN  12.644911 5.015153 3.058725 16.364111 3.495183 1.922646 NaN NaN NaN  15.002863 4.471395 2.454444 16.118696 4.727921 0.350474 NaN NaN NaN  15.975106 5.018835 2.680865 19.784042 5.684041 3.559735 NaN NaN NaN  16.860807 5.939929 3.519678 14.480164 6.601351 2.228137
7  18.299707 8.190164 2.928870 NaN NaN NaN  16.946918 8.132220 2.535141 17.998472 10.036722 3.557524 NaN NaN NaN  15.975624 8.309275 3.542748 12.200635 8.582701 2.938643 NaN NaN NaN  14.625084 10.283122 3.904848 12.071723 7.368430 3.036706 NaN NaN NaN  13.384954 6.967699 3.700609 9.921583 3.978031 1.215689 NaN NaN NaN  12.582479 4.659368 3.300033 16.073357 4.017062 0.401531 NaN NaN NaN  15.038209 4.463182 2.426185 16.039526 4.698316 0.370699 NaN NaN NaN  16.002924 5.077770 2.696771 19.953909 5.648183 3.532429 NaN NaN NaN  16.986792 5.946841 3.510299 14.548626 6.663377 2.235622
8  18.283819 8.206263 2.942311 NaN NaN NaN  16.990828 8.179186 2.571939 18.002518 10.031754 3.534652 NaN NaN NaN  16.000566 8.346838 3.523408 12.165286 8.568020 2.936069 NaN NaN NaN  14.630020 10.270712 3.898925 12.065996 7.367224 3.042226 NaN NaN NaN  13.367908 7.011793 3.714813 9.954699 4.005105 1.212560 NaN NaN NaN  12.560027 4.628685 3.307328 16.070477 4.014043 0.425128 NaN NaN NaN  15.008431 4.487271 2.432740 16.081415 4.764308 0.395151 NaN NaN NaN  16.042067 5.014126 2.674066 20.026201 5.656702 3.494279 NaN NaN NaN  17.039648 5.916274 3.490834 14.851470 6.295595 3.141307
9  18.282970 8.211994 2.935061 NaN NaN NaN  16.993578 8.153153 2.580530 18.087870 10.012088 3.503416 NaN NaN NaN  16.106886 8.385412 3.516986 12.193759 8.583122 2.950485 NaN NaN NaN  14.663958 10.339272 3.897611 12.108479 7.346342 3.044560 NaN NaN NaN  13.395760 6.967767 3.706465 9.934876 4.004525 1.228222 NaN NaN NaN  12.599324 4.645803 3.320518 16.085243 4.018396 0.401947 NaN NaN NaN  15.047274 4.491863 2.454570 16.075840 4.725221 0.373552 NaN NaN NaN  16.044273 5.038023 2.672558 20.138639 5.612891 3.465256 NaN NaN NaN  17.161106 5.935668 3.484225 14.859783 6.300589 3.146254
10  18.276804 8.194886 2.927947 NaN NaN NaN  17.075106 8.176419 2.642941 18.165958 9.996820 3.462906 NaN NaN NaN  16.166750 8.419693 3.506678 12.202763 8.558002 2.955092 NaN NaN NaN  14.677638 10.387560 3.899408 12.089234 7.340262 3.048158 NaN NaN NaN  13.400328 7.026309 3.703608 9.951112 3.994672 1.198059 NaN NaN NaN  12.648438 4.687581 3.308785 16.050110 4.047297 0.378704 NaN NaN NaN  15.008398 4.484131 2.432663 16.080990 4.758778 0.352295 NaN NaN NaN  16.067928 5.042633 2.691007 20.215956 5.537588 3.436651 NaN NaN NaN  17.239372 5.929881 3.453849 14.898149 6.344591 3.152035
11  18.293787 8.210346 2.938711 NaN NaN NaN  17.084558 8.182029 2.644998 18.232660 9.995898 3.443209 NaN NaN NaN  16.246969 8.458317 3.485156 12.192873 8.597960 2.948685 NaN NaN NaN  14.646412 10.306193 3.908478 12.060996 7.339090 3.035760 NaN NaN NaN  13.402595 7.027538 3.719386 9.914041 4.004283 1.221870 NaN NaN NaN  12.679192 4.703231 3.314950 16.088505 4.034021 0.418908 NaN NaN NaN  15.067945 4.587951 2.400109 16.114334 4.730187 0.341925 NaN NaN NaN  16.079315 5.053514 2.688153 20.311646 5.522265 3.396082 NaN NaN NaN  17.323832 5.916336 3.438001 14.956436 6.370755 3.139652
12  18.254095 8.236961 2.944782 NaN NaN NaN  17.093130 8.173900 2.655700 18.290020 9.937515 3.402456 NaN NaN NaN  16.303957 8.464552 3.483310 12.167576 8.578088 2.950648 NaN NaN NaN  14.675507 10.384885 3.905711 12.095301 7.385191 3.056346 NaN NaN NaN  13.474367 7.109289 3.715775 9.827597 4.118081 1.303941 NaN NaN NaN  12.746707 5.086541 3.105049 16.044050 4.046811 0.402038 NaN NaN NaN  15.049410 4.575447 2.441900 16.075396 4.743471 0.433609 NaN NaN NaN  16.146624 5.096857 2.711305 20.347958 5.388902 3.349884 NaN NaN NaN  17.387291 5.912041 3.437443 14.959700 6.349032 3.161116
13  18.265354 8.188853 2.940641 NaN NaN NaN  17.151672 8.215479 2.612878 18.310837 9.858644 3.378522 NaN NaN NaN  16.392012 8.505688 3.465911 12.198893 8.613741 2.941210 NaN NaN NaN  14.725196 10.403354 3.898630 12.071940 7.354495 3.047179 NaN NaN NaN  13.526170 7.101989 3.698865 9.793999 4.184145 1.470541 NaN NaN NaN  12.859856 5.146120 3.148314 16.043549 3.986963 0.365322 NaN NaN NaN  15.049661 4.533480 2.507729 16.149302 4.777188 0.435987 NaN NaN NaN  16.172213 5.126915 2.688845 20.467686 5.349923 3.307627 NaN NaN NaN  17.502090 5.897022 3.397415 15.002516 6.374156 3.164609
14  18.298111 8.169568 2.929575 NaN NaN NaN  17.188038 8.238198 2.678841 18.326511 9.837108 3.336431 NaN NaN NaN  16.423004 8.527744 3.442546 12.194643 8.567230 2.945397 NaN NaN NaN  14.745054 10.389685 3.898574 12.076220 7.394150 3.044720 NaN NaN NaN  13.506088 7.130253 3.707950 9.878957 4.306867 1.583033 NaN NaN NaN  12.995426 5.204778 3.291194 16.068901 4.005075 0.402630 NaN NaN NaN  15.102650 4.541554 2.494090 16.090626 4.741855 0.439373 NaN NaN NaN  16.207153 5.116541 2.689548 20.551405 5.231666 3.269637 NaN NaN NaN  17.610886 5.892204 3.373559 15.060048 6.420161 3.157341
15  18.270050 8.194254 2.927543 NaN NaN NaN  17.208351 8.220025 2.665263 18.344616 9.789973 3.280124 NaN NaN NaN  16.535227 8.545505 3.413745 11.473154 8.266228 3.277169 NaN NaN NaN  14.803532 10.462487 3.888463 12.088271 7.395414 3.055534 NaN NaN NaN  13.587162 7.133936 3.700619 10.056917 4.377989 1.736049 NaN NaN NaN  13.211230 5.272016 3.408772 16.057281 4.011923 0.394694 NaN NaN NaN  15.145314 4.622090 2.459532 16.177706 4.740092 0.507238 NaN NaN NaN  16.304026 5.180734 2.777209 20.692970 5.253049 3.183697 NaN NaN NaN  17.736551 5.878985 3.356339 15.127621 6.414858 3.158812
16  18.266748 8.214750 2.929588 NaN NaN NaN  17.285986 8.188111 2.694416 18.302462 9.612811 3.230669 NaN NaN NaN  17.361078 8.980210 3.567276 11.442660 8.404489 3.342573 NaN NaN NaN  14.804449 10.245495 3.891305 12.082833 7.399700 3.053368 NaN NaN NaN  13.650324 7.131864 3.695250 10.208844 4.418025 1.951257 NaN NaN NaN  13.354255 5.331801 3.482686 16.080259 4.037238 0.425180 NaN NaN NaN  15.154801 4.628630 2.472628 16.366894 4.596283 0.561092 NaN NaN NaN  16.301931 5.264057 2.801069 20.813395 5.162302 3.136830 NaN NaN NaN  17.815802 5.881253 3.339387 15.147964 6.425676 3.184778
17  18.288475 8.221161 2.930236 NaN NaN NaN  17.365345 8.155411 2.721650 18.246561 9.386891 3.163417 NaN NaN NaN  17.394011 8.997777 3.567056 11.536418 8.519755 3.373318 NaN NaN NaN  14.808401 10.116155 3.902223 12.088899 7.352193 3.037729 NaN NaN NaN  13.680114 7.169658 3.707383 10.419934 4.482585 2.097883 NaN NaN NaN  13.568412 5.406648 3.538395 16.082874 4.019199 0.411940 NaN NaN NaN  15.249653 4.570278 2.540446 16.793297 4.428187 0.917356 NaN NaN NaN  16.328854 5.333397 2.926599 20.905787 5.095821 3.056140 NaN NaN NaN  17.917599 5.807778 3.306225 15.190969 6.451853 3.174832
18  18.325043 8.171537 2.937642 NaN NaN NaN  17.338449 8.201950 2.705701 19.830292 10.240149 3.398318 NaN NaN NaN  17.556416 8.988953 3.552231 11.724486 8.699674 3.426307 NaN NaN NaN  14.774647 8.663162 3.718841 12.113179 7.347281 3.045109 NaN NaN NaN  13.756426 7.143319 3.715866 10.663644 4.467236 2.205955 NaN NaN NaN  13.752968 5.436806 3.628512 16.345081 3.535231 1.933205 NaN NaN NaN  15.311108 4.635390 2.490307 17.266371 3.277242 2.868419 NaN NaN NaN  16.385817 5.507234 3.093848 20.951035 5.063462 2.987643 NaN NaN NaN  18.041452 5.833580 3.270180 15.317539 6.430839 3.185575
19  19.963722 9.205283 3.261998 NaN NaN NaN  17.459448 8.223354 2.683837 19.856159 10.197532 3.387951 NaN NaN NaN  17.673918 9.033543 3.525666 11.998629 8.858985 3.497557 NaN NaN NaN  14.909758 8.628256 3.735946 12.088168 7.421313 3.047096 NaN NaN NaN  13.796480 7.199605 3.718890 10.907478 4.506405 2.324687 NaN NaN NaN  13.997528 5.575478 3.656192 16.054028 2.779100 2.454309 NaN NaN NaN  15.376667 4.621746 2.551457 17.984850 3.813464 2.784202 NaN NaN NaN  16.525248 5.509354 3.500876 21.068060 5.041627 2.909611 NaN NaN NaN  18.178024 5.827261 3.250990 15.419250 6.438986 3.178424
20  19.982740 9.206416 3.271060 NaN NaN NaN  17.507744 8.228613 2.733446 19.885584 10.180839 3.384153 NaN NaN NaN  17.684935 9.035375 3.534463 12.249760 9.004237 3.568041 NaN NaN NaN  14.516942 8.213009 3.591798 12.103961 7.341800 3.048450 NaN NaN NaN  13.908379 7.189632 3.706051 11.127263 4.463325 2.492305 NaN NaN NaN  14.215184 5.654552 3.694858 16.042931 2.752041 2.493291 NaN NaN NaN  15.443055 4.647371 2.546085 18.305122 3.869735 3.016775 NaN NaN NaN  16.477610 5.650802 3.558609 21.126690 4.991539 2.844177 NaN NaN NaN  18.338470 5.836813 3.224242 15.475620 6.425021 3.193363
21  20.005997 9.225933 3.268419 NaN NaN NaN  17.578348 8.249217 2.787811 19.893759 10.180241 3.382023 NaN NaN NaN  17.758184 9.025970 3.533264 12.592660 9.199136 3.637403 NaN NaN NaN  14.741121 8.129309 3.617618 12.086296 7.365659 3.036257 NaN NaN NaN  13.923129 7.216896 3.714073 11.454899 4.490058 2.595391 NaN NaN NaN  14.463166 5.754516 3.703875 16.032907 2.744206 2.459431 NaN NaN NaN  15.544057 4.692445 2.543499 18.447939 4.012024 3.177472 NaN NaN NaN  16.534195 5.756476 3.580145 21.191263 5.020763 2.742113 NaN NaN NaN  18.451170 5.857077 3.192881 15.604089 6.446526 3.207986
22  19.944483 9.228234 3.284782 NaN NaN NaN  17.656727 8.233874 2.781754 19.854044 10.178390 3.385040 NaN NaN NaN  17.760105 9.090169 3.542995 13.402990 9.605393 3.497188 NaN NaN NaN  14.989305 8.114360 3.627126 12.110307 7.409150 3.041879 NaN NaN NaN  14.019828 7.254968 3.714043 11.627738 4.457623 2.665473 NaN NaN NaN  14.616501 5.788060 3.704993 16.065149 2.736725 2.475747 NaN NaN NaN  15.656271 4.662346 2.546290 18.608269 4.128418 3.321213 NaN NaN NaN  16.550821 5.821554 3.603538 21.160231 4.985851 2.671021 NaN NaN NaN  19.097521 6.118462 3.308731 15.718945 6.439297 3.203375
23  19.985050 9.183817 3.275080 NaN NaN NaN  17.770638 8.255276 2.746114 19.866159 10.204831 3.388130 NaN NaN NaN  17.843004 9.087203 3.547026 13.930221 9.748799 3.540915 NaN NaN NaN  15.254383 8.082824 3.631327 12.092998 7.396528 3.056815 NaN NaN NaN  14.051203 7.288466 3.708839 11.910787 4.473401 2.724224 NaN NaN NaN  14.827733 5.864873 3.689277 16.075523 2.740553 2.461071 NaN NaN NaN  15.689522 4.740175 2.554883 18.785175 4.299930 3.408007 NaN NaN NaN  16.565416 5.811172 3.627252 21.084417 5.575883 0.982559 NaN NaN NaN  18.686354 5.804706 3.172873 15.829595 6.500159 3.215951
24  19.946472 9.250270 3.278908 NaN NaN NaN  17.878380 8.278255 2.802012 18.127350 9.140383 3.070665 NaN NaN NaN  17.872395 9.145247 3.557275 14.342175 9.885286 3.555731 NaN NaN NaN  15.444791 8.041340 3.619303 12.071218 7.331515 3.058306 NaN NaN NaN  14.075714 7.368429 3.700393 12.189574 4.478849 2.797713 NaN NaN NaN  15.028533 5.960519 3.703000 16.069202 2.722569 2.487783 NaN NaN NaN  15.769948 4.733168 2.580556 18.980196 4.394871 3.495390 NaN NaN NaN  16.789789 5.870777 3.609778 21.050943 5.581804 0.672457 NaN NaN NaN  18.739347 6.085189 2.391443 16.630331 6.907387 3.438957
25  19.973616 9.201210 3.266965 NaN NaN NaN  17.928514 8.275985 2.771566 18.115580 9.141563 3.082558 NaN NaN NaN  17.961510 9.126513 3.554280 14.800044 9.970394 3.561501 NaN NaN NaN  15.600025 8.021703 3.633692 12.123494 7.332767 3.051061 NaN NaN NaN  14.124382 7.402568 3.704729 12.422884 4.484442 2.900595 NaN NaN NaN  15.198335 6.054157 3.676913 16.379202 3.536568 1.924619 NaN NaN NaN  15.856362 4.798873 2.562068 19.265579 4.455152 3.525645 NaN NaN NaN  16.948833 5.885409 3.597903 21.028009 5.608948 0.357347 NaN NaN NaN  18.848797 6.136919 2.253382 16.729206 6.965858 3.440195
26  19.948376 9.199635 3.273223 NaN NaN NaN  18.017862 8.285054 2.782957 18.140150 9.157234 3.082541 NaN NaN NaN  17.977205 9.204032 3.564881 15.225304 10.042526 3.546929 NaN NaN NaN  15.793366 8.053648 3.619755 12.131892 7.333319 3.037553 NaN NaN NaN  14.169158 7.440612 3.708842 12.747105 4.454441 2.925287 NaN NaN NaN  15.622065 6.294067 3.766750 16.361225 3.570549 1.952238 NaN NaN NaN  15.966881 4.786942 2.569434 19.518921 4.490268 3.509126 NaN NaN NaN  17.153929 5.857867 3.567805 20.944544 5.661705 0.377219 NaN NaN NaN  18.938238 6.172561 2.286023 16.807894 6.997523 3.442782
27  20.045685 9.240430 3.271065 NaN NaN NaN  18.127983 8.324125 2.823172 19.871126 10.201075 3.394014 NaN NaN NaN  18.040363 9.220573 3.566664 15.582845 10.020753 3.542039 NaN NaN NaN  15.891129 8.076380 3.622194 12.111056 7.374409 3.044522 NaN NaN NaN  14.226156 7.536691 3.701717 13.046054 4.468705 2.988006 NaN NaN NaN  15.866071 6.417574 3.741433 16.362131 3.570933 1.926337 NaN NaN NaN  15.978807 4.895617 2.505774 19.808182 4.561913 3.486216 NaN NaN NaN  17.406580 5.806842 3.549222 21.014645 5.658780 0.369839 NaN NaN NaN  18.982182 6.223803 2.291330 16.866459 7.030572 3.445365
28  20.219425 9.341516 3.259868 NaN NaN NaN  18.155746 8.294056 2.929507 19.888325 10.194170 3.391898 NaN NaN NaN  18.060163 9.261696 3.568901 15.915838 10.039035 3.523645 NaN NaN NaN  16.008505 8.123729 3.622421 12.127141 7.340040 3.051482 NaN NaN NaN  14.260236 7.559807 3.699425 13.288549 4.467154 2.952601 NaN NaN NaN  15.955785 6.458586 3.738724 16.385786 3.527957 1.945669 NaN NaN NaN  16.049559 4.842942 2.583723 20.071323 4.573475 3.452420 NaN NaN NaN  17.600037 5.740473 3.520896 20.978924 5.657394 0.359186 NaN NaN NaN  19.115200 6.312601 2.419555 17.008356 7.109152 3.443438
29  20.445562 9.385304 3.296025 NaN NaN NaN  18.173582 8.206296 3.069778 19.891529 10.160637 3.389949 NaN NaN NaN  18.141962 9.271787 3.565409 16.186258 10.011765 3.486105 NaN NaN NaN  16.144381 8.135242 3.611642 12.072061 7.372002 3.058313 NaN NaN NaN  14.301623 7.511184 3.690811 13.622299 4.418480 2.919463 NaN NaN NaN  16.155102 6.496316 3.713794 16.400326 3.549514 1.956856 NaN NaN NaN  16.106327 4.842328 2.539080 20.242548 4.529486 3.422954 NaN NaN NaN  17.802505 5.719682 3.507562 21.000263 5.642895 0.377511 NaN NaN NaN  19.158808 6.313735 2.416388 17.070164 7.102943 3.440634
30  19.704975 8.829508 3.132609 NaN NaN NaN  18.221416 8.073185 3.182037 19.729397 12.914605 3.669879 NaN NaN NaN  18.183937 9.264117 3.570097 16.363668 9.938459 3.480962 NaN NaN NaN  16.240160 8.131157 3.617385 12.063064 7.337947 3.051551 NaN NaN NaN  14.362806 7.540505 3.685600 13.884749 4.373494 2.848877 NaN NaN NaN  16.191433 6.518111 3.716582 16.405724 3.526499 1.946607 NaN NaN NaN  16.203735 4.837982 2.553765 20.429174 4.494203 3.392737 NaN NaN NaN  17.927797 5.680595 3.480429 21.036549 5.666539 0.334027 NaN NaN NaN  19.204557 6.335605 2.464750 17.174747 7.073942 3.441472
31  20.207624 9.056883 3.250909 NaN NaN NaN  18.314079 7.937274 3.558996 19.876081 10.173251 3.390986 NaN NaN NaN  18.277313 9.276801 3.561650 16.574623 9.897481 3.441859 NaN NaN NaN  16.354225 8.149185 3.607191 12.138958 7.374197 3.076534 NaN NaN NaN  14.422997 7.586244 3.660692 14.198460 4.405936 2.792241 NaN NaN NaN  16.331251 6.547613 3.704916 16.109350 2.765620 2.488940 NaN NaN NaN  16.296242 4.844365 2.576868 20.575558 4.452308 3.362605 NaN NaN NaN  18.134645 5.638478 3.474816 21.048971 5.697578 0.405341 NaN NaN NaN  19.359364 6.348422 2.538376 17.291788 7.074113 3.426463
32  20.496128 9.204383 3.362335 NaN NaN NaN  18.293634 7.922403 3.585463 19.879200 10.174036 3.394291 NaN NaN NaN  18.291872 10.447482 3.679246 16.737822 9.885591 3.421707 NaN NaN NaN  16.450251 8.254093 3.598851 12.121373 7.357604 3.049011 NaN NaN NaN  14.450910 7.614000 3.668083 14.441911 4.404483 2.750224 NaN NaN NaN  16.407972 6.543647 3.705117 16.066677 2.745146 2.472299 NaN NaN NaN  16.362444 4.835817 2.571187 20.829266 4.408000 3.315882 NaN NaN NaN  18.385197 5.581470 3.432437 21.028231 5.693867 0.374496 NaN NaN NaN  19.415953 6.406761 2.572341 17.352644 7.073649 3.432052
33  20.757065 9.315184 3.446472 NaN NaN NaN  18.327524 7.922608 3.600672 19.904507 10.168818 3.383299 NaN NaN NaN  18.327557 10.437250 3.674081 16.925261 9.818685 3.373357 NaN NaN NaN  16.525473 8.270351 3.583523 12.103059 7.345846 3.055254 NaN NaN NaN  14.521012 7.610431 3.656543 14.758506 4.427328 2.700155 NaN NaN NaN  16.572325 6.652410 3.690235 16.051144 2.795754 2.473761 NaN NaN NaN  16.447159 4.929852 2.533307 21.029232 4.346730 3.243713 NaN NaN NaN  18.543629 5.596271 3.390893 21.019926 5.693351 0.372979 NaN NaN NaN  19.548042 6.406022 2.616791 17.513382 7.147019 3.427443
34  20.924103 9.405134 3.522375 NaN NaN NaN  18.378862 7.969381 3.603867 19.872370 10.217976 3.395716 NaN NaN NaN  18.436289 10.420453 3.663733 17.055326 9.714439 3.343642 NaN NaN NaN  17.034727 8.645857 3.677681 12.123452 7.371383 3.050122 NaN NaN NaN  14.567001 7.649083 3.662199 15.001931 4.433767 2.684041 NaN NaN NaN  16.678240 6.641887 3.677941 16.152433 2.767983 2.446572 NaN NaN NaN  16.489117 4.846484 2.531324 21.152191 4.335346 3.206441 NaN NaN NaN  18.694822 5.527650 3.361325 21.029726 5.659418 0.404416 NaN NaN NaN  19.599718 6.502649 2.633726 17.610773 7.193666 3.424734
35  21.060081 9.575273 3.587714 NaN NaN NaN  18.420540 7.962263 3.622803 19.894327 10.195290 3.395607 NaN NaN NaN  18.513538 10.476989 3.667311 16.650654 9.431721 3.471639 NaN NaN NaN  17.168058 8.717370 3.661427 12.110092 7.375138 3.053262 NaN NaN NaN  14.680419 7.650797 3.641277 15.302998 4.424418 2.700211 NaN NaN NaN  16.806511 6.710305 3.660311 16.073271 2.692775 2.492690 NaN NaN NaN  16.598373 4.903211 2.494725 21.315914 4.367233 3.149083 NaN NaN NaN  18.878698 5.575004 3.336726 20.995333 5.673904 0.427432 NaN NaN NaN  19.644316 6.520568 2.616033 17.690540 7.204879 3.423024
36  21.208126 9.601712 3.629427 NaN NaN NaN  18.581465 8.013352 3.615000 19.893593 10.187332 3.381544 NaN NaN NaN  18.554787 10.489470 3.664413 16.719059 9.331328 3.452231 NaN NaN NaN  17.248846 8.850855 3.664820 12.152903 7.324841 3.055917 NaN NaN NaN  14.829310 7.704309 3.562501 15.408618 3.891331 2.980913 NaN NaN NaN  16.717400 6.562190 3.615499 16.114031 2.811485 2.469218 NaN NaN NaN  16.610077 4.929652 2.506307 21.474562 4.338420 3.101315 NaN NaN NaN  19.055674 5.534037 3.312178 21.031324 5.657251 0.437277 NaN NaN NaN  19.771544 6.549527 2.683541 17.761948 7.214367 3.416317
37  21.369987 9.639547 3.638178 NaN NaN NaN  18.717424 8.094636 3.595935 19.937902 10.220553 3.385195 NaN NaN NaN  18.567381 10.487288 3.669527 16.839546 9.290883 3.425447 NaN NaN NaN  17.380510 8.864413 3.653691 12.075613 7.371597 3.060841 NaN NaN NaN  14.854115 7.721976 3.551642 15.592973 3.823871 2.953603 NaN NaN NaN  16.789858 6.566805 3.608155 16.124949 2.759695 2.482443 NaN NaN NaN  16.687958 4.962214 2.461172 21.641907 4.329032 3.047733 NaN NaN NaN  19.183535 5.509132 3.272897 21.014673 5.671398 0.401410 NaN NaN NaN  19.869549 6.578226 2.736408 17.881237 7.269630 3.417675
38  21.504253 9.675780 3.639549 NaN NaN NaN  18.903732 8.141077 3.592090 19.855780 10.187279 3.391986 NaN NaN NaN  18.668543 10.499597 3.666064 16.852932 9.190183 3.408482 NaN NaN NaN  17.445347 9.783936 3.732591 12.140616 7.387779 3.042261 NaN NaN NaN  14.918724 7.729159 3.539094 15.766528 3.840192 2.949419 NaN NaN NaN  16.816507 6.528368 3.604461 16.098579 2.764508 2.478127 NaN NaN NaN  16.774982 4.934108 2.543585 21.732542 4.309911 3.011951 NaN NaN NaN  19.333824 5.433649 3.264362 20.989023 5.673010 0.341664 NaN NaN NaN  19.924000 6.598525 2.731868 17.942089 7.257987 3.421175
39  21.754223 9.697886 3.627893 NaN NaN NaN  19.057976 8.210149 3.569289 18.140358 9.171587 3.067727 NaN NaN NaN  18.722099 10.489872 3.662828 16.987915 9.228443 3.397761 NaN NaN NaN  17.590010 9.943658 3.719495 12.150869 7.384997 3.067511 NaN NaN NaN  15.028438 7.775681 3.517542 14.103691 1.971329 4.078232 NaN NaN NaN  16.865503 6.480806 3.589280 16.085587 2.755682 2.489325 NaN NaN NaN  16.808233 4.923021 2.441312 21.822950 4.188565 2.947731 NaN NaN NaN  19.437559 5.401978 3.228359 20.996981 5.655268 0.412627 NaN NaN NaN  19.964315 6.564498 2.728498 18.065775 7.267465 3.408947
40  21.967812 9.635532 3.610443 NaN NaN NaN  19.212839 8.241266 3.570721 18.136166 9.203517 3.073670 NaN NaN NaN  18.782658 10.475228 3.659675 17.756592 9.330512 3.163703 NaN NaN NaN  17.734959 10.105134 3.710645 12.187125 7.374624 3.054252 NaN NaN NaN  15.020041 7.765408 3.498280 16.047707 3.785114 2.873530 NaN NaN NaN  16.913868 6.389512 3.588235 16.085648 2.770647 2.458953 NaN NaN NaN  16.854065 4.945349 2.455934 21.921652 4.160213 2.894425 NaN NaN NaN  19.592724 5.415175 3.198783 21.024324 5.667486 0.405348 NaN NaN NaN  20.077948 6.647347 2.795325 18.119871 7.286241 3.406808
41  22.131390 9.630301 3.590468 NaN NaN NaN  19.387211 8.258605 3.548285 18.209843 9.205910 3.083165 NaN NaN NaN  18.858152 10.544825 3.655688 17.809660 9.183209 3.114588 NaN NaN NaN  17.868740 10.257366 3.700388 12.763582 7.669446 2.737691 NaN NaN NaN  15.085180 7.731430 3.491368 16.148525 3.694179 2.796346 NaN NaN NaN  16.917158 6.268052 3.564297 16.066771 2.764357 2.468580 NaN NaN NaN  16.928160 4.995336 2.418640 21.989790 4.069379 2.844431 NaN NaN NaN  19.684565 5.361372 3.177802 21.026476 5.712770 0.348641 NaN NaN NaN  20.184607 6.602123 2.755656 18.201702 7.269382 3.405562
42  22.326830 9.575619 3.564689 NaN NaN NaN  19.564703 8.302513 3.526159 19.884863 10.235568 3.391419 NaN NaN NaN  18.992657 10.490488 3.640667 19.573425 10.053603 3.387837 NaN NaN NaN  18.006968 10.413784 3.692905 12.776892 7.657932 2.729071 NaN NaN NaN  15.178639 7.737206 3.462330 16.169142 3.556821 2.745684 NaN NaN NaN  16.952887 6.201133 3.567856 16.086725 2.760481 2.488939 NaN NaN NaN  16.991201 4.988050 2.405914 22.076988 3.964548 2.792855 NaN NaN NaN  19.824347 5.258255 3.153604 21.041388 5.675860 0.381742 NaN NaN NaN  20.181196 6.640633 2.815460 18.332460 7.253683 3.385982
43  22.532124 9.526940 3.526109 NaN NaN NaN  19.750435 8.341556 3.496866 19.939018 10.174450 3.386903 NaN NaN NaN  19.075470 10.519410 3.633903 19.675945 9.947922 3.365104 NaN NaN NaN  18.147568 10.571091 3.684123 12.787703 7.635375 2.756089 NaN NaN NaN  15.254968 7.732824 3.433214 16.242840 3.506828 2.666552 NaN NaN NaN  16.934097 5.883228 3.593157 16.124918 2.770178 2.452935 NaN NaN NaN  17.077644 4.929749 2.394617 22.131550 3.883892 2.734235 NaN NaN NaN  19.918587 5.226964 3.105726 21.068630 5.710005 0.397662 NaN NaN NaN  20.255487 6.606283 2.761444 18.490351 7.250277 3.374478
44  22.758179 9.479433 3.497231 NaN NaN NaN  19.966202 8.274418 3.477311 19.915157 10.169058 3.383577 NaN NaN NaN  19.144205 10.462027 3.630046 19.676077 9.969684 3.368166 NaN NaN NaN  18.149525 10.304320 3.676994 12.768864 7.662744 2.747691 NaN NaN NaN  15.389589 7.668480 3.418511 16.274096 3.470911 2.651817 NaN NaN NaN  16.975016 5.793805 3.555760 16.134436 2.781424 2.468296 NaN NaN NaN  17.091692 4.936243 2.321901 22.223974 3.862903 2.663785 NaN NaN NaN  19.998190 5.168509 3.074288 21.010948 5.691478 0.398891 NaN NaN NaN  20.348961 6.571577 2.820698 18.599266 7.229820 3.366319
45  22.945465 9.400399 3.467850 NaN NaN NaN  20.129843 8.225422 3.462107 19.946493 10.199469 3.391641 NaN NaN NaN  19.235899 10.462563 3.622890 19.726768 9.959517 3.362648 NaN NaN NaN  18.206902 10.348139 3.670408 12.739837 7.617354 2.749916 NaN NaN NaN  15.442392 7.658659 3.405043 16.305653 3.461468 2.681653 NaN NaN NaN  17.080845 5.789697 3.550862 16.097078 2.762394 2.489708 NaN NaN NaN  17.184404 4.922061 2.345431 22.240280 3.722874 2.600453 NaN NaN NaN  20.040483 5.353927 2.367560 21.078543 5.704770 0.345813 NaN NaN NaN  20.441324 6.498809 2.824176 18.653763 7.194740 3.364469
46  23.132967 9.260188 3.434040 NaN NaN NaN  20.310505 8.240747 3.445452 19.760853 12.917413 3.659543 NaN NaN NaN  19.281843 10.428677 3.617039 19.686354 9.975891 3.361493 NaN NaN NaN  18.234629 10.278955 3.672527 12.765193 7.664575 2.739974 NaN NaN NaN  15.493976 7.616154 3.388992 16.279507 3.471531 2.657596 NaN NaN NaN  17.061718 5.739656 3.559270 16.125076 2.753949 2.487056 NaN NaN NaN  17.233301 4.919559 2.327480 22.234543 4.142161 1.122293 NaN NaN NaN  20.120283 5.245979 2.283514 20.987415 5.678463 0.377486 NaN NaN NaN  20.482851 6.471511 2.828210 18.740889 7.186553 3.364562
47  23.291483 9.176118 3.392282 NaN NaN NaN  20.458347 8.187717 3.428958 19.769026 12.940870 3.662682 NaN NaN NaN  19.327211 10.449917 3.617405 19.600513 12.682708 3.645625 NaN NaN NaN  18.343187 10.383589 3.660256 12.828125 7.632688 2.749364 NaN NaN NaN  15.556479 7.597522 3.381471 16.279850 3.464591 2.663371 NaN NaN NaN  17.099308 5.748933 3.565638 16.159857 2.761522 2.484914 NaN NaN NaN  17.170732 4.852961 2.306102 22.159306 4.176864 0.871032 NaN NaN NaN  20.206240 5.211008 2.237468 21.033064 5.674391 0.423943 NaN NaN NaN  20.572660 6.389364 2.847128 18.805902 7.151281 3.357851
48  23.405329 9.101032 3.355230 NaN NaN NaN  20.572041 8.176039 3.407499 19.769505 12.928689 3.663872 NaN NaN NaN  19.393730 10.539954 3.611251 19.549513 12.720282 3.643668 NaN NaN NaN  18.305813 10.289429 3.661692 12.875717 7.618678 2.723686 NaN NaN NaN  15.566323 7.562926 3.406963 16.289444 3.496996 2.646663 NaN NaN NaN  17.135588 5.700060 3.552904 16.119289 2.829609 2.435498 NaN NaN NaN  17.252634 4.853739 2.346537 22.060099 4.239207 0.598120 NaN NaN NaN  20.205067 5.234996 2.106471 20.998524 5.645102 0.339547 NaN NaN NaN  20.584028 6.397849 2.832572 18.784527 7.148049 3.375893
49  23.518843 9.077299 3.312120 NaN NaN NaN  20.669516 8.152165 3.386024 19.705383 12.889234 3.666417 NaN NaN NaN  19.397659 10.461501 3.608406 19.556181 12.695925 3.644703 NaN NaN NaN  18.330776 10.301877 3.662946 12.891507 7.549737 2.689475 NaN NaN NaN  15.647934 7.516946 3.403122 16.316811 3.405984 2.675019 NaN NaN NaN  17.161674 5.667702 3.548635 16.149609 2.793468 2.464340 NaN NaN NaN  17.250952 4.865974 2.349920 21.972136 4.284188 0.425697 NaN NaN NaN  20.246925 5.197885 2.097287 21.026937 5.660444 0.365473 NaN NaN NaN  20.580772 6.385096 2.852754 18.858475 7.126051 3.356915
50  23.603123 9.003137 3.277872 NaN NaN NaN  20.741005 8.141989 3.366648 19.762573 12.898834 3.659448 NaN NaN NaN  19.449959 10.470160 3.608171 19.557644 12.713487 3.644768 NaN NaN NaN  18.359522 10.266303 3.660116 12.987214 7.459170 2.705414 NaN NaN NaN  15.742949 7.545221 3.415610 16.307989 3.486861 2.651592 NaN NaN NaN  17.193552 5.637251 3.565192 16.173281 2.769736 2.452912 NaN NaN NaN  17.282574 4.824432 2.353376 21.920378 4.293624 0.413504 NaN NaN NaN  20.294472 5.171889 2.120187 21.060421 5.641192 0.375905 NaN NaN NaN  20.607664 6.419190 2.900704 18.923893 7.035646 3.347209
51  23.680143 8.971925 3.242105 NaN NaN NaN  20.842793 8.151797 3.348611 20.015314 10.337962 3.409123 NaN NaN NaN  19.485445 10.425959 3.604631 19.682827 9.987277 3.366128 NaN NaN NaN  18.396015 10.324656 3.658228 13.042096 7.492566 2.735573 NaN NaN NaN  15.803136 7.551449 3.445395 16.318232 3.455051 2.643363 NaN NaN NaN  17.197086 5.636891 3.543192 16.085199 2.768897 2.459330 NaN NaN NaN  17.282574 4.824432 2.353376 21.960562 4.314966 0.395213 NaN NaN NaN  20.285831 5.133140 2.100610 21.051098 5.651823 0.341302 NaN NaN NaN  20.645477 6.386608 2.891321 18.923750 7.080672 3.349158
52  23.715963 8.886031 3.208551 NaN NaN NaN  20.915218 8.117290 3.328799 19.988943 10.601090 3.442358 NaN NaN NaN  19.471256 10.148059 3.597963 17.946802 8.992190 3.028910 NaN NaN NaN  18.399258 10.209981 3.655045 13.123436 7.479947 2.805683 NaN NaN NaN  15.950477 7.575370 3.498865 16.311321 3.439664 2.657425 NaN NaN NaN  17.224901 5.686893 3.555467 16.144388 2.821634 2.448453 NaN NaN NaN  17.308868 4.886227 2.321095 21.957611 4.279382 0.404826 NaN NaN NaN  20.306702 5.089767 2.155809 21.076712 5.682132 0.353421 NaN NaN NaN  20.671494 6.344637 2.904525 18.961988 7.063120 3.354488
53  23.796429 8.822013 3.163723 NaN NaN NaN  20.995636 8.092863 3.302965 19.986618 10.700251 3.477853 NaN NaN NaN  19.499809 9.153209 3.536472 17.907152 8.958531 3.037917 NaN NaN NaN  18.398434 10.241799 3.657037 13.236324 7.604160 2.877923 NaN NaN NaN  16.149727 7.604535 3.537980 16.295923 3.449562 2.676572 NaN NaN NaN  17.278673 5.656404 3.543040 16.080830 2.741178 2.540541 NaN NaN NaN  17.382734 4.894838 2.426118 21.924891 4.317660 0.387806 NaN NaN NaN  20.330750 5.080744 2.173891 21.072802 5.696512 0.359464 NaN NaN NaN  20.745131 6.344150 2.861605 18.480556 6.726756 3.198440
54  23.796276 8.697206 3.107133 NaN NaN NaN  21.080341 8.058605 3.290016 18.916836 10.099454 3.319314 NaN NaN NaN  19.534178 8.917956 3.534802 17.906246 8.973609 3.035548 NaN NaN NaN  18.460123 10.208736 3.651106 13.446773 7.693368 2.940767 NaN NaN NaN  16.326693 7.594898 3.574525 16.257769 3.459909 2.670457 NaN NaN NaN  17.333378 5.678768 3.544879 16.014853 2.844910 2.609899 NaN NaN NaN  17.431826 4.920383 2.567435 21.952055 4.259216 0.386186 NaN NaN NaN  20.388485 5.084510 2.187854 21.047722 5.675812 0.376477 NaN NaN NaN  20.744768 6.271396 2.912366 18.520899 6.704960 3.212636
55  23.872725 8.611058 3.056539 NaN NaN NaN  21.246216 8.056982 3.259660 19.350132 10.309413 3.378524 NaN NaN NaN  19.421444 8.760644 3.165097 17.958841 8.971332 3.042230 NaN NaN NaN  18.523075 10.245323 3.649517 13.653932 7.809449 3.061840 NaN NaN NaN  16.623631 7.593492 3.608941 16.287788 3.470571 2.652078 NaN NaN NaN  17.386768 5.669703 3.543705 16.058992 2.839462 2.740705 NaN NaN NaN  17.628035 4.954630 2.759506 21.976551 4.281402 0.419493 NaN NaN NaN  20.464964 5.048820 2.258741 21.037237 5.671299 0.369473 NaN NaN NaN  20.806519 6.280781 2.921490 18.613728 6.686183 3.207311
56  23.916822 8.446893 2.991893 NaN NaN NaN  21.342518 8.017130 3.234660 19.841455 10.537107 3.437652 NaN NaN NaN  19.543041 8.622695 3.285257 17.932550 8.970601 3.047731 NaN NaN NaN  18.601255 10.298926 3.644327 13.850533 7.893754 3.121418 NaN NaN NaN  16.812061 7.589489 3.634441 16.279593 3.474788 2.655217 NaN NaN NaN  17.423836 5.651628 3.546642 16.442898 3.339195 2.558415 NaN NaN NaN  17.916792 5.080082 2.912736 21.944229 4.244470 0.406637 NaN NaN NaN  20.478399 5.075796 2.232878 21.057747 5.687153 0.382500 NaN NaN NaN  20.869854 6.291497 3.012689 18.652439 6.653482 3.213062
57  23.793283 8.356171 2.927899 NaN NaN NaN  21.464247 8.353148 2.397099 20.297783 10.584653 3.489680 NaN NaN NaN  19.695831 8.397687 3.503634 17.965332 9.015158 3.033320 NaN NaN NaN  18.676025 10.232101 3.634194 14.056811 7.956614 3.203250 NaN NaN NaN  17.162975 7.583423 3.642676 16.305540 3.430359 2.664451 NaN NaN NaN  17.547224 5.661305 3.527644 16.722904 3.279950 2.724895 NaN NaN NaN  18.252678 5.025450 3.351393 21.971092 4.276344 0.368884 NaN NaN NaN  20.596384 5.035660 2.274461 21.227951 5.769301 0.478190 NaN NaN NaN  20.896574 6.343678 3.007879 18.791592 6.671677 3.201888
58  25.009314 9.021483 3.051048 NaN NaN NaN  21.586729 8.378441 2.308450 20.778770 10.623177 3.514381 NaN NaN NaN  19.775110 8.305450 3.492815 17.960993 8.990660 3.030987 NaN NaN NaN  18.764997 10.213416 3.629149 14.334662 8.043442 3.240684 NaN NaN NaN  17.361221 7.534564 3.637523 16.272722 3.480265 2.635371 NaN NaN NaN  17.634443 5.696230 3.521179 17.091259 3.215895 2.865351 NaN NaN NaN  18.515163 5.190505 3.374979 21.981684 4.287100 0.408348 NaN NaN NaN  20.671934 5.080369 2.332788 21.613247 5.839624 0.611078 NaN NaN NaN  20.906565 6.426562 3.141899 18.772705 6.988595 2.391104
59  25.040659 8.939727 3.034755 NaN NaN NaN  21.782034 8.392585 2.221182 21.169395 10.564124 3.523458 NaN NaN NaN  19.897640 8.228967 3.483094 17.947466 8.980988 3.036412 NaN NaN NaN  18.842260 10.113091 3.619000 14.575599 8.060652 3.288114 NaN NaN NaN  17.677435 7.555692 3.543824 16.297865 3.477077 2.635656 NaN NaN NaN  17.653864 5.661218 3.525329 17.427015 3.153418 2.950817 NaN NaN NaN  18.782108 5.316452 3.372581 21.948055 4.278593 0.358656 NaN NaN NaN  20.720295 5.063445 2.330076 22.238760 5.861703 1.054505 NaN NaN NaN  20.828579 6.499225 3.244017 18.932125 6.997234 2.432714
60  25.043772 8.939800 3.023346 NaN NaN NaN  21.851976 8.368843 2.293872 21.497087 10.498365 3.524219 NaN NaN NaN  20.003412 8.215407 3.494445 17.970102 8.971465 3.034518 NaN NaN NaN  18.928457 10.175519 3.610942 14.934841 8.127511 3.309651 NaN NaN NaN  17.890507 7.491239 3.497260 16.345827 3.508019 2.634216 NaN NaN NaN  17.743969 5.628561 3.513703 17.857220 3.098174 2.957129 NaN NaN NaN  18.976091 5.372872 3.383904 21.962765 4.268300 0.405599 NaN NaN NaN  20.764725 5.042564 2.356922 22.707094 5.329083 2.795916 NaN NaN NaN  20.838491 6.463486 3.366422 19.032312 7.032090 2.406286
61  25.069208 8.898640 3.024420 NaN NaN NaN  21.914715 8.331426 2.327261 21.835571 10.447276 3.507801 NaN NaN NaN  20.194750 8.270240 3.480787 17.983355 8.969892 3.027219 NaN NaN NaN  18.993879 10.266960 3.608866 15.170069 8.147431 3.317214 NaN NaN NaN  18.146801 7.433483 3.531078 16.329865 3.452890 2.652179 NaN NaN NaN  17.803410 5.616014 3.500160 18.364511 3.004720 2.931442 NaN NaN NaN  19.187162 5.396078 3.375046 21.969374 4.271663 0.376074 NaN NaN NaN  20.933264 5.030700 2.449012 23.165333 5.478396 2.896212 NaN NaN NaN  20.807371 6.518143 3.389302 19.093025 7.008967 2.422988
62  25.021500 8.938261 3.031584 NaN NaN NaN  22.025597 8.291377 2.410331 22.141325 10.374117 3.492964 NaN NaN NaN  20.300831 8.303020 3.474933 17.957796 8.980352 3.033421 NaN NaN NaN  19.062748 10.242602 3.601387 15.507019 8.168490 3.301742 NaN NaN NaN  18.322838 7.389376 3.479340 16.323788 3.442405 2.657727 NaN NaN NaN  17.875216 5.562986 3.494421 18.850672 3.022538 2.931096 NaN NaN NaN  19.347681 5.437435 3.369563 21.979984 4.250071 0.387274 NaN NaN NaN  20.946415 5.020830 2.442985 23.339632 5.617994 3.012959 NaN NaN NaN  20.778065 6.551126 3.406697 19.246983 6.991459 2.445826
63  25.065819 8.911405 3.028270 NaN NaN NaN  22.070599 8.295373 2.424937 22.373854 10.335071 3.481262 NaN NaN NaN  20.480982 8.395132 3.460858 17.933115 8.999210 3.040842 NaN NaN NaN  19.100657 10.169607 3.600790 15.480977 8.058553 3.454033 NaN NaN NaN  18.583244 7.394593 3.485293 16.342789 3.495328 2.661269 NaN NaN NaN  17.884575 5.564557 3.493340 19.311440 3.020219 2.886329 NaN NaN NaN  19.485195 5.492489 3.368606 21.987661 4.267895 0.396193 NaN NaN NaN  20.993898 5.001158 2.453721 23.555489 5.820601 3.110012 NaN NaN NaN  20.806074 6.618536 3.418162 19.330093 6.987703 2.450359
64  25.036110 8.902444 3.026246 NaN NaN NaN  22.149124 8.325615 2.518653 22.608921 10.356974 3.457505 NaN NaN NaN  20.618093 8.434393 3.454162 17.189476 8.711656 3.268838 NaN NaN NaN  19.132040 10.189223 3.598416 15.722412 8.061426 3.435628 NaN NaN NaN  18.752804 7.387287 3.511167 16.322353 3.447510 2.650917 NaN NaN NaN  17.930302 5.540889 3.479371 19.738169 3.116764 2.872854 NaN NaN NaN  19.632784 5.515057 3.358548 21.959730 4.257427 0.369922 NaN NaN NaN  21.080065 4.975065 2.475847 23.768227 6.005573 3.188032 NaN NaN NaN  20.854166 6.636605 3.422973 19.427723 7.020429 2.453832
65  25.042431 8.941528 3.023659 NaN NaN NaN  22.191538 8.278885 2.486589 22.820082 10.340584 3.436514 NaN NaN NaN  20.771248 8.500800 3.440631 17.186914 8.665527 3.267162 NaN NaN NaN  19.272213 10.212959 3.591003 16.047018 8.114697 3.424205 NaN NaN NaN  18.940638 7.337999 3.511284 16.338200 3.456220 2.635446 NaN NaN NaN  18.015692 5.562207 3.474013 20.051565 3.110207 2.855561 NaN NaN NaN  19.746138 5.565835 3.350794 21.966196 4.281494 0.370505 NaN NaN NaN  21.162560 4.999076 2.534716 23.938499 6.122690 3.252450 NaN NaN NaN  20.946363 6.670164 3.420684 19.538115 6.980363 2.432024
66  25.035046 8.929235 3.029812 NaN NaN NaN  22.273108 8.311885 2.495248 22.936991 10.265036 3.409176 NaN NaN NaN  20.921564 8.540843 3.424335 17.995419 8.978600 3.046937 NaN NaN NaN  19.259045 10.229576 3.588315 16.330256 8.150933 3.407387 NaN NaN NaN  19.061291 7.362789 3.469522 16.338066 3.484898 2.651203 NaN NaN NaN  18.038231 5.505465 3.464741 20.380732 3.129454 2.826305 NaN NaN NaN  19.848827 5.583912 3.346023 21.986702 4.267863 0.398478 NaN NaN NaN  21.217293 5.035582 2.532752 24.009949 6.181996 3.300206 NaN NaN NaN  21.081116 6.612126 3.411747 19.645504 7.007701 2.451038
67  25.030804 8.922569 3.025574 NaN NaN NaN  22.351625 8.278415 2.580539 23.120911 10.343315 3.387847 NaN NaN NaN  21.071302 8.587706 3.411132 17.984100 8.959176 3.045980 NaN NaN NaN  19.370054 10.258263 3.586194 16.679504 8.261658 3.384983 NaN NaN NaN  19.208521 7.409416 3.420637 16.328344 3.477144 2.653733 NaN NaN NaN  18.088064 5.513837 3.470442 20.583336 3.202407 2.802447 NaN NaN NaN  19.965342 5.577555 3.341042 21.986082 3.583524 2.297782 NaN NaN NaN  21.326092 5.076120 2.537153 24.159128 6.234845 3.325293 NaN NaN NaN  21.161509 6.667401 3.411396 19.739958 7.012283 2.467434
68  25.052635 8.938874 3.028154 NaN NaN NaN  22.439245 8.261167 2.586200 23.288898 10.311645 3.370522 NaN NaN NaN  21.227081 8.660356 3.391650 17.948925 8.935614 3.041397 NaN NaN NaN  19.449945 10.280003 3.575819 16.824392 8.182539 3.358608 NaN NaN NaN  19.292606 7.397209 3.460119 16.304201 3.445432 2.662860 NaN NaN NaN  18.119656 5.476716 3.455160 20.799831 3.327387 2.778416 NaN NaN NaN  20.042906 5.523795 3.331228 21.981762 3.582677 2.290871 NaN NaN NaN  21.343193 5.037082 2.545625 24.353243 6.309048 3.345950 NaN NaN NaN  21.355869 6.626003 3.406625 19.888922 7.023172 2.431156
69  25.073872 8.907966 3.027696 NaN NaN NaN  22.484095 8.286643 2.597398 23.426590 10.328582 3.349047 NaN NaN NaN  21.350201 8.716487 3.378660 17.985626 8.986004 3.040581 NaN NaN NaN  19.470877 10.255972 3.579667 17.110422 8.200899 3.338685 NaN NaN NaN  19.412174 7.388176 3.508530 16.359053 3.498870 2.654799 NaN NaN NaN  18.208693 5.517640 3.427679 20.993670 3.390444 2.728732 NaN NaN NaN  20.169186 5.527131 3.318223 21.999828 4.274166 0.397328 NaN NaN NaN  21.456882 5.016752 2.572062 24.524389 6.291056 3.349054 NaN NaN NaN  21.532387 6.635243 3.398609 19.941570 7.061655 2.413482
70  25.114471 8.921459 3.018539 NaN NaN NaN  22.561831 8.250009 2.651947 23.598114 10.344022 3.323164 NaN NaN NaN  21.509928 8.719132 3.362630 18.011000 8.942527 3.044223 NaN NaN NaN  19.588451 10.305893 3.566615 19.076437 10.995815 3.577924 NaN NaN NaN  19.433685 7.459971 3.498163 16.301064 3.450397 2.666382 NaN NaN NaN  18.328745 5.543778 3.415679 21.144299 3.432609 2.689635 NaN NaN NaN  20.266685 5.458011 3.291254 21.979446 4.270596 0.341236 NaN NaN NaN  21.523115 5.054450 2.555895 24.695255 6.248342 3.355045 NaN NaN NaN  21.714712 6.621557 3.387059 20.068817 7.036517 2.434640
71  25.089247 8.919628 3.023831 NaN NaN NaN  22.662912 8.264199 2.638966 23.718039 10.295627 3.301739 NaN NaN NaN  21.614084 8.721419 3.350049 18.015663 8.962942 3.035905 NaN NaN NaN  19.628635 10.367936 3.565309 16.031343 5.728283 3.905058 NaN NaN NaN  19.474276 7.531105 3.502115 16.362202 3.516306 2.650760 NaN NaN NaN  18.316301 5.501302 3.419063 20.972534 3.015491 2.853459 NaN NaN NaN  20.381279 5.382215 3.277772 21.960814 4.295931 0.407900 NaN NaN NaN  21.598751 5.030584 2.567144 24.914925 6.263588 3.335664 NaN NaN NaN  21.921707 6.598193 3.368018 20.166433 7.052353 2.434767
72  25.035597 8.954283 3.030552 NaN NaN NaN  22.712183 8.257171 2.701192 23.812948 10.271684 3.285899 NaN NaN NaN  21.765450 8.780146 3.334616 17.282495 8.692761 3.261888 NaN NaN NaN  19.676170 10.305371 3.562593 17.828524 7.913424 3.216816 NaN NaN NaN  19.495787 7.587308 3.498508 16.348366 3.484194 2.658015 NaN NaN NaN  18.355104 5.411516 3.413765 21.023758 2.957253 2.822983 NaN NaN NaN  20.489281 5.305468 3.248783 21.911880 4.263235 0.413037 NaN NaN NaN  21.657743 5.019646 2.589392 25.068394 6.212900 3.326920 NaN NaN NaN  22.086832 6.545597 3.352315 20.252441 7.067043 2.444926
73  25.080772 8.942622 3.020698 NaN NaN NaN  22.774668 8.256208 2.722012 23.942749 10.269329 3.271552 NaN NaN NaN  21.846050 8.783819 3.320585 17.183327 8.714220 3.268097 NaN NaN NaN  19.825134 10.389497 3.547843 17.942537 7.888121 3.193580 NaN NaN NaN  19.481369 7.632815 3.493439 16.358292 3.452569 2.668836 NaN NaN NaN  18.419537 5.393039 3.402795 21.197399 2.999273 2.787162 NaN NaN NaN  20.574055 5.250342 3.227528 21.939489 4.297817 0.372055 NaN NaN NaN  21.734846 5.089816 2.590363 25.248243 6.213636 3.298869 NaN NaN NaN  22.331549 6.542858 3.333896 20.351219 7.096634 2.390658
74  25.068863 8.942095 3.034187 NaN NaN NaN  22.797943 8.245027 2.724228 24.019314 10.221875 3.259844 NaN NaN NaN  21.963985 8.795025 3.312501 17.219223 8.698939 3.280003 NaN NaN NaN  19.833925 10.282598 3.552167 17.971670 7.867581 3.181048 NaN NaN NaN  19.488783 7.726182 3.487456 16.360842 3.464650 2.656314 NaN NaN NaN  18.445494 5.423249 3.394809 21.486677 4.071836 1.090614 NaN NaN NaN  20.671541 5.301962 2.898564 22.000082 4.293123 0.371740 NaN NaN NaN  21.785461 5.040489 2.604280 25.376932 6.208065 3.284525 NaN NaN NaN  22.511158 6.553181 3.324306 20.444859 7.085632 2.401792
75  25.102304 8.913371 3.025072 NaN NaN NaN  22.807943 8.246349 2.710927 24.089233 10.206562 3.226840 NaN NaN NaN  22.025457 8.789351 3.292852 17.211897 8.712618 3.269276 NaN NaN NaN  19.940331 10.474510 3.545207 17.870718 7.881166 3.151308 NaN NaN NaN  19.456726 7.784204 3.477113 16.343922 3.473545 2.633164 NaN NaN NaN  18.526052 5.430025 3.386043 21.618965 4.161525 0.996251 NaN NaN NaN  20.737875 5.181200 2.808724 22.012827 4.273781 0.371718 NaN NaN NaN  21.882051 5.069964 2.623103 25.561295 6.180315 3.255269 NaN NaN NaN  22.606121 6.480204 3.308109 20.534119 7.070483 2.422132
76  25.111443 8.952855 3.025492 NaN NaN NaN  22.893713 8.267295 2.790505 24.135803 10.166445 3.208179 NaN NaN NaN  22.169279 8.851643 3.283679 17.204847 8.692420 3.268613 NaN NaN NaN  20.006630 10.362166 3.532131 17.874338 7.865455 3.124648 NaN NaN NaN  19.442743 7.853294 3.462977 16.715427 4.310740 2.145593 NaN NaN NaN  18.598831 5.444701 3.369528 21.626713 4.264153 0.838802 NaN NaN NaN  20.834232 5.115359 2.737762 22.030069 4.234656 0.382421 NaN NaN NaN  21.927431 5.065229 2.615038 25.698122 6.219856 3.244311 NaN NaN NaN  22.761089 6.511068 3.281516 20.597372 7.087035 2.377116
77  25.077240 8.949060 3.031844 NaN NaN NaN  22.946474 8.265904 2.766324 24.162933 10.148592 3.181258 NaN NaN NaN  22.242470 8.869909 3.255232 17.202219 8.750338 3.264708 NaN NaN NaN  20.088085 10.389443 3.529388 17.912390 7.901750 3.125206 NaN NaN NaN  19.499823 7.843851 3.453712 16.708391 4.354715 2.122853 NaN NaN NaN  18.605682 5.370858 3.367944 21.701450 4.352037 0.675462 NaN NaN NaN  20.911354 5.108385 2.647593 22.002600 4.295541 0.374297 NaN NaN NaN  21.995218 5.094826 2.597459 25.895119 6.232955 3.214882 NaN NaN NaN  22.903748 6.478249 3.258323 20.713539 7.149830 2.338637
78  25.082092 8.903617 3.034527 NaN NaN NaN  22.992592 8.277814 2.782275 24.162577 10.142015 3.152788 NaN NaN NaN  22.333082 8.909311 3.245883 17.213287 8.755279 3.264256 NaN NaN NaN  20.070681 10.436464 3.531653 17.891800 7.842279 3.126212 NaN NaN NaN  19.512560 7.842421 3.450872 16.673094 4.336847 2.142570 NaN NaN NaN  18.653837 5.364858 3.368014 21.294144 2.961313 2.682861 NaN NaN NaN  21.005297 5.043426 2.596798 22.036930 4.263864 0.351836 NaN NaN NaN  22.039055 5.122367 2.632010 26.032688 6.262414 3.194429 NaN NaN NaN  23.073414 6.481700 3.255883 20.770325 7.158711 2.362655
79  25.061291 8.905751 3.027341 NaN NaN NaN  23.040173 8.283676 2.771688 24.136150 10.087140 3.149957 NaN NaN NaN  22.882301 9.229280 3.315959 17.230244 8.722559 3.258807 NaN NaN NaN  20.120518 10.496226 3.531081 17.937828 7.869491 3.128048 NaN NaN NaN  19.551018 7.828225 3.448580 16.696421 4.330790 2.105693 NaN NaN NaN  18.751490 5.341398 3.341676 21.287930 2.869964 2.638033 NaN NaN NaN  21.096296 5.008343 2.469225 22.025772 4.306560 0.393620 NaN NaN NaN  22.148489 5.171539 2.615497 26.170191 6.229350 3.172632 NaN NaN NaN  23.185373 6.511003 3.232545 20.830723 7.130807 2.375210
80  25.042858 8.924697 3.028490 NaN NaN NaN  23.073545 8.315144 2.829702 24.085588 10.063032 3.113746 NaN NaN NaN  22.960310 9.308542 3.308583 17.209576 8.673036 3.266802 NaN NaN NaN  20.180225 10.413921 3.524821 17.955572 7.823067 3.118436 NaN NaN NaN  19.567535 7.803169 3.450233 16.697968 4.358049 2.133700 NaN NaN NaN  18.742353 5.383151 3.337302 21.293127 2.866720 2.654410 NaN NaN NaN  21.145180 5.018471 2.415712 22.007086 4.252288 0.382761 NaN NaN NaN  22.183357 5.145649 2.617333 26.282101 6.270905 3.141405 NaN NaN NaN  23.311466 6.455217 3.211267 20.911352 7.169784 2.338605
81  25.084568 8.893394 3.025521 NaN NaN NaN  23.113417 8.332932 2.814994 23.993273 9.882200 3.080109 NaN NaN NaN  23.058577 9.308955 3.294819 17.260752 8.691714 3.264809 NaN NaN NaN  20.247154 10.371299 3.509534 17.926304 7.799962 3.126411 NaN NaN NaN  19.605116 7.809302 3.441548 16.690975 4.364841 2.127205 NaN NaN NaN  18.775196 5.358028 3.334924 21.279428 2.839868 2.642998 NaN NaN NaN  21.034893 4.975888 2.557458 22.042328 4.299130 0.383592 NaN NaN NaN  22.203445 5.159309 2.606923 26.434120 6.243143 3.107189 NaN NaN NaN  23.386763 6.480069 3.204503 20.940723 7.168058 2.377337
82  25.078791 8.912765 3.028503 NaN NaN NaN  23.108902 8.351515 2.857538 23.956606 9.766174 3.053145 NaN NaN NaN  23.126041 9.366464 3.295257 17.241327 8.625486 3.261933 NaN NaN NaN  20.304396 10.440139 3.515378 17.949463 7.856833 3.121161 NaN NaN NaN  19.606579 7.853228 3.450435 16.698824 4.332165 2.140867 NaN NaN NaN  18.864288 5.633527 3.251207 21.288172 2.874470 2.649712 NaN NaN NaN  21.013884 4.976982 2.584224 22.027634 4.282925 0.370288 NaN NaN NaN  22.270418 5.104178 2.624197 26.536131 6.205707 3.080964 NaN NaN NaN  23.484304 6.477342 3.190475 20.981432 7.173563 2.354435
83  25.073141 8.955769 3.028290 NaN NaN NaN  23.235689 8.356407 2.854837 23.928730 9.655373 3.014901 NaN NaN NaN  23.172915 9.353868 3.285568 17.321903 8.734127 3.265447 NaN NaN NaN  20.322954 10.425661 3.513695 17.905563 7.863400 3.126558 NaN NaN NaN  19.679129 7.887791 3.449630 16.714466 4.373011 2.180575 NaN NaN NaN  18.900892 5.669803 3.234844 21.309986 2.878409 2.653984 NaN NaN NaN  21.069202 4.936296 2.569135 22.023668 4.297195 0.362924 NaN NaN NaN  22.312054 5.123931 2.613301 26.623566 6.157708 3.055686 NaN NaN NaN  23.610264 6.495142 3.181335 21.055355 7.204576 2.359862
84  25.081938 8.911233 3.026320 NaN NaN NaN  23.220690 8.400683 2.864765 25.313648 10.475473 3.178692 NaN NaN NaN  23.243046 9.346398 3.283232 17.397243 8.843800 3.296569 NaN NaN NaN  20.375631 10.311533 3.512715 17.954319 7.870144 3.132738 NaN NaN NaN  19.718332 7.857810 3.449322 16.692488 4.364358 2.126715 NaN NaN NaN  18.909929 5.652637 3.234860 21.256899 2.884219 2.661529 NaN NaN NaN  21.104362 4.989835 2.508391 21.976095 4.324950 0.391420 NaN NaN NaN  22.345581 5.113620 2.607438 26.693645 6.145809 3.029324 NaN NaN NaN  23.686052 6.482228 3.162500 21.103193 7.206107 2.382427
85  25.057133 8.880219 3.025057 NaN NaN NaN  23.267565 8.381790 2.864316 25.331430 10.493277 3.176881 NaN NaN NaN  23.257847 9.377788 3.285701 17.491617 9.074879 3.356254 NaN NaN NaN  20.350817 10.178795 3.526908 17.913429 7.836602 3.135839 NaN NaN NaN  19.675610 7.839368 3.470626 16.686682 4.383400 2.138466 NaN NaN NaN  18.938963 5.659940 3.233258 21.229399 2.881310 2.663601 NaN NaN NaN  21.133284 4.931996 2.548409 22.065239 4.285409 0.414021 NaN NaN NaN  22.423832 5.133064 2.599281 26.799778 6.047298 2.991174 NaN NaN NaN  23.800549 6.448654 3.144386 21.117516 7.242099 2.398973
86  25.082981 8.920626 3.032094 NaN NaN NaN  23.297861 8.336814 2.864488 23.864857 9.541493 2.998480 NaN NaN NaN  23.279739 9.374846 3.282446 17.700586 9.358814 3.407764 NaN NaN NaN  20.463545 9.089177 3.442492 17.898006 7.776302 3.131901 NaN NaN NaN  19.618996 7.784456 3.467731 16.629946 4.373461 2.188258 NaN NaN NaN  19.000103 5.634010 3.237614 21.285980 2.835926 2.661547 NaN NaN NaN  21.112574 4.994200 2.510683 22.269581 4.144909 0.519168 NaN NaN NaN  22.455061 5.223460 2.671850 26.854588 5.950613 2.954110 NaN NaN NaN  23.867353 6.438141 3.135131 21.184580 7.199683 2.398403
87  25.080704 8.911258 3.029803 NaN NaN NaN  23.384512 8.360818 2.871764 23.855331 9.545391 2.990055 NaN NaN NaN  23.319572 9.385553 3.297385 17.961180 9.565234 3.444272 NaN NaN NaN  20.216248 8.797470 3.383505 17.945948 7.866914 3.118638 NaN NaN NaN  19.725578 7.838815 3.466788 16.543118 4.385129 2.276656 NaN NaN NaN  19.127649 5.715545 3.271281 21.315155 2.874717 2.632943 NaN NaN NaN  21.121765 4.959005 2.518466 22.701242 3.973273 0.890698 NaN NaN NaN  22.519024 5.318563 2.836407 26.908665 5.858169 2.911695 NaN NaN NaN  24.014528 6.375928 3.117729 21.257471 7.204543 2.402527
88  25.093710 8.866799 3.021236 NaN NaN NaN  23.436720 8.374645 2.829128 23.873005 9.533012 3.001017 NaN NaN NaN  23.355181 9.417402 3.291246 18.230120 9.743386 3.490675 NaN NaN NaN  20.452358 8.788143 3.397610 17.924721 7.855996 3.128016 NaN NaN NaN  19.769802 7.848443 3.469677 16.635292 4.451977 2.371980 NaN NaN NaN  19.287766 5.797181 3.292461 21.250338 2.844120 2.653706 NaN NaN NaN  21.194342 4.960196 2.561402 23.008551 3.795514 1.260263 NaN NaN NaN  22.599272 5.442033 3.009186 27.038168 5.828701 2.862441 NaN NaN NaN  24.070656 6.367294 3.098275 21.331480 7.201712 2.419323
89  25.106365 8.912030 3.020519 NaN NaN NaN  23.490347 8.415109 2.872035 23.877205 9.543123 2.998868 NaN NaN NaN  23.415781 9.442196 3.290436 19.152664 10.198895 3.394297 NaN NaN NaN  20.701252 8.731118 3.404925 17.936781 7.835668 3.136867 NaN NaN NaN  19.933342 7.879294 3.459230 16.772041 4.494528 2.481287 NaN NaN NaN  19.504801 5.850430 3.332177 21.276579 2.836333 2.661608 NaN NaN NaN  21.279800 4.985450 2.592374 23.456484 3.460968 2.681181 NaN NaN NaN  22.709709 5.622296 3.117585 27.080791 5.747458 2.809783 NaN NaN NaN  24.234034 6.374647 3.065856 21.429850 7.250931 2.405872
90  25.133190 8.910653 3.024064 NaN NaN NaN  23.602291 8.374538 2.917266 23.890165 9.540776 2.987142 NaN NaN NaN  23.473394 9.390412 3.287335 19.562380 10.357368 3.406801 NaN NaN NaN  20.986235 8.764311 3.408482 15.905802 5.036366 3.917837 NaN NaN NaN  19.992056 7.909507 3.456127 16.959177 4.590430 2.574943 NaN NaN NaN  19.662743 5.934954 3.364481 21.781178 3.654151 2.299952 NaN NaN NaN  21.360329 5.022066 2.521097 23.779463 3.491341 2.795326 NaN NaN NaN  22.790791 5.672852 3.209536 27.141106 5.618930 2.749948 NaN NaN NaN  24.398024 6.352330 3.043176 21.533245 7.229217 2.411472
91  25.157936 8.919091 3.015576 NaN NaN NaN  23.693573 8.407694 2.880542 25.330948 10.478528 3.170289 NaN NaN NaN  23.520315 9.443817 3.291100 20.058990 10.495119 3.413015 NaN NaN NaN  21.234455 8.936955 3.097138 17.964357 7.843444 3.131616 NaN NaN NaN  20.014193 7.963913 3.455116 17.136860 4.635223 2.645220 NaN NaN NaN  19.891541 6.066576 3.382820 21.775127 3.656227 2.303122 NaN NaN NaN  21.481409 5.021263 2.589180 24.240536 3.625646 2.884300 NaN NaN NaN  22.860962 5.866864 3.233308 27.108164 5.589425 2.683782 NaN NaN NaN  24.493223 6.322915 3.017466 21.638685 7.276124 2.397627
92  25.116310 8.943306 3.022350 NaN NaN NaN  23.803261 8.422278 2.865014 25.291090 10.486482 3.183079 NaN NaN NaN  23.592447 9.471066 3.297247 20.430079 10.631979 3.414863 NaN NaN NaN  21.451015 8.895907 3.092462 17.961321 7.855872 3.126343 NaN NaN NaN  20.088394 7.945301 3.452052 17.380802 4.652235 2.700318 NaN NaN NaN  20.152487 6.158769 3.395826 21.825693 3.682684 2.282008 NaN NaN NaN  21.596874 5.110004 2.520398 24.587049 3.849471 2.948793 NaN NaN NaN  22.981594 6.013253 3.249005 27.306646 6.111841 1.022649 NaN NaN NaN  24.742203 6.494193 2.448156 21.776730 7.349180 2.359740
93  25.225828 8.983761 3.022580 NaN NaN NaN  23.936119 8.469667 2.893913 25.300598 10.492063 3.174608 NaN NaN NaN  23.666996 9.532642 3.302643 20.875490 10.683846 3.405961 NaN NaN NaN  21.663034 8.852810 3.122349 17.977064 7.840363 3.122102 NaN NaN NaN  20.174717 8.074055 3.452673 17.682325 4.721877 2.791926 NaN NaN NaN  20.431334 6.289075 3.406278 21.294336 2.872008 2.633300 NaN NaN NaN  21.693396 5.166544 2.507221 24.887945 3.975904 2.985821 NaN NaN NaN  23.152306 6.114724 3.238519 27.332674 6.207407 0.650782 NaN NaN NaN  24.951872 6.555392 2.321512 21.888100 7.403388 2.344498
94  25.552929 9.091597 3.036150 NaN NaN NaN  24.012661 8.448004 2.970926 25.328207 10.487023 3.181587 NaN NaN NaN  23.736937 9.542221 3.299310 21.233055 10.742003 3.405582 NaN NaN NaN  21.829248 8.810702 3.131955 17.964905 7.847899 3.127363 NaN NaN NaN  20.290644 8.084563 3.440346 17.925411 4.708244 2.870725 NaN NaN NaN  20.795683 6.397803 3.393233 21.331915 2.826507 2.651873 NaN NaN NaN  21.852333 5.234196 2.528485 25.291693 4.392265 3.048157 NaN NaN NaN  23.321152 6.180720 3.232960 27.252024 6.332107 0.302379 NaN NaN NaN  25.100101 6.657672 2.219014 22.058086 7.359818 2.351742
95  25.981567 9.194548 3.059754 NaN NaN NaN  24.071260 8.376919 3.089900 25.340321 10.507785 3.176523 NaN NaN NaN  23.811712 9.542859 3.300809 21.536886 10.718669 3.391074 NaN NaN NaN  22.013620 8.791502 3.138324 17.969391 7.850307 3.123305 NaN NaN NaN  20.389008 8.105700 3.431073 18.312693 4.694918 2.904575 NaN NaN NaN  21.052450 6.518720 3.394134 21.346037 2.879791 2.638960 NaN NaN NaN  21.951574 5.198612 2.509375 25.594246 4.536074 3.054263 NaN NaN NaN  23.469688 6.226266 3.223505 27.307594 6.376009 0.309531 NaN NaN NaN  25.202105 6.728971 2.253836 22.679134 7.374353 3.184401
96  26.384365 9.363274 3.088208 NaN NaN NaN  24.080435 8.286947 3.181182 25.356735 10.451695 3.171124 NaN NaN NaN  23.902910 9.546992 3.300277 21.841211 10.626099 3.357984 NaN NaN NaN  22.163750 8.787771 3.155163 17.961168 7.853097 3.124073 NaN NaN NaN  20.479126 8.128733 3.425703 18.624836 4.732090 2.918414 NaN NaN NaN  21.308271 6.605439 3.381812 21.336315 2.773154 2.645266 NaN NaN NaN  22.045017 5.209360 2.518003 25.802189 4.606513 3.053622 NaN NaN NaN  23.663692 6.211076 3.217968 27.302645 6.395839 0.285031 NaN NaN NaN  25.335373 6.735720 2.367233 22.790552 7.418263 3.179281
97  26.659306 9.396335 3.115405 NaN NaN NaN  24.091787 8.215892 3.277745 25.119438 13.115220 3.378024 NaN NaN NaN  24.063086 9.551576 3.283546 22.167488 10.543720 3.324966 NaN NaN NaN  22.331076 8.771000 3.113578 17.951567 7.840735 3.122979 NaN NaN NaN  20.507217 8.143567 3.419036 18.887432 4.792476 2.920589 NaN NaN NaN  21.555540 6.641720 3.376458 21.337069 2.876894 2.645098 NaN NaN NaN  22.130632 5.257550 2.505653 26.084394 4.583980 3.037994 NaN NaN NaN  23.847969 6.115936 3.192461 27.297821 6.399169 0.275820 NaN NaN NaN  25.400581 6.699976 2.393580 22.909456 7.517413 3.187458
98  26.321854 9.040080 3.085104 NaN NaN NaN  24.088362 8.178030 3.284919 25.060854 13.054127 3.378928 NaN NaN NaN  24.083981 9.526475 3.285603 22.425289 10.445845 3.288121 NaN NaN NaN  22.411226 8.681801 3.350214 18.001522 7.840966 3.122746 NaN NaN NaN  20.513256 8.153886 3.414648 19.226959 4.754484 2.914211 NaN NaN NaN  21.690145 6.686819 3.351419 21.327971 2.899074 2.642473 NaN NaN NaN  22.160896 5.224975 2.475982 26.227013 4.525296 3.018797 NaN NaN NaN  24.037289 6.069030 3.178496 27.314560 6.400721 0.326670 NaN NaN NaN  25.460703 6.672019 2.454585 23.022226 7.395709 3.168452
99  26.704176 9.203861 3.152454 NaN NaN NaN  24.183350 8.121896 3.289259 23.871872 9.565451 3.000154 NaN NaN NaN  24.166950 9.571903 3.289177 22.717463 10.302839 3.244645 NaN NaN NaN  22.549866 8.708601 3.340586 17.956747 7.865073 3.134156 NaN NaN NaN  20.686621 8.157425 3.371162 19.588507 4.769913 2.883531 NaN NaN NaN  21.868000 6.741007 3.343203 21.308744 2.811183 2.643765 NaN NaN NaN  22.248117 5.236210 2.432010 26.427906 4.465498 2.991416 NaN NaN NaN  24.134241 5.994714 3.158504 27.293808 6.359076 0.307230 NaN NaN NaN  25.537062 6.669913 2.467029 23.161026 7.424045 3.168786
100  26.921745 9.265501 3.120897 NaN NaN NaN  24.253538 8.106505 3.286208 23.836290 9.556849 2.995282 NaN NaN NaN  24.264196 9.553827 3.284305 22.876678 10.168440 3.207067 NaN NaN NaN  22.676176 8.739650 3.339881 17.957130 7.824272 3.129246 NaN NaN NaN  20.712118 8.168724 3.380383 19.857430 4.726540 2.873702 NaN NaN NaN  22.071360 6.745152 3.335637 21.335333 2.890849 2.652549 NaN NaN NaN  22.286407 5.202598 2.440012 26.523249 4.413885 2.983930 NaN NaN NaN  24.318148 5.936315 3.140227 27.297430 6.401969 0.314388 NaN NaN NaN  25.585890 6.696354 2.473285 23.234238 7.415216 3.159604
101  27.001581 9.328110 3.234151 NaN NaN NaN  24.338272 8.141059 3.292026 23.886324 9.576508 2.991192 NaN NaN NaN  24.226912 10.375084 3.344758 22.980221 10.011568 3.174429 NaN NaN NaN  22.934925 8.874781 3.359866 17.990511 7.842883 3.121780 NaN NaN NaN  20.769636 8.146152 3.366168 20.235243 4.654280 2.830140 NaN NaN NaN  22.257317 6.750216 3.323578 21.367224 2.885106 2.649622 NaN NaN NaN  22.307951 5.204692 2.438407 26.728983 4.458955 2.966859 NaN NaN NaN  24.465996 5.855273 3.125458 27.318481 6.409086 0.322632 NaN NaN NaN  25.692593 6.686864 2.553034 23.325901 7.393949 3.153729
102  27.041801 9.199265 3.611244 NaN NaN NaN  24.440540 8.148305 3.290214 23.896864 9.615551 2.996920 NaN NaN NaN  24.277111 10.321727 3.348689 22.510281 9.736423 3.259851 NaN NaN NaN  23.035124 8.950598 3.354588 18.667248 8.079088 2.904366 NaN NaN NaN  20.838123 8.112080 3.363294 20.519026 4.583103 2.805036 NaN NaN NaN  22.456470 6.776504 3.327233 21.315382 2.846136 2.659363 NaN NaN NaN  22.368904 5.183341 2.457325 26.869120 4.383709 2.950340 NaN NaN NaN  24.618486 5.846791 3.118051 27.310026 6.377284 0.277173 NaN NaN NaN  25.710291 6.716465 2.645742 23.452694 7.409971 3.153307
103  27.328161 9.348368 3.281285 NaN NaN NaN  24.647326 8.222312 3.289026 25.379671 10.465558 3.169527 NaN NaN NaN  24.369562 10.386520 3.343201 22.571474 9.589806 3.231660 NaN NaN NaN  23.178761 9.029739 3.344902 18.729124 8.113932 2.888999 NaN NaN NaN  20.850830 8.127981 3.347317 20.871990 4.584604 2.746782 NaN NaN NaN  22.585819 6.772429 3.305422 21.318108 2.866320 2.645558 NaN NaN NaN  22.449259 5.223103 2.379167 26.989960 4.356379 3.022081 NaN NaN NaN  24.795033 5.798730 3.096196 27.340427 6.390641 0.286379 NaN NaN NaN  25.773169 6.730712 2.668898 23.552919 7.411298 3.147086
104  27.564405 9.536256 3.298688 NaN NaN NaN  24.762049 8.283675 3.280416 25.376240 10.483591 3.169943 NaN NaN NaN  24.466051 10.332413 3.334425 24.294678 12.500678 3.399613 NaN NaN NaN  23.256098 9.095126 3.342257 18.718891 8.096323 2.907297 NaN NaN NaN  20.894682 8.150240 3.345447 21.122572 4.601527 2.726027 NaN NaN NaN  22.647333 6.777709 3.301267 21.354528 2.915859 2.645048 NaN NaN NaN  22.495640 5.271761 2.379331 27.154821 4.369657 2.953514 NaN NaN NaN  24.874180 5.765732 3.078114 27.345243 6.362568 0.299601 NaN NaN NaN  25.860052 6.692402 2.640303 23.597090 7.379872 3.147137
105  27.650482 9.575490 3.294766 NaN NaN NaN  24.942913 8.344320 3.274803 25.362278 10.492171 3.174852 NaN NaN NaN  24.473276 10.329114 3.341227 24.406807 12.543871 3.382057 NaN NaN NaN  23.392553 9.229842 3.326674 18.715199 8.099369 2.899224 NaN NaN NaN  20.989756 8.132805 3.332331 21.388548 4.586985 2.706001 NaN NaN NaN  22.693859 6.754091 3.295156 21.347109 2.862130 2.645387 NaN NaN NaN  22.525806 5.256732 2.340360 27.251873 4.382560 2.877935 NaN NaN NaN  25.020544 5.771852 3.063256 27.315580 6.393497 0.309030 NaN NaN NaN  25.934378 6.766824 2.668327 23.697420 7.401384 3.143142
106  27.774736 9.592774 3.287864 NaN NaN NaN  25.041567 8.373524 3.273343 25.388937 10.502038 3.175346 NaN NaN NaN  24.568926 10.382938 3.335240 24.503304 12.668998 3.380859 NaN NaN NaN  23.503822 9.338971 3.312378 18.701101 8.080095 2.901907 NaN NaN NaN  21.002005 8.161232 3.327476 21.592810 4.626184 2.656308 NaN NaN NaN  22.768566 6.745577 3.294815 21.270782 2.822026 2.661146 NaN NaN NaN  22.597755 5.242591 2.348356 27.394123 4.445048 2.795063 NaN NaN NaN  25.101635 5.733118 3.049064 27.344929 6.393228 0.273362 NaN NaN NaN  25.957611 6.765289 2.670403 23.771940 7.401992 3.138998
107  27.871696 9.616718 3.275849 NaN NaN NaN  25.232876 8.404155 3.248157 25.390892 10.463115 3.169895 NaN NaN NaN  24.632111 10.411890 3.334809 24.617687 12.738103 3.376462 NaN NaN NaN  23.518391 10.140213 3.368064 18.724779 8.105959 2.901732 NaN NaN NaN  21.062557 8.158621 3.312458 21.285912 4.551991 2.754004 NaN NaN NaN  22.809984 6.648056 3.280847 21.379904 2.878305 2.637234 NaN NaN NaN  22.653528 5.253242 2.354481 27.524343 4.429701 2.684891 NaN NaN NaN  25.247032 5.745840 3.028017 27.308344 6.404321 0.303082 NaN NaN NaN  25.986885 6.766854 2.699528 23.863295 7.411811 3.131649
108  28.123610 9.654873 3.266056 NaN NaN NaN  25.375763 8.428462 3.241852 25.396328 10.482196 3.170353 NaN NaN NaN  24.697315 10.388397 3.326586 25.007965 10.207623 3.156612 NaN NaN NaN  23.670225 10.264077 3.360087 18.702829 8.094102 2.912535 NaN NaN NaN  21.105391 8.145629 3.302009 21.373392 4.472165 2.728707 NaN NaN NaN  22.749189 6.547198 3.262859 21.385952 2.885893 2.656608 NaN NaN NaN  22.662350 5.240453 2.317915 27.657095 4.415859 2.539369 NaN NaN NaN  25.349463 5.652751 3.007311 27.331989 6.387624 0.263395 NaN NaN NaN  26.034409 6.833170 2.728453 23.933807 7.436547 3.130573
109  28.247757 9.689695 3.249799 NaN NaN NaN  25.546743 8.446871 3.224966 25.389650 10.530205 3.176293 NaN NaN NaN  24.799023 10.416598 3.321541 25.059780 10.198003 3.152553 NaN NaN NaN  23.713467 10.233658 3.360291 18.702589 8.086308 2.889953 NaN NaN NaN  21.180414 8.072916 3.280544 19.578108 2.374036 3.442042 NaN NaN NaN  22.781614 6.467931 3.242269 21.364901 2.883122 2.652062 NaN NaN NaN  22.747149 5.237364 2.324019 27.796608 4.448648 2.415324 NaN NaN NaN  25.464056 5.611604 2.982301 27.362440 6.400235 0.320385 NaN NaN NaN  26.101755 6.821053 2.720846 24.087297 7.425609 3.112740
110  28.446648 9.708493 3.232918 NaN NaN NaN  25.675774 8.486987 3.219440 25.124147 13.105482 3.383895 NaN NaN NaN  24.836866 10.414090 3.321893 24.771402 12.821067 3.362461 NaN NaN NaN  23.749104 10.206437 3.353575 18.723677 8.084658 2.894455 NaN NaN NaN  21.235559 8.086557 3.277820 21.592266 3.720074 2.735282 NaN NaN NaN  22.730776 6.323062 3.234854 21.323866 2.907079 2.646275 NaN NaN NaN  22.780630 5.266536 2.300410 27.809229 4.278180 2.743401 NaN NaN NaN  25.606758 5.608057 2.965881 27.333551 6.386589 0.315872 NaN NaN NaN  26.158674 6.789427 2.729250 24.132214 7.403840 3.117876
111  28.508207 9.778891 3.232614 NaN NaN NaN  25.826305 8.531723 3.212478 25.117250 13.089729 3.372057 NaN NaN NaN  24.861425 10.448518 3.325981 24.814491 12.889769 3.357453 NaN NaN NaN  23.853148 10.252679 3.348162 18.710119 8.056565 2.891785 NaN NaN NaN  21.303169 8.056759 3.258903 21.552534 3.658804 2.723668 NaN NaN NaN  22.786360 6.305739 3.229174 21.386412 2.899369 2.645139 NaN NaN NaN  22.827238 5.293144 2.297309 27.948042 4.249346 2.695317 NaN NaN NaN  25.659361 5.536147 2.943976 27.279894 6.455772 0.218838 NaN NaN NaN  26.231426 6.802322 2.742517 24.247181 7.389428 3.105156
112  28.643248 9.679982 3.214055 NaN NaN NaN  25.922771 8.502180 3.205957 25.127462 13.126390 3.373394 NaN NaN NaN  24.990482 10.420988 3.312859 24.816856 12.824511 3.356178 NaN NaN NaN  23.845951 10.193231 3.353799 18.730675 8.113059 2.893308 NaN NaN NaN  21.306683 8.043855 3.255445 21.579653 3.696141 2.727021 NaN NaN NaN  22.846998 6.260675 3.225980 21.355247 2.883395 2.658015 NaN NaN NaN  22.932180 5.302574 2.234183 27.970675 4.155087 2.658458 NaN NaN NaN  25.819910 5.515496 2.927233 27.290552 6.531884 0.209745 NaN NaN NaN  26.248667 6.813520 2.814098 24.294621 7.393069 3.111718
113  28.796726 9.679880 3.194198 NaN NaN NaN  26.059217 8.538836 3.198970 25.142397 13.141833 3.374906 NaN NaN NaN  25.062565 10.447608 3.311495 24.791691 12.793266 3.354215 NaN NaN NaN  23.948643 10.236142 3.344628 18.687551 8.070194 2.899545 NaN NaN NaN  21.367643 8.059532 3.243558 21.599148 3.749795 2.723310 NaN NaN NaN  22.883614 6.275811 3.219414 21.342918 2.878805 2.652356 NaN NaN NaN  22.937922 5.289767 2.236574 28.021265 4.089982 2.611179 NaN NaN NaN  25.856508 5.496692 2.906863 27.274471 6.448445 0.223618 NaN NaN NaN  26.338459 6.801919 2.761822 24.382866 7.413029 3.104178
114  28.921568 9.700019 3.179210 NaN NaN NaN  26.133589 8.518100 3.182097 25.112177 13.105692 3.377446 NaN NaN NaN  25.077728 10.431274 3.309883 25.041901 10.196393 3.150150 NaN NaN NaN  23.932467 10.201995 3.351371 18.717997 8.079015 2.886553 NaN NaN NaN  21.434055 8.035173 3.244187 21.641819 3.737365 2.719645 NaN NaN NaN  22.927355 6.258770 3.219900 21.376043 2.927176 2.635152 NaN NaN NaN  22.968796 5.235764 2.250690 28.015015 4.097470 2.580697 NaN NaN NaN  25.916286 5.636158 2.357159 27.293291 6.448073 0.215013 NaN NaN NaN  26.349934 6.819782 2.802145 24.409014 7.408595 3.104924
115  29.059235 9.686418 3.157129 NaN NaN NaN  26.257544 8.558995 3.185499 25.182394 13.193218 3.372765 NaN NaN NaN  25.140278 10.410984 3.308501 25.061178 10.212158 3.144575 NaN NaN NaN  23.934305 10.218041 3.346714 18.735455 8.081868 2.901641 NaN NaN NaN  21.496126 8.095607 3.224756 21.640686 3.680860 2.737879 NaN NaN NaN  22.952049 6.277317 3.218154 21.357830 2.871378 2.650209 NaN NaN NaN  23.011147 5.295526 2.197710 28.201363 4.479884 1.271918 NaN NaN NaN  26.013800 5.609258 2.304648 27.325083 6.387856 0.289616 NaN NaN NaN  26.411167 6.785282 2.791990 24.461815 7.373925 3.099285
116  29.095047 9.640288 3.134081 NaN NaN NaN  26.293304 8.550031 3.176111 25.112530 13.102057 3.377825 NaN NaN NaN  25.223852 10.462859 3.299237 25.071230 10.258739 3.143303 NaN NaN NaN  24.038412 10.210709 3.340645 18.723228 8.057036 2.898939 NaN NaN NaN  21.501728 7.998621 3.220213 21.624355 3.688849 2.737293 NaN NaN NaN  22.978346 6.250546 3.220622 21.369682 2.893703 2.652700 NaN NaN NaN  22.979904 5.257079 2.216674 28.215591 4.489652 1.085660 NaN NaN NaN  26.105045 5.591479 2.269001 27.326591 6.397931 0.348277 NaN NaN NaN  26.422789 6.829587 2.785868 24.521984 7.397309 3.097997
117  29.221827 9.674248 3.115460 NaN NaN NaN  26.414858 8.561261 3.165391 25.466969 10.673834 3.192284 NaN NaN NaN  25.210690 10.340964 3.304072 23.562864 9.356451 2.962124 NaN NaN NaN  23.931915 10.127618 3.347474 18.782291 8.001234 2.895061 NaN NaN NaN  21.586441 7.985386 3.222951 21.574965 3.743679 2.722111 NaN NaN NaN  23.039745 6.244923 3.217806 21.380896 2.932323 2.637450 NaN NaN NaN  23.019932 5.260375 2.181686 28.156826 4.560237 0.890254 NaN NaN NaN  26.189009 5.541105 2.168404 27.296738 6.410697 0.328406 NaN NaN NaN  26.463610 6.739246 2.811128 24.571669 7.371685 3.103001
118  29.280088 9.589942 3.094659 NaN NaN NaN  26.534672 8.554590 3.134088 24.187693 10.132276 3.082045 NaN NaN NaN  25.281309 10.103157 3.289801 23.627945 9.349112 2.952943 NaN NaN NaN  24.041618 10.193667 3.338367 18.831760 8.011178 2.893295 NaN NaN NaN  21.699678 7.934227 3.242202 21.624130 3.710952 2.719798 NaN NaN NaN  23.113455 6.242823 3.209532 21.390955 2.936914 2.671455 NaN NaN NaN  23.097723 5.250926 2.159054 28.135033 4.561109 0.632864 NaN NaN NaN  26.221994 5.531636 2.108775 27.315180 6.384349 0.338869 NaN NaN NaN  26.513601 6.725881 2.839398 24.606440 7.350658 3.093150
119  29.385427 9.548137 3.062349 NaN NaN NaN  26.649876 8.545230 3.127972 24.443663 10.400723 3.134477 NaN NaN NaN  25.285774 9.337616 3.252566 23.610552 9.321445 2.969266 NaN NaN NaN  24.064932 10.123294 3.340587 18.944603 8.070294 2.941878 NaN NaN NaN  21.863997 8.021464 3.264153 21.605722 3.723053 2.727298 NaN NaN NaN  23.151924 6.214700 3.204348 21.463974 2.988135 2.676723 NaN NaN NaN  23.142530 5.253003 2.262415 28.055811 4.704103 0.394677 NaN NaN NaN  26.291582 5.553054 2.044487 27.302845 6.410109 0.317744 NaN NaN NaN  26.571980 6.776861 2.842382 24.728682 7.330822 3.088871
120  29.489462 9.466090 3.030794 NaN NaN NaN  26.785496 8.539521 3.105686 24.836491 10.639261 3.183237 NaN NaN NaN  25.293844 9.185757 3.041953 23.570665 9.276486 2.963609 NaN NaN NaN  24.170879 10.256515 3.335929 19.061745 8.140675 2.988508 NaN NaN NaN  22.026794 8.064255 3.288561 21.639454 3.737463 2.727253 NaN NaN NaN  23.233072 6.247131 3.196269 21.491756 3.026633 2.706627 NaN NaN NaN  23.287191 5.274712 2.345455 28.013889 4.720170 0.324139 NaN NaN NaN  26.331396 5.565371 2.014977 27.339928 6.392609 0.322494 NaN NaN NaN  26.657639 6.768493 2.818445 24.733379 7.392903 3.089124
121  29.584881 9.384116 3.000818 NaN NaN NaN  26.925938 8.534452 3.092644 25.332230 10.792045 3.212233 NaN NaN NaN  25.451075 9.042289 3.122567 23.612217 9.285803 2.964674 NaN NaN NaN  24.226297 10.224427 3.332958 19.223579 8.284772 3.043845 NaN NaN NaN  22.267429 8.092024 3.306376 21.652721 3.694968 2.729575 NaN NaN NaN  23.291042 6.226192 3.190982 21.601706 3.104790 2.760653 NaN NaN NaN  23.471451 5.382010 2.503906 28.027351 4.695975 0.299994 NaN NaN NaN  26.415382 5.603001 2.059383 27.361187 6.390594 0.343235 NaN NaN NaN  26.710354 6.759572 2.819392 24.860525 7.384493 3.086914
122  29.656187 9.296261 2.967383 NaN NaN NaN  27.102303 8.536534 3.080617 25.927908 11.011331 3.251555 NaN NaN NaN  25.442471 8.894801 3.246544 23.569822 9.266503 2.953562 NaN NaN NaN  24.315622 10.146949 3.331192 19.456970 8.383098 3.098056 NaN NaN NaN  22.528088 8.130942 3.311326 21.588707 3.665567 2.719884 NaN NaN NaN  23.365734 6.259803 3.193805 21.738264 3.164903 2.820801 NaN NaN NaN  23.681376 5.492582 2.654171 28.076050 4.658029 0.296339 NaN NaN NaN  26.423985 5.641506 2.070572 27.323406 6.392738 0.286673 NaN NaN NaN  26.818428 6.740483 2.843246 24.936707 7.384742 3.087867
123  29.948122 9.837672 1.761796 NaN NaN NaN  27.328150 8.735185 2.608625 26.387762 11.083718 3.274011 NaN NaN NaN  25.613529 8.810734 3.237626 22.828495 9.193833 3.122705 NaN NaN NaN  24.440823 10.237025 3.319915 19.747234 8.453813 3.115270 NaN NaN NaN  22.772879 8.144862 3.313919 21.592642 3.657511 2.724184 NaN NaN NaN  23.376991 6.255364 3.190356 22.336603 3.690876 2.666818 NaN NaN NaN  23.948711 5.578282 2.804676 27.750557 3.985313 2.342965 NaN NaN NaN  26.559361 5.556208 2.090476 27.303057 6.479147 0.209897 NaN NaN NaN  26.929171 6.724412 2.860339 24.708267 7.382512 2.329172
124  30.088694 9.656639 1.414079 NaN NaN NaN  27.455545 8.734354 2.477540 26.918779 11.297175 2.971876 NaN NaN NaN  25.683920 8.754120 3.235317 22.812523 9.148223 3.119253 NaN NaN NaN  24.468584 10.223451 3.321839 19.995474 8.504593 3.139720 NaN NaN NaN  23.069414 8.154848 3.318945 21.561783 3.654178 2.726562 NaN NaN NaN  23.384918 6.184535 3.188524 22.615505 3.669704 2.742999 NaN NaN NaN  24.228571 5.607410 2.934197 27.994568 4.708413 0.320499 NaN NaN NaN  26.581760 5.550092 2.146474 27.277178 6.428738 0.316388 NaN NaN NaN  26.974928 6.690532 2.884195 24.847258 7.402422 2.319281
125  29.717394 8.917230 2.828595 NaN NaN NaN  27.565880 8.741852 2.337455 27.246090 11.017935 3.284223 NaN NaN NaN  25.766804 8.725651 3.238282 22.765118 9.074781 3.129219 NaN NaN NaN  24.528513 10.192769 3.315902 20.246376 8.604722 3.167905 NaN NaN NaN  23.327259 8.102993 3.316604 21.579929 3.632433 2.745520 NaN NaN NaN  23.445652 6.191041 3.187496 22.944075 3.637176 2.799960 NaN NaN NaN  24.454697 5.639305 3.093131 28.056829 4.729302 0.307119 NaN NaN NaN  26.615082 5.570221 2.125859 27.327986 6.417737 0.266745 NaN NaN NaN  27.059923 6.676284 2.857000 24.886745 7.421712 2.301610
126  30.672283 9.283273 2.888341 NaN NaN NaN  27.712734 8.696623 2.172450 27.498312 10.881861 3.290213 NaN NaN NaN  25.897316 8.689666 3.187776 22.799187 9.120497 3.119864 NaN NaN NaN  24.612516 10.180705 3.310597 20.526346 8.646328 3.177907 NaN NaN NaN  23.582659 8.091794 3.338384 21.526094 3.660974 2.728875 NaN NaN NaN  23.526501 6.127856 3.181670 23.396141 3.513874 2.805062 NaN NaN NaN  24.700689 5.744663 3.089549 28.050947 4.711099 0.318433 NaN NaN NaN  26.647976 5.494227 2.177037 27.292837 6.492200 0.224806 NaN NaN NaN  27.089622 6.649152 2.873754 24.956785 7.381884 2.283062
127  30.786654 9.188161 2.842823 NaN NaN NaN  27.909979 8.622057 2.110404 27.812088 10.766046 3.265151 NaN NaN NaN  26.045692 8.740291 3.190072 22.800653 9.108961 3.120566 NaN NaN NaN  24.741220 10.225119 3.306348 20.859697 8.733253 3.209761 NaN NaN NaN  23.889877 7.988347 3.306644 21.551701 3.634602 2.738577 NaN NaN NaN  23.555443 6.084119 3.171095 23.765732 3.419942 2.820970 NaN NaN NaN  24.931931 5.809167 3.085939 28.051807 4.723596 0.304268 NaN NaN NaN  26.701523 5.510671 2.274045 27.374790 6.422772 0.267984 NaN NaN NaN  27.170179 6.667919 2.857333 25.071083 7.392049 2.231975
128  30.754602 9.162062 2.846419 NaN NaN NaN  27.972858 8.646982 2.116919 27.977020 10.693851 3.246066 NaN NaN NaN  26.213268 8.728500 3.188179 23.617706 9.293476 2.961463 NaN NaN NaN  24.773115 10.263935 3.302244 21.169256 8.792208 3.225124 NaN NaN NaN  24.141243 7.916738 3.320127 21.535927 3.606560 2.745290 NaN NaN NaN  23.603563 6.044697 3.163907 24.247593 3.373912 2.798012 NaN NaN NaN  25.103539 5.813745 3.077788 28.027910 4.703979 0.348451 NaN NaN NaN  26.736963 5.500112 2.255479 27.479031 6.535367 0.271346 NaN NaN NaN  27.199322 6.681649 2.835590 25.147017 7.340939 2.207168
129  30.781443 9.192241 2.844959 NaN NaN NaN  28.041597 8.562479 2.178728 28.202316 10.715512 3.224681 NaN NaN NaN  26.333179 8.758394 3.179717 23.605999 9.288152 2.964249 NaN NaN NaN  24.889536 10.171030 3.292559 21.457878 8.823109 3.223713 NaN NaN NaN  24.426327 7.864450 3.297173 21.555441 3.670020 2.747667 NaN NaN NaN  23.640368 6.025938 3.164133 24.762094 3.354105 2.765349 NaN NaN NaN  25.240885 5.833896 3.069987 28.036404 4.740817 0.292278 NaN NaN NaN  26.872828 5.435157 2.290580 27.788649 6.512154 0.421301 NaN NaN NaN  27.204216 6.696204 2.985986 25.226831 7.338367 2.197847
130  30.767006 9.167084 2.847987 NaN NaN NaN  28.091223 8.570456 2.157187 28.296984 10.684127 3.219254 NaN NaN NaN  26.448866 8.935378 2.988502 23.620964 9.281725 2.959217 NaN NaN NaN  24.909622 10.232242 3.294871 21.763407 8.769052 3.194303 NaN NaN NaN  24.638241 7.763467 3.234067 21.578533 3.658401 2.737103 NaN NaN NaN  23.728762 5.983581 3.151510 25.159075 3.341163 2.729528 NaN NaN NaN  25.361534 5.918126 3.057161 27.982893 4.750157 0.266595 NaN NaN NaN  26.910002 5.524834 2.246571 28.495382 6.228317 0.912880 NaN NaN NaN  27.202415 6.783254 3.103305 25.287815 7.344242 2.188850
131  30.747181 9.222888 2.844902 NaN NaN NaN  28.159002 8.570667 2.223485 28.439074 10.699299 3.191718 NaN NaN NaN  26.604923 8.999471 2.963526 23.681973 9.254432 2.956595 NaN NaN NaN  24.993511 10.217155 3.284800 22.032269 8.733871 3.162078 NaN NaN NaN  24.740879 7.786187 3.276919 21.564457 3.613835 2.737558 NaN NaN NaN  23.772943 5.991548 3.139190 25.459303 3.389302 2.706804 NaN NaN NaN  25.488363 5.917564 3.030349 28.069473 4.718061 0.286810 NaN NaN NaN  26.998577 5.483175 2.303787 28.641699 5.819047 2.647378 NaN NaN NaN  27.071257 6.883928 3.063843 25.407022 7.339523 2.223335
132  30.735643 9.161458 2.849049 NaN NaN NaN  28.220791 8.586288 2.274323 28.549757 10.767914 3.182957 NaN NaN NaN  26.722979 9.099985 2.895742 23.646349 9.255075 2.957459 NaN NaN NaN  24.998985 10.173400 3.286420 21.875910 8.645831 3.233684 NaN NaN NaN  24.863327 7.789161 3.295056 21.586670 3.641799 2.743149 NaN NaN NaN  23.798866 5.964493 3.141978 25.756014 3.483727 2.689904 NaN NaN NaN  25.568371 5.917808 2.988400 28.055828 4.719556 0.313291 NaN NaN NaN  27.027321 5.463786 2.337320 29.227829 6.296749 1.800510 NaN NaN NaN  27.035061 6.957516 3.080093 25.544140 7.389730 2.212369
133  30.768688 9.195539 2.844390 NaN NaN NaN  28.280947 8.600894 2.302172 28.614428 10.824491 3.157887 NaN NaN NaN  26.851933 9.185366 2.823788 22.820950 9.127262 3.120624 NaN NaN NaN  25.020655 10.255498 3.284748 22.120529 8.627170 3.215425 NaN NaN NaN  25.050549 7.820906 3.369644 21.576212 3.641210 2.742964 NaN NaN NaN  23.816422 5.989941 3.137296 26.018833 3.544212 2.662405 NaN NaN NaN  25.630541 5.958351 3.024689 28.059071 4.721578 0.297287 NaN NaN NaN  27.120153 5.450313 2.361128 29.679039 6.349139 2.378728 NaN NaN NaN  27.059130 7.009766 3.090765 25.595339 7.363282 2.277281
134  30.752985 9.185160 2.845160 NaN NaN NaN  28.321495 8.582114 2.344907 28.690046 10.810395 3.146841 NaN NaN NaN  26.986933 9.239901 2.751450 22.811684 9.085310 3.121113 NaN NaN NaN  25.159025 10.260291 3.276061 22.373371 8.661036 3.191906 NaN NaN NaN  25.139032 7.835021 3.314338 22.059641 4.447393 2.410747 NaN NaN NaN  23.841715 5.905982 3.137178 26.192783 3.637098 2.645414 NaN NaN NaN  25.769085 5.931917 2.967013 28.081074 4.689979 0.315454 NaN NaN NaN  27.149542 5.573417 2.356460 29.804464 6.543355 2.736807 NaN NaN NaN  27.075243 7.038558 3.099605 25.723606 7.376655 2.206302
135  30.776693 9.173570 2.841632 NaN NaN NaN  28.391748 8.602461 2.367194 28.854248 10.775240 3.125975 NaN NaN NaN  27.045410 9.148266 3.129299 22.874439 9.141175 3.114287 NaN NaN NaN  25.170527 10.259720 3.282028 22.633598 8.670370 3.163841 NaN NaN NaN  25.244919 7.829608 3.304552 22.064363 4.452679 2.405441 NaN NaN NaN  23.941488 5.952456 3.120961 26.411749 3.720568 2.635465 NaN NaN NaN  25.900141 5.986569 2.988648 28.102962 4.680920 0.289596 NaN NaN NaN  27.255638 5.542578 2.351214 30.005493 6.581099 2.929144 NaN NaN NaN  27.112804 7.115936 3.110131 25.727207 7.081051 2.955490
136  30.771807 9.187155 2.839927 NaN NaN NaN  28.467522 8.577209 2.432987 28.994394 10.721911 3.109369 NaN NaN NaN  27.130102 9.137329 3.123862 22.808384 9.055030 3.120956 NaN NaN NaN  25.226240 10.280002 3.276191 24.260651 11.146550 3.305022 NaN NaN NaN  25.254436 7.827857 3.207935 22.069448 4.480240 2.406308 NaN NaN NaN  23.996515 6.024762 3.100117 26.581970 3.793639 2.615043 NaN NaN NaN  25.985777 5.917236 2.936011 28.036732 4.735468 0.326953 NaN NaN NaN  27.310196 5.571325 2.379652 30.097528 6.687849 2.967077 NaN NaN NaN  27.169310 7.129336 3.101178 25.783062 7.107631 2.958505
137  30.772554 9.144968 2.840132 NaN NaN NaN  28.508640 8.593373 2.412017 29.043894 10.702402 3.105361 NaN NaN NaN  27.238924 9.174461 3.116353 22.808025 9.047811 3.126070 NaN NaN NaN  25.245901 10.309393 3.277701 24.535589 11.227495 3.289248 NaN NaN NaN  25.294147 7.917649 3.177915 22.031719 4.484200 2.401217 NaN NaN NaN  24.029472 5.989940 3.087535 26.748793 3.900454 2.584590 NaN NaN NaN  26.073442 5.937681 2.914910 28.079645 4.741371 0.308986 NaN NaN NaN  27.367020 5.590585 2.413804 30.217066 6.812171 3.004883 NaN NaN NaN  27.301643 7.136500 3.100580 25.898596 7.103611 2.955786
138  30.778858 9.196391 2.843860 NaN NaN NaN  28.543381 8.585493 2.459231 29.689768 11.156050 3.152060 NaN NaN NaN  27.348259 9.232245 3.111728 22.829399 9.134447 3.119131 NaN NaN NaN  25.336380 10.343438 3.272834 23.230801 8.416286 3.080818 NaN NaN NaN  25.316940 8.019979 3.167023 22.048246 4.439644 2.411654 NaN NaN NaN  24.060869 5.966426 3.072093 26.537354 3.514386 2.697771 NaN NaN NaN  26.163202 5.942748 2.915696 28.028526 4.726333 0.264175 NaN NaN NaN  27.434103 5.566145 2.404448 30.312197 6.919075 3.034958 NaN NaN NaN  27.349056 7.176890 3.100961 26.061609 7.454190 2.224746
139  30.790314 9.179857 2.849420 NaN NaN NaN  28.614817 8.625323 2.536906 29.823792 11.214911 3.131325 NaN NaN NaN  27.459793 9.271380 3.106180 22.871296 9.163946 3.122659 NaN NaN NaN  25.438829 10.301136 3.266765 21.434828 6.213508 3.523863 NaN NaN NaN  25.337900 8.051015 3.202806 22.025091 4.457592 2.403893 NaN NaN NaN  24.116180 6.002899 3.076052 26.721500 3.627069 2.679206 NaN NaN NaN  26.326191 5.894149 2.882278 28.108917 4.651958 0.283455 NaN NaN NaN  27.534891 5.637477 2.417246 30.411850 6.999154 3.054630 NaN NaN NaN  27.485537 7.220176 3.098854 26.140619 7.474237 2.224766
140  30.803640 9.203813 2.843992 NaN NaN NaN  28.665607 8.660579 2.551697 29.949827 11.199594 3.119415 NaN NaN NaN  27.513100 9.290740 3.095522 22.862156 9.140756 3.114945 NaN NaN NaN  25.492125 10.406793 3.264832 21.175732 5.978201 3.544292 NaN NaN NaN  25.320082 8.141240 3.202743 22.047432 4.454378 2.400943 NaN NaN NaN  24.165503 5.969897 3.062857 26.750343 3.582577 2.665651 NaN NaN NaN  26.388502 5.890296 2.848830 28.115442 4.758481 0.274993 NaN NaN NaN  27.638969 5.632665 2.374359 30.566515 7.103636 3.067463 NaN NaN NaN  27.605827 7.240623 3.096607 26.163939 7.197804 2.956219
141  30.804712 9.182295 2.846735 NaN NaN NaN  28.721031 8.629395 2.536293 29.388809 10.918756 3.046994 NaN NaN NaN  27.617723 9.311213 3.083456 22.841738 9.109411 3.115394 NaN NaN NaN  25.497400 10.451653 3.266041 21.089977 5.895682 3.551116 NaN NaN NaN  25.228373 8.202074 3.206290 22.045513 4.491810 2.415515 NaN NaN NaN  24.236902 6.012721 3.058544 27.335377 4.740909 0.923855 NaN NaN NaN  26.504164 5.858223 2.764331 28.087959 4.710986 0.326108 NaN NaN NaN  27.704771 5.662924 2.426159 30.729111 7.179146 3.070115 NaN NaN NaN  27.798071 7.235434 3.089746 26.242483 7.206049 2.950163
142  30.805481 9.187181 2.840850 NaN NaN NaN  28.793989 8.674053 2.585211 29.450684 10.874695 3.041609 NaN NaN NaN  27.710138 9.323808 3.071701 22.886803 9.146589 3.121865 NaN NaN NaN  25.555779 10.438775 3.260559 21.015766 5.736842 3.555223 NaN NaN NaN  25.268040 8.225432 3.192362 22.043127 4.484991 2.394866 NaN NaN NaN  24.309927 6.018623 3.044886 27.419079 4.815135 0.778550 NaN NaN NaN  26.611399 5.749159 2.721755 28.085314 4.723806 0.271811 NaN NaN NaN  27.736792 5.698197 2.377499 30.940672 7.207588 3.062797 NaN NaN NaN  27.962797 7.264805 3.078613 26.319670 7.209029 2.948279
