# Supplementary material for: Kinematics of male Eupalaestrus weijenberghi (Araneae, Theraphosidae) locomotion on different substrates and inclines
Source: PeerJ. 2019 Sep 26;7:e7748. doi: 10.7717/peerj.7748 (PMC6766366; doi:10.7717/peerj.7748)
Supplement: Supplemental Information 1 [file peerj-07-7748-s001.zip › Silva-Pereyra et al 2019 - Supplementary document - Kinematic data/623t12.3d]

1  13.716383 6.202117 3.940890 NaN NaN NaN  16.403831 7.400696 3.197945 16.999313 4.418821 0.457673 NaN NaN NaN  16.979986 5.794388 2.397316 17.787085 5.064580 0.516155 NaN NaN NaN  18.155161 6.319333 2.534259 23.209890 6.679667 0.347779 NaN NaN NaN  20.391512 7.272373 2.597522 20.127092 10.726691 1.015606 NaN NaN NaN  18.507843 8.849389 3.101005 18.642244 11.742730 0.283445 NaN NaN NaN  18.277126 10.256518 2.263709 13.435247 10.523352 2.973573 NaN NaN NaN  15.967731 9.447828 2.806713 13.466939 8.847522 0.370536 NaN NaN NaN  15.177384 8.531329 2.527170 17.912653 8.184891 2.064939
2  13.460600 6.245575 3.914133 NaN NaN NaN  16.264910 7.342642 3.193003 17.091740 4.341674 0.414357 NaN NaN NaN  16.926521 5.810782 2.371280 17.755335 5.029809 0.354149 NaN NaN NaN  18.091505 6.248615 2.470520 23.243395 6.664656 0.384525 NaN NaN NaN  20.302269 7.278062 2.499113 19.809587 10.701129 0.842579 NaN NaN NaN  18.480574 8.957325 3.088506 18.661377 11.708273 0.325714 NaN NaN NaN  18.220133 10.320412 2.303640 13.317471 10.599446 2.880322 NaN NaN NaN  15.863908 9.500863 2.774680 13.468837 8.861458 0.392343 NaN NaN NaN  15.177041 8.545371 2.525432 17.782944 8.204747 2.086399
3  13.272784 6.263004 3.908600 NaN NaN NaN  16.088192 7.342990 3.221521 17.080462 4.347564 0.412139 NaN NaN NaN  16.844786 5.761056 2.428995 17.749361 5.068321 0.405244 NaN NaN NaN  17.999554 6.252942 2.417463 23.187418 6.730124 0.353076 NaN NaN NaN  20.214407 7.303582 2.428994 19.659367 10.622038 0.538919 NaN NaN NaN  18.431202 9.022464 3.082110 18.609158 11.722218 0.315810 NaN NaN NaN  18.139090 10.285712 2.246073 13.202447 10.743154 2.794655 NaN NaN NaN  15.732002 9.557287 2.708707 13.455627 8.870401 0.411823 NaN NaN NaN  15.067713 8.577525 2.583470 17.691204 8.233730 2.086967
4  13.089848 6.341383 3.920289 NaN NaN NaN  15.930263 7.381339 3.239181 17.117134 4.292555 0.380820 NaN NaN NaN  16.796682 5.791863 2.397139 17.719063 5.053818 0.412537 NaN NaN NaN  17.896879 6.287656 2.447724 23.204231 6.709716 0.337518 NaN NaN NaN  20.159145 7.317422 2.386877 19.519258 10.682117 0.366673 NaN NaN NaN  18.435490 9.147643 3.062759 18.585686 11.777517 0.284097 NaN NaN NaN  18.086264 10.352314 2.245538 13.052175 10.836996 2.666845 NaN NaN NaN  15.589001 9.646903 2.674023 13.410649 8.873944 0.417001 NaN NaN NaN  15.009768 8.576844 2.615060 17.663019 8.243162 2.102057
5  12.946552 6.298026 3.874155 NaN NaN NaN  15.730624 7.342475 3.215199 17.085314 4.343216 0.360913 NaN NaN NaN  16.723629 5.762923 2.394060 17.760944 5.083371 0.425965 NaN NaN NaN  17.892105 6.309296 2.457676 23.173145 6.688980 0.378367 NaN NaN NaN  20.109716 7.369664 2.363619 19.490320 10.703944 0.298323 NaN NaN NaN  18.365244 9.181418 2.956552 18.583584 11.771070 0.323191 NaN NaN NaN  17.988277 10.395202 2.251038 12.866525 10.893525 2.583657 NaN NaN NaN  15.454247 9.684953 2.656533 13.408155 8.837976 0.397373 NaN NaN NaN  14.917778 8.613181 2.604776 17.485336 8.302695 2.101392
6  12.701532 6.378330 3.891774 NaN NaN NaN  15.616168 7.356614 3.275551 17.146236 4.314204 0.384446 NaN NaN NaN  16.707102 5.837234 2.322276 17.713110 5.090905 0.406447 NaN NaN NaN  17.821859 6.331853 2.428673 23.181519 6.704878 0.377433 NaN NaN NaN  20.041649 7.447456 2.277488 19.478012 10.710060 0.291407 NaN NaN NaN  18.246857 9.302238 2.980301 18.663843 11.725651 0.335621 NaN NaN NaN  17.909784 10.421742 2.262764 12.765828 10.953752 2.457272 NaN NaN NaN  15.332675 9.786911 2.653580 13.399381 8.906478 0.430374 NaN NaN NaN  14.830087 8.638844 2.683401 17.381063 8.323514 2.109344
7  12.496307 6.393661 3.808388 NaN NaN NaN  15.428225 7.343649 3.185390 17.146870 4.341362 0.365176 NaN NaN NaN  16.622999 5.797584 2.333696 17.717499 5.035726 0.408519 NaN NaN NaN  17.709354 6.288038 2.461824 23.195492 6.620961 0.349636 NaN NaN NaN  19.961905 7.464812 2.221552 19.467140 10.687830 0.319243 NaN NaN NaN  18.159611 9.310116 2.997953 18.624907 11.724105 0.270370 NaN NaN NaN  17.879744 10.469172 2.308561 12.569344 11.042921 2.281804 NaN NaN NaN  15.143862 9.856989 2.561277 13.427100 8.899463 0.454385 NaN NaN NaN  14.729066 8.654734 2.700685 17.266972 8.346354 2.132606
8  12.375718 6.300828 3.764403 NaN NaN NaN  15.260232 7.314743 3.199929 17.110186 4.366040 0.381622 NaN NaN NaN  16.548433 5.799360 2.335955 17.709265 5.100135 0.422264 NaN NaN NaN  17.674711 6.322154 2.398335 23.201239 6.682324 0.351316 NaN NaN NaN  19.933491 7.497180 2.150859 19.452061 10.717990 0.316756 NaN NaN NaN  18.139326 9.310983 3.013226 18.668707 11.701906 0.274224 NaN NaN NaN  17.790037 10.433768 2.236783 12.578150 11.038481 2.142549 NaN NaN NaN  15.028429 9.880680 2.546863 13.397111 8.853159 0.430738 NaN NaN NaN  14.654927 8.675907 2.756275 17.180906 8.350219 2.148036
9  12.262235 6.267863 3.668117 NaN NaN NaN  15.111751 7.255005 3.154824 17.131741 4.335310 0.395784 NaN NaN NaN  16.486040 5.799361 2.321066 17.721441 5.069338 0.377565 NaN NaN NaN  17.583824 6.289577 2.468092 23.166342 6.708310 0.380858 NaN NaN NaN  19.843864 7.485166 2.146029 19.421589 10.698488 0.297217 NaN NaN NaN  18.066780 9.321187 2.971011 18.670225 11.700629 0.291640 NaN NaN NaN  17.737505 10.494493 2.222936 12.452363 11.114687 1.969714 NaN NaN NaN  14.907904 9.932603 2.414092 13.428970 8.889102 0.384412 NaN NaN NaN  14.578069 8.639198 2.793378 17.114397 8.369283 2.125786
10  12.115561 6.215944 3.574475 NaN NaN NaN  14.999783 7.277074 3.082718 17.121035 4.355870 0.390514 NaN NaN NaN  16.424007 5.811137 2.360543 17.771267 5.045816 0.431359 NaN NaN NaN  17.571337 6.334936 2.452735 23.130796 6.826572 0.367458 NaN NaN NaN  19.774107 7.463396 2.176908 19.450138 10.726664 0.326849 NaN NaN NaN  18.005709 9.295012 2.986281 18.653151 11.757156 0.287636 NaN NaN NaN  17.714592 10.445627 2.194978 12.408926 11.134038 1.761571 NaN NaN NaN  14.839825 9.952308 2.401536 13.439017 8.872460 0.396580 NaN NaN NaN  14.572200 8.625420 2.770581 17.050787 8.378259 2.112260
11  12.013930 6.152646 3.527454 NaN NaN NaN  14.897783 7.274051 3.050936 17.065178 4.341219 0.401630 NaN NaN NaN  16.398012 5.872496 2.406193 17.742912 5.084637 0.409578 NaN NaN NaN  17.471031 6.369012 2.429534 23.040043 6.854219 0.473387 NaN NaN NaN  19.694675 7.514752 2.280012 19.427168 10.693155 0.309107 NaN NaN NaN  17.957834 9.395001 2.975671 18.655128 11.686459 0.299244 NaN NaN NaN  17.635448 10.500131 2.198654 12.380199 11.157156 1.492783 NaN NaN NaN  14.707612 9.982266 2.322875 13.458534 8.877859 0.402198 NaN NaN NaN  14.507849 8.610835 2.787876 16.931536 8.353803 2.133871
12  11.822577 6.117599 3.437855 NaN NaN NaN  14.767438 7.253874 2.984289 17.059778 4.285598 0.552420 NaN NaN NaN  16.240200 5.818572 2.391152 17.770237 5.017752 0.397108 NaN NaN NaN  17.417414 6.339610 2.422121 22.938763 6.838983 0.677900 NaN NaN NaN  19.510628 7.482284 2.352834 19.419880 10.731995 0.299589 NaN NaN NaN  17.848787 9.283454 2.988276 18.629595 11.712488 0.300445 NaN NaN NaN  17.571182 10.465802 2.157110 12.376822 11.196788 1.201007 NaN NaN NaN  14.597781 9.996206 2.227323 13.429338 8.860991 0.439257 NaN NaN NaN  14.403870 8.606335 2.809988 16.839981 8.381550 2.144887
13  11.669521 6.079803 3.379121 NaN NaN NaN  14.559042 7.110373 3.006347 16.902088 4.188465 0.775995 NaN NaN NaN  16.110016 5.883946 2.534251 17.692497 5.105573 0.419846 NaN NaN NaN  17.379372 6.276509 2.428491 22.802425 6.791510 0.887149 NaN NaN NaN  19.374134 7.450571 2.492533 19.441526 10.700119 0.282515 NaN NaN NaN  17.755707 9.277248 2.950522 18.651859 11.727794 0.294461 NaN NaN NaN  17.500326 10.459685 2.113205 12.458159 11.163989 0.865921 NaN NaN NaN  14.502762 9.997421 2.117356 13.400594 8.886111 0.398193 NaN NaN NaN  14.330586 8.589849 2.815702 16.758678 8.317538 2.130583
14  11.522082 6.027174 3.272836 NaN NaN NaN  14.368778 7.090039 2.942898 16.701090 4.102634 1.106382 NaN NaN NaN  15.947631 6.074590 2.660298 17.684437 5.040303 0.450965 NaN NaN NaN  17.263210 6.255291 2.406812 22.565695 6.757095 1.124084 NaN NaN NaN  19.109055 7.408434 2.668529 19.435242 10.722861 0.303181 NaN NaN NaN  17.702644 9.303940 2.954144 18.637220 11.703773 0.280674 NaN NaN NaN  17.411783 10.444264 2.087521 12.465079 11.151907 0.642972 NaN NaN NaN  14.389271 10.038082 2.066211 13.440189 8.876535 0.420115 NaN NaN NaN  14.287799 8.586792 2.793693 16.617548 8.290706 2.138658
15  11.324428 6.032217 3.175653 NaN NaN NaN  14.223903 7.083721 2.901509 16.335609 4.048014 1.446301 NaN NaN NaN  15.766717 6.220453 2.834938 17.617195 5.086117 0.405845 NaN NaN NaN  17.169878 6.277072 2.371842 22.295662 6.683736 1.297673 NaN NaN NaN  18.800604 7.420475 2.752816 19.392574 10.714240 0.255408 NaN NaN NaN  17.615721 9.340536 2.956358 18.647121 11.662465 0.295556 NaN NaN NaN  17.330168 10.434796 2.058141 12.523304 11.072417 0.391672 NaN NaN NaN  14.314383 10.033924 2.039889 13.409827 8.754045 0.272225 NaN NaN NaN  14.213109 8.586090 2.766760 16.517244 8.286317 2.133235
16  11.120137 6.004392 3.051612 NaN NaN NaN  14.006816 7.069945 2.859539 15.846304 4.059486 1.756652 NaN NaN NaN  15.585203 6.394994 2.937823 17.669994 5.111798 0.402716 NaN NaN NaN  17.071228 6.175683 2.445656 22.026400 6.602623 1.481958 NaN NaN NaN  18.559418 7.418310 2.888456 19.413296 10.708273 0.320783 NaN NaN NaN  17.503311 9.316760 2.928263 18.627146 11.693981 0.317242 NaN NaN NaN  17.293428 10.453549 2.036582 12.527020 11.090942 0.411708 NaN NaN NaN  14.224801 10.015147 2.014262 13.369753 8.745668 0.275711 NaN NaN NaN  14.100791 8.585860 2.792839 16.390472 8.273330 2.123719
17  10.945624 5.941927 2.936926 NaN NaN NaN  13.879351 7.024426 2.822348 15.347079 3.994385 2.042638 NaN NaN NaN  15.434754 6.575932 2.990551 17.627344 5.092243 0.419088 NaN NaN NaN  17.012001 6.188532 2.387695 21.771254 6.543907 1.556704 NaN NaN NaN  18.330215 7.398976 2.967144 19.432594 10.707227 0.303717 NaN NaN NaN  17.449907 9.323576 2.919813 18.683277 11.660162 0.314040 NaN NaN NaN  17.219828 10.338796 2.049334 12.502184 11.092557 0.419469 NaN NaN NaN  14.133520 10.035317 2.093036 13.395598 8.742373 0.238079 NaN NaN NaN  14.029170 8.617117 2.815375 16.282602 8.261233 2.125588
18  10.828822 5.871429 2.780726 NaN NaN NaN  13.750567 6.999805 2.795331 14.834335 3.989802 2.420220 NaN NaN NaN  15.290338 6.686172 3.046962 17.696932 5.054181 0.432899 NaN NaN NaN  16.909386 6.172697 2.387544 21.436388 6.495746 1.601184 NaN NaN NaN  18.066021 7.388986 3.012618 19.412510 10.698560 0.325622 NaN NaN NaN  17.386948 9.340731 2.933014 18.687798 11.720668 0.610276 NaN NaN NaN  17.099876 10.319882 2.159160 12.547122 11.109611 0.460201 NaN NaN NaN  14.096815 10.001547 2.120131 13.393542 8.775641 0.303591 NaN NaN NaN  13.974916 8.598477 2.828462 16.228134 8.233631 2.124975
19  10.684626 5.798604 2.601387 NaN NaN NaN  13.571455 6.953982 2.716929 14.372303 4.152459 2.700376 NaN NaN NaN  15.179476 6.744292 3.081725 17.729000 5.060543 0.420248 NaN NaN NaN  16.847294 6.162788 2.409525 21.180170 6.407187 1.631260 NaN NaN NaN  17.825239 7.361751 3.041044 19.391506 10.727335 0.318269 NaN NaN NaN  17.425228 9.291870 2.903361 18.622509 11.828881 0.965923 NaN NaN NaN  16.958738 10.242712 2.354158 12.605863 11.109710 0.428082 NaN NaN NaN  14.061012 10.018933 2.134919 13.415271 8.779907 0.288619 NaN NaN NaN  13.842578 8.555826 2.840002 16.087774 8.240031 2.086654
20  10.586203 5.721250 2.326553 NaN NaN NaN  13.475578 6.909306 2.671082 14.005023 4.224284 2.895693 NaN NaN NaN  15.074189 6.811059 3.088094 17.749027 5.068426 0.453830 NaN NaN NaN  16.808157 6.198374 2.352092 20.901625 6.345499 1.694199 NaN NaN NaN  17.592440 7.413451 3.098658 19.412434 10.652961 0.331506 NaN NaN NaN  17.346317 9.324260 2.933591 18.347351 11.862109 1.244816 NaN NaN NaN  16.728891 10.234833 2.475665 12.566264 11.046698 0.415922 NaN NaN NaN  13.995115 9.949837 2.147157 13.419318 8.761298 0.284639 NaN NaN NaN  13.786514 8.571760 2.843102 16.038660 8.205583 2.123961
21  10.544568 5.653962 2.050695 NaN NaN NaN  13.356154 6.818124 2.532549 13.671021 4.316576 3.034705 NaN NaN NaN  14.977191 6.842098 3.105055 17.724352 5.086366 0.424468 NaN NaN NaN  16.775589 6.107396 2.440186 20.624744 6.340947 1.750874 NaN NaN NaN  17.318020 7.449145 3.142478 19.466406 10.648597 0.400397 NaN NaN NaN  17.380114 9.391568 2.932808 18.011669 11.900858 1.541379 NaN NaN NaN  16.416960 10.024404 2.658037 12.553106 11.069046 0.417474 NaN NaN NaN  13.963101 9.987493 2.202652 13.386626 8.856379 0.448283 NaN NaN NaN  13.739448 8.558365 2.804283 15.938645 8.184226 2.110950
22  10.468551 5.647614 1.717912 NaN NaN NaN  13.198227 6.817779 2.448889 13.419485 4.433005 3.128366 NaN NaN NaN  14.906283 6.825469 3.093074 17.753752 5.065251 0.451313 NaN NaN NaN  16.713583 6.121814 2.399698 20.341194 6.247351 1.812381 NaN NaN NaN  17.073307 7.465242 3.178567 19.483589 10.614949 0.469529 NaN NaN NaN  17.359531 9.365243 2.908775 17.645588 11.895973 1.741363 NaN NaN NaN  16.175949 9.954500 2.748737 12.561363 11.069157 0.485923 NaN NaN NaN  13.899796 9.937073 2.240491 13.382220 8.877497 0.403061 NaN NaN NaN  13.715419 8.577999 2.827644 15.859997 8.182515 2.109299
23  10.507852 5.625755 1.284322 NaN NaN NaN  13.107644 6.752415 2.335026 13.167665 4.496047 3.112832 NaN NaN NaN  14.771914 6.786870 3.025288 17.743786 5.035705 0.437116 NaN NaN NaN  16.642132 6.137644 2.333750 20.005564 6.110789 1.928294 NaN NaN NaN  16.819183 7.490005 3.160795 19.386578 10.662607 0.291964 NaN NaN NaN  17.356087 9.430511 2.895309 17.182430 11.982399 1.872849 NaN NaN NaN  15.946332 9.879770 2.795799 12.557185 11.053864 0.377121 NaN NaN NaN  13.940416 9.886481 2.168005 13.357131 8.909638 0.418962 NaN NaN NaN  13.655576 8.545510 2.818089 15.739722 8.226151 2.087438
24  10.509096 5.656154 0.911861 NaN NaN NaN  12.990776 6.713771 2.177814 12.875763 4.534456 3.088566 NaN NaN NaN  14.694985 6.750274 2.999423 17.694956 5.086713 0.432689 NaN NaN NaN  16.600540 6.065846 2.332244 19.646946 6.010084 1.934502 NaN NaN NaN  16.594374 7.541575 3.166926 19.417763 10.737479 0.323391 NaN NaN NaN  17.282072 9.410624 2.881162 16.683086 12.090224 1.944506 NaN NaN NaN  15.704915 9.755172 2.813367 12.543432 11.092871 0.410783 NaN NaN NaN  13.801738 9.924227 2.216736 13.316781 8.861792 0.454374 NaN NaN NaN  13.648992 8.471377 2.821054 15.715982 8.208310 2.079117
25  10.579360 5.705319 0.527349 NaN NaN NaN  12.886170 6.623098 2.028123 12.680539 4.483155 3.068895 NaN NaN NaN  14.569304 6.645674 2.925673 17.684015 5.061013 0.398650 NaN NaN NaN  16.534594 6.151373 2.279947 19.319208 5.975622 1.899815 NaN NaN NaN  16.412155 7.552115 3.127013 19.405579 10.697189 0.348415 NaN NaN NaN  17.229589 9.437885 2.884237 16.126663 12.057416 1.956631 NaN NaN NaN  15.506554 9.650697 2.833522 12.520111 11.112462 0.381350 NaN NaN NaN  13.740932 9.874718 2.242922 13.124793 8.765697 0.487496 NaN NaN NaN  13.595650 8.380157 2.901644 15.618705 8.159542 2.047991
26  10.592329 5.691740 0.385561 NaN NaN NaN  12.803288 6.632583 2.038224 12.457374 4.415517 2.894181 NaN NaN NaN  14.400434 6.561272 2.879291 17.698523 5.010649 0.389998 NaN NaN NaN  16.473341 6.132442 2.260400 19.027327 5.887020 1.844896 NaN NaN NaN  16.243532 7.526882 3.134311 19.396402 10.728672 0.350867 NaN NaN NaN  17.208969 9.477998 2.883097 15.626279 12.060259 1.958177 NaN NaN NaN  15.330778 9.541328 2.828454 12.535111 11.112617 0.432305 NaN NaN NaN  13.683665 9.846485 2.290471 12.616796 8.686618 0.774562 NaN NaN NaN  13.637116 8.363195 2.908591 15.555752 8.187042 2.057753
27  10.604567 5.700788 0.395168 NaN NaN NaN  12.827148 6.632402 2.081434 12.365460 4.299055 2.723903 NaN NaN NaN  14.336082 6.435602 2.797598 17.709780 5.048066 0.408798 NaN NaN NaN  16.439482 6.130509 2.203787 18.749954 5.877517 1.660852 NaN NaN NaN  16.136961 7.554353 3.105248 19.384174 10.739060 0.307485 NaN NaN NaN  17.163803 9.490768 2.821212 15.203986 11.988718 1.867091 NaN NaN NaN  15.245291 9.498900 2.810539 12.487368 11.075811 0.433813 NaN NaN NaN  13.582514 9.827191 2.303940 12.019222 8.615846 1.222704 NaN NaN NaN  13.725392 8.330192 2.982945 15.468670 8.168544 2.033369
28  10.583212 5.716014 0.432638 NaN NaN NaN  12.749426 6.634485 2.139837 12.308971 4.093204 2.554675 NaN NaN NaN  14.190212 6.285459 2.729008 17.715149 5.052472 0.421410 NaN NaN NaN  16.403421 6.121264 2.228835 18.426020 5.933642 1.498559 NaN NaN NaN  16.069862 7.566403 3.097751 19.386135 10.743058 0.302644 NaN NaN NaN  17.152565 9.479481 2.850180 14.878444 11.897345 1.830878 NaN NaN NaN  15.125510 9.423616 2.876894 12.505792 11.074396 0.430998 NaN NaN NaN  13.439425 9.811838 2.279292 11.731758 8.523210 1.558802 NaN NaN NaN  13.806166 8.254154 3.071106 15.394260 8.113919 2.041802
29  10.552519 5.710798 0.434016 NaN NaN NaN  12.709910 6.555570 2.121411 12.217596 4.002391 2.329760 NaN NaN NaN  14.094368 6.166620 2.632766 17.694452 5.071076 0.407529 NaN NaN NaN  16.392019 6.055246 2.237823 18.061251 6.016466 1.261790 NaN NaN NaN  16.029978 7.536798 3.087469 19.379284 10.746491 0.314601 NaN NaN NaN  17.063848 9.477200 2.734352 14.613652 11.772490 1.722053 NaN NaN NaN  15.042407 9.382215 2.856010 12.543891 11.048609 0.416964 NaN NaN NaN  13.471679 9.816486 2.297248 11.314795 8.356770 1.986252 NaN NaN NaN  13.864712 8.210605 3.108987 15.283125 8.091896 2.083222
30  10.554289 5.714803 0.439686 NaN NaN NaN  12.679080 6.555240 2.202457 12.156116 3.868423 2.135910 NaN NaN NaN  14.008587 6.089307 2.588702 17.693604 5.018822 0.422657 NaN NaN NaN  16.353916 6.102289 2.218670 17.883667 6.104504 1.026854 NaN NaN NaN  16.044212 7.508064 3.140399 19.365606 10.697887 0.311474 NaN NaN NaN  16.995537 9.457076 2.764293 14.409611 11.644391 1.669767 NaN NaN NaN  14.966905 9.379470 2.832879 12.540325 11.084330 0.400604 NaN NaN NaN  13.462637 9.776083 2.327311 11.054764 8.265403 2.510920 NaN NaN NaN  13.833880 8.213689 3.164987 15.253741 8.015112 2.097485
31  10.614531 5.760757 0.396641 NaN NaN NaN  12.629845 6.571086 2.202928 12.085809 3.840552 2.012950 NaN NaN NaN  13.910560 5.973520 2.538115 17.727903 5.016137 0.405605 NaN NaN NaN  16.320934 6.052969 2.208436 17.610676 6.081238 0.721443 NaN NaN NaN  16.080664 7.447853 3.056780 19.371494 10.695066 0.303527 NaN NaN NaN  16.956530 9.487174 2.705427 14.185352 11.552073 1.537066 NaN NaN NaN  14.867224 9.392459 2.806110 12.480124 11.069095 0.414164 NaN NaN NaN  13.409020 9.789200 2.321347 10.909788 8.252280 2.946054 NaN NaN NaN  13.827087 8.157948 3.134900 15.181793 8.048828 2.068111
32  10.559769 5.694557 0.444099 NaN NaN NaN  12.568996 6.570501 2.267331 11.995928 3.758605 1.966059 NaN NaN NaN  13.800201 5.884540 2.494954 17.699976 5.073240 0.447800 NaN NaN NaN  16.263685 6.061062 2.185916 17.297710 6.243151 0.539286 NaN NaN NaN  16.132627 7.347222 3.051237 19.280413 10.744196 0.308935 NaN NaN NaN  16.888277 9.520967 2.719191 14.029160 11.410116 1.457734 NaN NaN NaN  14.781367 9.419766 2.800516 12.520638 11.085773 0.433732 NaN NaN NaN  13.350704 9.708404 2.236820 10.784188 8.178166 3.307845 NaN NaN NaN  13.806075 8.125476 3.238481 15.093316 8.067168 2.109378
33  10.523511 5.736406 0.461733 NaN NaN NaN  12.475345 6.545572 2.293893 11.926366 3.735189 1.880362 NaN NaN NaN  13.717533 5.859020 2.444192 17.699316 5.039460 0.421979 NaN NaN NaN  16.216309 6.056727 2.162621 17.226269 6.227726 0.469103 NaN NaN NaN  16.107828 7.322303 3.022787 19.351061 10.744009 0.333100 NaN NaN NaN  16.862934 9.482861 2.660873 13.898628 11.328501 1.284931 NaN NaN NaN  14.690961 9.422281 2.784499 12.525058 11.068555 0.409275 NaN NaN NaN  13.247639 9.694477 2.259860 10.735215 8.077348 3.602490 NaN NaN NaN  13.718131 8.060573 3.246741 14.942983 8.029284 2.083302
34  10.535703 5.733751 0.481137 NaN NaN NaN  12.466950 6.530704 2.336084 11.868009 3.658269 1.802926 NaN NaN NaN  13.613139 5.812375 2.412856 17.692007 5.026880 0.425421 NaN NaN NaN  16.196814 5.962463 2.153840 17.205975 6.223121 0.507871 NaN NaN NaN  16.027685 7.286104 3.030835 19.340984 10.758257 0.364492 NaN NaN NaN  16.814022 9.479967 2.653534 13.749321 11.095091 1.100505 NaN NaN NaN  14.591644 9.446275 2.761576 12.491670 11.060111 0.376692 NaN NaN NaN  13.214989 9.665621 2.250094 10.635699 8.050971 3.745353 NaN NaN NaN  13.583680 8.079002 3.257151 14.900034 7.980071 2.096348
35  10.558306 5.736423 0.462129 NaN NaN NaN  12.431798 6.552516 2.333511 11.808060 3.619798 1.686694 NaN NaN NaN  13.537808 5.767237 2.347918 17.719624 5.026657 0.427431 NaN NaN NaN  16.103554 5.977961 2.146341 17.423216 6.018414 0.466234 NaN NaN NaN  16.011021 7.296537 3.023053 19.330494 10.731861 0.323590 NaN NaN NaN  16.773823 9.499961 2.599748 13.608310 10.990270 1.000716 NaN NaN NaN  14.457731 9.457376 2.725166 12.550121 11.056046 0.410544 NaN NaN NaN  13.094539 9.656087 2.248028 10.420004 7.990040 3.807937 NaN NaN NaN  13.446239 8.073290 3.299436 14.836084 7.968565 2.084932
36  10.598067 5.681608 0.396363 NaN NaN NaN  12.385360 6.515145 2.408637 11.796642 3.618683 1.562310 NaN NaN NaN  13.458057 5.682363 2.324739 17.742266 4.993895 0.458483 NaN NaN NaN  16.094397 5.960236 2.104641 17.544186 5.919953 0.405882 NaN NaN NaN  15.979568 7.251940 3.020222 19.377213 10.783322 0.315391 NaN NaN NaN  16.758497 9.447532 2.557371 13.572088 10.905073 0.950442 NaN NaN NaN  14.353758 9.544410 2.704313 12.515070 11.079340 0.426703 NaN NaN NaN  13.091793 9.589469 2.221647 10.283937 7.935493 3.845140 NaN NaN NaN  13.233525 8.051681 3.269955 14.722720 7.963059 2.086420
37  10.602416 5.708675 0.422041 NaN NaN NaN  12.295288 6.478704 2.451463 11.699079 3.549567 1.455018 NaN NaN NaN  13.364816 5.653491 2.251015 17.707111 5.079748 0.437063 NaN NaN NaN  15.998764 5.924041 2.054945 17.597788 5.960252 0.419424 NaN NaN NaN  15.933930 7.255972 3.000322 19.328403 10.761180 0.336528 NaN NaN NaN  16.696772 9.445751 2.531557 13.402026 10.803759 0.761777 NaN NaN NaN  14.242399 9.578335 2.645417 12.525129 11.117899 0.411345 NaN NaN NaN  13.000585 9.594117 2.311375 10.117384 7.956100 3.830705 NaN NaN NaN  13.125775 8.080865 3.269050 14.663104 7.895802 2.103093
38  10.602359 5.699325 0.405346 NaN NaN NaN  12.237141 6.545174 2.471200 11.641889 3.584347 1.274514 NaN NaN NaN  13.282807 5.617783 2.216255 17.707533 5.081710 0.439850 NaN NaN NaN  15.955054 5.934705 2.080511 17.586370 5.953400 0.454866 NaN NaN NaN  15.920087 7.234156 2.999864 19.332075 10.750144 0.331829 NaN NaN NaN  16.654167 9.479220 2.470976 13.320440 10.711001 0.602127 NaN NaN NaN  14.141907 9.673946 2.531004 12.463678 11.079381 0.408430 NaN NaN NaN  12.972652 9.570920 2.252795 9.958327 7.956998 3.876756 NaN NaN NaN  12.928830 8.018769 3.219876 14.574238 7.900714 2.101029
39  10.610343 5.711716 0.432921 NaN NaN NaN  12.170121 6.511979 2.506952 11.602692 3.608538 1.033746 NaN NaN NaN  13.181138 5.544169 2.117468 17.725346 5.054158 0.425283 NaN NaN NaN  15.932646 5.946474 2.007752 17.582256 5.958263 0.432564 NaN NaN NaN  15.841908 7.240491 2.952520 19.313742 10.802939 0.342393 NaN NaN NaN  16.591053 9.503743 2.422761 13.264272 10.618636 0.426833 NaN NaN NaN  14.083025 9.705844 2.478584 12.459029 11.078333 0.417682 NaN NaN NaN  12.843820 9.595959 2.269604 9.839704 8.030581 3.857396 NaN NaN NaN  12.742858 8.044521 3.225984 14.461448 7.943554 2.082615
40  10.567449 5.653522 0.440314 NaN NaN NaN  12.135318 6.478438 2.531255 11.561466 3.628440 0.869345 NaN NaN NaN  13.109647 5.499106 2.058659 17.701094 5.101947 0.387357 NaN NaN NaN  15.880322 5.965106 2.006945 17.620821 5.941733 0.424119 NaN NaN NaN  15.787019 7.256925 2.926386 19.345350 10.798401 0.340671 NaN NaN NaN  16.552969 9.497513 2.354805 13.245051 10.635818 0.386170 NaN NaN NaN  14.059266 9.739048 2.450560 12.486300 11.053239 0.404790 NaN NaN NaN  12.816342 9.600909 2.325050 9.649653 8.045024 3.900111 NaN NaN NaN  12.618126 8.080494 3.198296 14.423576 7.850823 2.053532
41  10.586716 5.699396 0.413637 NaN NaN NaN  12.160388 6.429596 2.552492 11.551454 3.728757 0.622466 NaN NaN NaN  13.085612 5.510336 2.051136 17.698818 5.059866 0.432396 NaN NaN NaN  15.816461 5.954127 1.992941 17.546251 5.961522 0.417545 NaN NaN NaN  15.763186 7.208114 2.924084 19.338804 10.784064 0.362276 NaN NaN NaN  16.468208 9.465953 2.328370 13.221811 10.615383 0.364119 NaN NaN NaN  14.004727 9.740645 2.440464 12.497877 11.089648 0.429607 NaN NaN NaN  12.773876 9.619404 2.316212 9.478825 8.057575 3.873013 NaN NaN NaN  12.439307 8.078917 3.204677 14.342299 7.889222 2.080797
42  10.579246 5.666785 0.409916 NaN NaN NaN  12.065713 6.398924 2.609252 11.656740 3.751861 0.452837 NaN NaN NaN  13.027278 5.505350 1.973052 17.667845 5.132263 0.472516 NaN NaN NaN  15.802228 5.963205 1.974121 17.574398 5.932234 0.440157 NaN NaN NaN  15.793978 7.193247 2.993162 19.323042 10.766294 0.382063 NaN NaN NaN  16.480762 9.448634 2.323243 13.288147 10.622620 0.371657 NaN NaN NaN  13.985326 9.725602 2.458446 12.481496 11.111871 0.396794 NaN NaN NaN  12.774618 9.595914 2.322579 9.339100 8.040032 3.877577 NaN NaN NaN  12.295477 8.076768 3.219735 14.263350 7.818084 2.112581
43  10.612581 5.691555 0.429665 NaN NaN NaN  11.973639 6.397865 2.617109 11.659077 3.772449 0.435544 NaN NaN NaN  12.969093 5.448296 2.008817 17.637461 5.107656 0.461245 NaN NaN NaN  15.801608 5.933557 1.972341 17.595594 5.950825 0.393674 NaN NaN NaN  15.816539 7.139280 2.976161 19.361814 10.777134 0.329716 NaN NaN NaN  16.453848 9.433033 2.306397 13.260087 10.641519 0.359831 NaN NaN NaN  13.948947 9.692245 2.456722 12.542631 11.087012 0.379999 NaN NaN NaN  12.732260 9.623181 2.364914 9.250533 8.053111 3.875574 NaN NaN NaN  12.205296 8.068911 3.203627 14.239480 7.816345 2.112006
44  10.609001 5.661008 0.423574 NaN NaN NaN  11.980206 6.358259 2.590958 11.645398 3.739337 0.442011 NaN NaN NaN  12.994802 5.375456 2.075907 17.571596 5.123203 0.547459 NaN NaN NaN  15.684560 5.881912 2.114014 17.568211 5.920425 0.459286 NaN NaN NaN  15.756193 7.074656 2.987970 19.328285 10.763969 0.388185 NaN NaN NaN  16.369917 9.436286 2.250592 13.266527 10.626932 0.380343 NaN NaN NaN  13.952239 9.675078 2.454190 12.492014 11.096646 0.437025 NaN NaN NaN  12.753151 9.569942 2.314210 9.163391 8.065355 3.851278 NaN NaN NaN  12.106218 8.064163 3.172461 14.184281 7.818111 2.147954
45  10.596573 5.668892 0.416432 NaN NaN NaN  11.900763 6.368992 2.677453 11.585531 3.739120 0.430737 NaN NaN NaN  12.870200 5.466130 2.059835 17.515915 5.007861 0.821337 NaN NaN NaN  15.536709 5.914650 2.244424 17.586447 5.950957 0.418277 NaN NaN NaN  15.752839 7.030470 2.983520 19.306097 10.738324 0.388029 NaN NaN NaN  16.365332 9.382080 2.277799 13.267116 10.614627 0.359255 NaN NaN NaN  13.879856 9.681608 2.484294 12.509787 11.097013 0.424178 NaN NaN NaN  12.699610 9.605288 2.338840 9.040984 8.073009 3.846255 NaN NaN NaN  11.977992 8.033450 3.180910 14.115664 7.779849 2.157700
46  10.603197 5.690582 0.431326 NaN NaN NaN  11.836997 6.381706 2.684195 11.646955 3.768987 0.446420 NaN NaN NaN  12.879536 5.372561 2.152669 17.476049 4.875173 1.152191 NaN NaN NaN  15.452374 5.923048 2.370567 17.681547 5.863222 0.438902 NaN NaN NaN  15.694090 7.034454 2.977050 19.403456 10.635549 0.462860 NaN NaN NaN  16.317156 9.318503 2.273336 13.228312 10.621216 0.379080 NaN NaN NaN  13.862092 9.619879 2.476383 12.457112 11.075337 0.422962 NaN NaN NaN  12.601207 9.639427 2.410474 8.929396 8.046327 3.821333 NaN NaN NaN  11.867410 8.035496 3.171716 14.102765 7.746150 2.168138
47  10.592148 5.709181 0.440346 NaN NaN NaN  11.840758 6.327712 2.670487 11.660750 3.737849 0.427748 NaN NaN NaN  12.776678 5.349210 2.154052 17.316654 4.696913 1.430279 NaN NaN NaN  15.224105 5.845338 2.567673 17.716368 5.801758 0.439414 NaN NaN NaN  15.692942 7.005865 2.949796 19.413345 10.486299 0.639023 NaN NaN NaN  16.279442 9.204033 2.356122 13.293580 10.536473 0.286853 NaN NaN NaN  13.851511 9.579455 2.444371 12.492383 11.098994 0.373303 NaN NaN NaN  12.562906 9.638600 2.371643 8.813146 8.103651 3.753611 NaN NaN NaN  11.748854 8.025196 3.102037 14.051393 7.723889 2.159992
48  10.624586 5.751395 0.453695 NaN NaN NaN  11.748184 6.327312 2.708622 11.658945 3.785232 0.426147 NaN NaN NaN  12.775253 5.322175 2.209557 17.119383 4.521242 1.682165 NaN NaN NaN  15.039377 5.865585 2.720220 17.606489 5.826711 0.451419 NaN NaN NaN  15.637387 6.923808 3.021249 19.425713 10.355625 0.868213 NaN NaN NaN  16.181894 9.094149 2.478425 13.228392 10.568205 0.331099 NaN NaN NaN  13.810411 9.575934 2.456379 12.497557 11.075945 0.403839 NaN NaN NaN  12.535604 9.568933 2.315496 8.725148 8.106229 3.686531 NaN NaN NaN  11.664281 7.985696 3.095882 13.974687 7.631842 2.178025
49  10.583013 5.781087 0.421410 NaN NaN NaN  11.691063 6.259782 2.727759 11.647886 3.806561 0.404982 NaN NaN NaN  12.703055 5.242332 2.270320 16.862514 4.372903 1.949711 NaN NaN NaN  14.832559 5.916098 2.787472 17.607073 5.938815 0.455401 NaN NaN NaN  15.650589 6.815718 2.977743 19.353746 10.194730 1.015023 NaN NaN NaN  16.031967 8.999284 2.630417 13.245928 10.587623 0.322011 NaN NaN NaN  13.787385 9.567822 2.466053 12.457600 11.081043 0.396195 NaN NaN NaN  12.480584 9.597681 2.377754 8.541333 8.137667 3.574255 NaN NaN NaN  11.545563 7.980210 3.040847 13.937070 7.619741 2.163654
50  10.603270 5.766487 0.451509 NaN NaN NaN  11.656362 6.333261 2.693367 11.630631 3.768163 0.454365 NaN NaN NaN  12.646407 5.192786 2.305006 16.490702 4.247233 2.168396 NaN NaN NaN  14.590750 5.968332 2.935559 17.636755 5.960080 0.471170 NaN NaN NaN  15.620338 6.770002 2.985332 19.155022 10.118365 1.121197 NaN NaN NaN  15.906160 8.897557 2.718269 13.273434 10.513489 0.322791 NaN NaN NaN  13.801555 9.524821 2.457151 12.470037 11.016931 0.351165 NaN NaN NaN  12.467623 9.553692 2.387890 8.429262 8.125023 3.454984 NaN NaN NaN  11.434954 7.975594 3.005006 13.882360 7.575422 2.206889
51  10.605091 5.688428 0.474661 NaN NaN NaN  11.635041 6.373447 2.714488 11.628789 3.790367 0.421922 NaN NaN NaN  12.609156 5.277218 2.259216 16.102613 4.106952 2.271517 NaN NaN NaN  14.415687 6.033499 2.951210 17.710581 5.799408 0.440055 NaN NaN NaN  15.633467 6.762420 2.983502 18.979134 10.085191 1.254586 NaN NaN NaN  15.703620 8.817551 2.809593 13.252665 10.598816 0.287205 NaN NaN NaN  13.721597 9.522217 2.494798 12.454168 11.022034 0.400468 NaN NaN NaN  12.383973 9.506392 2.448193 8.294895 8.221802 3.275696 NaN NaN NaN  11.256386 8.021201 2.956614 13.813993 7.578805 2.191905
52  10.583709 5.785566 0.455033 NaN NaN NaN  11.580588 6.379329 2.724432 11.621571 3.781179 0.445243 NaN NaN NaN  12.534553 5.295438 2.328297 15.656773 3.923684 2.336735 NaN NaN NaN  14.167671 6.106243 3.011471 17.659292 5.910913 0.450835 NaN NaN NaN  15.575972 6.731754 2.984977 18.819250 10.031333 1.421482 NaN NaN NaN  15.532819 8.794316 2.975951 13.246448 10.502675 0.326870 NaN NaN NaN  13.681871 9.520254 2.494747 12.289400 11.070612 0.696634 NaN NaN NaN  12.376155 9.312818 2.507260 8.114028 8.292457 3.112518 NaN NaN NaN  11.162265 8.069571 2.902803 13.783154 7.590990 2.233204
53  10.549099 5.733654 0.475900 NaN NaN NaN  11.452578 6.375322 2.785949 11.669242 3.758208 0.468067 NaN NaN NaN  12.448353 5.265966 2.287711 15.200447 3.817935 2.349666 NaN NaN NaN  13.987672 6.171890 3.023627 17.662407 5.936000 0.413360 NaN NaN NaN  15.566949 6.731088 2.958715 18.514944 10.008965 1.584676 NaN NaN NaN  15.355089 8.737802 3.079289 13.283179 10.534461 0.318534 NaN NaN NaN  13.643959 9.504100 2.473985 12.073121 11.142129 0.956760 NaN NaN NaN  12.312437 9.228078 2.737285 7.946459 8.385634 2.874687 NaN NaN NaN  11.020337 8.086250 2.841974 13.696873 7.592686 2.224072
54  10.575869 5.717997 0.448525 NaN NaN NaN  11.427262 6.403547 2.760981 11.659632 3.789865 0.469562 NaN NaN NaN  12.396878 5.255986 2.387585 14.752253 3.755351 2.254447 NaN NaN NaN  13.869252 6.214469 3.001527 17.638863 5.878249 0.458249 NaN NaN NaN  15.495620 6.690450 2.973349 18.343309 9.963189 1.675660 NaN NaN NaN  15.127868 8.656816 3.125086 13.236922 10.558567 0.330165 NaN NaN NaN  13.597514 9.499736 2.476509 11.741655 11.186198 1.280638 NaN NaN NaN  12.231230 9.083209 2.776222 7.831809 8.469047 2.663735 NaN NaN NaN  10.912395 8.099842 2.762228 13.633639 7.593773 2.226424
55  10.560910 5.744567 0.435484 NaN NaN NaN  11.382224 6.413124 2.728538 11.619924 3.742099 0.467691 NaN NaN NaN  12.340458 5.316905 2.314911 14.360550 3.742507 2.241176 NaN NaN NaN  13.724437 6.214210 3.018904 17.609285 5.880166 0.409977 NaN NaN NaN  15.461603 6.674203 2.949844 18.080465 9.915698 1.740130 NaN NaN NaN  14.915306 8.582067 3.195265 13.215322 10.627028 0.357171 NaN NaN NaN  13.555890 9.512539 2.441481 11.320896 11.161141 1.621169 NaN NaN NaN  12.141876 9.031429 2.924497 7.705873 8.547914 2.413528 NaN NaN NaN  10.795442 8.132626 2.695843 13.571928 7.585947 2.207369
56  10.593019 5.720599 0.448295 NaN NaN NaN  11.308840 6.419060 2.777004 11.661381 3.772293 0.439750 NaN NaN NaN  12.337716 5.288255 2.318792 13.994607 3.719883 2.193776 NaN NaN NaN  13.621213 6.239270 3.029133 17.652866 5.888992 0.401872 NaN NaN NaN  15.427707 6.636264 2.923604 17.815704 9.909190 1.793494 NaN NaN NaN  14.741518 8.484495 3.228039 13.243049 10.618243 0.384726 NaN NaN NaN  13.457037 9.454007 2.441475 10.929386 11.120164 1.971255 NaN NaN NaN  12.081580 8.932567 3.004485 7.648629 8.631799 2.133713 NaN NaN NaN  10.656809 8.145272 2.638777 13.523296 7.560454 2.241865
57  10.599849 5.690953 0.398078 NaN NaN NaN  11.241203 6.388046 2.792540 11.645669 3.789204 0.423598 NaN NaN NaN  12.224433 5.256636 2.395417 13.722328 3.735276 2.107387 NaN NaN NaN  13.515428 6.169664 3.038831 17.671394 5.885878 0.411086 NaN NaN NaN  15.422144 6.610904 2.926350 17.543800 9.869882 1.818276 NaN NaN NaN  14.522332 8.396287 3.266812 13.230978 10.596502 0.351333 NaN NaN NaN  13.420937 9.427449 2.453596 10.512083 10.920800 2.333417 NaN NaN NaN  12.030433 8.835247 3.037119 7.573872 8.613954 1.842411 NaN NaN NaN  10.573174 8.125479 2.558368 13.451711 7.510752 2.189162
58  10.567098 5.704203 0.437007 NaN NaN NaN  11.214476 6.412894 2.767097 11.625287 3.772377 0.432247 NaN NaN NaN  12.151047 5.235402 2.362659 13.478520 3.751426 2.000301 NaN NaN NaN  13.407636 6.155713 3.013462 17.615873 5.903720 0.454965 NaN NaN NaN  15.355433 6.572111 2.916134 17.330233 9.862847 1.921479 NaN NaN NaN  14.267505 8.300586 3.298305 13.230631 10.605818 0.398503 NaN NaN NaN  13.361437 9.430958 2.478400 10.137739 10.721679 2.668163 NaN NaN NaN  11.934687 8.754305 3.054101 7.545328 8.638588 1.512218 NaN NaN NaN  10.402622 8.157777 2.471207 13.354825 7.523895 2.208952
59  10.571424 5.712732 0.450844 NaN NaN NaN  11.163455 6.417871 2.772746 11.644364 3.749697 0.449843 NaN NaN NaN  12.094545 5.248975 2.331656 13.268458 3.772768 1.907659 NaN NaN NaN  13.349583 6.136547 2.971424 17.620653 5.885628 0.452410 NaN NaN NaN  15.352859 6.539127 2.920446 17.077503 9.872521 1.966122 NaN NaN NaN  14.130424 8.247576 3.254135 13.192325 10.586160 0.380152 NaN NaN NaN  13.296647 9.387491 2.439770 9.858816 10.563911 2.933542 NaN NaN NaN  11.814866 8.772674 3.068832 7.542962 8.654220 1.197536 NaN NaN NaN  10.336747 8.144670 2.346514 13.307016 7.506666 2.195585
60  10.445730 5.673053 0.592995 NaN NaN NaN  11.145351 6.433533 2.859045 11.638463 3.741951 0.423139 NaN NaN NaN  12.027465 5.281849 2.361609 13.091276 3.806561 1.819799 NaN NaN NaN  13.260929 6.114409 2.965435 17.642418 5.882555 0.435098 NaN NaN NaN  15.300827 6.506328 2.870687 16.801119 9.854331 2.005738 NaN NaN NaN  13.971663 8.172963 3.262210 13.227818 10.625298 0.354026 NaN NaN NaN  13.267450 9.397817 2.464455 9.720112 10.491412 3.116706 NaN NaN NaN  11.752498 8.716130 3.068664 7.637290 8.712161 0.900932 NaN NaN NaN  10.237120 8.172438 2.254259 13.214108 7.473385 2.196988
61  9.928559 5.585211 0.833749 NaN NaN NaN  11.146288 6.482151 2.886998 11.675385 3.750823 0.430829 NaN NaN NaN  11.979207 5.262854 2.415605 12.925405 3.854941 1.682044 NaN NaN NaN  13.190764 6.110009 2.900570 17.664614 5.876482 0.422750 NaN NaN NaN  15.279137 6.452537 2.841483 16.571682 9.919987 1.998265 NaN NaN NaN  13.819757 8.138315 3.245922 13.217296 10.558307 0.289794 NaN NaN NaN  13.223096 9.434399 2.445925 9.499245 10.403134 3.252677 NaN NaN NaN  11.692375 8.749851 3.048651 7.745471 8.824348 0.646667 NaN NaN NaN  10.138393 8.202959 2.188884 13.157393 7.442926 2.190267
62  9.502229 5.605770 1.189783 NaN NaN NaN  11.158138 6.616427 3.001155 11.638758 3.747246 0.442806 NaN NaN NaN  11.952950 5.314439 2.390279 12.729743 3.979842 1.529135 NaN NaN NaN  13.086197 6.036995 2.950386 17.654459 5.861497 0.451456 NaN NaN NaN  15.252756 6.430795 2.821477 16.297272 9.912524 1.970515 NaN NaN NaN  13.737605 8.137799 3.262466 13.221814 10.576797 0.312665 NaN NaN NaN  13.214712 9.408118 2.484488 9.358706 10.420406 3.292665 NaN NaN NaN  11.598476 8.789477 3.019166 7.860853 8.844073 0.452089 NaN NaN NaN  10.110945 8.194504 2.176365 13.093370 7.497572 2.192298
63  9.112292 5.629247 1.570783 NaN NaN NaN  11.184671 6.681951 3.041085 11.655296 3.775339 0.426025 NaN NaN NaN  11.808529 5.232268 2.349979 12.657435 4.022571 1.476487 NaN NaN NaN  13.025341 5.968102 2.914495 17.702579 5.910586 0.412391 NaN NaN NaN  15.196961 6.421642 2.815038 16.086060 9.885979 1.809617 NaN NaN NaN  13.583113 8.018149 3.308362 13.255311 10.549632 0.340029 NaN NaN NaN  13.151544 9.394949 2.441359 9.193920 10.482581 3.170147 NaN NaN NaN  11.476417 8.876476 2.975029 7.849021 8.827106 0.490699 NaN NaN NaN  10.071723 8.206268 2.242685 12.997561 7.468833 2.194966
64  8.933683 5.624768 1.957617 NaN NaN NaN  11.215116 6.681198 3.132493 11.668779 3.758839 0.449220 NaN NaN NaN  11.835566 5.252809 2.375343 12.620614 4.151605 1.311820 NaN NaN NaN  12.929221 5.845830 2.886259 17.667337 5.847879 0.444373 NaN NaN NaN  15.143964 6.429448 2.795318 15.852128 9.928411 1.629256 NaN NaN NaN  13.538903 8.085728 3.257362 13.228481 10.545428 0.320731 NaN NaN NaN  13.119709 9.402753 2.462541 9.018818 10.476418 3.058819 NaN NaN NaN  11.306624 8.920118 2.927976 7.848868 8.829585 0.471583 NaN NaN NaN  10.000035 8.142536 2.349197 12.972630 7.456656 2.211966
65  8.726030 5.612570 2.340600 NaN NaN NaN  11.174565 6.759816 3.156152 11.636838 3.742227 0.435561 NaN NaN NaN  11.755847 5.242221 2.369285 12.535751 4.218315 1.133097 NaN NaN NaN  12.864893 5.779128 2.813083 17.666134 5.847501 0.431847 NaN NaN NaN  15.135713 6.420909 2.773865 15.601401 9.905407 1.455393 NaN NaN NaN  13.477313 8.144147 3.230403 13.250038 10.557792 0.339579 NaN NaN NaN  13.010942 9.422358 2.453597 8.823079 10.504198 2.874375 NaN NaN NaN  11.122840 8.984190 2.842907 7.848048 8.844532 0.444039 NaN NaN NaN  9.919364 8.099585 2.320176 12.872472 7.429648 2.203054
66  8.509867 5.619192 2.820812 NaN NaN NaN  11.208530 6.744974 3.234694 11.585162 3.758616 0.416524 NaN NaN NaN  11.701094 5.211592 2.406150 12.426258 4.321063 0.886674 NaN NaN NaN  12.810894 5.684781 2.767740 17.686295 5.850426 0.425110 NaN NaN NaN  15.101502 6.432148 2.741863 15.325237 9.860964 1.294277 NaN NaN NaN  13.458977 8.165300 3.214126 13.220233 10.535405 0.332217 NaN NaN NaN  12.936914 9.395063 2.426738 8.661136 10.492282 2.727083 NaN NaN NaN  10.972985 8.996863 2.794612 7.854758 8.864971 0.456470 NaN NaN NaN  9.895912 8.154174 2.332144 12.808610 7.419413 2.229248
67  8.297877 5.666861 3.219038 NaN NaN NaN  11.149922 6.746934 3.261514 11.613376 3.773093 0.447693 NaN NaN NaN  11.615447 5.131936 2.422964 12.301476 4.344566 0.692312 NaN NaN NaN  12.813787 5.628303 2.718823 17.676285 5.861408 0.376856 NaN NaN NaN  15.063957 6.450144 2.697422 15.139397 9.804203 1.088792 NaN NaN NaN  13.378648 8.142492 3.207638 13.201302 10.527728 0.345588 NaN NaN NaN  12.919699 9.357147 2.401011 8.532539 10.473246 2.616637 NaN NaN NaN  10.854397 8.996448 2.727755 7.833952 8.832141 0.476284 NaN NaN NaN  9.850777 8.175081 2.355620 12.722495 7.427147 2.184211
68  8.177182 5.656333 3.505436 NaN NaN NaN  11.025423 6.703980 3.273900 11.637764 3.752824 0.455735 NaN NaN NaN  11.560324 5.190816 2.419773 12.186961 4.430996 0.546661 NaN NaN NaN  12.735861 5.521151 2.646958 17.682713 5.879536 0.393361 NaN NaN NaN  14.990991 6.424865 2.652197 14.853577 9.773450 0.994417 NaN NaN NaN  13.296362 8.154486 3.193450 13.260738 10.572610 0.330723 NaN NaN NaN  12.832394 9.441175 2.431682 8.443568 10.475365 2.574469 NaN NaN NaN  10.740373 9.065447 2.706725 7.825489 8.821716 0.485322 NaN NaN NaN  9.747657 8.036077 2.498158 12.587052 7.445453 2.189446
69  8.048900 5.700610 3.646814 NaN NaN NaN  10.879731 6.674056 3.259681 11.631780 3.767569 0.435297 NaN NaN NaN  11.467105 5.167093 2.423371 12.177180 4.398565 0.409046 NaN NaN NaN  12.588602 5.398702 2.535817 17.702448 5.872695 0.397720 NaN NaN NaN  14.943418 6.410027 2.626014 14.595343 9.654844 0.801010 NaN NaN NaN  13.264609 8.210882 3.171436 13.173355 10.521955 0.297407 NaN NaN NaN  12.744153 9.427343 2.396756 8.302244 10.512847 2.555878 NaN NaN NaN  10.602546 9.104025 2.688663 7.863945 8.833169 0.444123 NaN NaN NaN  9.645032 8.093198 2.498682 12.507039 7.418959 2.157729
70  7.863506 5.717722 3.682250 NaN NaN NaN  10.746650 6.681890 3.226222 11.677604 3.771056 0.446457 NaN NaN NaN  11.361988 5.191876 2.391894 12.116233 4.422103 0.374117 NaN NaN NaN  12.570796 5.482120 2.499539 17.692579 5.842549 0.414363 NaN NaN NaN  14.937780 6.400851 2.575650 14.442050 9.670794 0.611402 NaN NaN NaN  13.254672 8.281971 3.158355 13.244287 10.558059 0.331093 NaN NaN NaN  12.701204 9.477301 2.405342 8.229137 10.605751 2.584136 NaN NaN NaN  10.528055 9.108281 2.666923 7.807766 8.828842 0.476171 NaN NaN NaN  9.636869 8.139014 2.513307 12.447744 7.426759 2.191551
71  7.705974 5.744533 3.714379 NaN NaN NaN  10.579987 6.686484 3.241269 11.626586 3.776204 0.454801 NaN NaN NaN  11.341355 5.194238 2.370380 12.089919 4.405659 0.401677 NaN NaN NaN  12.543611 5.510594 2.490113 17.704046 5.867445 0.393040 NaN NaN NaN  14.843205 6.436171 2.508337 14.341897 9.723103 0.492474 NaN NaN NaN  13.249696 8.397765 3.093673 13.240612 10.565877 0.311986 NaN NaN NaN  12.651484 9.441127 2.388020 8.111302 10.639539 2.580490 NaN NaN NaN  10.433953 9.147868 2.652090 7.772743 8.856388 0.439382 NaN NaN NaN  9.582497 8.129489 2.535435 12.356191 7.470390 2.186968
72  7.562365 5.754021 3.731597 NaN NaN NaN  10.434711 6.752550 3.280939 11.640116 3.775467 0.451234 NaN NaN NaN  11.296404 5.228121 2.377517 12.113818 4.438743 0.388479 NaN NaN NaN  12.507747 5.548045 2.509380 17.708334 5.889336 0.389234 NaN NaN NaN  14.862491 6.524910 2.444141 14.255570 9.775016 0.366858 NaN NaN NaN  13.210525 8.496002 3.062518 13.202109 10.575214 0.342083 NaN NaN NaN  12.587945 9.512086 2.374681 8.029847 10.748652 2.564103 NaN NaN NaN  10.317293 9.260631 2.649830 7.790705 8.836545 0.418906 NaN NaN NaN  9.510239 8.166503 2.561461 12.244308 7.516795 2.181125
73  7.417071 5.864614 3.703120 NaN NaN NaN  10.298561 6.776709 3.197690 11.606077 3.798002 0.426082 NaN NaN NaN  11.316532 5.236908 2.414690 12.128973 4.447465 0.387352 NaN NaN NaN  12.387575 5.561176 2.485862 17.669231 5.839754 0.398420 NaN NaN NaN  14.768622 6.601923 2.391079 14.270676 9.845421 0.359837 NaN NaN NaN  13.074432 8.531821 3.033259 13.263112 10.550607 0.342220 NaN NaN NaN  12.517532 9.551797 2.402265 7.895643 10.833955 2.486666 NaN NaN NaN  10.221895 9.275015 2.649610 7.847159 8.850458 0.444065 NaN NaN NaN  9.433409 8.256050 2.622211 12.127872 7.567339 2.189662
74  7.314366 5.858938 3.701138 NaN NaN NaN  10.165556 6.779382 3.235255 11.628708 3.773873 0.414748 NaN NaN NaN  11.225044 5.269312 2.373674 12.151582 4.433092 0.434695 NaN NaN NaN  12.390527 5.605587 2.496819 17.716509 5.850140 0.412804 NaN NaN NaN  14.682409 6.618074 2.381865 14.264433 9.810343 0.322464 NaN NaN NaN  13.013364 8.605161 3.063080 13.173981 10.554599 0.315110 NaN NaN NaN  12.469185 9.596473 2.404069 7.832402 10.853946 2.439393 NaN NaN NaN  10.103855 9.366132 2.630798 7.795349 8.838045 0.458585 NaN NaN NaN  9.385430 8.280808 2.636527 12.048296 7.668196 2.183866
75  7.108667 5.910533 3.647443 NaN NaN NaN  9.970929 6.762682 3.191839 11.684786 3.775002 0.451472 NaN NaN NaN  11.123277 5.254197 2.364675 12.139321 4.413056 0.410648 NaN NaN NaN  12.279854 5.642773 2.472485 17.759703 5.863833 0.397720 NaN NaN NaN  14.635729 6.645113 2.289841 14.300407 9.803852 0.330329 NaN NaN NaN  12.959659 8.653721 3.036552 13.233213 10.543659 0.313910 NaN NaN NaN  12.368496 9.664159 2.342360 7.704989 10.939872 2.373991 NaN NaN NaN  10.020935 9.409635 2.582822 7.797101 8.866405 0.450561 NaN NaN NaN  9.276358 8.322547 2.661723 11.942069 7.687054 2.193078
76  6.941805 5.928303 3.577874 NaN NaN NaN  9.835920 6.778051 3.137724 11.709662 3.755096 0.496348 NaN NaN NaN  11.074957 5.284817 2.305161 12.202871 4.452917 0.431711 NaN NaN NaN  12.214972 5.674461 2.441419 17.689842 5.853659 0.431458 NaN NaN NaN  14.576594 6.641780 2.304943 14.250518 9.819730 0.340746 NaN NaN NaN  12.934601 8.695542 3.040678 13.195417 10.576302 0.341392 NaN NaN NaN  12.384468 9.740600 2.342390 7.585482 10.943495 2.306881 NaN NaN NaN  9.894016 9.456531 2.585952 7.824437 8.818998 0.464314 NaN NaN NaN  9.260181 8.266149 2.682535 11.856119 7.700012 2.177516
77  6.833085 5.944866 3.474361 NaN NaN NaN  9.698759 6.758963 3.089628 11.670072 3.783592 0.489209 NaN NaN NaN  11.004152 5.311537 2.314748 12.191646 4.432228 0.448458 NaN NaN NaN  12.141388 5.708798 2.453521 17.688545 5.883392 0.424986 NaN NaN NaN  14.475484 6.701257 2.239643 14.261024 9.842622 0.355139 NaN NaN NaN  12.857453 8.642310 3.029574 13.203379 10.515155 0.311192 NaN NaN NaN  12.278593 9.705412 2.369724 7.515796 10.981849 2.244625 NaN NaN NaN  9.833584 9.448931 2.542496 7.797596 8.828399 0.427419 NaN NaN NaN  9.169196 8.303576 2.705303 11.765116 7.698065 2.192843
78  6.662205 5.896719 3.435729 NaN NaN NaN  9.551908 6.739582 3.076790 11.595909 3.720655 0.520873 NaN NaN NaN  10.966151 5.292810 2.396733 12.196565 4.397031 0.459430 NaN NaN NaN  12.136890 5.647605 2.458749 17.670771 6.018531 0.402248 NaN NaN NaN  14.407968 6.706462 2.248488 14.262635 9.827219 0.344577 NaN NaN NaN  12.841520 8.684575 3.057158 13.217514 10.545960 0.353554 NaN NaN NaN  12.189924 9.705432 2.357134 7.404315 10.933398 2.132335 NaN NaN NaN  9.722016 9.481133 2.511435 7.812906 8.776192 0.475755 NaN NaN NaN  9.161080 8.243258 2.722162 11.682835 7.709734 2.201513
79  6.559537 5.882500 3.391096 NaN NaN NaN  9.451425 6.700639 3.038321 11.620725 3.608059 0.734492 NaN NaN NaN  10.911098 5.321717 2.480504 12.196468 4.453775 0.457639 NaN NaN NaN  12.082771 5.654564 2.451275 17.591902 6.091550 0.507739 NaN NaN NaN  14.327052 6.690026 2.326388 14.267633 9.832312 0.363101 NaN NaN NaN  12.762568 8.604729 3.036446 13.171774 10.562603 0.304994 NaN NaN NaN  12.222048 9.707605 2.346370 7.359012 10.947833 2.000746 NaN NaN NaN  9.578811 9.512955 2.415257 7.793178 8.828201 0.459642 NaN NaN NaN  9.094134 8.268644 2.733253 11.606634 7.732166 2.203840
80  6.421545 5.836388 3.339139 NaN NaN NaN  9.323294 6.659379 3.006558 11.377333 3.499778 1.060499 NaN NaN NaN  10.784179 5.443256 2.635215 12.172848 4.451510 0.474210 NaN NaN NaN  11.992752 5.612131 2.488852 17.529593 6.036364 0.663871 NaN NaN NaN  14.219131 6.692323 2.426202 14.287684 9.822620 0.316255 NaN NaN NaN  12.745362 8.629330 3.063326 13.185561 10.525805 0.315694 NaN NaN NaN  12.175050 9.659219 2.324423 7.276974 10.930270 1.797474 NaN NaN NaN  9.553796 9.515020 2.402106 7.825704 8.847765 0.439516 NaN NaN NaN  9.047020 8.251502 2.745611 11.540437 7.685372 2.227375
81  6.249165 5.803959 3.256976 NaN NaN NaN  9.175084 6.641237 2.969299 11.156900 3.493422 1.388649 NaN NaN NaN  10.623158 5.654215 2.750223 12.083177 4.424718 0.412087 NaN NaN NaN  11.939337 5.639929 2.452675 17.361320 6.014050 0.872756 NaN NaN NaN  14.084276 6.719763 2.575530 14.273790 9.829869 0.354856 NaN NaN NaN  12.632055 8.655834 3.039333 13.163936 10.523794 0.312465 NaN NaN NaN  12.113006 9.671006 2.292433 7.232339 10.904673 1.554884 NaN NaN NaN  9.414535 9.535990 2.349420 7.796386 8.759863 0.348926 NaN NaN NaN  8.974579 8.242705 2.764054 11.446878 7.643466 2.201463
82  6.116753 5.794920 3.135498 NaN NaN NaN  9.004294 6.670702 2.948719 10.799257 3.434808 1.738286 NaN NaN NaN  10.449549 5.831665 2.866275 12.100341 4.455326 0.426580 NaN NaN NaN  11.854601 5.603920 2.453561 17.178488 5.908293 1.085851 NaN NaN NaN  13.837914 6.685438 2.680535 14.274869 9.825599 0.309936 NaN NaN NaN  12.574391 8.620528 3.034834 13.248381 10.541818 0.344885 NaN NaN NaN  12.068513 9.691078 2.306601 7.130478 10.947433 1.277102 NaN NaN NaN  9.307652 9.546014 2.239734 7.717069 8.794555 0.337925 NaN NaN NaN  8.930213 8.274473 2.743342 11.364982 7.655079 2.210300
83  5.981665 5.807178 3.071525 NaN NaN NaN  8.856685 6.664631 2.920779 10.345845 3.407876 2.034166 NaN NaN NaN  10.282393 5.996073 2.999588 12.047206 4.471869 0.416218 NaN NaN NaN  11.776440 5.604592 2.430396 16.958708 5.875792 1.202965 NaN NaN NaN  13.630029 6.735522 2.799636 14.276403 9.835649 0.332633 NaN NaN NaN  12.528189 8.622050 2.999245 13.223317 10.537951 0.329929 NaN NaN NaN  12.033696 9.647935 2.233353 7.166310 10.946925 0.982983 NaN NaN NaN  9.256700 9.598921 2.129287 7.708167 8.748953 0.367446 NaN NaN NaN  8.851536 8.251296 2.785792 11.247151 7.642295 2.219219
84  5.820972 5.771081 2.957727 NaN NaN NaN  8.759412 6.648966 2.859096 9.793956 3.474416 2.328076 NaN NaN NaN  10.187386 6.138514 3.045081 12.068306 4.434617 0.425111 NaN NaN NaN  11.705278 5.558280 2.508437 16.685041 5.801988 1.372587 NaN NaN NaN  13.336367 6.700594 2.913683 14.246137 9.815765 0.374793 NaN NaN NaN  12.452726 8.652846 3.012237 13.229789 10.513619 0.334359 NaN NaN NaN  11.958125 9.672662 2.271826 7.177379 10.868858 0.712589 NaN NaN NaN  9.095311 9.623049 2.052320 7.725619 8.788139 0.363167 NaN NaN NaN  8.791878 8.249905 2.762039 11.151873 7.657698 2.216731
85  5.632477 5.810750 2.851693 NaN NaN NaN  8.599490 6.641472 2.807605 9.298363 3.593437 2.625041 NaN NaN NaN  10.063714 6.221609 3.089480 12.030094 4.454211 0.407003 NaN NaN NaN  11.644362 5.597888 2.428279 16.455032 5.763604 1.572863 NaN NaN NaN  13.098767 6.727880 2.988553 14.230796 9.808273 0.309764 NaN NaN NaN  12.418756 8.714808 3.027746 13.239058 10.592808 0.323826 NaN NaN NaN  11.862684 9.662135 2.189136 7.253942 10.812856 0.422701 NaN NaN NaN  8.997367 9.666520 1.926739 7.757838 8.754673 0.358169 NaN NaN NaN  8.755400 8.277584 2.737537 11.078947 7.658903 2.187756
86  5.539241 5.811473 2.724233 NaN NaN NaN  8.465507 6.634783 2.762684 8.814853 3.833385 2.850731 NaN NaN NaN  9.968877 6.362697 3.117855 12.121769 4.429831 0.464240 NaN NaN NaN  11.612716 5.591685 2.411017 16.161505 5.736835 1.665956 NaN NaN NaN  12.871408 6.799246 3.081165 14.248981 9.824412 0.374278 NaN NaN NaN  12.363009 8.703974 2.948201 13.277913 10.615210 0.446230 NaN NaN NaN  11.829841 9.736433 2.256000 7.285104 10.856820 0.452569 NaN NaN NaN  9.017271 9.686183 1.981805 7.727625 8.772531 0.383553 NaN NaN NaN  8.688237 8.299090 2.797715 10.988181 7.679444 2.178588
87  5.407314 5.779022 2.628679 NaN NaN NaN  8.335289 6.658505 2.753631 8.400676 4.005826 2.998194 NaN NaN NaN  9.825981 6.412048 3.112983 12.110475 4.448347 0.462961 NaN NaN NaN  11.522943 5.641171 2.395031 15.918784 5.709208 1.758285 NaN NaN NaN  12.574502 6.823833 3.148431 14.254128 9.834436 0.346960 NaN NaN NaN  12.342768 8.730740 2.922588 13.292888 10.751299 0.712039 NaN NaN NaN  11.691450 9.653412 2.349561 7.270435 10.818140 0.415653 NaN NaN NaN  8.956188 9.609241 2.011905 7.703811 8.778641 0.340342 NaN NaN NaN  8.643944 8.330702 2.777155 10.877648 7.680033 2.190306
88  5.278542 5.775795 2.515480 NaN NaN NaN  8.215720 6.636146 2.711661 8.092641 4.164179 3.142070 NaN NaN NaN  9.751391 6.431552 3.165495 12.141942 4.451614 0.481258 NaN NaN NaN  11.509609 5.630844 2.360237 15.571610 5.640602 1.854652 NaN NaN NaN  12.367377 6.883944 3.231954 14.310070 9.803843 0.339085 NaN NaN NaN  12.325324 8.761599 3.003627 13.135600 10.903319 0.993709 NaN NaN NaN  11.501686 9.577481 2.499871 7.283803 10.845283 0.415763 NaN NaN NaN  8.913869 9.611461 2.109385 7.689447 8.768958 0.379265 NaN NaN NaN  8.515051 8.344132 2.848345 10.725882 7.672501 2.184511
89  5.193936 5.750704 2.352590 NaN NaN NaN  8.116566 6.610698 2.657827 7.789128 4.309143 3.177875 NaN NaN NaN  9.657310 6.455420 3.129310 12.131084 4.408358 0.455692 NaN NaN NaN  11.396903 5.575862 2.425464 15.217745 5.592360 1.901625 NaN NaN NaN  12.109800 6.934819 3.283781 14.268001 9.855717 0.328498 NaN NaN NaN  12.209926 8.679093 2.991125 12.881347 10.958936 1.177067 NaN NaN NaN  11.289644 9.459115 2.598664 7.291698 10.815598 0.414554 NaN NaN NaN  8.786720 9.664648 2.102465 7.719105 8.755589 0.325406 NaN NaN NaN  8.450324 8.331496 2.808440 10.737761 7.687822 2.211399
90  5.086913 5.722243 2.184217 NaN NaN NaN  8.010745 6.577528 2.638165 7.590071 4.397062 3.207368 NaN NaN NaN  9.550683 6.392048 3.141526 12.103546 4.423250 0.442018 NaN NaN NaN  11.372177 5.586831 2.396645 14.884623 5.469525 1.955097 NaN NaN NaN  11.828382 6.920317 3.269856 14.261132 9.862041 0.355188 NaN NaN NaN  12.144127 8.667635 2.936654 12.686606 11.065994 1.437334 NaN NaN NaN  11.135289 9.438866 2.755494 7.265173 10.830760 0.449821 NaN NaN NaN  8.781992 9.681363 2.154694 7.714005 8.763273 0.330384 NaN NaN NaN  8.412128 8.309469 2.825443 10.626677 7.690686 2.195980
91  4.977064 5.647193 1.957973 NaN NaN NaN  7.868737 6.572684 2.526861 7.415363 4.437147 3.219970 NaN NaN NaN  9.449926 6.347262 3.087636 12.104740 4.454786 0.444012 NaN NaN NaN  11.302477 5.543978 2.372973 14.528924 5.307405 1.996225 NaN NaN NaN  11.586644 6.944797 3.250613 14.236456 9.829020 0.330375 NaN NaN NaN  12.237280 8.803782 2.912409 12.428205 11.124862 1.601703 NaN NaN NaN  10.942892 9.408007 2.795130 7.275115 10.843976 0.478779 NaN NaN NaN  8.768596 9.633268 2.150178 7.767089 8.809431 0.446577 NaN NaN NaN  8.422019 8.291288 2.792872 10.555833 7.685802 2.190604
92  4.962911 5.652020 1.729663 NaN NaN NaN  7.777721 6.548388 2.431921 7.189924 4.355476 3.105977 NaN NaN NaN  9.313877 6.290722 3.046682 12.075883 4.421981 0.445462 NaN NaN NaN  11.287442 5.543419 2.370309 14.315870 5.252566 2.031386 NaN NaN NaN  11.388645 6.958577 3.233823 14.240788 9.794193 0.354339 NaN NaN NaN  12.201725 8.784459 2.926340 12.106364 11.230662 1.683054 NaN NaN NaN  10.761090 9.317680 2.862465 7.245814 10.834836 0.467603 NaN NaN NaN  8.706468 9.560801 2.163715 7.786822 8.848112 0.442993 NaN NaN NaN  8.337251 8.294271 2.824114 10.548244 7.703423 2.190859
93  4.903522 5.658053 1.344648 NaN NaN NaN  7.613186 6.542132 2.301590 7.042374 4.322633 2.982189 NaN NaN NaN  9.145704 6.170633 2.922089 12.062632 4.436861 0.435826 NaN NaN NaN  11.155971 5.578223 2.326193 13.897597 5.165982 1.945438 NaN NaN NaN  11.163906 6.969510 3.201634 14.252572 9.831063 0.319884 NaN NaN NaN  12.180020 8.867299 2.885529 11.691886 11.318193 1.735986 NaN NaN NaN  10.530187 9.235023 2.843390 7.269431 10.861692 0.457451 NaN NaN NaN  8.629639 9.587428 2.183256 7.765074 8.870754 0.445805 NaN NaN NaN  8.313022 8.265429 2.770602 10.436816 7.688419 2.150348
94  4.939259 5.758659 0.996794 NaN NaN NaN  7.514369 6.496168 2.174704 6.827787 4.191363 2.712906 NaN NaN NaN  8.986908 6.070759 2.822202 12.092300 4.456119 0.492339 NaN NaN NaN  11.116560 5.579909 2.279180 13.594476 5.156088 1.902192 NaN NaN NaN  10.977435 7.012399 3.190779 14.189085 9.819339 0.353700 NaN NaN NaN  12.143362 8.867279 2.874633 11.270776 11.392066 1.803630 NaN NaN NaN  10.364706 9.220388 2.855314 7.246754 10.854424 0.465804 NaN NaN NaN  8.559972 9.600697 2.213141 7.718007 8.834919 0.466590 NaN NaN NaN  8.261136 8.256284 2.791997 10.340039 7.691936 2.140440
95  4.971047 5.731938 0.602102 NaN NaN NaN  7.393660 6.516921 1.985755 6.689925 4.092221 2.436300 NaN NaN NaN  8.792490 5.967178 2.672717 12.150064 4.432751 0.494020 NaN NaN NaN  11.007693 5.612075 2.223875 13.307377 5.126496 1.838132 NaN NaN NaN  10.798182 7.017029 3.132651 14.246312 9.791416 0.346241 NaN NaN NaN  12.065918 8.888902 2.848507 10.830913 11.458996 1.755120 NaN NaN NaN  10.191781 9.134091 2.821837 7.245526 10.841956 0.457989 NaN NaN NaN  8.523608 9.536072 2.197492 7.667997 8.785474 0.309454 NaN NaN NaN  8.238639 8.231220 2.743908 10.231292 7.675944 2.089324
96  5.047545 5.736177 0.423469 NaN NaN NaN  7.333094 6.508384 2.001159 6.509592 4.028882 2.163318 NaN NaN NaN  8.655002 5.901643 2.537727 12.126701 4.400206 0.469981 NaN NaN NaN  10.967654 5.598751 2.221643 13.010520 5.140075 1.715034 NaN NaN NaN  10.684905 7.053974 3.070444 14.184331 9.821239 0.325158 NaN NaN NaN  11.993546 8.943674 2.764045 10.424903 11.462971 1.742697 NaN NaN NaN  10.046580 9.096525 2.837813 7.227887 10.875784 0.439828 NaN NaN NaN  8.517236 9.523823 2.244159 7.602759 8.728644 0.289430 NaN NaN NaN  8.189282 8.183887 2.768685 10.143859 7.701919 2.051846
97  4.941703 5.769865 0.411332 NaN NaN NaN  7.288089 6.512460 2.039256 6.385868 4.021735 1.961487 NaN NaN NaN  8.520574 5.828619 2.437267 12.168476 4.415970 0.475780 NaN NaN NaN  10.856328 5.558169 2.214479 12.766102 5.177469 1.542894 NaN NaN NaN  10.600517 7.024087 3.060336 14.272202 9.853526 0.383432 NaN NaN NaN  11.922390 8.895129 2.738956 10.001831 11.453864 1.654253 NaN NaN NaN  9.904180 9.060553 2.796945 7.248469 10.804850 0.459556 NaN NaN NaN  8.412064 9.527919 2.221848 7.291887 8.652708 0.293151 NaN NaN NaN  8.162417 8.140169 2.855974 10.048096 7.698507 2.021709
98  4.946301 5.731033 0.499644 NaN NaN NaN  7.261305 6.492304 2.079883 6.358613 3.901045 1.805469 NaN NaN NaN  8.407601 5.767403 2.310161 12.115142 4.422454 0.448455 NaN NaN NaN  10.839999 5.607619 2.155576 12.459313 5.265859 1.307393 NaN NaN NaN  10.535744 7.031567 3.048156 14.241134 9.865542 0.377515 NaN NaN NaN  11.956737 8.904745 2.718931 9.736835 11.398067 1.713484 NaN NaN NaN  9.852989 9.028197 2.825647 7.203182 10.797188 0.437145 NaN NaN NaN  8.295955 9.490251 2.266367 6.782986 8.805549 0.989983 NaN NaN NaN  8.210049 8.107301 2.889902 9.979183 7.679621 2.012764
99  4.984415 5.823122 0.446557 NaN NaN NaN  7.161807 6.489951 2.159311 6.304434 3.835322 1.634391 NaN NaN NaN  8.321948 5.703655 2.268295 12.143683 4.420779 0.436984 NaN NaN NaN  10.786180 5.567630 2.148621 12.248691 5.367344 1.054245 NaN NaN NaN  10.575714 6.957506 3.034422 14.271590 9.845182 0.382678 NaN NaN NaN  11.848065 8.858595 2.714283 9.426961 11.315383 1.654007 NaN NaN NaN  9.775814 8.971632 2.784181 7.235924 10.801035 0.413836 NaN NaN NaN  8.211340 9.484922 2.281546 6.330389 8.753924 1.324478 NaN NaN NaN  8.251773 8.050622 2.953861 9.904207 7.665833 2.008209
100  4.975733 5.759703 0.401836 NaN NaN NaN  7.113233 6.483795 2.165996 6.256399 3.817548 1.484453 NaN NaN NaN  8.204182 5.640612 2.188796 12.121930 4.411897 0.467585 NaN NaN NaN  10.762082 5.577261 2.147641 11.981041 5.477411 0.856806 NaN NaN NaN  10.563393 6.895659 3.050210 14.229519 9.786093 0.392451 NaN NaN NaN  11.803030 8.880882 2.712524 9.197908 11.203543 1.595232 NaN NaN NaN  9.649659 8.911819 2.774796 7.244557 10.813933 0.437329 NaN NaN NaN  8.221138 9.433910 2.315633 6.028811 8.720377 1.812810 NaN NaN NaN  8.310078 8.040150 3.030136 9.808113 7.666037 2.027855
101  5.003310 5.738502 0.442494 NaN NaN NaN  7.094951 6.470480 2.197221 6.213304 3.814787 1.254621 NaN NaN NaN  8.101138 5.566188 2.124005 12.111594 4.398980 0.444543 NaN NaN NaN  10.722941 5.567653 2.084717 11.824613 5.528060 0.603587 NaN NaN NaN  10.589403 6.806316 2.983607 14.224607 9.826141 0.383341 NaN NaN NaN  11.782281 8.848167 2.660956 8.995689 11.117887 1.518367 NaN NaN NaN  9.586310 8.926417 2.816179 7.214506 10.825461 0.448140 NaN NaN NaN  8.137387 9.449802 2.265442 5.731358 8.590500 2.278521 NaN NaN NaN  8.327793 7.917540 3.038785 9.711876 7.660887 2.003255
102  4.984541 5.722811 0.464350 NaN NaN NaN  7.045283 6.478965 2.267739 6.150682 3.859488 1.062610 NaN NaN NaN  7.986946 5.535511 2.034022 12.129953 4.439758 0.477872 NaN NaN NaN  10.663590 5.545613 2.058380 11.726267 5.545718 0.535831 NaN NaN NaN  10.581149 6.765178 2.932958 14.242502 9.886767 0.391834 NaN NaN NaN  11.710057 8.832445 2.605215 8.899203 11.014033 1.394230 NaN NaN NaN  9.516538 8.939765 2.764230 7.230856 10.868866 0.430707 NaN NaN NaN  8.041683 9.303243 2.212270 5.572337 8.539983 2.733165 NaN NaN NaN  8.324113 7.914371 3.074521 9.628108 7.614365 2.018401
103  4.957973 5.719438 0.422637 NaN NaN NaN  6.964997 6.505842 2.281478 6.120273 3.888777 0.789472 NaN NaN NaN  7.890676 5.507777 1.955769 12.081385 4.461114 0.416020 NaN NaN NaN  10.631426 5.547287 2.057279 11.716771 5.470539 0.424821 NaN NaN NaN  10.487107 6.823716 2.918562 14.210159 9.843019 0.397628 NaN NaN NaN  11.677377 8.845465 2.542261 8.685314 10.968477 1.234890 NaN NaN NaN  9.409297 8.996988 2.695457 7.189731 10.827703 0.419257 NaN NaN NaN  8.020141 9.300482 2.211967 5.468428 8.502484 3.043084 NaN NaN NaN  8.316645 7.861763 3.089330 9.571046 7.641400 2.029601
104  4.967767 5.724056 0.431274 NaN NaN NaN  6.940588 6.485721 2.288281 6.168816 3.909863 0.579014 NaN NaN NaN  7.843639 5.452116 1.870512 12.137853 4.458066 0.496424 NaN NaN NaN  10.591650 5.584410 2.009966 11.691077 5.531195 0.426041 NaN NaN NaN  10.424115 6.781649 2.939996 14.246579 9.864302 0.419090 NaN NaN NaN  11.636357 8.863112 2.587467 8.509089 10.873434 1.028251 NaN NaN NaN  9.333039 9.094780 2.704999 7.224044 10.810447 0.403999 NaN NaN NaN  8.006705 9.440402 2.310980 5.329624 8.430466 3.319068 NaN NaN NaN  8.203297 7.872270 3.118352 9.480651 7.657696 2.001996
105  4.975337 5.739810 0.427061 NaN NaN NaN  6.892832 6.509568 2.351498 6.201638 3.848775 0.424798 NaN NaN NaN  7.775670 5.422924 1.843713 12.132427 4.404504 0.508426 NaN NaN NaN  10.529140 5.585508 1.974286 11.826949 5.467460 0.476865 NaN NaN NaN  10.377247 6.800844 2.919543 14.253345 9.877210 0.385843 NaN NaN NaN  11.600431 8.887101 2.526026 8.371887 10.824429 0.831841 NaN NaN NaN  9.225308 9.216036 2.635179 7.234277 10.819705 0.438250 NaN NaN NaN  7.899496 9.416089 2.247257 5.287230 8.422327 3.475661 NaN NaN NaN  8.136197 7.881188 3.077690 9.383738 7.651988 1.994928
106  4.968849 5.729343 0.463774 NaN NaN NaN  6.835731 6.495872 2.384361 6.210765 3.873377 0.492744 NaN NaN NaN  7.698464 5.440396 1.861382 12.134669 4.442542 0.530182 NaN NaN NaN  10.535078 5.561178 1.978512 11.743777 5.476873 0.453524 NaN NaN NaN  10.372020 6.799205 2.931899 14.236355 9.835086 0.422100 NaN NaN NaN  11.561237 8.903957 2.506711 8.291635 10.726846 0.687031 NaN NaN NaN  9.167588 9.280766 2.530190 7.203479 10.809075 0.444778 NaN NaN NaN  7.853155 9.352734 2.274205 5.145759 8.416507 3.562343 NaN NaN NaN  7.965911 7.896110 3.102921 9.358152 7.668976 2.008412
107  4.994501 5.764345 0.425020 NaN NaN NaN  6.796491 6.451791 2.423188 6.197485 3.867268 0.419602 NaN NaN NaN  7.691085 5.406714 1.885573 12.071882 4.450225 0.450046 NaN NaN NaN  10.472664 5.545925 2.017993 11.755086 5.436126 0.466368 NaN NaN NaN  10.317514 6.800191 2.928799 14.269367 9.834810 0.393194 NaN NaN NaN  11.498072 8.932032 2.444330 8.302479 10.627111 0.581722 NaN NaN NaN  9.071894 9.338899 2.488284 7.229866 10.844436 0.452255 NaN NaN NaN  7.763770 9.395260 2.271056 5.039703 8.418728 3.639395 NaN NaN NaN  7.841583 7.948664 3.126672 9.267802 7.627991 2.023359
108  4.954286 5.736813 0.440314 NaN NaN NaN  6.744195 6.447038 2.429019 6.171008 3.859028 0.458929 NaN NaN NaN  7.653200 5.426479 1.956733 12.097388 4.453166 0.495551 NaN NaN NaN  10.460510 5.560050 1.980123 11.715108 5.460391 0.503096 NaN NaN NaN  10.271997 6.824346 2.927484 14.222615 9.858372 0.387837 NaN NaN NaN  11.485257 8.936935 2.412296 8.271441 10.570288 0.478015 NaN NaN NaN  9.001454 9.320560 2.414714 7.206480 10.841032 0.417385 NaN NaN NaN  7.796140 9.309979 2.272249 4.933120 8.462228 3.744588 NaN NaN NaN  7.785774 7.982244 3.178586 9.199387 7.670943 2.015468
109  4.980378 5.719624 0.414791 NaN NaN NaN  6.667038 6.460318 2.463164 6.172621 3.853673 0.435943 NaN NaN NaN  7.609964 5.418643 1.971432 12.080032 4.472150 0.473407 NaN NaN NaN  10.449438 5.554345 2.000446 11.769951 5.489330 0.418353 NaN NaN NaN  10.269031 6.840245 2.919462 14.283182 9.838099 0.376846 NaN NaN NaN  11.443662 8.906893 2.384311 8.248446 10.570868 0.407721 NaN NaN NaN  9.004309 9.436576 2.345382 7.204273 10.879488 0.433760 NaN NaN NaN  7.682217 9.343885 2.302736 4.783970 8.438277 3.783699 NaN NaN NaN  7.582533 7.974404 3.141978 9.141021 7.631110 2.007761
110  4.958186 5.754288 0.417847 NaN NaN NaN  6.630019 6.449835 2.501543 6.214135 3.858728 0.456409 NaN NaN NaN  7.531207 5.390911 2.017918 12.018716 4.529506 0.519471 NaN NaN NaN  10.356425 5.583887 2.006005 11.689925 5.564989 0.380047 NaN NaN NaN  10.239093 6.828082 2.955360 14.224600 9.832396 0.381767 NaN NaN NaN  11.385526 8.873317 2.425449 8.245501 10.532484 0.448082 NaN NaN NaN  8.929254 9.473016 2.369086 7.215844 10.822510 0.430505 NaN NaN NaN  7.656703 9.316610 2.283420 4.663452 8.510523 3.837067 NaN NaN NaN  7.416207 7.977624 3.172295 9.080301 7.607439 2.037554
111  4.933803 5.738048 0.420454 NaN NaN NaN  6.536023 6.439213 2.518914 6.196805 3.850560 0.449923 NaN NaN NaN  7.472075 5.388522 2.050669 11.895696 4.500111 0.640218 NaN NaN NaN  10.238084 5.582808 2.104077 11.682749 5.472824 0.335289 NaN NaN NaN  10.205537 6.786221 2.954415 14.212655 9.816075 0.372225 NaN NaN NaN  11.354406 8.846762 2.350075 8.176209 10.487783 0.379554 NaN NaN NaN  8.877185 9.414565 2.411044 7.196839 10.872496 0.450900 NaN NaN NaN  7.577659 9.396615 2.278435 4.568684 8.502351 3.879210 NaN NaN NaN  7.357574 8.006214 3.188670 9.007485 7.599636 2.047983
112  4.924787 5.733739 0.423534 NaN NaN NaN  6.482138 6.441643 2.566405 6.192472 3.886071 0.448886 NaN NaN NaN  7.406209 5.331987 2.090488 11.804341 4.251655 0.954024 NaN NaN NaN  10.064090 5.524055 2.291913 11.758531 5.457433 0.469887 NaN NaN NaN  10.167103 6.734588 2.957499 14.246655 9.843554 0.438076 NaN NaN NaN  11.287480 8.824823 2.341637 8.225196 10.535989 0.398360 NaN NaN NaN  8.866699 9.403877 2.427044 7.207197 10.837058 0.468537 NaN NaN NaN  7.563773 9.381728 2.351320 4.442381 8.432530 3.947269 NaN NaN NaN  7.222251 7.972846 3.220063 8.941749 7.551178 2.091709
113  4.937475 5.802592 0.460743 NaN NaN NaN  6.405955 6.381145 2.528929 6.222822 3.836768 0.457402 NaN NaN NaN  7.355286 5.280617 2.105242 11.645225 4.119273 1.202214 NaN NaN NaN  9.812519 5.541004 2.444469 11.759059 5.499409 0.452102 NaN NaN NaN  10.138171 6.732365 2.948405 14.235285 9.819894 0.420367 NaN NaN NaN  11.212723 8.787717 2.325763 8.198208 10.452376 0.350913 NaN NaN NaN  8.863391 9.385147 2.393013 7.226929 10.842045 0.429861 NaN NaN NaN  7.497764 9.356610 2.344809 4.269533 8.411303 3.918821 NaN NaN NaN  7.138894 7.960714 3.178284 8.889776 7.529963 2.082723
114  4.948014 5.767237 0.442722 NaN NaN NaN  6.390154 6.387368 2.587636 6.177904 3.833633 0.431418 NaN NaN NaN  7.323040 5.352503 2.217689 11.439413 4.005101 1.462923 NaN NaN NaN  9.649612 5.600050 2.588026 11.752546 5.454173 0.452974 NaN NaN NaN  10.120284 6.713363 2.984659 14.209217 9.821630 0.442364 NaN NaN NaN  11.239068 8.758329 2.281711 8.158723 10.551542 0.378340 NaN NaN NaN  8.785746 9.407512 2.454228 7.222266 10.846403 0.444424 NaN NaN NaN  7.433589 9.429801 2.360090 4.167053 8.451271 3.862633 NaN NaN NaN  6.894976 7.983877 3.166269 8.795257 7.492844 2.134853
115  4.958548 5.767391 0.427870 NaN NaN NaN  6.341819 6.419441 2.595758 6.183385 3.854051 0.438946 NaN NaN NaN  7.280167 5.337777 2.260083 11.200962 3.948739 1.597475 NaN NaN NaN  9.467149 5.599974 2.662116 11.731785 5.484239 0.440017 NaN NaN NaN  10.097836 6.690561 2.974699 14.212425 9.775218 0.432620 NaN NaN NaN  11.179590 8.743593 2.234649 8.209259 10.482780 0.320401 NaN NaN NaN  8.739786 9.355408 2.405037 7.216179 10.875288 0.447539 NaN NaN NaN  7.461988 9.366220 2.386094 3.996267 8.488900 3.831584 NaN NaN NaN  6.804021 8.017661 3.151855 8.724765 7.510071 2.100560
116  4.932335 5.748610 0.435584 NaN NaN NaN  6.263896 6.420547 2.649251 6.217165 3.867574 0.454164 NaN NaN NaN  7.250422 5.279796 2.243648 10.922992 3.792196 1.800172 NaN NaN NaN  9.342102 5.613666 2.706463 11.709805 5.510919 0.474015 NaN NaN NaN  10.109694 6.629384 2.958660 14.221135 9.661613 0.559313 NaN NaN NaN  11.140963 8.690846 2.327369 8.238429 10.468132 0.351776 NaN NaN NaN  8.713851 9.358838 2.482818 7.227653 10.857332 0.446207 NaN NaN NaN  7.394969 9.391669 2.387943 3.875086 8.520485 3.729427 NaN NaN NaN  6.662722 7.995080 3.151083 8.729769 7.477269 2.129451
117  4.916341 5.811917 0.418289 NaN NaN NaN  6.257976 6.381336 2.637308 6.221724 3.857706 0.428656 NaN NaN NaN  7.177437 5.271869 2.241265 10.556186 3.578321 1.938493 NaN NaN NaN  9.111549 5.672952 2.801992 11.721803 5.523881 0.459065 NaN NaN NaN  10.061839 6.590260 3.020531 14.254491 9.536518 0.709942 NaN NaN NaN  11.100291 8.585517 2.363506 8.213625 10.458537 0.332976 NaN NaN NaN  8.728831 9.319197 2.440946 7.202375 10.813152 0.451118 NaN NaN NaN  7.378420 9.382476 2.348916 3.699910 8.568940 3.609528 NaN NaN NaN  6.545949 7.994221 3.058114 8.643779 7.424554 2.112287
118  4.959406 5.783296 0.420254 NaN NaN NaN  6.227352 6.404834 2.634554 6.231692 3.861842 0.441699 NaN NaN NaN  7.133958 5.255643 2.258872 10.135730 3.394609 1.999416 NaN NaN NaN  8.953696 5.643981 2.837696 11.695171 5.540092 0.463025 NaN NaN NaN  9.990194 6.533010 2.999712 14.249253 9.359536 0.913750 NaN NaN NaN  10.939809 8.506083 2.533856 8.225590 10.507459 0.421169 NaN NaN NaN  8.676399 9.334101 2.472783 7.215549 10.799297 0.460869 NaN NaN NaN  7.370167 9.291867 2.343912 3.547542 8.625080 3.466761 NaN NaN NaN  6.416763 8.031025 3.018136 8.618459 7.372906 2.133684
119  4.965045 5.789465 0.435674 NaN NaN NaN  6.167688 6.348101 2.645723 6.220262 3.907725 0.421369 NaN NaN NaN  7.048187 5.219934 2.327046 9.629236 3.304353 2.021984 NaN NaN NaN  8.779021 5.683219 2.794080 11.735035 5.498404 0.464385 NaN NaN NaN  9.967800 6.457371 3.008486 14.170577 9.232939 1.114162 NaN NaN NaN  10.852712 8.433961 2.645922 8.240095 10.480162 0.404174 NaN NaN NaN  8.652071 9.225487 2.392764 7.147429 10.777096 0.387550 NaN NaN NaN  7.321574 9.296153 2.301738 3.372650 8.730202 3.251936 NaN NaN NaN  6.271616 8.069296 2.928520 8.577077 7.362209 2.114948
120  4.936208 5.812778 0.480016 NaN NaN NaN  6.146730 6.407779 2.618541 6.207997 3.881776 0.429637 NaN NaN NaN  7.004321 5.228146 2.337491 9.180324 3.227954 2.060302 NaN NaN NaN  8.614254 5.768092 2.844086 11.745382 5.531903 0.467253 NaN NaN NaN  9.954140 6.420728 3.006455 14.051164 9.153117 1.210630 NaN NaN NaN  10.709354 8.318908 2.668753 8.234179 10.481987 0.403100 NaN NaN NaN  8.651609 9.247038 2.421441 7.159242 10.808526 0.410666 NaN NaN NaN  7.305849 9.298125 2.331854 3.266959 8.881079 3.052093 NaN NaN NaN  6.131532 8.120028 2.855479 8.533107 7.323761 2.141321
121  4.977879 5.749894 0.469598 NaN NaN NaN  6.073759 6.411984 2.651434 6.195163 3.892367 0.440069 NaN NaN NaN  6.958016 5.239257 2.294922 8.713750 3.269436 2.086477 NaN NaN NaN  8.470722 5.825107 2.885608 11.748924 5.518406 0.442589 NaN NaN NaN  9.856890 6.365654 2.997694 13.827709 9.004399 1.239695 NaN NaN NaN  10.567809 8.285154 2.742078 8.170119 10.499325 0.369957 NaN NaN NaN  8.603320 9.202005 2.380983 7.120901 10.793160 0.428223 NaN NaN NaN  7.241780 9.258348 2.321288 3.146639 8.947302 2.876344 NaN NaN NaN  6.010719 8.149063 2.830672 8.463690 7.322243 2.153722
122  4.944003 5.731820 0.439560 NaN NaN NaN  6.038928 6.429254 2.673095 6.219059 3.877027 0.450586 NaN NaN NaN  6.878374 5.288154 2.324279 8.318686 3.415684 2.065468 NaN NaN NaN  8.345507 5.866860 2.906714 11.773227 5.494006 0.485648 NaN NaN NaN  9.797200 6.361743 2.988783 13.694210 8.977358 1.344583 NaN NaN NaN  10.398818 8.266263 2.885290 8.161881 10.495042 0.401084 NaN NaN NaN  8.521774 9.236520 2.398618 7.165677 10.796331 0.424760 NaN NaN NaN  7.163840 9.284693 2.334672 3.014819 9.022731 2.679388 NaN NaN NaN  5.871165 8.171270 2.748052 8.359453 7.292439 2.120691
123  4.903140 5.811882 0.453516 NaN NaN NaN  5.940103 6.486852 2.679474 6.177156 3.882303 0.398462 NaN NaN NaN  6.798562 5.276638 2.350924 8.019761 3.499123 2.025768 NaN NaN NaN  8.259726 5.961320 2.891565 11.753671 5.509216 0.444012 NaN NaN NaN  9.724479 6.335536 2.947224 13.550060 8.926625 1.449029 NaN NaN NaN  10.223604 8.217916 2.950930 8.192204 10.493766 0.318888 NaN NaN NaN  8.465508 9.212482 2.413458 7.074291 10.848935 0.419418 NaN NaN NaN  7.171193 9.210995 2.271447 2.855080 9.155956 2.406967 NaN NaN NaN  5.739081 8.244164 2.671128 8.307844 7.282970 2.117006
124  4.826888 5.850361 0.451817 NaN NaN NaN  5.936006 6.507700 2.700437 6.199639 3.881500 0.439563 NaN NaN NaN  6.676458 5.311105 2.318930 7.733505 3.619547 1.966653 NaN NaN NaN  8.148218 5.978663 2.912965 11.773655 5.461138 0.492519 NaN NaN NaN  9.701678 6.329233 2.925122 13.325773 8.882247 1.587473 NaN NaN NaN  9.974985 8.185513 3.016694 8.204065 10.484797 0.386636 NaN NaN NaN  8.396624 9.242312 2.411173 7.048138 10.929315 0.567468 NaN NaN NaN  7.056924 9.208060 2.383798 2.738685 9.298338 2.121683 NaN NaN NaN  5.588832 8.337835 2.583242 8.217758 7.305373 2.106201
125  4.678114 5.852574 0.581549 NaN NaN NaN  5.912932 6.581979 2.690208 6.223371 3.878972 0.402056 NaN NaN NaN  6.631590 5.373773 2.272207 7.487406 3.739758 1.824289 NaN NaN NaN  7.985151 5.996860 2.903277 11.786236 5.454895 0.458797 NaN NaN NaN  9.649473 6.304899 2.919860 13.099166 8.890034 1.747332 NaN NaN NaN  9.803772 8.139276 3.084442 8.168399 10.509511 0.352880 NaN NaN NaN  8.364962 9.206676 2.410066 6.838245 10.993836 0.766766 NaN NaN NaN  6.986057 9.061083 2.435662 2.628781 9.453794 1.809609 NaN NaN NaN  5.454064 8.429660 2.465859 8.112458 7.338418 2.106650
126  4.386448 5.855715 0.837191 NaN NaN NaN  5.909363 6.711484 2.792878 6.175266 3.876673 0.431660 NaN NaN NaN  6.549873 5.398024 2.272921 7.305980 3.886246 1.629665 NaN NaN NaN  7.869838 5.967053 2.859164 11.793307 5.470089 0.489818 NaN NaN NaN  9.573221 6.301561 2.919416 12.797979 8.893276 1.797302 NaN NaN NaN  9.549834 8.114722 3.126251 8.133454 10.514958 0.360408 NaN NaN NaN  8.353173 9.277489 2.411933 6.551129 11.110098 1.074424 NaN NaN NaN  6.870761 9.067597 2.556046 2.639691 9.643452 1.406128 NaN NaN NaN  5.325106 8.517897 2.353326 8.022081 7.390932 2.087844
127  3.987306 5.994316 1.162231 NaN NaN NaN  5.922732 6.790092 2.844169 6.170445 3.889279 0.408491 NaN NaN NaN  6.463230 5.430502 2.282231 7.144399 4.055813 1.395453 NaN NaN NaN  7.809429 5.982294 2.783914 11.792847 5.498237 0.474494 NaN NaN NaN  9.559525 6.278318 2.897195 12.562995 8.930775 1.879462 NaN NaN NaN  9.302783 8.067812 3.157267 8.193710 10.452313 0.371747 NaN NaN NaN  8.271360 9.200318 2.427260 6.177746 11.233713 1.409220 NaN NaN NaN  6.793563 9.157981 2.703275 2.750816 9.815349 1.004230 NaN NaN NaN  5.214927 8.611020 2.239757 7.966953 7.401810 2.086991
128  3.659491 6.069680 1.548698 NaN NaN NaN  5.952744 6.902275 2.898563 6.198153 3.877275 0.434430 NaN NaN NaN  6.391907 5.490853 2.257294 7.130388 4.130098 1.284082 NaN NaN NaN  7.715519 5.910572 2.740465 11.812037 5.450488 0.483632 NaN NaN NaN  9.556308 6.271440 2.904661 12.308536 8.968352 1.913123 NaN NaN NaN  9.083408 8.036619 3.195321 8.166141 10.567179 0.397174 NaN NaN NaN  8.247159 9.274918 2.461387 5.882745 11.262548 1.774188 NaN NaN NaN  6.674664 9.118189 2.781095 2.826109 9.853978 0.693276 NaN NaN NaN  5.137013 8.699688 2.147443 7.905548 7.436341 2.091530
129  3.340818 6.212165 1.903967 NaN NaN NaN  5.931375 6.929474 2.959543 6.165971 3.873552 0.447542 NaN NaN NaN  6.328662 5.530615 2.210146 7.042772 4.303427 1.013745 NaN NaN NaN  7.577319 5.843596 2.652082 11.815455 5.447981 0.464018 NaN NaN NaN  9.539076 6.283192 2.815458 12.024172 9.016565 1.886242 NaN NaN NaN  8.952033 8.006700 3.225640 8.197309 10.567288 0.382279 NaN NaN NaN  8.189669 9.325980 2.477465 5.528269 11.278279 2.144462 NaN NaN NaN  6.631710 9.048656 2.852624 2.975178 9.895051 0.442060 NaN NaN NaN  5.101981 8.767159 2.080760 7.818602 7.463262 2.045542
130  3.123873 6.371136 2.302358 NaN NaN NaN  5.887580 7.006523 2.987425 6.171721 3.927425 0.398298 NaN NaN NaN  6.279697 5.505194 2.225533 6.969698 4.515206 0.755235 NaN NaN NaN  7.526886 5.807518 2.598413 11.790791 5.424612 0.485934 NaN NaN NaN  9.499829 6.265868 2.846489 11.732512 9.084140 1.838230 NaN NaN NaN  8.766835 7.994629 3.151985 8.192740 10.537455 0.425452 NaN NaN NaN  8.107915 9.324236 2.458789 5.210854 11.254431 2.505783 NaN NaN NaN  6.554579 9.006076 2.896529 2.980619 9.821036 0.496998 NaN NaN NaN  5.036648 8.799576 2.109388 7.779300 7.467164 2.070957
131  2.989612 6.488280 2.676524 NaN NaN NaN  5.845147 7.025468 2.998041 6.144959 3.882136 0.392099 NaN NaN NaN  6.212945 5.526410 2.220093 6.913198 4.610462 0.643790 NaN NaN NaN  7.504197 5.731085 2.503013 11.863190 5.445925 0.436950 NaN NaN NaN  9.506896 6.280598 2.821015 11.465542 9.155946 1.737633 NaN NaN NaN  8.650302 8.060719 3.166019 8.165160 10.526453 0.370122 NaN NaN NaN  8.049214 9.298347 2.436575 4.890672 11.191353 2.772363 NaN NaN NaN  6.501862 9.010362 2.911598 2.993196 9.890804 0.408079 NaN NaN NaN  4.983936 8.776974 2.185274 7.694924 7.506293 2.055763
132  2.850600 6.526952 2.982344 NaN NaN NaN  5.753582 7.045500 3.025360 6.195084 3.871744 0.397173 NaN NaN NaN  6.162216 5.489427 2.218772 6.831230 4.770190 0.463917 NaN NaN NaN  7.444284 5.705564 2.421065 11.844020 5.457457 0.459613 NaN NaN NaN  9.492682 6.306627 2.780511 11.255953 9.276749 1.653803 NaN NaN NaN  8.525838 8.054369 3.193051 8.167218 10.552928 0.429173 NaN NaN NaN  7.998924 9.351250 2.471657 4.675913 11.117817 2.920959 NaN NaN NaN  6.386774 9.069475 2.950407 2.986412 9.930524 0.428302 NaN NaN NaN  4.932189 8.802722 2.238829 7.613921 7.518252 2.082541
133  2.731719 6.637842 3.196134 NaN NaN NaN  5.672212 7.043863 3.053637 6.196152 3.889121 0.425327 NaN NaN NaN  6.108243 5.501700 2.273631 6.952807 4.820558 0.438511 NaN NaN NaN  7.433364 5.674902 2.526738 11.862209 5.475373 0.395556 NaN NaN NaN  9.453097 6.293390 2.763103 10.992369 9.338943 1.575956 NaN NaN NaN  8.383291 8.015598 3.214126 8.123048 10.482551 0.345603 NaN NaN NaN  7.952082 9.413546 2.459913 4.495664 11.084990 3.032722 NaN NaN NaN  6.285707 9.105355 2.911145 3.003406 9.873979 0.439523 NaN NaN NaN  4.896204 8.766028 2.235019 7.562904 7.540934 2.088385
134  2.586230 6.649468 3.361658 NaN NaN NaN  5.530872 7.098920 3.031575 6.163527 3.873664 0.431985 NaN NaN NaN  6.104747 5.532079 2.210150 6.944208 4.753158 0.518935 NaN NaN NaN  7.386493 5.824923 2.417957 11.864101 5.479578 0.412034 NaN NaN NaN  9.469676 6.250063 2.787122 10.750539 9.423340 1.479550 NaN NaN NaN  8.284828 8.106233 3.174135 8.196731 10.507602 0.371523 NaN NaN NaN  7.913006 9.448646 2.464962 4.314027 11.083750 3.067542 NaN NaN NaN  6.185018 9.160435 2.949975 2.992311 9.892045 0.423048 NaN NaN NaN  4.829525 8.834856 2.320409 7.501876 7.592083 2.094450
135  2.461748 6.721965 3.378417 NaN NaN NaN  5.394496 7.162076 3.021247 6.172332 3.929887 0.421986 NaN NaN NaN  6.149477 5.622122 2.169522 6.923119 4.782575 0.510996 NaN NaN NaN  7.299519 5.887220 2.417464 11.853620 5.441589 0.403774 NaN NaN NaN  9.455043 6.305278 2.729359 10.509839 9.464856 1.438601 NaN NaN NaN  8.142795 8.126437 3.193321 8.196507 10.541650 0.415143 NaN NaN NaN  7.882061 9.480557 2.456568 4.202266 11.144459 3.094275 NaN NaN NaN  6.072549 9.245476 2.919567 2.979245 9.937327 0.396799 NaN NaN NaN  4.762049 8.888847 2.363094 7.397954 7.630566 2.117486
136  2.303632 6.800219 3.348863 NaN NaN NaN  5.247952 7.136212 3.032923 6.206004 3.878292 0.416838 NaN NaN NaN  6.083848 5.672118 2.125035 6.900625 4.740345 0.497266 NaN NaN NaN  7.266147 5.861152 2.475250 11.863091 5.481977 0.402339 NaN NaN NaN  9.409813 6.323783 2.720530 10.271581 9.567163 1.354387 NaN NaN NaN  8.099095 8.189587 3.194249 8.150319 10.456808 0.358913 NaN NaN NaN  7.796259 9.570932 2.499651 4.104464 11.192428 3.049298 NaN NaN NaN  5.979459 9.319160 2.919042 2.981929 9.878495 0.453025 NaN NaN NaN  4.758243 8.877204 2.353760 7.347098 7.653209 2.123493
137  2.183039 6.856961 3.298288 NaN NaN NaN  5.112611 7.178626 2.971664 6.163928 3.899770 0.435759 NaN NaN NaN  6.046624 5.631827 2.147773 6.938903 4.834719 0.469698 NaN NaN NaN  7.161267 5.897080 2.465364 11.823626 5.458159 0.435607 NaN NaN NaN  9.380040 6.368065 2.672307 10.020268 9.650341 1.197892 NaN NaN NaN  8.025396 8.300174 3.149571 8.178806 10.437777 0.342537 NaN NaN NaN  7.802685 9.603033 2.473695 3.993972 11.229983 3.061595 NaN NaN NaN  5.887694 9.413913 2.884319 3.004379 9.881370 0.426219 NaN NaN NaN  4.683973 8.954988 2.404369 7.274488 7.750456 2.136265
138  2.033500 6.923292 3.275796 NaN NaN NaN  4.975746 7.249998 2.991376 6.157870 3.927182 0.407127 NaN NaN NaN  6.019401 5.698133 2.103114 6.904942 4.728518 0.593149 NaN NaN NaN  7.142733 5.915997 2.438128 11.854198 5.488802 0.445215 NaN NaN NaN  9.338224 6.420739 2.622318 9.715252 9.631543 0.937158 NaN NaN NaN  8.091517 8.418967 3.155728 8.172054 10.458333 0.386574 NaN NaN NaN  7.714244 9.691160 2.479520 3.882979 11.307722 3.043449 NaN NaN NaN  5.816947 9.497127 2.918181 2.966628 9.940084 0.459875 NaN NaN NaN  4.641784 8.975997 2.442883 7.169349 7.806627 2.165789
139  1.898187 7.051738 3.231978 NaN NaN NaN  4.861088 7.322362 2.950966 6.199502 3.919736 0.412962 NaN NaN NaN  5.967593 5.731106 2.151749 6.911209 4.780445 0.486370 NaN NaN NaN  7.097387 5.927928 2.418783 11.834773 5.488911 0.416762 NaN NaN NaN  9.300718 6.509315 2.560928 9.556417 9.733546 0.738921 NaN NaN NaN  8.165000 8.516910 3.123146 8.177254 10.476781 0.356939 NaN NaN NaN  7.672135 9.702448 2.453537 3.747955 11.429592 3.038121 NaN NaN NaN  5.712667 9.613690 2.867836 2.977589 9.926243 0.425583 NaN NaN NaN  4.597002 9.004205 2.412434 7.079043 7.889876 2.160481
140  1.804557 7.066099 3.222953 NaN NaN NaN  4.731209 7.346506 2.993805 6.144870 3.891959 0.436347 NaN NaN NaN  5.974626 5.758709 2.159945 6.855651 4.797431 0.415533 NaN NaN NaN  7.029699 6.022690 2.471777 11.887152 5.499631 0.401390 NaN NaN NaN  9.255747 6.566685 2.513524 9.440765 9.890596 0.505570 NaN NaN NaN  8.136573 8.619692 3.123263 8.160922 10.453023 0.349627 NaN NaN NaN  7.610530 9.743022 2.410027 3.590980 11.526967 2.993766 NaN NaN NaN  5.620382 9.651237 2.847750 2.940580 9.926871 0.444142 NaN NaN NaN  4.518765 9.028808 2.501579 7.038505 7.922803 2.183630
141  1.666673 7.127051 3.164324 NaN NaN NaN  4.624666 7.386662 2.947629 6.130285 3.909597 0.528424 NaN NaN NaN  5.857885 5.796678 2.199946 6.853829 4.795620 0.448109 NaN NaN NaN  6.995929 6.022971 2.428680 11.864314 5.435218 0.411586 NaN NaN NaN  9.207780 6.612350 2.457425 9.419314 10.018910 0.365632 NaN NaN NaN  8.155161 8.759797 3.040330 8.132956 10.470788 0.367004 NaN NaN NaN  7.516787 9.795961 2.443418 3.465511 11.512264 2.938275 NaN NaN NaN  5.483355 9.757106 2.827192 2.956936 9.930610 0.438694 NaN NaN NaN  4.438761 9.072417 2.531157 6.908967 7.989500 2.132719
