# Supplementary material for: Kinematics of male Eupalaestrus weijenberghi (Araneae, Theraphosidae) locomotion on different substrates and inclines
Source: PeerJ. 2019 Sep 26;7:e7748. doi: 10.7717/peerj.7748 (PMC6766366; doi:10.7717/peerj.7748)
Supplement: Supplemental Information 1 [file peerj-07-7748-s001.zip › Silva-Pereyra et al 2019 - Supplementary document - Kinematic data/623v0.3d]

1  14.958019 9.748887 1.766669 13.566902 9.385733 2.207731 12.165075 8.997943 2.563975 12.871310 11.263680 2.837564 11.790575 10.353918 2.917212 10.774986 9.494322 2.986900 7.314330 11.267962 0.553589 7.950560 10.735099 1.837236 8.480067 9.968645 2.372859 7.216347 9.996024 1.093417 7.570657 9.345078 2.750906 8.803431 8.421569 3.147358 5.339017 5.841205 0.564642 6.388861 6.233943 2.150889 7.653388 6.734394 2.848577 8.100726 5.484017 0.498988 8.499159 5.635718 1.773570 8.929866 6.147136 2.521895 13.293660 4.535965 1.263335 12.273118 5.297984 1.778571 11.365506 5.930358 2.254081 12.860927 7.386672 0.513726 12.606617 7.296906 1.875944 11.760929 7.281106 2.806252 9.385164 7.914450 2.159788
2  15.043900 9.792601 1.516052 13.673608 9.389594 2.005475 12.317258 9.035156 2.463827 13.167084 11.265899 2.751762 12.013818 10.377312 2.833419 10.969930 9.578770 2.916651 7.350983 11.263218 0.574534 8.038476 10.709454 1.782831 8.548829 10.015154 2.354192 7.580798 10.078390 0.804186 7.677762 9.439021 2.677902 8.845218 8.506093 3.107672 5.313185 5.837132 0.552007 6.425747 6.231616 2.116126 7.700015 6.734032 2.824272 8.075485 5.450436 0.495569 8.535666 5.629242 1.765365 8.991231 6.155825 2.495431 13.286278 4.533100 0.956662 12.331539 5.273787 1.635778 11.458342 5.877444 2.140236 12.840508 7.392488 0.464275 12.638267 7.275758 1.841290 11.818527 7.265156 2.805789 9.487786 7.917759 2.133395
3  15.122306 9.810752 1.199843 13.801216 9.416634 1.843008 12.470905 9.066282 2.385728 13.373713 11.227856 2.633257 12.204614 10.410170 2.651145 11.138101 9.626781 2.833903 7.300889 11.250757 0.570386 7.975252 10.678650 1.725124 8.594934 10.007126 2.332133 7.872968 9.897220 0.563442 7.741608 9.509679 2.460160 8.860463 8.586066 3.074697 5.332036 5.850286 0.564960 6.452371 6.254340 2.102452 7.727290 6.722867 2.813970 8.049973 5.441211 0.560729 8.546623 5.621539 1.706762 9.032187 6.086253 2.523930 13.357648 4.521274 0.817715 12.349914 5.246461 1.443463 11.530794 5.809331 2.099078 12.877124 7.521718 0.539420 12.614413 7.247793 1.800008 11.869395 7.169578 2.892532 9.572643 7.910872 2.136206
4  15.112199 9.712382 0.954636 13.888821 9.377902 1.630081 12.592546 9.046790 2.269939 13.615367 11.238418 2.406889 12.391821 10.460185 2.503861 11.277711 9.672035 2.733409 7.292628 11.245184 0.603900 8.022380 10.703726 1.652361 8.684637 9.997047 2.317342 7.873011 10.054774 0.563040 7.795909 9.481828 2.369681 8.895285 8.592489 3.083027 5.342680 5.807814 0.579278 6.515067 6.243249 2.064838 7.772609 6.737356 2.813861 8.047346 5.453483 0.537199 8.593869 5.609401 1.712993 9.089717 6.096438 2.524907 13.248897 4.462365 0.704028 12.347156 5.203861 1.359326 11.583836 5.786750 2.080358 12.869533 7.455261 0.538083 12.691827 7.201741 1.861785 11.874350 7.156392 2.911903 9.665957 7.927691 2.135027
5  15.047053 9.655212 0.747238 13.876936 9.390420 1.466960 12.685933 9.015876 2.190457 13.743106 11.238547 2.235348 12.496740 10.448312 2.395093 11.399596 9.692708 2.668089 7.313422 11.239803 0.586564 8.018493 10.680119 1.675773 8.698211 10.032853 2.352256 7.823273 10.164976 0.545047 7.881282 9.538358 2.403037 8.949091 8.623122 3.088543 5.389100 5.809626 0.586126 6.530265 6.263923 2.093133 7.824545 6.748757 2.821605 8.117250 5.456850 0.565926 8.605143 5.604670 1.734301 9.127733 6.044478 2.548384 13.199175 4.406204 0.656304 12.351876 5.165338 1.343839 11.585663 5.706416 2.084315 12.876882 7.479529 0.546665 12.700449 7.186271 1.860258 11.889540 7.157855 2.923317 9.744251 7.924591 2.153861
6  14.951023 9.600848 0.545217 13.902038 9.274261 1.417468 12.734993 8.965137 2.171805 13.831287 11.247204 2.046047 12.618675 10.463140 2.257335 11.541985 9.750933 2.595829 7.315503 11.223648 0.594904 8.085100 10.727360 1.691751 8.742299 10.003836 2.335480 7.808358 10.201932 0.571320 7.917113 9.541414 2.383773 8.996702 8.629031 3.097435 5.359247 5.838929 0.633698 6.572602 6.290511 2.122298 7.892301 6.763359 2.813407 8.090847 5.435955 0.543202 8.615770 5.619236 1.710580 9.124989 6.064463 2.556633 13.175473 4.395367 0.602320 12.342388 5.130041 1.361005 11.647436 5.715824 2.107446 12.936230 7.509418 0.533451 12.712501 7.216603 1.821768 11.962088 7.131388 2.947807 9.787837 7.927883 2.169272
7  14.990072 9.620150 0.578366 13.952632 9.322464 1.401241 12.791327 8.991642 2.189204 13.914285 11.223363 1.910358 12.673663 10.473515 2.194268 11.656858 9.783340 2.568506 7.319244 11.227221 0.619301 8.086937 10.683996 1.644516 8.764048 9.996634 2.315942 7.836545 10.197156 0.565022 7.928936 9.536362 2.391441 8.990236 8.651210 3.105547 5.451446 5.763330 0.806521 6.696251 6.301055 2.209315 8.032278 6.817382 2.895321 8.143953 5.470983 0.566455 8.575559 5.638829 1.692093 9.148238 6.048796 2.551823 13.130290 4.383148 0.654764 12.326099 5.147635 1.347491 11.676105 5.699146 2.159700 12.885532 7.453341 0.537557 12.732007 7.164838 1.864854 11.970825 7.120399 2.952337 9.825165 7.906444 2.209628
8  14.996106 9.625920 0.581022 13.908527 9.287040 1.405510 12.813462 8.997293 2.216999 13.949552 11.297213 1.685477 12.732561 10.536557 1.991375 11.735562 9.839854 2.451243 7.333492 11.228336 0.587352 8.136387 10.723990 1.644280 8.800239 10.013884 2.288927 7.851760 10.216383 0.572500 7.922605 9.523929 2.352181 8.982273 8.683181 3.111784 5.619576 5.754037 1.027357 6.850309 6.344896 2.414763 8.238657 6.902309 2.989694 8.095827 5.445736 0.584014 8.585549 5.606749 1.695988 9.148238 6.048796 2.551823 13.164357 4.400276 0.635061 12.350511 5.134040 1.371165 11.709311 5.718456 2.128356 12.862370 7.417061 0.565814 12.737232 7.174780 1.802036 12.008060 7.255721 2.881387 9.856513 7.926965 2.177808
9  15.004176 9.641954 0.607743 13.951262 9.347164 1.431872 12.830526 8.971811 2.265898 13.991861 11.318500 1.500697 12.779641 10.559063 1.909112 11.792325 9.873489 2.397124 7.341332 11.257267 0.587666 8.122765 10.754666 1.667260 8.831344 10.028813 2.286828 7.851760 10.216383 0.572500 7.957625 9.556671 2.357033 9.016146 8.710132 3.114685 5.821748 5.772161 1.269964 7.073236 6.409885 2.632420 8.509116 7.056708 3.085605 8.121864 5.440612 0.578184 8.571677 5.606020 1.742317 9.165693 6.057328 2.531566 13.118319 4.400261 0.657510 12.401818 5.132421 1.378295 11.706032 5.730444 2.172456 12.899935 7.470312 0.567833 12.776262 7.214977 1.829737 12.069085 7.261016 2.909655 9.940908 7.939330 2.180937
10  15.001829 9.634716 0.592977 13.952252 9.347286 1.448127 12.879794 8.992689 2.283502 14.015418 11.351183 1.310122 12.757755 10.597064 1.749635 11.873778 9.932143 2.334163 7.327363 11.234159 0.574468 8.151974 10.725930 1.634258 8.855159 10.031020 2.259839 7.868447 10.212662 0.544217 7.993118 9.561109 2.346910 9.095912 8.752953 3.108281 6.086984 5.789662 1.514729 7.415864 6.538054 2.832012 8.858583 7.239641 3.136100 8.121642 5.445920 0.584996 8.622450 5.641326 1.683921 9.179336 6.089658 2.532456 13.157506 4.404273 0.646848 12.439696 5.117888 1.380086 11.780919 5.744381 2.165776 12.898401 7.493574 0.574369 12.833437 7.249911 1.850214 12.095685 7.312505 2.914330 9.986446 7.974858 2.182881
11  15.007984 9.604474 0.566568 13.992445 9.342679 1.466194 12.890320 9.031680 2.314408 13.977674 11.364612 1.158701 12.826542 10.683839 1.643861 11.902297 9.995798 2.247146 7.348226 11.220820 0.606325 8.164741 10.758963 1.631379 8.900945 10.032177 2.266526 7.868447 10.212662 0.544217 8.014204 9.529832 2.366079 9.158461 8.728391 3.119441 6.461328 5.846184 1.662199 7.728736 6.610419 3.009325 9.144822 7.375193 3.175679 8.125080 5.453755 0.596204 8.632295 5.667128 1.711004 9.235332 6.093237 2.527070 13.195569 4.429476 0.637322 12.467865 5.146940 1.396134 11.814012 5.768384 2.194963 12.954852 7.475450 0.559622 12.861073 7.269000 1.906204 12.107387 7.349200 2.938313 10.047007 8.004708 2.183106
12  14.987898 9.588240 0.614785 14.023743 9.395392 1.496901 12.932881 9.057343 2.341898 13.924990 11.404107 0.909995 12.852381 10.705681 1.525637 11.975029 10.069297 2.193068 7.336041 11.222188 0.609770 8.210341 10.720963 1.617520 8.967375 10.081742 2.253751 7.893924 10.147167 0.512643 8.018411 9.534426 2.381522 9.165951 8.806875 3.105414 6.767907 5.934962 1.683201 8.018132 6.757935 3.050640 9.419243 7.469704 3.179489 8.138494 5.458533 0.582036 8.683476 5.628242 1.710606 9.254685 6.094335 2.514200 13.229526 4.446825 0.682341 12.504969 5.153389 1.396852 11.866648 5.781796 2.211123 12.951999 7.475243 0.747411 12.885001 7.274632 1.982394 12.097482 7.370887 3.022853 10.097007 8.010810 2.166642
13  15.042403 9.600019 0.588834 14.037687 9.425203 1.561722 12.982937 9.092793 2.410397 13.873611 11.392090 0.802117 12.870412 10.725188 1.436990 12.080453 10.096376 2.191946 7.291664 11.138626 0.688485 8.249962 10.732909 1.718843 9.005613 10.079112 2.296883 7.894385 10.169913 0.528581 8.037704 9.534460 2.368987 9.226674 8.806363 3.127834 7.177624 6.057562 1.603593 8.177797 6.804299 3.079678 9.590471 7.513952 3.229010 8.134424 5.449120 0.611090 8.708512 5.626028 1.693226 9.293329 6.068877 2.504129 13.203491 4.430692 0.642645 12.547823 5.158978 1.446157 11.916810 5.792243 2.219315 13.133735 7.354665 0.934639 12.874908 7.204961 2.225382 12.018538 7.408504 3.117418 10.219732 8.027312 2.217030
14  15.042596 9.594158 0.582821 14.051815 9.478767 1.565431 13.043108 9.100657 2.446581 13.807142 11.375143 0.616962 12.837111 10.699723 1.377342 12.070879 10.120006 2.151211 7.278524 11.051837 0.836363 8.344646 10.622849 1.859693 9.141507 10.014469 2.403197 7.856249 10.205372 0.535672 8.084689 9.493891 2.363575 9.259805 8.818309 3.108689 7.470761 6.160333 1.398082 8.280190 6.784111 3.016263 9.673677 7.527575 3.245410 8.148355 5.458714 0.585766 8.749766 5.650272 1.644622 9.337180 6.096224 2.450779 13.197055 4.452146 0.639760 12.583512 5.155951 1.473454 11.991320 5.791459 2.237206 13.366997 7.224727 1.382973 13.137320 7.277882 2.563170 11.949109 7.489506 3.209727 10.277427 8.006068 2.234563
15  15.046838 9.596231 0.600158 14.068778 9.485204 1.595834 13.079858 9.089026 2.487599 13.791277 11.390143 0.629455 12.910994 10.716389 1.373324 12.110180 10.125100 2.199808 7.367147 11.079396 1.046197 8.382766 10.450859 1.909305 9.363879 9.934932 2.619852 7.889465 10.216705 0.573602 8.152674 9.524939 2.355020 9.298316 8.803249 3.141183 7.788406 6.248734 1.200275 8.331026 6.793084 2.935940 9.698284 7.474490 3.233429 8.113885 5.464749 0.580607 8.758635 5.672066 1.669168 9.349744 6.083729 2.458426 13.198267 4.446360 0.643731 12.576117 5.118594 1.488680 12.066012 5.787895 2.244923 13.984821 7.165713 2.006100 13.244990 7.338473 2.976290 11.898148 7.509371 3.326747 10.379647 7.994117 2.247830
16  15.054577 9.574961 0.584743 14.140450 9.451525 1.616488 13.160479 9.052856 2.524781 13.814515 11.360924 0.655802 12.896577 10.740477 1.384600 12.178719 10.109115 2.218557 7.555749 11.080971 1.348909 8.584559 10.330660 2.198340 9.459631 9.781493 2.678081 7.890540 10.205099 0.567216 8.163129 9.505577 2.362422 9.305704 8.804362 3.134517 8.080380 6.271626 0.960971 8.403168 6.693839 2.751650 9.700490 7.396976 3.214570 8.131748 5.470765 0.549887 8.824869 5.686599 1.657086 9.411998 6.108200 2.416833 13.165634 4.470119 0.575218 12.641012 5.108626 1.526323 12.073962 5.780078 2.275309 14.367290 7.131491 2.553650 13.333049 7.335905 3.291351 11.904636 7.543170 3.391744 10.424199 7.976793 2.228079
17  15.049953 9.555211 0.591970 14.186860 9.457267 1.642527 13.241705 9.122089 2.546541 13.786510 11.369168 0.632637 12.956970 10.739591 1.433250 12.235418 10.127034 2.285521 7.808923 11.082664 1.719286 8.861404 10.289491 2.527059 9.713634 9.643932 2.857891 7.895475 10.166901 0.598956 8.185503 9.472156 2.342952 9.370056 8.786520 3.138547 8.364682 6.324912 0.677749 8.424506 6.675203 2.567741 9.665536 7.292613 3.218827 8.124944 5.439961 0.591086 8.837018 5.704846 1.624464 9.454268 6.123895 2.416381 13.183319 4.484198 0.589218 12.645770 5.083267 1.574939 12.129592 5.758713 2.358789 14.597189 7.042422 3.120020 13.352555 7.343971 3.535674 11.889070 7.572168 3.419680 10.487358 7.952256 2.233735
18  15.052983 9.587021 0.580908 14.210878 9.438813 1.633474 13.285588 9.088314 2.562107 13.815555 11.376763 0.655790 13.004053 10.726831 1.436954 12.302640 10.105030 2.310135 8.169571 11.107374 1.989358 9.178473 10.243095 2.732781 9.998260 9.483572 2.990628 7.861328 10.165194 0.577933 8.202358 9.482449 2.311159 9.387905 8.778239 3.095240 8.494537 6.242230 0.622318 8.475829 6.604941 2.382321 9.654028 7.257658 3.142430 8.118316 5.419553 0.583795 8.863640 5.726024 1.589132 9.517659 6.114641 2.404050 13.166873 4.485584 0.582740 12.682599 5.108442 1.542257 12.168589 5.731641 2.350559 14.700346 7.017634 3.605966 13.386289 7.367776 3.709846 11.918036 7.540215 3.461634 10.575095 8.018181 2.180661
19  15.047793 9.584470 0.615111 14.228514 9.447836 1.667136 13.331114 9.086464 2.602729 13.835938 11.363351 0.673856 13.032732 10.727584 1.460767 12.338659 10.077723 2.348436 8.581323 11.226555 2.205763 9.463881 10.180034 2.918687 10.268458 9.313965 3.045851 7.880481 10.144300 0.586509 8.255341 9.473582 2.330945 9.408505 8.798160 3.113481 8.512567 6.212998 0.592305 8.523678 6.579664 2.337767 9.700845 7.246608 3.097476 8.121177 5.425952 0.643151 8.898723 5.719757 1.555550 9.555309 6.148273 2.372665 13.190191 4.476851 0.593621 12.731652 5.065802 1.577789 12.192496 5.770846 2.371117 14.970319 7.053703 3.741153 13.439495 7.373344 3.780691 11.985471 7.566313 3.477466 10.646935 8.021072 2.225728
20  15.028974 9.573162 0.602542 14.308116 9.449660 1.690864 13.417759 9.075444 2.615843 13.863917 11.299707 0.688412 13.076747 10.729535 1.494727 12.434998 10.111012 2.384473 9.016094 11.354455 2.264572 9.876884 10.223521 2.963826 10.549261 9.206587 3.072655 7.858989 10.119006 0.578178 8.248485 9.520980 2.325411 9.448137 8.850897 3.099345 8.515144 6.192665 0.574544 8.599357 6.637658 2.326130 9.762646 7.248025 3.117949 8.104102 5.432478 0.606142 8.911155 5.732049 1.561410 9.591516 6.154135 2.387216 13.185717 4.487101 0.592637 12.764203 5.060781 1.598228 12.250196 5.749257 2.390028 15.092098 7.036899 3.897745 13.572425 7.334079 3.822056 12.137713 7.538796 3.484460 10.740631 8.011585 2.231351
21  15.063978 9.589603 0.586536 14.366246 9.420725 1.708294 13.484818 9.087563 2.679581 13.860568 11.271529 0.722205 13.105907 10.727619 1.500688 12.499632 10.114403 2.411313 9.637392 11.486796 2.228869 10.261479 10.266348 2.980380 10.734663 9.180092 3.092919 7.863869 10.141893 0.621758 8.258997 9.481338 2.326823 9.502755 8.885096 3.115683 8.535860 6.202751 0.593555 8.680745 6.624329 2.307500 9.848121 7.239646 3.152968 8.110065 5.376345 0.731065 8.953817 5.772126 1.591017 9.640549 6.154321 2.425400 13.217409 4.433917 0.539788 12.817612 5.081568 1.559755 12.331042 5.728772 2.431647 15.265975 7.056589 4.024009 13.742492 7.339364 3.887112 12.315254 7.539475 3.538902 10.802001 8.048043 2.259640
22  15.088172 9.592905 0.602445 14.390108 9.450830 1.731755 13.559103 9.065216 2.709399 13.860141 11.330072 0.682859 13.177858 10.732819 1.540693 12.626630 10.140407 2.512649 10.274148 11.587312 2.150621 10.603172 10.329500 2.952851 10.881152 9.133069 3.106487 7.868954 10.114714 0.573157 8.315906 9.540390 2.320577 9.526209 8.935303 3.119513 8.519212 6.235896 0.590479 8.730103 6.634685 2.327974 9.882830 7.224294 3.123283 8.051012 5.212836 1.012324 9.016927 5.729401 1.770761 9.741275 6.199299 2.471915 13.212999 4.447108 0.540737 12.829614 5.057942 1.568263 12.375993 5.773136 2.415045 15.453955 7.017125 4.085268 13.898634 7.298294 3.903513 12.470299 7.529725 3.561220 10.908714 8.057728 2.250589
23  15.056800 9.579977 0.629535 14.435876 9.445610 1.758012 13.611541 9.029150 2.743997 13.802871 11.317838 0.665193 13.201009 10.724032 1.572566 12.666338 10.148230 2.484858 10.712741 11.573318 2.084254 10.877028 10.353824 2.921426 11.008392 9.099438 3.078752 7.874324 10.143890 0.590712 8.325328 9.548500 2.340499 9.569989 8.956595 3.111174 8.523266 6.240514 0.594632 8.764441 6.647251 2.317632 9.926418 7.246389 3.150157 8.148692 5.132634 1.321962 9.083666 5.683791 1.986212 9.936860 6.270588 2.644287 13.178061 4.428011 0.556186 12.890582 5.069793 1.583147 12.462020 5.721618 2.444637 15.592841 6.970265 4.126343 14.088722 7.252305 3.919163 12.649922 7.498920 3.562165 10.977405 8.079164 2.278213
24  15.076118 9.626930 0.591874 14.480074 9.432085 1.767424 13.696136 9.081610 2.736940 13.822573 11.315295 0.623818 13.265877 10.725838 1.575073 12.707364 10.169939 2.524858 11.137139 11.463390 2.004146 11.150143 10.281436 2.904807 11.103126 9.117522 3.088521 7.871377 10.153103 0.607685 8.357705 9.595047 2.344387 9.607719 8.984154 3.120197 8.520418 6.269333 0.601797 8.826056 6.676209 2.323908 9.995936 7.225706 3.150305 8.361080 5.022979 1.623670 9.356947 5.721393 2.295021 10.221487 6.380625 2.782186 13.230144 4.427195 0.620809 12.918822 5.072288 1.612429 12.514341 5.730667 2.475892 15.743755 6.961718 4.141564 14.260875 7.234446 3.903869 12.802430 7.462505 3.540371 11.086909 8.093528 2.269197
25  15.057328 9.584701 0.620243 14.513230 9.433470 1.776015 13.749528 9.079207 2.799046 13.787023 11.363093 0.643707 13.318055 10.717783 1.580578 12.754356 10.174151 2.488578 11.510515 11.334228 1.955217 11.449946 10.254227 2.927554 11.223249 9.127113 3.104130 7.865263 10.190005 0.660692 8.362792 9.578256 2.364643 9.639472 9.024555 3.124321 8.519572 6.234861 0.630857 8.851870 6.676196 2.338536 10.031384 7.224555 3.148089 8.709867 4.968217 1.851704 9.687829 5.729057 2.506253 10.547243 6.494217 2.909609 13.261170 4.414560 0.637672 12.932216 5.044836 1.623280 12.571847 5.708967 2.494994 15.896131 6.944886 4.143129 14.453630 7.181226 3.881795 12.981742 7.429544 3.519031 11.141094 8.047854 2.319946
26  15.082587 9.599110 0.624329 14.543571 9.464396 1.799535 13.823318 9.042619 2.815242 13.810285 11.384076 0.632528 13.365753 10.750599 1.580968 12.825287 10.178936 2.553558 11.778017 11.218377 1.872635 11.590159 10.256562 2.859449 11.318995 9.138014 3.093074 7.873666 10.199919 0.586398 8.406651 9.650718 2.351470 9.677062 9.006178 3.101902 8.507988 6.218586 0.628093 8.908836 6.647304 2.312229 10.057865 7.181860 3.166095 9.137669 4.834396 1.957258 10.138061 5.685481 2.687967 10.852442 6.570208 2.995002 13.226729 4.401260 0.613016 12.974166 5.019829 1.626462 12.645274 5.723111 2.489390 16.142981 6.853939 4.045907 14.647848 7.145141 3.815935 13.163341 7.409057 3.518663 11.241287 8.080408 2.307923
27  15.080958 9.582776 0.626428 14.598153 9.422022 1.792198 13.877659 9.052457 2.824814 13.810346 11.392290 0.629717 13.366922 10.749040 1.657607 12.899271 10.166440 2.555933 12.121968 11.091554 1.766769 11.727241 10.296696 2.770483 11.424578 9.185758 3.085505 7.859494 10.192069 0.551956 8.428677 9.602482 2.326835 9.703237 9.033805 3.088410 8.550023 6.218582 0.636322 8.926115 6.657715 2.334813 10.109685 7.183174 3.158772 9.779621 4.691408 2.062577 10.546067 5.704586 2.747700 11.181454 6.688972 3.076134 13.215582 4.449327 0.570288 13.010015 5.062191 1.673851 12.736439 5.704660 2.512897 16.280596 6.852272 4.005792 14.819380 7.079704 3.793952 13.343086 7.386708 3.507236 11.335992 8.069921 2.307076
28  15.069800 9.588558 0.641296 14.641120 9.424244 1.825193 13.938159 9.106997 2.789589 13.822134 11.352585 0.617364 13.435898 10.760987 1.629549 12.990839 10.181001 2.557469 12.305007 10.971953 1.621268 11.862809 10.299340 2.672761 11.502152 9.290626 3.057800 7.877512 10.156958 0.569504 8.451917 9.583400 2.324516 9.782111 9.038790 3.077664 8.552624 6.231608 0.602642 8.983920 6.632484 2.285548 10.152146 7.157333 3.153984 10.508728 4.525480 2.076540 11.063873 5.600694 2.812971 11.374920 6.736354 3.097099 13.240580 4.411195 0.519507 13.076602 5.028927 1.649977 12.793846 5.682818 2.532228 16.511045 6.795506 3.974707 15.026082 7.055088 3.707885 13.529434 7.352570 3.466619 11.438623 8.069989 2.302423
29  15.059134 9.604388 0.642978 14.751672 9.396212 1.852026 14.015203 9.119403 2.896731 13.850102 11.366323 0.616871 13.477345 10.731194 1.681213 13.033954 10.139226 2.586699 12.496015 10.897496 1.471482 12.002968 10.316008 2.543686 11.615465 9.393925 3.035663 7.860619 10.161646 0.560042 8.495350 9.623670 2.354471 9.832723 9.054034 3.071073 8.545563 6.242758 0.659506 9.042614 6.626327 2.329483 10.185897 7.144744 3.172762 11.176922 4.578008 2.057821 11.368160 5.695881 2.829271 11.555950 6.793850 3.127381 13.211388 4.392661 0.491435 13.129682 5.021529 1.664613 12.856674 5.694082 2.545327 16.709709 6.723706 3.859103 15.199859 7.065687 3.683282 13.702483 7.331451 3.439653 11.546233 8.069579 2.311513
30  15.110038 9.585024 0.615866 14.752899 9.399399 1.847707 14.084805 8.949968 2.966075 13.857814 11.353523 0.599060 13.503903 10.784904 1.649720 13.157294 10.153255 2.614139 12.672973 10.822129 1.366207 12.177570 10.350551 2.448699 11.768025 9.473949 3.024485 7.850359 10.166958 0.556332 8.545765 9.641215 2.328595 9.884295 9.080066 3.038351 8.578346 6.222068 0.640129 9.085327 6.619191 2.297575 10.287153 7.129692 3.170714 11.634981 4.633119 2.035078 11.676807 5.739087 2.865481 11.709628 6.827513 3.134267 13.178757 4.400558 0.492583 13.139347 5.012164 1.633395 12.958380 5.677860 2.550807 16.924763 6.715735 3.720540 15.384613 7.015651 3.613100 13.906952 7.299295 3.419006 11.640753 8.077411 2.314359
31  15.117153 9.579721 0.575178 14.809711 9.391788 1.861096 14.180844 8.968802 3.003332 13.847219 11.364722 0.604193 13.561494 10.757968 1.681191 13.219835 10.158825 2.612995 12.828920 10.836177 1.213292 12.276151 10.380126 2.327386 11.883449 9.548945 2.982199 7.888709 10.146375 0.555637 8.589106 9.647084 2.309867 9.903984 9.086110 3.035809 8.563269 6.227473 0.650500 9.175877 6.599351 2.303904 10.342821 7.110554 3.161465 11.977953 4.716515 2.047340 11.886215 5.751009 2.867855 11.805945 6.853446 3.152018 13.193035 4.400296 0.538896 13.220366 5.012327 1.705347 13.060077 5.661455 2.556478 17.091677 6.685776 3.634117 15.589343 7.000296 3.536722 14.093722 7.277425 3.385526 11.779415 8.062413 2.336490
32  15.218488 9.533388 0.557956 14.867234 9.437290 1.834498 14.264900 8.977501 2.986900 13.835966 11.391232 0.561216 13.630293 10.747315 1.690146 13.296852 10.149323 2.637663 12.953425 10.845669 1.033420 12.409176 10.412268 2.227381 12.005754 9.647170 2.929491 7.825002 10.131653 0.621957 8.631326 9.606667 2.319727 9.974957 9.101220 3.000661 8.578346 6.222068 0.640129 9.201782 6.580331 2.297977 10.426140 7.093823 3.132129 12.284187 4.771573 1.959293 12.102283 5.784820 2.870203 11.928696 6.858898 3.167144 13.226004 4.391543 0.530351 13.277271 5.006204 1.683730 13.152030 5.680255 2.579000 17.316605 6.644039 3.520346 15.776393 6.979002 3.457998 14.273261 7.240686 3.313370 11.891756 8.055319 2.352794
33  15.218889 9.499535 0.624725 14.951635 9.370845 1.897782 14.367564 8.965134 3.053003 13.886360 11.275645 0.508523 13.718196 10.735649 1.688926 13.390405 10.120433 2.647732 13.139370 10.770614 0.930954 12.532229 10.462450 2.120544 12.108806 9.746638 2.909911 7.836106 10.156654 0.626118 8.692617 9.620615 2.304179 10.054290 9.092871 2.989628 8.561150 6.238592 0.670728 9.252872 6.580877 2.296652 10.461920 7.068389 3.156804 12.490017 4.848680 1.856446 12.221312 5.762865 2.808998 12.029119 6.782264 3.176886 13.241485 4.448967 0.563769 13.306870 4.995178 1.696320 13.253715 5.663515 2.585053 17.473980 6.612113 3.457749 15.945708 6.965697 3.380867 14.485599 7.232414 3.293119 12.006075 8.049892 2.352439
34  15.170946 9.524740 0.565147 15.019561 9.366551 1.916971 14.402439 8.941444 3.023659 13.906188 11.283292 0.456459 13.739213 10.742749 1.715760 13.529437 10.113546 2.737985 13.286205 10.790724 0.845034 12.664101 10.462928 1.960295 12.287724 9.899578 2.868729 7.859300 10.153378 0.629699 8.752616 9.643947 2.267236 10.110605 9.100129 2.952379 8.578346 6.222068 0.640129 9.301653 6.560578 2.290526 10.525834 7.028881 3.132142 12.648372 4.835693 1.735738 12.351651 5.721938 2.689525 12.131006 6.718258 3.145211 13.260218 4.467606 0.603499 13.370388 4.985765 1.669418 13.327323 5.676644 2.580635 17.627993 6.569428 3.306862 16.164089 6.927843 3.290957 14.670605 7.194575 3.235599 12.122828 8.037296 2.339188
35  15.158026 9.545053 0.613747 15.088633 9.347917 1.937117 14.517194 8.961862 3.136197 13.823661 11.385867 0.561531 13.822602 10.732675 1.726433 13.622478 10.121282 2.758076 13.386759 10.767704 0.752420 12.749036 10.493299 1.855980 12.410505 9.935598 2.772141 7.854566 10.153687 0.601974 8.799582 9.629177 2.266031 10.163756 9.081681 2.922655 8.587117 6.236122 0.631656 9.366729 6.549925 2.286197 10.577039 7.037619 3.115388 12.796386 4.906523 1.578825 12.440936 5.702158 2.569346 12.232434 6.611112 3.108245 13.239032 4.446936 0.577875 13.425818 4.982794 1.675454 13.429019 5.659574 2.587040 17.810377 6.502027 3.156943 16.336061 6.882002 3.179008 14.817622 7.154887 3.162130 12.237333 8.031900 2.339082
36  15.183189 9.543358 0.641194 15.109865 9.347143 1.901603 14.579001 8.927278 3.062606 13.842371 11.393096 0.559740 13.881399 10.715235 1.684404 13.683069 10.072906 2.733042 13.469505 10.850408 0.596618 12.889771 10.445790 1.754462 12.497005 9.995513 2.720188 7.867218 10.165714 0.645632 8.879002 9.596746 2.253856 10.284674 9.056525 2.904822 8.578346 6.222068 0.640129 9.395226 6.545834 2.236530 10.626952 7.001249 3.097457 12.913728 4.966495 1.354869 12.592992 5.638878 2.421999 12.339067 6.491250 3.059294 13.235549 4.439877 0.542944 13.477503 4.982831 1.719233 13.501564 5.634526 2.584255 17.923557 6.478919 2.946363 16.445980 6.819415 3.048046 14.985570 7.134372 3.113207 12.339740 8.013824 2.339725
37  15.160565 9.563615 0.646164 15.109572 9.402541 1.922191 14.591537 9.045116 2.919346 13.815734 11.387561 0.602913 13.897779 10.690112 1.727423 13.773368 10.042171 2.736103 13.523130 10.857842 0.558082 12.915272 10.421537 1.753613 12.566535 9.979688 2.706228 7.921157 10.194613 0.662982 8.927339 9.601413 2.212830 10.369826 9.054822 2.884856 8.593938 6.217891 0.651366 9.466805 6.520470 2.260208 10.709317 6.979795 3.081208 13.010047 5.008574 1.252671 12.643679 5.630272 2.304154 12.430095 6.399699 2.999571 13.274673 4.464619 0.569090 13.535905 4.995939 1.656421 13.632353 5.624887 2.600422 18.104048 6.430101 2.726058 16.647026 6.804009 2.889956 15.165701 7.093843 3.036182 12.472381 8.008656 2.353323
38  15.159291 9.554338 0.629956 15.136227 9.393408 1.931267 14.726951 9.019868 2.967782 13.845268 11.353550 0.596116 13.972530 10.662858 1.708392 13.837914 10.015065 2.683414 13.536814 10.854724 0.540232 12.962039 10.340079 1.704634 12.623008 9.941039 2.689733 7.907795 10.132273 0.622564 9.007876 9.570419 2.186787 10.398358 9.006646 2.868723 8.587117 6.236122 0.631656 9.511699 6.496647 2.243074 10.785775 6.929839 3.037473 13.137422 5.082227 1.099946 12.790150 5.589955 2.130725 12.563736 6.269754 2.957587 13.254281 4.452102 0.574324 13.596575 4.991307 1.674023 13.687852 5.632192 2.569067 18.239614 6.430991 2.363978 16.827183 6.747404 2.703721 15.355057 7.050865 2.938464 12.556921 7.990373 2.340711
39  15.200612 9.552293 0.686239 15.240241 9.340072 1.879788 14.736404 8.959263 2.969064 13.816059 11.343616 0.631347 13.998722 10.687979 1.677072 13.885777 9.976204 2.700410 13.489172 10.843334 0.530618 12.978912 10.322542 1.759722 12.707209 9.915044 2.699580 7.897782 10.118032 0.617217 9.047255 9.507634 2.162678 10.447798 8.956931 2.839165 8.596561 6.230946 0.617649 9.537888 6.469292 2.221262 10.810318 6.884824 3.023102 13.184581 5.005662 0.956767 12.852664 5.518165 1.994889 12.631323 6.168769 2.854051 13.284626 4.362323 0.704101 13.662353 4.985708 1.678039 13.772805 5.579481 2.600248 18.293732 6.429330 2.031682 16.951891 6.705071 2.489338 15.496553 7.007563 2.825212 12.663871 7.944295 2.349885
40  15.212052 9.514877 0.650700 15.274387 9.294785 1.877188 14.864548 8.756993 3.084718 13.858690 11.317929 0.629895 14.072267 10.625577 1.669792 13.990959 9.933524 2.660012 13.521319 10.832617 0.580133 13.057505 10.335957 1.743932 12.745617 9.879341 2.706664 7.918873 10.019946 0.734171 9.099808 9.338707 2.219086 10.532360 8.829375 2.888829 8.562634 6.211092 0.618969 9.592522 6.436162 2.208022 10.884551 6.785416 3.000781 13.183735 4.960660 0.640617 12.954169 5.392776 1.869219 12.720575 6.075438 2.707438 13.350548 4.431065 0.633582 13.682604 4.969119 1.655841 13.856142 5.623933 2.527015 18.418720 6.439918 1.595114 17.032257 6.692126 2.153272 15.620513 6.930470 2.661564 12.725538 7.883277 2.312649
41  15.221684 9.531553 0.714021 15.333536 9.233153 1.834923 14.939604 8.717989 3.126079 13.800984 11.378897 0.607675 14.095706 10.605109 1.669307 14.069106 9.897655 2.667698 13.489831 10.837192 0.576156 13.102417 10.282936 1.801868 12.804289 9.810916 2.744316 7.941440 9.814541 0.915014 9.229682 9.190355 2.401541 10.693601 8.727059 2.977844 8.617968 6.183140 0.640476 9.631701 6.379296 2.207414 10.949222 6.708951 2.982389 13.205605 4.918917 0.617506 12.895745 5.322938 1.787487 12.786648 5.977797 2.629513 13.405190 4.396896 0.649347 13.755738 4.977270 1.621081 13.930022 5.568602 2.576426 18.332701 6.468349 1.122895 17.191874 6.643547 1.911276 15.772201 6.895571 2.476777 12.830657 7.818278 2.329912
42  15.327588 9.456530 0.685042 15.408954 9.212720 1.857863 14.993848 8.579032 3.014513 13.870166 11.379382 0.623195 14.110040 10.600911 1.648484 14.136728 9.861408 2.665283 13.496634 10.820406 0.563946 13.047565 10.299395 1.705687 12.868326 9.817848 2.723957 8.074437 9.785685 1.161630 9.428176 9.100707 2.570329 10.905279 8.636109 3.078868 8.583872 6.206669 0.633890 9.655746 6.341663 2.187165 11.006094 6.640212 2.945061 13.212162 4.968264 0.599979 12.950794 5.340781 1.769959 12.832833 5.977125 2.600161 13.299425 4.408746 0.582857 13.783522 4.976610 1.605427 14.013502 5.545150 2.556320 18.303150 6.406683 0.828594 17.182882 6.573593 1.699185 15.868197 6.841755 2.345188 12.898019 7.775002 2.301905
43  15.829720 9.388454 0.987359 15.615302 9.107968 2.092314 14.947234 8.468892 3.133535 13.822011 11.422235 0.625301 14.081864 10.616792 1.696702 14.173166 9.879094 2.703234 13.511564 10.812764 0.567357 13.128220 10.294292 1.729321 12.928620 9.817546 2.750731 8.284514 9.812420 1.324333 9.660606 9.077330 2.738904 11.184434 8.576711 3.197079 8.626740 6.197173 0.632014 9.658120 6.304829 2.205746 11.023582 6.625504 2.944105 13.167876 4.972139 0.581847 12.922084 5.272627 1.771687 12.919555 5.937509 2.641668 13.284038 4.410017 0.631698 13.792782 4.887790 1.708568 14.042504 5.485487 2.618765 18.120384 6.378080 0.603891 17.125206 6.431025 1.553438 15.909336 6.727579 2.326136 12.993493 7.763789 2.302739
44  16.294790 9.441859 1.394868 15.918736 8.995289 2.466343 14.949430 8.340289 3.193322 13.878213 11.353413 0.621880 14.141835 10.637560 1.664294 14.230343 9.901721 2.658486 13.502950 10.827842 0.618070 13.165252 10.291098 1.735614 12.961248 9.804279 2.751199 8.589498 9.875976 1.496070 9.903268 9.110806 2.896374 11.453488 8.552484 3.292413 8.584549 6.187452 0.628347 9.651558 6.337637 2.181905 11.019600 6.609944 2.923028 13.202365 4.984003 0.553982 12.984387 5.352283 1.729284 12.888011 5.894029 2.627077 13.273053 4.380129 0.620254 13.771942 4.920913 1.642758 14.052101 5.449882 2.602085 18.097946 6.390047 0.627989 17.125235 6.478784 1.538266 15.951711 6.736276 2.348720 13.039208 7.774970 2.333931
45  16.795141 9.338458 1.949097 15.959589 8.760143 2.775954 14.880461 8.248284 3.324176 13.866125 11.389368 0.623998 14.125010 10.626244 1.650257 14.237226 9.887590 2.675838 13.552567 10.834360 0.582390 13.176922 10.306853 1.728576 12.961248 9.804279 2.751199 8.844904 9.922581 1.657940 10.122181 9.038650 3.044863 11.647316 8.506010 3.368250 8.626740 6.197173 0.632014 9.680792 6.325899 2.204485 11.023239 6.637883 2.939508 13.168864 5.036024 0.570491 13.006596 5.287867 1.778994 12.901203 5.873579 2.653753 13.303594 4.373610 0.647793 13.800918 4.896706 1.681262 14.064374 5.423048 2.635649 18.093409 6.351048 0.626209 17.158358 6.452561 1.567158 15.966020 6.734720 2.380328 13.049051 7.750563 2.360953
46  16.989515 9.165977 2.315786 16.170612 8.730362 3.289024 14.818456 8.207142 3.412030 13.843736 11.341475 0.609006 14.171773 10.608182 1.678304 14.284218 9.937232 2.648494 13.529753 10.823241 0.565531 13.213383 10.282160 1.769975 13.007102 9.814342 2.754303 9.088872 9.921851 1.733002 10.345744 9.052732 3.110386 11.872746 8.461553 3.389557 8.583872 6.206669 0.633890 9.684921 6.331269 2.200084 11.025425 6.617887 2.912568 13.196999 5.036385 0.553086 13.012532 5.298748 1.768945 12.913343 5.856006 2.643123 13.310441 4.334515 0.640560 13.800836 4.929225 1.668740 14.070222 5.455246 2.629636 18.133183 6.377975 0.651575 17.184311 6.420126 1.552129 16.006092 6.710799 2.389457 13.108509 7.744274 2.350596
47  17.335993 9.012084 2.846007 16.171486 8.551719 3.380308 14.814099 8.161325 3.454986 13.880528 11.329832 0.640442 14.206623 10.615542 1.688416 14.351658 9.876548 2.701931 13.563025 10.827892 0.572277 13.154435 10.341455 1.697776 13.007102 9.814342 2.754303 9.379840 9.977802 1.782490 10.627207 9.079528 3.198786 12.091775 8.426328 3.403212 8.617968 6.183140 0.640476 9.686424 6.327509 2.194449 11.018826 6.622051 2.919793 13.201580 5.093318 0.537501 13.030891 5.338180 1.683125 12.964087 5.870013 2.659957 13.372502 4.220569 0.813258 13.852185 4.824434 1.799854 14.120004 5.580342 2.614188 18.160007 6.405398 0.661045 17.177738 6.413959 1.587171 16.020344 6.709254 2.421050 13.101226 7.728959 2.365735
48  17.596600 8.991021 3.241991 16.260342 8.581235 3.506838 14.856044 8.194188 3.439822 13.953110 11.322636 0.774544 14.298555 10.581984 1.784140 14.348675 9.798517 2.742566 13.582228 10.860114 0.567119 13.177055 10.354511 1.723310 13.063815 9.775778 2.738455 9.683910 10.044037 1.808254 10.833126 9.074844 3.239568 12.305415 8.373607 3.408543 8.575109 6.192635 0.642347 9.676922 6.342646 2.159462 11.051970 6.634350 2.903355 13.213129 5.071081 0.560803 13.055686 5.333241 1.703271 12.981229 5.824428 2.648812 13.554619 4.090812 1.124746 13.987357 4.831384 2.038850 14.167594 5.644940 2.813109 18.150784 6.390112 0.676950 17.207838 6.397027 1.600572 16.048306 6.708552 2.461743 13.176819 7.741866 2.361777
49  17.816231 8.963792 3.408771 16.421877 8.597542 3.538669 14.989296 8.238135 3.449883 14.142413 11.435407 1.092269 14.381815 10.550169 2.069219 14.396623 9.608706 2.926133 13.501578 10.817451 0.576192 13.231264 10.314218 1.769882 13.087934 9.750421 2.722018 9.968866 10.037609 1.854497 11.039269 9.103197 3.281295 12.487941 8.296978 3.409992 8.587789 6.216889 0.626129 9.687768 6.317940 2.186587 11.042330 6.613434 2.909154 13.224681 5.056095 0.607575 13.064022 5.358399 1.751830 13.011377 5.840919 2.646548 13.856041 3.992456 1.516715 14.188641 4.838080 2.294856 14.274583 5.799040 2.972247 18.143387 6.394053 0.687959 17.205595 6.422021 1.640521 16.075491 6.685991 2.499170 13.220148 7.708572 2.407407
50  18.086311 8.983382 3.485577 16.604227 8.610658 3.535316 15.194678 8.260060 3.430597 14.396775 11.446820 1.464773 14.648120 10.431744 2.415162 14.450501 9.364462 3.076644 13.534134 10.834000 0.583306 13.289846 10.297232 1.717781 13.148181 9.750381 2.749130 10.206817 10.084632 1.753917 11.219330 9.096052 3.263930 12.608651 8.265687 3.407641 8.575109 6.192635 0.642347 9.691636 6.318934 2.190168 11.083047 6.607057 2.893301 13.160885 5.093603 0.591092 13.117492 5.252759 1.732862 13.046304 5.781201 2.666358 14.292185 3.901056 1.804103 14.437767 4.921942 2.564729 14.351596 5.998512 3.096520 18.128765 6.411287 0.672409 17.217424 6.392941 1.645007 16.150434 6.648897 2.516860 13.246605 7.678974 2.366537
51  18.220772 8.944115 3.488387 16.757984 8.610704 3.570185 15.353501 8.270140 3.430590 14.606390 11.356581 1.612549 14.842503 10.331553 2.655658 14.470465 9.162597 3.194515 13.499170 10.860817 0.540769 13.314528 10.295911 1.712669 13.190665 9.722070 2.709513 10.484053 10.077543 1.676500 11.342245 9.118308 3.255712 12.754869 8.245057 3.414742 8.617968 6.183140 0.640476 9.704283 6.339697 2.192581 11.121209 6.587708 2.871588 13.185188 5.069806 0.608973 13.098878 5.281273 1.746511 13.080700 5.801513 2.667190 14.748916 3.910445 2.194924 14.668474 5.052371 2.844876 14.419762 6.130160 3.217662 18.143387 6.394053 0.687959 17.283720 6.423652 1.679755 16.178320 6.648293 2.557430 13.297192 7.661013 2.397067
52  18.401094 8.925191 3.484796 16.913431 8.599989 3.492568 15.473712 8.269671 3.411533 15.005742 11.278774 1.928854 15.080418 10.158246 2.887164 14.482582 8.975554 3.275113 13.526036 10.828976 0.531123 13.305748 10.288490 1.767808 13.250898 9.722163 2.736797 10.780229 10.050383 1.558604 11.519535 9.175336 3.194908 12.864523 8.224483 3.390581 8.583872 6.206669 0.633890 9.725852 6.315106 2.169065 11.134213 6.586740 2.862734 13.167288 5.096741 0.572992 13.136643 5.266057 1.752695 13.136266 5.773094 2.671018 15.161935 3.941674 2.517665 14.921734 5.111990 3.037769 14.464450 6.226580 3.288506 18.132357 6.359561 0.708784 17.284605 6.353724 1.670115 16.202658 6.621304 2.569489 13.369882 7.627860 2.389399
53  18.549814 8.908381 3.456545 17.038008 8.596508 3.480951 15.607554 8.273660 3.395414 15.451438 11.133130 2.281255 15.267641 9.963758 3.110690 14.533940 8.845939 3.370600 13.537468 10.833232 0.532160 13.349243 10.278050 1.761183 13.289435 9.686585 2.744402 11.088686 9.967021 1.459151 11.661020 9.204491 3.140308 12.937678 8.203707 3.403290 8.636524 6.218644 0.604855 9.763006 6.316998 2.158127 11.171976 6.562178 2.872179 13.228530 5.091603 0.589734 13.173381 5.234900 1.769526 13.173033 5.736422 2.713773 15.551633 3.928041 2.784272 15.134455 5.203808 3.221585 14.523892 6.247644 3.384507 18.112457 6.481721 0.725184 17.348665 6.364016 1.679584 16.276360 6.597945 2.595081 13.467051 7.656575 2.363868
54  18.756401 8.876883 3.394757 17.182690 8.558435 3.448525 15.770061 8.272217 3.367092 16.150612 10.945857 2.746664 15.478677 9.781808 3.263353 14.646833 8.762330 3.385275 13.517902 10.814115 0.556025 13.411957 10.270393 1.849063 13.311084 9.722332 2.764138 11.315925 9.958134 1.381063 11.807113 9.222348 3.058126 12.994925 8.197384 3.408790 8.603670 6.190238 0.631268 9.780244 6.345236 2.118698 11.207330 6.560617 2.808167 13.254372 5.132514 0.544428 13.183256 5.252625 1.760537 13.187479 5.713316 2.707843 15.842757 4.079796 3.053743 15.280697 5.234871 3.348246 14.617491 6.271555 3.421085 18.119848 6.477732 0.714259 17.357937 6.267943 1.664150 16.306768 6.586730 2.633151 13.527155 7.583641 2.382113
55  18.866335 8.868310 3.332651 17.330242 8.565883 3.378192 15.895886 8.271706 3.353744 16.489662 10.763474 2.950421 15.640880 9.689281 3.352087 14.706447 8.706170 3.411747 13.504835 10.824822 0.546510 13.454485 10.252604 1.841135 13.413880 9.694388 2.752192 11.543862 9.869155 1.225231 11.887571 9.260577 3.024142 13.039675 8.196176 3.396752 8.631869 6.217237 0.610077 9.807451 6.339701 2.113600 11.252277 6.547169 2.795008 13.230423 5.109799 0.573018 13.201732 5.253772 1.804799 13.255233 5.705462 2.698805 16.235456 3.968340 3.138222 15.451254 5.267514 3.462570 14.631024 6.240142 3.445221 18.059219 6.472403 0.704891 17.374016 6.321427 1.672346 16.372557 6.560678 2.667973 13.595634 7.575692 2.372332
56  19.044195 8.817596 3.306728 17.484913 8.561008 3.338942 16.036243 8.269588 3.303786 16.663395 10.690781 2.935560 15.830982 9.580526 3.329105 14.819414 8.694865 3.368628 13.530392 10.850417 0.536925 13.461274 10.286301 1.807609 13.492414 9.691809 2.756698 11.783056 9.818676 1.138674 11.985579 9.298004 2.872574 13.065613 8.225713 3.384013 8.592230 6.197072 0.624697 9.856898 6.353579 2.070307 11.290737 6.545601 2.768882 13.240865 5.145042 0.543339 13.270145 5.232380 1.741718 13.278179 5.696340 2.684769 16.449467 4.134956 3.348115 15.602580 5.289050 3.542830 14.744452 6.203111 3.463547 18.141903 6.456621 0.718716 17.413660 6.301171 1.688671 16.436802 6.526525 2.677289 13.680748 7.582309 2.372594
57  19.164579 8.802840 3.251902 17.624624 8.533471 3.290438 16.187294 8.252625 3.285642 16.981279 10.497903 2.970494 15.961048 9.583256 3.322268 14.997716 8.712734 3.368391 13.541023 10.806361 0.585364 13.511978 10.259715 1.793481 13.530982 9.656339 2.764536 12.046844 9.733992 1.007403 12.030056 9.304169 2.795248 13.095263 8.280185 3.363818 8.609215 6.202202 0.633135 9.923505 6.376966 2.061711 11.330035 6.562236 2.745763 13.218463 5.117575 0.541000 13.257937 5.209119 1.781363 13.347191 5.695343 2.693956 16.629444 4.171424 3.461034 15.743042 5.293955 3.546968 14.847744 6.164992 3.455236 18.101210 6.385931 0.631818 17.467043 6.263650 1.738945 16.493113 6.505564 2.743077 13.756888 7.548164 2.363872
58  19.293079 8.777585 3.196700 17.750713 8.503222 3.238794 16.328791 8.232485 3.230207 17.318907 10.416829 3.045909 16.211498 9.571504 3.278888 15.167385 8.733252 3.352804 13.506195 10.820995 0.526093 13.537268 10.268182 1.799878 13.619744 9.638928 2.728949 12.461650 9.622475 0.722742 12.126625 9.361175 2.644143 13.135561 8.308487 3.334274 8.604652 6.208700 0.623549 9.986721 6.376492 2.033273 11.394093 6.572073 2.709951 13.288862 5.122562 0.542907 13.321385 5.225819 1.752734 13.409516 5.692165 2.656066 16.860500 4.187684 3.481881 15.878552 5.247536 3.547829 14.949600 6.130565 3.432802 18.110064 6.371117 0.625065 17.453209 6.286465 1.721033 16.535658 6.492805 2.758114 13.868069 7.547540 2.356193
59  19.437754 8.746271 3.108037 17.919426 8.476247 3.191128 16.493040 8.218019 3.211715 17.551868 10.368894 3.123064 16.416018 9.558225 3.274562 15.334565 8.792474 3.325653 13.541842 10.829335 0.531965 13.589953 10.227328 1.793167 13.722807 9.611415 2.717654 12.580920 9.672402 0.672269 12.184887 9.427385 2.525074 13.137278 8.381164 3.307324 8.609215 6.202202 0.633135 10.066108 6.394465 1.998889 11.487399 6.579854 2.686252 13.282194 5.107564 0.589370 13.322790 5.242076 1.776497 13.467365 5.713230 2.677781 17.079897 4.196146 3.513841 16.005625 5.237527 3.498150 15.095724 6.069293 3.431454 18.107368 6.383953 0.675855 17.507721 6.293105 1.744429 16.630211 6.492753 2.779889 13.962907 7.534824 2.362792
60  19.564495 8.764994 3.027202 18.073774 8.483505 3.127070 16.638517 8.233854 3.192708 17.842030 10.351999 3.109747 16.649231 9.580763 3.215956 15.519231 8.833913 3.270721 13.568616 10.804298 0.565127 13.676507 10.254664 1.721668 13.762755 9.644650 2.714662 12.611125 9.799519 0.621950 12.305430 9.362988 2.397991 13.207277 8.399172 3.290579 8.604652 6.208700 0.623549 10.146138 6.390785 1.922577 11.567220 6.581255 2.646879 13.303654 5.052509 0.585069 13.365803 5.226863 1.744100 13.552219 5.723032 2.683764 17.279018 4.164923 3.494399 16.202271 5.204743 3.454381 15.260756 5.994534 3.389412 18.169550 6.405755 0.642990 17.563993 6.236208 1.762435 16.702469 6.467968 2.785914 14.070940 7.527380 2.328382
61  19.718611 8.735053 2.981397 18.220270 8.454970 3.088000 16.791349 8.238118 3.159590 18.065067 10.328653 3.065226 16.822857 9.597286 3.143504 15.746709 8.878653 3.242816 13.569375 10.786879 0.539060 13.661803 10.289268 1.746666 13.847307 9.620350 2.726692 12.663563 9.863657 0.619935 12.402775 9.400574 2.417523 13.276524 8.413974 3.281546 8.628641 6.201233 0.646610 10.240858 6.404589 1.882504 11.649924 6.591093 2.615840 13.259594 5.065005 0.617017 13.428558 5.242653 1.767031 13.616640 5.662585 2.688080 17.509676 4.157425 3.482202 16.365280 5.134273 3.409209 15.422578 5.974116 3.357453 18.139318 6.409832 0.614973 17.640787 6.292502 1.753650 16.726566 6.402019 2.844087 14.141882 7.512126 2.348340
62  19.917448 8.733891 2.842188 18.377661 8.470451 2.979478 16.927935 8.215722 3.111319 18.297695 10.311341 2.969381 17.036274 9.618177 3.053227 15.927024 8.901774 3.179621 13.542749 10.832822 0.560515 13.775772 10.266511 1.729168 13.944504 9.615417 2.709043 12.707419 9.908495 0.605888 12.495300 9.412546 2.396947 13.373782 8.425312 3.265673 8.658432 6.248304 0.657188 10.314008 6.453453 1.838362 11.726885 6.594837 2.602716 13.268950 5.015594 0.692028 13.462093 5.251741 1.757861 13.666185 5.676417 2.667572 17.704159 4.132625 3.370635 16.551889 5.090580 3.323499 15.563951 5.879303 3.315711 18.072083 6.382635 0.651128 17.698008 6.277645 1.796402 16.792933 6.398463 2.857593 14.290609 7.526021 2.341996
63  20.007704 8.677053 2.747550 18.551231 8.459033 2.939531 17.072756 8.219954 3.048318 18.532530 10.270648 2.829816 17.260475 9.629834 2.936761 16.113718 8.940226 3.120632 13.512982 10.854800 0.604317 13.763484 10.265795 1.744989 14.009027 9.623780 2.690176 12.695250 9.921786 0.615413 12.533199 9.400769 2.415322 13.454066 8.445497 3.279198 8.699934 6.229687 0.710023 10.416259 6.450461 1.899328 11.835111 6.591441 2.641119 13.294756 5.037061 0.649140 13.457282 5.264981 1.789855 13.731331 5.668208 2.658834 17.865711 4.046743 3.297432 16.707716 4.993605 3.269391 15.738353 5.816506 3.280647 18.089115 6.404213 0.669480 17.714718 6.279538 1.830933 16.853968 6.346734 2.906756 14.398339 7.504531 2.348669
64  20.217957 8.644948 2.566890 18.709982 8.407410 2.768677 17.249031 8.153953 2.988543 18.735147 10.206630 2.584589 17.518307 9.571733 2.751292 16.303812 8.976357 3.035553 13.555270 10.840607 0.583412 13.811746 10.317111 1.727789 14.119419 9.643736 2.675642 12.714169 9.904860 0.511088 12.637097 9.386429 2.386075 13.544033 8.451165 3.280908 8.827662 6.248174 0.830572 10.589973 6.428023 2.046177 12.014556 6.596740 2.738283 13.272427 5.052693 0.632884 13.520067 5.276745 1.751287 13.804656 5.666576 2.668300 17.975723 4.004122 3.123474 16.839132 4.943276 3.150553 15.921073 5.710979 3.212289 18.141310 6.417660 0.651892 17.776964 6.288782 1.862973 16.936817 6.341569 2.877432 14.495733 7.492155 2.343991
65  20.278641 8.603933 2.357439 18.872482 8.405600 2.636267 17.400503 8.196684 2.923717 18.913834 10.203864 2.352797 17.617846 9.633496 2.623502 16.492496 9.025642 2.937860 13.585025 10.875406 0.575818 13.835891 10.285493 1.801527 14.198044 9.642107 2.681433 12.701025 9.884337 0.534375 12.719168 9.396554 2.426012 13.654007 8.468117 3.307179 9.023184 6.224343 1.085204 10.761702 6.399498 2.284886 12.229350 6.622529 2.914521 13.306262 5.111202 0.588780 13.529812 5.235808 1.788136 13.848021 5.648109 2.655258 18.148613 3.953681 2.967754 16.969234 4.883921 3.058063 16.041391 5.671095 3.176262 18.082344 6.347688 0.701468 17.833096 6.312971 1.867806 16.984846 6.331141 2.941118 14.590256 7.495440 2.370390
66  20.443211 8.665243 2.070261 18.992186 8.426881 2.462138 17.541576 8.202585 2.813093 19.085258 10.260007 2.155157 17.782150 9.658503 2.405505 16.667629 9.059838 2.825512 13.580447 10.816313 0.555210 13.866631 10.279283 1.763513 14.276644 9.640593 2.687396 12.686490 9.831217 0.597686 12.769669 9.366831 2.434016 13.713748 8.472459 3.282520 9.313364 6.129325 1.313734 11.024764 6.352550 2.492608 12.504769 6.626737 3.048791 13.256392 5.081418 0.576267 13.558258 5.256536 1.755699 13.919898 5.608558 2.643029 18.360115 3.983757 2.812602 17.155355 4.869210 2.917341 16.202234 5.593631 3.084404 18.114870 6.353573 0.678257 17.877245 6.285078 1.862248 17.033602 6.315486 2.932038 14.697623 7.474110 2.340364
67  20.526579 8.715676 1.768863 19.127371 8.438089 2.296479 17.739548 8.207100 2.707551 19.176386 10.297950 1.851034 17.860121 9.647612 2.183593 16.802361 9.103079 2.702481 13.594772 10.846945 0.550414 13.928871 10.316795 1.775177 14.320184 9.612786 2.648531 12.708645 9.888531 0.604066 12.803572 9.359282 2.412326 13.776740 8.492013 3.283072 9.598167 6.032566 1.560510 11.313094 6.342556 2.724774 12.831802 6.654477 3.190863 13.277592 5.102945 0.596490 13.554814 5.233245 1.780497 13.969129 5.605246 2.638452 18.540102 3.974329 2.701488 17.326603 4.843297 2.779370 16.351278 5.580444 3.026022 18.142893 6.333704 0.681781 17.907701 6.248803 1.845988 17.131098 6.359087 2.957551 14.795029 7.457977 2.366912
68  20.583548 8.763448 1.492078 19.217518 8.475008 2.071504 17.886881 8.228589 2.585599 19.240519 10.300765 1.558276 17.974157 9.733091 1.974531 16.965561 9.140880 2.577973 13.592962 10.835817 0.570862 13.983257 10.306455 1.773929 14.443543 9.652804 2.604949 12.707163 9.851831 0.627949 12.880481 9.365696 2.407973 13.877885 8.524093 3.275603 9.924215 5.925828 1.747388 11.662753 6.337989 2.932060 13.165767 6.698580 3.283427 13.270756 5.066637 0.579449 13.632408 5.225068 1.737169 14.069704 5.634422 2.580907 18.679569 3.986501 2.487308 17.452419 4.832441 2.687831 16.510727 5.513330 2.936155 18.092630 6.354650 0.680302 17.939531 6.279948 1.850546 17.169037 6.402709 2.959140 14.935007 7.475068 2.332057
69  20.601990 8.783841 1.214808 19.323906 8.513680 1.889355 18.007977 8.234012 2.480756 19.237860 10.318824 1.242418 18.085676 9.716212 1.768124 17.101511 9.203211 2.480725 13.510574 10.816617 0.611479 14.040926 10.308853 1.751142 14.508244 9.661901 2.586680 12.714586 9.881566 0.575206 12.957993 9.355951 2.387742 13.975702 8.535117 3.260235 10.283738 5.872751 1.945747 12.003697 6.325571 3.111672 13.540710 6.762804 3.390338 13.287691 5.058249 0.622917 13.670699 5.185192 1.806773 14.112288 5.498066 2.678782 18.793060 3.997538 2.338770 17.660604 4.819378 2.580277 16.645864 5.504814 2.847191 18.178259 6.448069 0.627046 17.902374 6.301162 1.839763 17.219782 6.405022 2.946137 15.025530 7.470978 2.330516
70  20.662495 8.799199 0.905853 19.415655 8.520964 1.662129 18.149517 8.284165 2.332434 19.230330 10.285424 0.905453 18.146967 9.732790 1.546534 17.212025 9.237505 2.314126 13.558926 10.800805 0.600520 14.119203 10.323805 1.774832 14.572962 9.671106 2.568489 12.730863 9.858858 0.587007 13.011143 9.409078 2.380596 14.036072 8.586497 3.244157 10.761304 5.798998 2.061583 12.423457 6.354809 3.246510 13.888445 6.822295 3.401474 13.305429 5.044981 0.592732 13.665279 5.196268 1.743581 14.167961 5.504667 2.648120 18.962961 3.977818 2.184115 17.787548 4.763306 2.473858 16.811823 5.474939 2.762815 18.184610 6.396463 0.644327 18.010626 6.349421 1.854657 17.279268 6.404825 2.970281 15.133840 7.489613 2.313526
71  20.645966 8.781491 0.617278 19.454123 8.568766 1.479492 18.293020 8.313470 2.223006 19.148849 10.253857 0.569266 18.179939 9.739597 1.361168 17.341803 9.282775 2.238399 13.473252 10.906088 0.703526 14.177592 10.306846 1.706679 14.735396 9.676806 2.534393 12.704733 9.909045 0.605346 13.078797 9.404035 2.376696 14.126097 8.624522 3.231854 11.144346 5.771241 2.183921 12.735681 6.389098 3.355165 14.263585 6.928335 3.413253 13.323997 5.069730 0.597452 13.741118 5.218621 1.739071 14.241755 5.516479 2.645144 19.070993 4.018681 2.012536 17.912958 4.759283 2.340715 16.960121 5.441732 2.711298 18.197180 6.409841 0.612112 18.035946 6.360711 1.773393 17.374557 6.446983 2.948826 15.263610 7.510427 2.332511
72  20.593588 8.719148 0.559008 19.543526 8.508959 1.399377 18.369415 8.258435 2.227929 19.160231 10.249607 0.548285 18.254618 9.754289 1.380456 17.418728 9.227954 2.241702 13.470855 10.972474 0.693928 14.248993 10.325006 1.738764 14.761300 9.721383 2.507501 12.714586 9.881566 0.575206 13.155504 9.470839 2.360276 14.202189 8.648740 3.227162 11.577208 5.705965 2.246022 13.092343 6.414357 3.432992 14.627364 7.017264 3.434732 13.334246 5.101654 0.553676 13.763367 5.236889 1.726252 14.297547 5.522934 2.614585 19.236259 4.015076 1.859799 18.061001 4.808302 2.186779 17.121056 5.440405 2.629048 18.186808 6.384696 0.617449 18.117338 6.350716 1.794124 17.471933 6.490158 2.974967 15.377326 7.522385 2.309701
73  20.613146 8.711612 0.547862 19.539557 8.578074 1.461153 18.434921 8.242175 2.311179 19.149998 10.229785 0.593298 18.226028 9.786067 1.421803 17.471266 9.193467 2.297675 13.475714 10.963382 0.764543 14.259886 10.317017 1.757749 14.801894 9.726059 2.560108 12.712885 9.893435 0.588921 13.162323 9.450191 2.418301 14.243391 8.667849 3.233917 11.974149 5.758489 2.217796 13.416973 6.456916 3.470964 14.886448 7.038585 3.426387 13.299541 5.062680 0.613287 13.781939 5.249862 1.700047 14.360306 5.532200 2.629592 19.352880 4.025663 1.778457 18.213511 4.797266 2.122845 17.273769 5.444066 2.586024 18.205971 6.381505 0.652492 18.182016 6.337317 1.824528 17.539932 6.504212 2.985093 15.486228 7.499211 2.315946
74  20.659979 8.731849 0.546467 19.568247 8.597118 1.448968 18.467348 8.242073 2.337230 19.166943 10.245081 0.557940 18.289259 9.761431 1.434096 17.576431 9.270905 2.319462 13.519588 10.936255 0.720959 14.250188 10.327075 1.726480 14.807017 9.733695 2.512438 12.722715 9.874485 0.603410 13.187947 9.455321 2.399070 14.306210 8.689363 3.225165 12.314451 5.835036 2.035922 13.622983 6.474126 3.437382 15.017447 7.067817 3.425965 13.257160 5.039586 0.604606 13.810087 5.228487 1.742912 14.405049 5.536102 2.616960 19.453146 4.043306 1.628481 18.293221 4.822113 2.006282 17.343431 5.426370 2.526448 18.207071 6.395220 0.662823 18.195808 6.327066 1.777146 17.605844 6.500184 2.999224 15.599581 7.478268 2.341342
75  20.627510 8.714327 0.584324 19.597122 8.605733 1.466869 18.589016 8.383010 2.309794 19.172834 10.230341 0.589826 18.318398 9.810943 1.422161 17.575575 9.283772 2.376005 13.521543 10.974535 0.768509 14.306829 10.330911 1.750037 14.933386 9.725178 2.549847 12.738646 9.886964 0.622704 13.233343 9.447274 2.377891 14.308274 8.691862 3.224294 12.586135 5.854307 1.881557 13.705889 6.448006 3.359040 15.070866 7.037876 3.449807 13.240539 5.069227 0.593769 13.806378 5.192968 1.747053 14.416187 5.538503 2.599154 19.498579 4.164985 1.381433 18.398527 4.848893 1.932513 17.448441 5.444846 2.433372 18.214539 6.402233 0.636651 18.213898 6.358769 1.838228 17.685902 6.531147 3.002759 15.683821 7.502934 2.337934
76  20.626606 8.758463 0.549656 19.649572 8.604703 1.505596 18.653475 8.390913 2.353637 19.179747 10.257423 0.586517 18.339657 9.810168 1.488441 17.653214 9.306144 2.378030 13.574597 11.125175 0.976553 14.442143 10.388113 1.909568 15.075546 9.687282 2.632414 12.729162 9.870733 0.600706 13.261933 9.446010 2.395616 14.389408 8.728459 3.220845 12.838715 5.875157 1.680541 13.779487 6.419012 3.272343 15.115350 7.029105 3.437925 13.306989 5.075820 0.570278 13.874130 5.269679 1.694544 14.472131 5.544736 2.568740 19.514084 4.192910 1.170806 18.439455 4.862419 1.770304 17.510250 5.403796 2.382201 18.198793 6.381647 0.635281 18.362698 6.361400 1.792834 17.748297 6.524458 3.009562 15.763492 7.508001 2.327539
77  20.666355 8.726794 0.564204 19.681528 8.586826 1.536435 18.741146 8.406052 2.398617 19.133356 10.246746 0.599952 18.396627 9.819348 1.521476 17.685883 9.431017 2.424076 13.872102 11.215444 1.260769 14.656912 10.433633 2.154120 15.330160 9.600305 2.774147 12.700317 9.865733 0.586848 13.229956 9.447848 2.392373 14.407590 8.746317 3.205648 13.083603 5.997648 1.452155 13.827893 6.346338 3.203131 15.195971 7.017010 3.420546 13.314034 5.095795 0.577591 13.866539 5.322336 1.623214 14.500525 5.581571 2.527192 19.491112 4.259026 0.910418 18.475832 4.845401 1.621275 17.603554 5.367527 2.308199 18.202236 6.382684 0.654447 18.411533 6.343682 1.790314 17.792559 6.540724 3.019957 15.855559 7.522787 2.371701
78  20.692165 8.745370 0.568714 19.733667 8.576849 1.551071 18.735415 8.204580 2.521698 19.206266 10.238882 0.571638 18.454405 9.819880 1.544871 17.771788 9.415014 2.444931 14.217327 11.319861 1.614815 14.990086 10.378244 2.434861 15.587368 9.475320 2.945989 12.696245 9.873545 0.595050 13.259490 9.475934 2.368666 14.467206 8.770157 3.201603 13.355145 6.086909 1.252815 13.941140 6.383099 3.052549 15.236321 6.986439 3.400572 13.364820 5.110382 0.544803 13.902587 5.340069 1.619042 14.556602 5.587730 2.496774 19.361071 4.263832 0.690397 18.493525 4.883548 1.469129 17.660017 5.364068 2.235802 18.175379 6.391287 0.619969 18.475828 6.398530 1.776214 17.905680 6.535948 3.014296 15.944737 7.529156 2.337982
79  20.686020 8.706009 0.584126 19.772013 8.544350 1.587254 18.773684 8.170209 2.568585 19.218025 10.243387 0.597554 18.522665 9.826279 1.539856 17.843048 9.433760 2.488064 14.504028 11.180979 1.614673 15.349482 10.294648 2.643699 15.878690 9.314788 3.080630 12.727460 9.882602 0.614405 13.321822 9.467582 2.372477 14.493371 8.777962 3.205212 13.616113 6.042076 1.088978 13.976488 6.344511 2.963429 15.242700 6.926598 3.413287 13.302588 5.054352 0.618177 13.939982 5.319199 1.625298 14.630728 5.598985 2.494436 19.230209 4.202127 0.547604 18.434467 4.782949 1.424520 17.725126 5.326505 2.256168 18.184885 6.363287 0.707033 18.542450 6.350620 1.813157 17.991930 6.539680 3.026375 16.038881 7.509001 2.366022
80  20.680786 8.710442 0.587086 19.834005 8.569385 1.576019 18.847977 8.155149 2.588995 19.186180 10.268753 0.574838 18.543625 9.813774 1.562618 17.944242 9.416971 2.530269 14.954942 11.411658 1.874255 15.507608 10.230688 2.676633 16.164747 9.119370 3.117422 12.755201 9.915319 0.661235 13.357467 9.478629 2.357457 14.536525 8.803127 3.168930 13.887402 6.091527 0.933837 14.021106 6.310131 2.807243 15.228546 6.882088 3.393975 13.353200 5.034633 0.614475 14.020266 5.347167 1.606299 14.676693 5.670363 2.429029 19.244406 4.216132 0.591203 18.495594 4.781876 1.455141 17.782360 5.308269 2.285590 18.206995 6.363571 0.739935 18.589638 6.389030 1.753778 18.054216 6.532903 3.033469 16.133223 7.521977 2.346119
81  20.672081 8.710422 0.582726 19.874920 8.526227 1.629799 18.929440 8.131180 2.619662 19.215012 10.339770 0.647436 18.591141 9.857070 1.613266 18.034540 9.384336 2.569348 15.613689 11.419918 2.046095 15.890525 10.179708 2.805402 16.232975 8.981124 3.181594 12.755201 9.915319 0.661235 13.385826 9.471741 2.358029 14.574991 8.812201 3.173911 14.049363 6.090177 0.819056 14.080582 6.308665 2.601443 15.219492 6.790224 3.372832 13.318529 5.052150 0.630604 14.071488 5.377162 1.608702 14.725142 5.709053 2.363437 19.211910 4.239168 0.546616 18.487944 4.764250 1.464474 17.834839 5.260838 2.346653 18.248142 6.408743 0.701299 18.637384 6.343295 1.709623 18.108879 6.485429 3.053045 16.217001 7.517645 2.353979
82  20.697607 8.693111 0.570267 19.906487 8.519158 1.623740 18.984314 8.102695 2.656802 19.216940 10.314754 0.605023 18.621307 9.844611 1.606173 18.031698 9.365754 2.546615 16.118410 11.366641 2.147248 16.302013 10.062863 2.899772 16.438559 8.852400 3.169288 12.755201 9.915319 0.661235 13.384411 9.435220 2.369345 14.640092 8.825356 3.149230 14.109903 6.061999 0.637085 14.106503 6.269272 2.433376 15.220891 6.782714 3.322969 13.371771 5.032993 0.634288 14.103178 5.365598 1.567001 14.781915 5.730768 2.337089 19.242485 4.220128 0.588503 18.567566 4.758111 1.473569 17.888922 5.240372 2.368090 18.333889 6.351503 0.691339 18.726957 6.391634 1.781836 18.123495 6.474916 3.099994 16.286283 7.524657 2.370430
83  20.681425 8.697517 0.577566 19.954100 8.517589 1.628914 19.051504 8.096740 2.721472 19.236483 10.241900 0.590556 18.707830 9.792986 1.680796 18.121111 9.373953 2.585212 16.633455 11.264298 2.193066 16.631287 9.972992 2.949039 16.605682 8.758405 3.172499 12.734143 9.936734 0.614964 13.439067 9.468071 2.389692 14.673560 8.811279 3.137844 14.018867 6.061775 0.562886 14.137258 6.251126 2.362953 15.233762 6.751188 3.297042 13.337586 5.057988 0.605665 14.133337 5.413784 1.542610 14.840892 5.745536 2.299759 19.239845 4.220416 0.588704 18.584196 4.727016 1.485895 17.926994 5.209424 2.414664 18.555485 6.378331 0.764799 18.731880 6.317560 1.927533 18.117418 6.503610 3.170855 16.353973 7.503061 2.370551
84  20.708315 8.715084 0.605070 19.983143 8.576508 1.640722 19.124727 8.076145 2.713978 19.205336 10.230415 0.565007 18.782303 9.768733 1.752190 18.222780 9.355010 2.607026 17.056065 11.197686 2.083780 16.962511 9.911377 2.931801 16.725464 8.753663 3.162295 12.778958 9.916574 0.642220 13.466249 9.477100 2.345795 14.735478 8.832366 3.109528 14.083167 6.020696 0.614559 14.197389 6.263155 2.361593 15.287642 6.759799 3.282025 13.356568 5.047479 0.623016 14.165342 5.421792 1.508738 14.916220 5.754300 2.279279 19.238035 4.215815 0.591458 18.627270 4.723222 1.495665 18.041269 5.124182 2.419690 18.848124 6.240425 0.956955 18.847233 6.239349 2.284332 18.110415 6.644220 3.260653 16.438749 7.514668 2.374585
85  20.718977 8.654448 0.599484 20.028744 8.545993 1.651624 19.210106 8.105316 2.779068 19.237167 10.249188 0.527041 18.817966 9.825520 1.676260 18.249893 9.336522 2.655874 17.342865 11.092337 1.966273 17.154755 9.878449 2.846731 16.824961 8.765508 3.152770 12.751808 9.930511 0.644130 13.496298 9.452396 2.338180 14.767595 8.841015 3.091910 14.100005 6.028978 0.610913 14.263054 6.285241 2.338794 15.350417 6.780666 3.273463 13.342544 5.092660 0.591677 14.218157 5.438594 1.479703 14.946836 5.766994 2.247851 19.231073 4.235899 0.569176 18.635252 4.697020 1.549111 18.071724 5.178103 2.464633 19.857027 6.041441 1.920923 19.022827 6.156658 2.632676 18.108290 6.722717 3.380417 16.532501 7.529387 2.397516
86  20.743626 8.628658 0.572728 20.092514 8.539042 1.663050 19.269136 8.102812 2.805565 19.216326 10.278328 0.525688 18.865711 9.803895 1.723410 18.331331 9.322533 2.663484 17.575439 10.959079 1.790114 17.273287 9.875196 2.787021 16.923222 8.820888 3.136794 12.769558 9.922808 0.635009 13.520007 9.449455 2.348203 14.813596 8.861670 3.069851 14.079408 6.004378 0.583038 14.334203 6.274572 2.359951 15.413785 6.799966 3.274293 13.387162 5.063179 0.593198 14.317211 5.476408 1.465259 14.998783 5.806755 2.195525 19.268665 4.199743 0.589052 18.662428 4.709950 1.553600 18.126163 5.178154 2.440573 19.787954 5.903732 1.899332 19.277948 6.297002 3.050770 18.074736 6.790024 3.431104 16.639610 7.528999 2.382694
87  20.754438 8.618202 0.584621 20.187336 8.483116 1.748503 19.337395 8.061750 2.842486 19.215822 10.276868 0.549669 18.949221 9.787274 1.781550 18.409004 9.330248 2.710882 17.761053 10.742748 1.691421 17.442514 9.875517 2.679123 17.031971 8.858252 3.116995 12.751721 9.944171 0.597066 13.541927 9.471492 2.341856 14.854149 8.880275 3.048784 14.096395 5.991330 0.575160 14.370635 6.329715 2.331260 15.472022 6.797958 3.264409 13.419963 5.058541 0.653965 14.379222 5.523031 1.453813 15.082778 5.846003 2.216877 19.240274 4.189317 0.546373 18.702826 4.673713 1.557409 18.185448 5.155329 2.512329 20.249750 5.851706 2.418220 19.417416 6.334418 3.288664 18.089493 6.865268 3.515907 16.704067 7.524054 2.398423
88  20.764206 8.649493 0.592865 20.273621 8.475030 1.810858 19.405195 8.073882 2.855364 19.229219 10.282961 0.576177 18.980040 9.776098 1.737802 18.436926 9.375260 2.678342 18.030226 10.558183 1.470654 17.580086 9.865749 2.580323 17.144436 8.935714 3.055847 12.770886 9.909659 0.652495 13.550517 9.451126 2.297868 14.919798 8.867487 3.024012 14.087484 6.010435 0.556058 14.430905 6.327892 2.297708 15.543232 6.799533 3.265795 13.448872 5.059138 0.703306 14.410346 5.460814 1.531975 15.169103 5.815825 2.286832 19.247404 4.222397 0.593415 18.753159 4.679015 1.585975 18.256355 5.122369 2.515538 20.773882 5.972142 2.956480 19.569427 6.412040 3.549959 18.161518 6.893173 3.515135 16.818209 7.535195 2.366739
89  20.900852 8.730025 0.673260 20.382998 8.520699 1.962388 19.319561 8.056526 2.877970 19.231504 10.271622 0.542449 18.981953 9.803533 1.800757 18.531023 9.356277 2.717497 18.148897 10.403952 1.335005 17.712809 9.871315 2.481399 17.260607 9.008442 3.059855 12.776202 9.936132 0.622038 13.626473 9.501475 2.308754 14.968831 8.896030 2.999486 14.078953 5.989098 0.591122 14.518629 6.333383 2.315371 15.632025 6.801579 3.264373 13.461294 5.008477 0.924937 14.561979 5.403574 1.770001 15.341393 5.828038 2.442313 19.267452 4.220750 0.584773 18.807299 4.715422 1.588404 18.321264 5.165261 2.536374 21.010042 5.946622 3.304422 19.723591 6.452985 3.680005 18.299397 6.893996 3.545565 16.941141 7.537266 2.369232
90  21.390856 8.777855 1.267938 20.551022 8.497113 2.284704 19.433058 8.065198 3.007152 19.255606 10.308541 0.564986 19.081722 9.807290 1.779000 18.622808 9.317192 2.725724 18.332006 10.389548 1.212408 17.842590 9.888535 2.347195 17.373808 9.046616 3.015590 12.814584 9.925541 0.630048 13.697795 9.506690 2.246768 15.022382 8.879166 2.961097 14.102334 5.970654 0.592844 14.589262 6.316075 2.318805 15.704478 6.765103 3.252708 13.574663 4.893181 1.239070 14.708055 5.298153 2.030331 15.580160 5.776333 2.646621 19.255424 4.158777 0.538606 18.859400 4.659027 1.602363 18.411846 5.175636 2.570016 21.284834 5.971529 3.474977 19.901808 6.486415 3.713332 18.462021 6.870949 3.540954 17.047510 7.510962 2.348578
91  21.775049 8.682802 1.798779 20.730400 8.387982 2.720773 19.412127 7.993778 3.175214 19.248196 10.277096 0.556962 19.091988 9.825106 1.775723 18.683107 9.329423 2.742299 18.382936 10.149205 1.051283 17.911398 9.839149 2.297023 17.482662 9.128376 2.960755 12.765960 9.924536 0.647534 13.719501 9.469824 2.258036 15.087283 8.873503 2.912016 14.095046 5.986156 0.573207 14.592667 6.334682 2.287683 15.713656 6.750783 3.255802 13.863616 4.715915 1.576996 14.987926 5.224246 2.344631 15.916192 5.817850 2.798249 19.247780 4.165416 0.528389 18.876932 4.662500 1.633595 18.499184 5.147086 2.603053 21.506203 5.890795 3.564193 20.093988 6.396996 3.744537 18.672935 6.828059 3.547389 17.177906 7.524862 2.370529
92  22.051800 8.570751 2.308880 20.800497 8.296234 3.060786 19.430140 7.940320 3.285068 19.306665 10.296397 0.525753 19.198402 9.794455 1.740294 18.772474 9.317434 2.715851 18.575489 10.037515 0.870266 18.102236 9.816255 2.137259 17.651464 9.196663 2.920502 12.816648 9.923489 0.629667 13.788245 9.463885 2.243201 15.178230 8.874251 2.900827 14.131171 5.954996 0.584317 14.670842 6.321045 2.297503 15.778283 6.747594 3.256251 14.168174 4.547821 1.821152 15.306766 5.261202 2.525522 16.226883 5.842340 2.953450 19.205256 4.174594 0.583471 18.936527 4.653925 1.654415 18.560760 5.150710 2.623691 21.718636 5.825648 3.647782 20.280586 6.317714 3.742837 18.847979 6.759828 3.545763 17.269289 7.519297 2.371933
93  22.039270 8.324011 2.551255 20.837841 8.092838 3.153924 19.450554 7.894622 3.354637 19.292953 10.263320 0.553617 19.246443 9.765625 1.757818 18.858234 9.266479 2.699765 18.708319 9.953850 0.725399 18.224325 9.761141 1.980991 17.766575 9.307188 2.850436 12.770490 9.887367 0.640964 13.859687 9.442838 2.216907 15.239892 8.855384 2.838222 14.125392 5.962307 0.560889 14.724657 6.313802 2.310249 15.822464 6.727109 3.251544 14.575798 4.400459 2.066396 15.716285 5.119608 2.718320 16.590750 5.883862 3.051389 19.241751 4.182323 0.554298 18.964655 4.624352 1.681724 18.615158 5.124858 2.649497 21.889593 5.764723 3.699003 20.426638 6.268173 3.737756 19.026922 6.699354 3.549470 17.354557 7.493472 2.361079
94  22.272285 8.247653 2.913128 20.942020 8.054078 3.353938 19.522753 7.900772 3.383318 19.253393 10.284529 0.557361 19.271070 9.765730 1.690915 18.965008 9.238950 2.723526 18.821308 9.972871 0.558142 18.332628 9.747739 1.830482 17.918537 9.340404 2.741648 12.797932 9.873098 0.628554 13.948938 9.407128 2.194317 15.319640 8.840753 2.814978 14.115961 5.983302 0.589870 14.720634 6.308765 2.292862 15.864873 6.714827 3.208592 15.239466 4.114858 2.165707 16.145603 5.149139 2.779697 16.919479 5.933717 3.087945 19.301338 4.160589 0.561231 19.020374 4.644489 1.710027 18.708448 5.161390 2.632503 22.059761 5.682959 3.658350 20.632332 6.203938 3.702207 19.204052 6.669253 3.503936 17.473375 7.466815 2.360227
95  22.476400 8.207026 3.216654 21.044100 8.023539 3.447370 19.589968 7.874082 3.407056 19.295187 10.247458 0.561560 19.285109 9.735516 1.804244 19.009089 9.205580 2.716111 18.821033 10.021095 0.534946 18.353445 9.718543 1.834727 17.934380 9.328133 2.789286 12.807217 9.871568 0.623486 14.002762 9.393869 2.170661 15.402895 8.808055 2.769067 14.116452 5.954138 0.599656 14.766615 6.288144 2.319055 15.930956 6.677692 3.212827 15.778685 3.947158 2.237860 16.544077 5.063162 2.852223 17.155632 5.947104 3.127115 19.344553 4.099114 0.587987 19.065739 4.596859 1.726726 18.750397 5.133569 2.674791 22.240108 5.619717 3.647994 20.800142 6.153424 3.653563 19.406891 6.577095 3.483648 17.552586 7.460196 2.352159
96  22.712172 8.221779 3.353040 21.211935 8.020576 3.459751 19.730268 7.852689 3.386099 19.265348 10.259265 0.527454 19.282434 9.757514 1.812142 19.083788 9.204409 2.734514 18.831015 10.035567 0.556656 18.460001 9.686337 1.733739 17.986908 9.280991 2.760308 12.829873 9.859977 0.611777 14.069101 9.342090 2.090177 15.465082 8.730791 2.737402 14.133185 5.952429 0.589806 14.832131 6.263721 2.282351 15.964132 6.616656 3.181549 16.266172 3.836234 2.268767 16.933876 4.966800 2.875669 17.356634 5.984543 3.158164 19.383593 4.132187 0.629659 19.116209 4.664298 1.694646 18.824135 5.138676 2.679478 22.434540 5.516460 3.549217 20.992567 6.049316 3.598504 19.568666 6.494113 3.436126 17.675900 7.399228 2.359212
97  22.836542 8.232836 3.372019 21.356359 7.984128 3.479421 19.898537 7.827945 3.381903 19.251965 10.258672 0.544408 19.368021 9.668316 1.842692 19.135172 9.183514 2.700067 18.809929 10.024579 0.557446 18.432205 9.686794 1.773824 18.025656 9.247351 2.772243 12.804671 9.862742 0.633969 14.104013 9.284559 2.098097 15.500464 8.682056 2.731626 14.116963 5.936625 0.594727 14.825436 6.204636 2.293170 16.018953 6.554333 3.212709 16.777618 3.731171 2.294685 17.224035 4.957181 2.951121 17.524908 5.989299 3.190666 19.270735 4.171985 0.559761 19.159399 4.580546 1.755210 18.903730 5.080272 2.718100 22.609064 5.430135 3.529018 21.181919 5.942708 3.565460 19.759941 6.363690 3.445063 17.764164 7.341137 2.374251
98  22.990417 8.219294 3.379905 21.521612 7.970505 3.459413 20.047558 7.810204 3.354053 19.282362 10.287613 0.540077 19.314638 9.689863 1.820281 19.200953 9.136522 2.710888 18.850895 10.007558 0.560291 18.496094 9.639210 1.669037 18.084303 9.211330 2.762982 12.840096 9.846477 0.605214 14.161100 9.234111 2.011981 15.551355 8.617355 2.699351 14.135644 5.936814 0.574901 14.886561 6.179694 2.301775 16.075933 6.495825 3.188990 17.282385 3.676263 2.239507 17.484827 4.889006 2.981766 17.638302 5.946319 3.197544 19.298964 4.138601 0.580009 19.224516 4.567833 1.731705 18.988329 4.982219 2.693627 22.737886 5.289993 3.427492 21.334467 5.861276 3.502667 19.903870 6.277927 3.388482 17.862249 7.283324 2.383147
99  23.125397 8.201416 3.310257 21.636787 8.006145 3.378713 20.201277 7.798227 3.300455 19.282310 10.269605 0.579476 19.381342 9.658789 1.815667 19.251551 9.142556 2.730238 18.879004 9.996909 0.543244 18.410923 9.675562 1.636414 18.121471 9.219934 2.818691 12.803011 9.819504 0.611595 14.215452 9.158799 2.028520 15.611134 8.562953 2.708208 14.089825 5.953186 0.627863 14.867970 6.137722 2.296250 16.095078 6.440840 3.187498 17.614361 3.622891 2.232206 17.732349 4.842346 2.970680 17.743675 5.982264 3.218542 19.304560 4.123279 0.569779 19.228649 4.563297 1.764643 19.011808 5.015852 2.718387 22.892797 5.220074 3.357318 21.490543 5.755729 3.410201 20.061678 6.226583 3.352586 17.912806 7.260393 2.369288
100  23.345438 8.218882 3.243530 21.824326 8.029533 3.298786 20.376732 7.815143 3.263777 19.309757 10.243224 0.520061 19.387589 9.639874 1.786937 19.285353 9.113579 2.715853 18.885227 9.992447 0.594855 18.461266 9.680392 1.753156 18.167751 9.193966 2.783079 12.852597 9.701197 0.741378 14.294393 9.030336 2.027244 15.671319 8.481106 2.742056 14.116333 5.981596 0.615135 14.915021 6.110959 2.265787 16.141737 6.365953 3.169498 17.914770 3.684441 2.137608 17.907145 4.850379 2.937418 17.851568 5.955507 3.211577 19.285351 4.124100 0.567977 19.303017 4.568266 1.731893 19.097780 5.022368 2.707324 23.052649 5.138471 3.252821 21.658293 5.686528 3.332827 20.195450 6.162504 3.293922 18.000237 7.236638 2.358192
101  23.448433 8.254369 3.173278 21.933798 8.069657 3.215472 20.535933 7.823378 3.200803 19.310202 10.280827 0.568244 19.415604 9.689265 1.813035 19.368639 9.081370 2.688752 18.877609 9.942395 0.571967 18.479477 9.661437 1.691285 18.226400 9.157992 2.774030 12.919958 9.611382 0.873915 14.427638 8.931723 2.193547 15.840619 8.399194 2.860660 14.094542 5.934568 0.649388 14.935080 6.096534 2.291792 16.175123 6.351325 3.158510 18.176983 3.748812 2.026061 18.075365 4.847334 2.915356 17.956253 5.914163 3.216460 19.300112 4.166307 0.602832 19.328127 4.524304 1.795580 19.151680 4.996252 2.733674 23.154779 5.134821 3.159867 21.802156 5.597532 3.258369 20.334520 6.120232 3.244894 18.059969 7.189823 2.395805
102  23.641382 8.267335 3.004856 22.125807 8.077540 3.092833 20.684509 7.827957 3.142813 19.300501 10.270909 0.567467 19.460703 9.663179 1.756739 19.477049 9.063110 2.687107 18.906958 9.990019 0.552858 18.420868 9.603023 1.769629 18.291553 9.100745 2.771794 13.052814 9.586775 1.027596 14.608732 8.858072 2.375027 16.041512 8.333335 2.991073 14.100621 5.948325 0.615088 14.968783 6.071207 2.266072 16.211222 6.297555 3.137787 18.397671 3.795670 1.904807 18.236876 4.809737 2.853576 18.070141 5.827686 3.190380 19.324280 4.182838 0.570375 19.323725 4.493085 1.768972 19.253925 4.994515 2.700694 23.290497 5.107624 3.002546 21.938370 5.597642 3.149704 20.462845 6.072596 3.163667 18.137911 7.182857 2.364304
103  23.774347 8.292084 2.829018 22.288445 8.085356 2.973364 20.849401 7.848511 3.064997 19.274645 10.241197 0.590989 19.489029 9.632425 1.795777 19.522877 9.084489 2.670311 18.856279 10.007075 0.554425 18.549105 9.562119 1.790855 18.374952 9.083678 2.792274 13.314074 9.557427 1.191169 14.816078 8.818385 2.535671 16.261080 8.257840 3.111559 14.100126 5.965805 0.620062 14.994418 6.024136 2.303668 16.273289 6.235427 3.105538 18.560486 3.815035 1.822553 18.407331 4.755168 2.772745 18.154694 5.780424 3.186682 19.302912 4.175239 0.594735 19.379211 4.505585 1.801534 19.307707 4.968313 2.727205 23.456236 5.052195 2.871685 22.120895 5.511314 3.050513 20.640274 5.995901 3.113349 18.233301 7.154538 2.374496
104  23.967974 8.317475 2.600676 22.463856 8.118458 2.825593 21.024614 7.843310 2.964295 19.277393 10.265580 0.578815 19.570673 9.625280 1.783987 19.628223 9.037481 2.687523 18.880152 10.079510 0.571454 18.530947 9.559889 1.758565 18.451763 9.087950 2.806148 13.644104 9.513105 1.305590 15.053342 8.772939 2.693106 16.545406 8.191249 3.211903 14.100621 5.948325 0.615088 15.033381 6.006936 2.253232 16.333096 6.201149 3.083055 18.745300 3.879822 1.640985 18.544306 4.697127 2.678763 18.285461 5.665628 3.135749 19.344297 4.216812 0.604663 19.461317 4.520551 1.748793 19.418739 4.941853 2.729505 23.618046 4.987542 2.722180 22.244936 5.490946 2.925563 20.811060 5.968350 3.041029 18.370600 7.104494 2.382199
105  24.106846 8.349478 2.376058 22.657337 8.099569 2.679993 21.225567 7.837946 2.876132 19.292944 10.225472 0.554686 19.568811 9.667809 1.781459 19.713884 9.043605 2.655223 18.898880 9.964131 0.550598 18.586519 9.557035 1.777258 18.543531 9.007236 2.789911 13.939283 9.502607 1.519207 15.358397 8.708654 2.873846 16.831596 8.126870 3.301452 14.121032 5.962960 0.636691 15.084654 5.982709 2.253480 16.385956 6.151752 3.079090 18.896303 3.888669 1.524941 18.675245 4.632528 2.592666 18.402456 5.569534 3.127545 19.308651 4.153365 0.616340 19.524624 4.484852 1.745037 19.536978 4.943958 2.727096 23.801741 4.911213 2.555012 22.384010 5.445462 2.796959 20.957619 5.916685 2.959093 18.471104 7.085745 2.365144
106  24.248913 8.357278 2.104084 22.783609 8.125569 2.430211 21.379295 7.848828 2.741359 19.286434 10.273851 0.563337 19.628231 9.678938 1.737710 19.850100 9.014531 2.633639 18.889568 9.947108 0.552612 18.693802 9.533904 1.768097 18.666918 8.985726 2.768749 14.181599 9.474704 1.722290 15.624819 8.603891 3.030072 17.089808 8.036587 3.355654 14.141636 5.947073 0.605501 15.125066 5.943557 2.222936 16.431688 6.109929 3.035563 19.048054 3.934683 1.351998 18.796495 4.581832 2.454463 18.544294 5.455607 3.054083 19.293369 4.193130 0.557084 19.610329 4.501731 1.743554 19.631857 4.912556 2.699855 23.925632 4.832697 2.309015 22.573860 5.388379 2.647197 21.127935 5.863020 2.866968 18.552717 7.020920 2.353631
107  24.401232 8.372275 1.747761 22.966745 8.139036 2.205594 21.557415 7.842888 2.610175 19.310215 10.287290 0.541200 19.695530 9.665561 1.741915 19.926243 9.000943 2.571883 18.891676 9.923499 0.550843 18.773945 9.522484 1.772910 18.750154 8.969251 2.789938 14.529091 9.535275 1.896645 15.982271 8.687510 3.120080 17.443548 7.971774 3.415668 14.135533 5.933299 0.639831 15.157857 5.914650 2.194744 16.496880 6.053434 2.989117 19.164307 3.995511 1.202181 18.916046 4.515062 2.344857 18.657084 5.341512 2.998956 19.279430 4.188406 0.602688 19.653486 4.483893 1.758945 19.725092 4.946733 2.685152 24.081030 4.816975 2.100396 22.711306 5.313051 2.465057 21.304533 5.789832 2.763108 18.664865 6.996669 2.353265
108  24.442575 8.382130 1.380468 23.119520 8.162331 1.959296 21.747807 7.838394 2.482197 19.442463 10.307073 0.650738 19.782785 9.688392 1.743417 20.072237 8.939123 2.620814 18.904470 9.929179 0.552517 18.835411 9.508576 1.738774 18.880117 8.926984 2.776092 14.938608 9.667309 2.063612 16.311172 8.642509 3.315777 17.831203 7.886918 3.451214 14.141636 5.947073 0.605501 15.218702 5.886137 2.161527 16.571848 6.023335 2.954628 19.239161 4.037730 1.056935 19.010065 4.467780 2.212221 18.786427 5.221410 2.923813 19.297379 4.191936 0.645509 19.705238 4.448148 1.715102 19.843260 4.947979 2.683552 24.169947 4.791412 1.811315 22.838640 5.243145 2.290395 21.498083 5.740631 2.627710 18.818165 6.981503 2.305131
109  24.500921 8.454625 1.012053 23.225307 8.141916 1.691618 21.923061 7.810569 2.320706 19.650541 10.453649 0.904828 20.130247 9.653065 1.930949 20.226500 8.762716 2.729689 18.879930 9.946403 0.571822 18.878004 9.444479 1.784841 19.003531 8.906018 2.755734 15.364883 9.762935 2.226988 16.740496 8.656611 3.442580 18.212261 7.804936 3.464078 14.160452 5.937064 0.620043 15.255957 5.869241 2.172189 16.652262 5.970976 2.896120 19.326769 4.058554 0.924344 19.137838 4.417785 2.058431 18.905773 5.116025 2.868280 19.352232 4.116344 0.736961 19.782047 4.462177 1.685089 19.986610 4.952186 2.650537 24.287546 4.806354 1.468411 22.998711 5.263390 2.043453 21.674797 5.702802 2.489619 18.974562 6.952859 2.308449
110  24.508076 8.454413 0.653946 23.277615 8.157947 1.443509 22.063139 7.803062 2.167990 20.130960 10.524401 1.236344 20.517897 9.510502 2.144809 20.440752 8.493424 2.844311 18.833546 10.002321 0.515643 18.954636 9.459202 1.764036 19.153805 8.861724 2.721499 15.812965 9.775510 2.392041 17.093113 8.618950 3.515250 18.487911 7.692838 3.398446 14.161530 5.956600 0.593867 15.339781 5.855377 2.091495 16.752462 5.965459 2.855237 19.343327 4.007841 0.827884 19.203526 4.389291 1.972039 19.045912 5.104993 2.681289 19.390507 4.153418 0.675951 19.875883 4.495375 1.658469 20.092617 4.987295 2.620765 24.393276 4.755987 1.177230 23.134441 5.203852 1.747981 21.861193 5.656743 2.335498 19.107727 6.948205 2.249226
111  24.502670 8.356737 0.501601 23.298252 8.086530 1.363499 22.103237 7.663905 2.153288 20.860319 10.420881 1.588167 20.604763 9.411650 2.259212 20.587755 8.310610 2.912829 18.866241 9.938928 0.557315 19.036901 9.475370 1.736207 19.283958 8.820073 2.708544 16.217489 9.767264 2.452898 17.393641 8.555446 3.558560 18.771618 7.534918 3.407380 14.151750 5.902977 0.611237 15.396284 5.806737 2.104181 16.829603 5.929440 2.779558 19.289907 3.966587 0.787674 19.267445 4.337678 1.886341 19.116171 5.074536 2.615851 19.411076 4.182187 0.650486 19.938662 4.523002 1.647111 20.236130 4.990774 2.588576 24.488699 4.803004 0.768404 23.266079 5.201319 1.477555 22.048641 5.635116 2.144081 19.266893 6.883481 2.232648
112  24.467859 8.391627 0.535776 23.419392 8.054419 1.333209 22.219732 7.627867 2.211734 21.092752 10.427789 1.714884 20.998367 9.252636 2.544903 20.662512 8.095881 2.975027 18.899609 9.942499 0.554537 19.102352 9.486749 1.726114 19.386198 8.874408 2.699280 16.606377 9.760468 2.312133 17.738047 8.495379 3.556091 19.010355 7.409192 3.334040 14.180535 5.912587 0.624746 15.494946 5.772454 2.016583 16.943130 5.905408 2.695521 19.287588 3.940052 0.680366 19.273668 4.294134 1.792878 19.225689 5.000000 2.539132 19.385101 4.208630 0.650195 19.994255 4.475292 1.527150 20.335508 4.894957 2.596379 24.420013 4.723894 0.588962 23.254616 5.124483 1.373675 22.083279 5.495040 2.123789 19.443537 6.858656 2.207521
113  24.518011 8.366043 0.528522 23.510185 8.020081 1.390941 22.305334 7.592499 2.249737 21.792830 10.152552 2.212596 21.610289 8.906051 2.977133 20.770638 7.866469 3.081877 18.850321 9.931161 0.543272 19.137718 9.448053 1.752472 19.472092 8.815269 2.677511 16.977945 9.726553 2.109325 18.024508 8.470446 3.444340 19.169756 7.418771 3.290242 14.189883 5.872881 0.615771 15.574327 5.804367 2.022210 17.024666 5.878455 2.641584 19.234247 3.936277 0.630373 19.311897 4.256496 1.821526 19.286716 4.954293 2.551772 19.396027 4.204871 0.633705 20.008242 4.395442 1.535700 20.410126 4.832122 2.591207 24.394609 4.731383 0.553920 23.299519 5.112985 1.430553 22.176323 5.454858 2.165330 19.582191 6.825270 2.195688
114  24.565643 8.381671 0.503939 23.553322 8.015995 1.424815 22.390102 7.561359 2.273689 22.276495 9.863366 2.643060 21.768486 8.695984 3.173749 20.836100 7.777944 3.113470 18.878702 9.941126 0.544414 19.203180 9.447146 1.742422 19.489353 8.856724 2.700984 17.262333 9.717492 1.873483 18.131657 8.533240 3.312097 19.256243 7.409677 3.258359 14.195572 5.900257 0.615436 15.641269 5.796828 1.969530 17.048029 5.921371 2.604043 19.262442 3.932193 0.632429 19.292564 4.247223 1.778782 19.311207 4.940446 2.543056 19.401299 4.148685 0.565041 20.026173 4.373306 1.547717 20.459118 4.766295 2.617451 24.413902 4.695782 0.507610 23.368544 5.024151 1.425496 22.230072 5.400677 2.218351 19.671328 6.805011 2.212075
115  24.558945 8.376683 0.518325 23.585695 7.975958 1.448676 22.470119 7.529541 2.339040 22.727381 9.628778 3.064237 21.869257 8.650062 3.252029 20.932175 7.772129 3.149631 18.858725 9.937809 0.532464 19.191193 9.447317 1.721107 19.526899 8.895772 2.703591 17.534286 9.660260 1.629889 18.223434 8.602398 3.152912 19.228437 7.366916 3.302691 14.194484 5.880751 0.641628 15.651981 5.817276 1.971025 17.089869 5.915855 2.589518 19.258728 3.992124 0.618760 19.282419 4.241868 1.772185 19.329975 4.988352 2.505155 19.419165 4.177238 0.503847 19.940878 4.391703 1.429488 20.495195 4.698907 2.659474 24.404577 4.658382 0.592725 23.355322 4.994917 1.407592 22.265419 5.390481 2.248019 19.711617 6.809840 2.209559
116  24.576729 8.385548 0.554691 23.625847 8.062137 1.482986 22.497982 7.556284 2.359136 23.062393 9.586558 3.223910 22.000179 8.629510 3.195616 20.976721 7.843475 3.122305 18.882692 9.968775 0.532417 19.188482 9.456747 1.708547 19.515217 8.905662 2.676214 17.749687 9.588721 1.331829 18.229767 8.748778 2.956864 19.212648 7.572420 3.187829 14.205662 5.910357 0.600248 15.681458 5.838683 1.967023 17.125280 5.940346 2.568034 19.277733 3.957870 0.551727 19.290472 4.253168 1.758583 19.348398 4.976827 2.529993 19.583546 4.220030 0.479314 20.083231 4.396857 1.449104 20.501308 4.792341 2.667367 24.418987 4.677220 0.551042 23.419340 4.980415 1.415336 22.313917 5.391709 2.285513 19.756289 6.808785 2.212265
117  24.609583 8.380549 0.604327 23.690413 8.057884 1.562225 22.541607 7.567071 2.387731 23.309162 9.571832 3.290550 22.132492 8.708948 3.179376 21.110893 7.941625 3.123622 18.845804 9.976922 0.565430 19.240704 9.485864 1.713162 19.544086 8.937145 2.727049 17.952349 9.413502 1.074255 18.227745 8.824686 2.811503 19.198051 7.682748 3.262262 14.191554 5.910650 0.652594 15.716195 5.864912 1.934299 17.169886 5.975789 2.562952 19.270933 3.979368 0.576953 19.284655 4.254106 1.792374 19.359661 4.988577 2.526629 19.690750 4.134498 0.557263 20.339239 4.313438 1.743153 20.539364 4.880562 2.684151 24.426804 4.693208 0.551181 23.431854 4.972129 1.448600 22.339861 5.397217 2.322990 19.770361 6.844055 2.224586
118  24.611357 8.364468 0.591521 23.712349 8.066235 1.556328 22.585392 7.547161 2.422459 23.546015 9.595538 3.223313 22.322056 8.795408 3.115396 21.261869 8.057119 3.079836 18.905573 10.022914 0.624437 19.277943 9.509410 1.714666 19.628822 8.950656 2.694925 18.188231 9.384047 0.906258 18.313808 8.912161 2.596841 19.157110 7.816407 3.183758 14.203899 5.904592 0.658507 15.819623 5.933352 1.863242 17.242920 6.007088 2.511465 19.263083 3.974001 0.606559 19.326794 4.235377 1.755148 19.374666 4.967420 2.537794 20.180397 3.855808 0.953349 20.619406 4.237649 2.021031 20.623325 4.958771 2.811804 24.416164 4.665242 0.536442 23.475363 4.959695 1.473179 22.383430 5.379423 2.356917 19.866249 6.868050 2.208076
119  24.611746 8.360355 0.598187 23.760271 8.058178 1.608761 22.688118 7.523838 2.493976 23.739723 9.610421 3.110063 22.519146 8.826927 3.074530 21.447670 8.121776 3.065533 18.882408 9.956156 0.537035 19.318861 9.501643 1.707514 19.720163 8.943402 2.669720 18.465513 9.219144 0.657252 18.336313 8.940510 2.460420 19.201708 7.846165 3.157135 14.210894 5.896387 0.649240 15.896012 5.959550 1.823027 17.329613 6.037028 2.491942 19.263117 3.969173 0.624065 19.291466 4.291543 1.750492 19.373863 4.948622 2.576516 20.736345 3.522730 1.449865 20.929237 4.218284 2.332669 20.791351 5.198034 2.958083 24.416271 4.712974 0.533871 23.502071 4.975998 1.507305 22.447550 5.369164 2.389205 19.977337 6.854943 2.208191
120  24.662012 8.359614 0.609101 23.820162 8.030991 1.596598 22.756588 7.506778 2.509768 23.983217 9.615387 2.964184 22.726627 8.895836 2.935759 21.647148 8.185919 3.018368 18.890652 9.909496 0.528011 19.358450 9.494568 1.702024 19.767574 8.917879 2.634891 18.613937 9.308993 0.486818 18.419443 8.930479 2.409039 19.248934 7.859134 3.153643 14.230192 5.903844 0.627276 16.002443 5.981346 1.771305 17.403938 6.037485 2.451992 19.258041 3.946203 0.576874 19.297764 4.278668 1.782277 19.448269 4.958046 2.530623 21.287313 3.360252 1.882229 21.245268 4.257501 2.665790 20.870226 5.342281 3.074928 24.416250 4.707817 0.569680 23.554630 4.974973 1.523430 22.554295 5.397985 2.465311 20.090353 6.868874 2.217291
121  24.670628 8.344280 0.600600 23.888170 8.011397 1.659899 22.839092 7.449048 2.565265 24.172384 9.619522 2.916695 22.908834 8.934252 2.890873 21.814508 8.224589 2.992837 18.893738 9.920373 0.531909 19.379749 9.501485 1.706175 19.852438 8.931733 2.602962 18.636612 9.325278 0.553828 18.501207 8.887765 2.396836 19.370632 7.854756 3.140082 14.343347 5.891981 0.611966 16.128433 5.961800 1.786999 17.507658 6.024114 2.474098 19.273960 3.961361 0.574106 19.338383 4.282033 1.768006 19.504925 4.942156 2.544768 22.105930 3.336008 2.529259 21.528992 4.388631 2.926172 20.955967 5.418776 3.172622 24.429226 4.659365 0.519498 23.610481 4.988266 1.606709 22.609829 5.395165 2.493260 20.188499 6.829470 2.218035
