# Supplementary material for: Kinematics of male Eupalaestrus weijenberghi (Araneae, Theraphosidae) locomotion on different substrates and inclines
Source: PeerJ. 2019 Sep 26;7:e7748. doi: 10.7717/peerj.7748 (PMC6766366; doi:10.7717/peerj.7748)
Supplement: Supplemental Information 1 [file peerj-07-7748-s001.zip › Silva-Pereyra et al 2019 - Supplementary document - Kinematic data/623v12.3d]

1  16.809351 10.487038 0.522254 17.304535 10.878253 1.637979 18.170938 11.126647 2.585916 16.646038 8.917788 3.113845 17.929813 9.582753 2.959180 19.041925 10.290451 2.967622 21.652985 8.408787 0.378283 21.341484 8.966866 1.515503 21.050102 9.571070 2.353993 22.597387 9.455406 0.742172 22.506788 9.755570 2.650547 21.516479 10.801996 3.223008 26.303244 12.817906 0.277931 24.682465 12.677649 1.566487 23.367760 12.539954 2.392564 21.029222 15.016102 0.346201 21.132120 14.352852 1.557277 21.050957 13.877245 2.189990 20.625294 15.512833 0.379142 20.194632 14.879271 1.348381 19.909988 14.091028 2.182042 15.793199 13.618077 3.726542 17.297785 13.143140 3.491872 18.683296 12.720903 3.150770 20.797735 11.799049 2.201661
2  16.957186 10.590367 0.362863 17.249800 10.862557 1.685783 18.123716 11.084010 2.645769 16.509140 8.894182 3.003284 17.814457 9.554856 2.872040 18.917263 10.252623 2.913002 21.617773 8.438857 0.388008 21.279892 8.973847 1.523460 21.044682 9.537391 2.332564 22.587362 9.389104 0.687083 22.509966 9.716601 2.468081 21.540869 10.705856 3.192514 26.319878 12.756157 0.317735 24.636368 12.649775 1.565656 23.359406 12.514581 2.362278 20.985748 15.062275 0.340420 21.075994 14.367936 1.454420 21.075392 13.835917 2.234010 20.623652 15.524456 0.338659 20.161411 14.868106 1.363264 19.819595 14.142465 2.209889 17.130814 12.824265 3.609035 17.155909 13.143365 3.447237 18.583195 12.729070 3.160018 20.737894 11.733604 2.228851
3  16.906450 10.626533 0.366379 17.198343 10.897844 1.668803 18.046587 11.081449 2.659388 16.360649 8.859452 2.821116 17.670803 9.537910 2.745256 18.765039 10.189843 2.850077 21.601563 8.448035 0.396029 21.262716 9.022961 1.527414 20.956709 9.562594 2.342199 22.638973 9.300358 0.555904 22.449089 9.666179 2.283396 21.579172 10.559632 3.138400 26.227346 12.771494 0.329652 24.637754 12.605842 1.553673 23.301598 12.428502 2.317104 20.968214 15.064772 0.337517 21.121979 14.332764 1.567243 20.957258 13.824428 2.182828 20.618465 15.497008 0.407715 20.221128 14.837370 1.383754 19.828615 14.156261 2.223211 15.625918 13.727113 3.616572 17.069002 13.163154 3.388935 18.471701 12.760538 3.129096 20.651310 11.741446 2.229418
4  16.905346 10.657717 0.352040 17.175127 10.896042 1.664867 17.992641 11.078495 2.692126 16.196600 8.897869 2.571553 17.546253 9.531206 2.580763 18.652756 10.171217 2.756433 21.623281 8.427621 0.414108 21.216274 8.927933 1.465960 20.894287 9.534458 2.358462 22.649160 9.134154 0.421669 22.416016 9.630696 2.208371 21.550217 10.490299 3.102978 26.222286 12.796130 0.335718 24.547539 12.597673 1.489337 23.240240 12.398038 2.280615 20.967714 15.059203 0.308734 21.081272 14.383426 1.474516 21.183279 13.741309 2.369190 20.599501 15.532835 0.317134 20.159336 14.845774 1.393754 19.848257 14.132983 2.253564 15.543726 13.846511 3.553645 16.985477 13.252795 3.357400 18.375765 12.787041 3.121434 20.595110 11.694282 2.207823
5  16.930862 10.625964 0.348152 17.150740 10.878633 1.665757 17.963480 11.131618 2.672732 16.059193 8.922105 2.390193 17.417717 9.554121 2.474076 18.501886 10.167220 2.681080 21.612429 8.467143 0.407871 21.233120 8.966462 1.448687 20.816437 9.542468 2.340667 22.647860 8.982029 0.379908 22.392555 9.593753 2.181542 21.519480 10.479541 3.098962 26.277266 12.758262 0.383482 24.481104 12.615490 1.408723 23.170696 12.396134 2.257339 20.973549 15.098787 0.259605 21.056000 14.380148 1.484133 21.028700 13.740225 2.281693 20.618002 15.516034 0.371167 20.195791 14.856591 1.387879 19.800478 14.178793 2.266257 15.489773 13.970778 3.454551 16.919575 13.365437 3.299353 18.319727 12.852314 3.079021 20.527317 11.699458 2.228616
6  16.913027 10.646438 0.354194 17.111471 10.910522 1.644681 17.896612 11.166611 2.701066 15.903520 8.957150 2.205558 17.312244 9.560404 2.363037 18.415134 10.137514 2.633247 21.610422 8.445242 0.404117 21.144779 8.915353 1.569080 20.775927 9.545515 2.350362 22.664791 8.984015 0.378921 22.376259 9.609207 2.150265 21.468328 10.450155 3.083353 26.288311 12.739031 0.356365 24.445009 12.596753 1.429070 23.140474 12.383344 2.246555 21.006920 15.077280 0.365603 21.078741 14.308404 1.507616 21.144043 13.713979 2.378389 20.587433 15.579106 0.330787 20.125549 14.876044 1.436059 19.754208 14.124208 2.271496 15.406945 14.111520 3.368554 16.849737 13.437361 3.239703 18.211163 12.922656 3.052913 20.480947 11.706964 2.229418
7  16.944651 10.629206 0.368832 17.081318 10.931271 1.656028 17.840614 11.181478 2.706135 15.857375 9.007928 2.103400 17.226938 9.614675 2.272625 18.319738 10.110118 2.606366 21.572828 8.430848 0.375912 21.121639 8.930311 1.494850 20.740988 9.521929 2.332739 22.677351 9.008104 0.371786 22.339136 9.558656 2.163172 21.428049 10.446014 3.090595 26.267090 12.563002 0.385416 24.382648 12.543664 1.435293 23.107008 12.340497 2.242242 20.998911 15.055850 0.364149 21.020662 14.305392 1.455262 21.158478 13.714595 2.414306 20.552887 15.619711 0.464641 20.043720 14.902533 1.500934 19.772856 14.159826 2.300821 15.342511 14.194700 3.280359 16.792791 13.542199 3.151083 18.143717 12.995131 2.999232 20.434336 11.711584 2.218296
8  16.939327 10.657643 0.396735 17.064688 10.949958 1.640852 17.753981 11.213741 2.711569 15.813136 9.005177 1.975809 17.120672 9.622372 2.150198 18.230066 10.141825 2.540048 21.560682 8.403578 0.364970 21.077736 8.967673 1.490541 20.682888 9.489966 2.315314 22.665340 8.998830 0.328116 22.299509 9.536995 2.157070 21.399021 10.439311 3.072197 26.264784 12.427650 0.557047 24.330305 12.470779 1.515955 22.977221 12.326549 2.332789 21.035593 14.978476 0.332319 21.026028 14.358352 1.467696 21.112562 13.697501 2.389313 20.508917 15.671634 0.784520 19.945463 14.911869 1.721042 19.755484 14.049035 2.478384 15.307878 14.301695 3.148868 16.694462 13.607118 3.060921 18.039856 13.068725 2.957095 20.398558 11.699153 2.221112
9  16.934736 10.644417 0.347966 17.023640 10.948854 1.661295 17.718367 11.248812 2.673258 15.884012 8.999917 1.781407 17.125025 9.572021 2.021114 18.146744 10.139007 2.449952 21.611233 8.400224 0.332006 21.067638 8.951303 1.499701 20.673069 9.485896 2.292450 22.658718 9.004744 0.319256 22.279268 9.510315 2.165653 21.364031 10.408635 3.063962 26.256517 12.354724 0.814444 24.322948 12.292128 1.687875 22.900448 12.281600 2.477646 21.014431 15.035049 0.348314 21.012613 14.334311 1.543109 21.114788 13.708025 2.388492 20.248363 15.748001 1.033118 19.779154 14.920763 1.977220 19.649052 13.885977 2.650140 15.227858 14.331241 2.969541 16.619930 13.660366 2.949577 17.983423 13.082397 2.916664 20.351242 11.705654 2.231633
10  16.935307 10.663667 0.344142 16.972818 10.965751 1.679786 17.701422 11.209044 2.706937 15.890285 8.936985 1.450601 17.091585 9.622355 1.838245 18.102966 10.091331 2.377159 21.583975 8.369177 0.362299 21.063530 8.909581 1.512531 20.632845 9.502775 2.300067 22.683840 8.990468 0.347852 22.285908 9.525427 2.206760 21.349058 10.370770 3.110610 26.130983 12.296146 1.077134 24.224384 12.261625 1.941837 22.746677 12.267694 2.624841 20.998852 14.991415 0.362726 20.918184 14.385663 1.524829 21.073402 13.683713 2.383216 19.898829 15.840586 1.357643 19.610748 14.900141 2.236883 19.494602 13.770318 2.795773 15.131153 14.368930 2.821508 16.515945 13.682084 2.858928 17.882608 13.070431 2.861066 20.284058 11.652035 2.237932
11  16.965065 10.677950 0.417344 16.977852 10.954010 1.695112 17.686544 11.174185 2.726372 15.908774 8.907585 1.135415 17.089708 9.508049 1.699869 18.010487 10.041456 2.314357 21.602665 8.346770 0.335540 21.062977 8.939869 1.450518 20.610430 9.514875 2.293299 22.681597 8.994857 0.351950 22.246098 9.554976 2.114449 21.345573 10.357729 3.111366 25.964891 12.320669 1.265938 24.104465 12.266703 2.093138 22.597610 12.277027 2.770482 21.025494 15.010195 0.351794 20.839870 14.416250 1.500151 20.988567 13.677410 2.387976 19.529366 15.926015 1.658311 19.292574 14.814954 2.438738 19.381701 13.624043 2.931828 14.965549 14.349371 2.616842 16.429846 13.657099 2.744088 17.765900 13.066346 2.810151 20.199780 11.654760 2.249451
12  17.038481 10.753483 0.386614 16.961391 10.944956 1.656236 17.651823 11.182233 2.733964 15.981924 8.928330 0.790085 17.162607 9.539543 1.515480 17.969496 10.001857 2.201377 21.551580 8.407495 0.375706 21.081633 8.897434 1.487515 20.548201 9.499442 2.283778 22.633389 8.984769 0.359903 22.246975 9.579049 2.135124 21.275581 10.297906 3.098214 25.781158 12.373241 1.439428 23.893959 12.275057 2.271122 22.396297 12.270582 2.908902 21.010078 14.976700 0.371289 20.823597 14.382827 1.515662 20.941088 13.691641 2.374160 19.005142 15.904797 2.080300 18.989599 14.617560 2.730597 19.281275 13.485787 3.036770 14.879167 14.322475 2.386668 16.281946 13.672236 2.595515 17.645411 13.078627 2.735199 20.134634 11.667935 2.259069
13  17.095943 10.702179 0.433180 16.953716 10.930644 1.682801 17.617981 11.164869 2.759280 16.223963 8.950994 0.441219 17.096249 9.516229 1.340658 17.895048 9.944551 2.109489 21.565832 8.383059 0.334073 20.990250 8.885447 1.470755 20.528749 9.451686 2.296807 22.687489 9.001697 0.368512 22.209131 9.547769 2.134928 21.248808 10.277267 3.100911 25.576931 12.482134 1.578045 23.686655 12.275227 2.437243 22.207430 12.252598 3.001110 21.032127 14.979880 0.375603 20.882111 14.326442 1.483571 20.853458 13.702893 2.363664 18.571371 15.801560 2.447996 18.725603 14.484205 2.948981 19.152552 13.313601 3.124354 14.813538 14.325009 2.059740 16.179323 13.664948 2.391794 17.502161 13.092299 2.650869 20.077539 11.655384 2.282653
14  17.132479 10.734757 0.464805 16.920378 10.954555 1.666249 17.570898 11.138137 2.746740 16.220015 9.026231 0.403996 17.096136 9.480453 1.347026 17.854652 9.962398 2.133089 21.563309 8.423868 0.372693 20.980997 8.893950 1.482958 20.499228 9.476096 2.292644 22.684361 9.019181 0.347937 22.200180 9.531222 2.136579 21.215694 10.280832 3.044059 25.398489 12.542658 1.691184 23.521275 12.309986 2.599930 22.027702 12.242690 3.122670 20.996868 14.985853 0.302285 20.831337 14.313389 1.458138 20.839407 13.683957 2.391396 18.118921 15.737361 2.800394 18.594757 14.318451 3.118716 19.064150 13.277122 3.203725 14.743823 14.342082 1.718184 16.099665 13.674996 2.198231 17.413509 13.106078 2.550674 19.977093 11.668081 2.256621
15  17.178488 10.698182 0.423582 16.919693 10.935404 1.661267 17.546312 11.136419 2.784589 16.252594 8.987445 0.439554 17.036648 9.534618 1.328319 17.822939 9.943784 2.144914 21.587345 8.381327 0.356418 20.938692 8.893863 1.445315 20.450705 9.467288 2.268000 22.673304 8.973705 0.365374 22.127028 9.531050 2.119692 21.191784 10.242082 3.056741 25.162937 12.628857 1.815126 23.258753 12.446918 2.728981 21.796740 12.252012 3.197132 21.002226 15.074679 0.343331 20.848227 14.336796 1.456048 20.791061 13.708988 2.387024 17.810118 15.635177 3.044344 18.348730 14.294048 3.257035 18.984934 13.252290 3.225220 14.776739 14.407521 1.406982 16.033003 13.723433 1.965989 17.302214 13.144376 2.455974 19.917984 11.704103 2.261480
16  17.197771 10.741186 0.429899 16.907890 10.925339 1.642792 17.466541 11.132439 2.779147 16.266773 9.005506 0.405788 17.036552 9.488544 1.358982 17.776276 9.930714 2.184262 21.578819 8.357697 0.375582 20.944490 8.874310 1.447044 20.400734 9.459709 2.281791 22.666895 9.003637 0.346168 22.114763 9.562243 2.067021 21.097740 10.264688 3.050549 24.969381 12.706606 1.944044 23.081097 12.428971 2.869080 21.594917 12.221578 3.272611 20.969883 15.040771 0.407357 20.835924 14.336862 1.449328 20.711523 13.736651 2.408513 17.525215 15.534206 3.147308 18.189476 14.376211 3.239117 16.681986 13.603293 2.372192 15.565044 14.349942 1.316798 15.918016 13.851599 1.840639 17.194141 13.202015 2.373567 19.857500 11.684110 2.286711
17  17.189686 10.798805 0.375144 16.878035 10.925379 1.669023 17.411358 11.133432 2.781434 16.213234 8.994047 0.438284 16.997906 9.478971 1.358738 17.725790 9.905488 2.196645 21.609814 8.283463 0.476027 20.855776 8.852229 1.547789 20.321611 9.486017 2.290192 22.677443 9.020415 0.328660 22.071314 9.568733 2.090467 21.060684 10.286724 3.058762 24.741615 12.763396 2.044750 22.937178 12.544615 2.945230 21.376949 12.242300 3.314248 20.960831 15.024940 0.366683 20.859959 14.330173 1.441515 20.690897 13.732869 2.350715 17.222198 15.505854 3.159177 17.991692 14.254065 3.268569 18.770073 13.281185 3.214607 14.812696 14.428247 0.836085 15.927849 13.816067 1.623354 17.100712 13.186322 2.262683 19.812107 11.657061 2.296107
18  17.202425 10.787331 0.367480 16.826860 10.906755 1.616310 17.364695 11.137056 2.780299 16.218866 9.024448 0.413845 16.942476 9.497325 1.369140 17.687849 9.921055 2.235688 21.499704 8.086677 0.839955 20.734831 8.731849 1.796714 20.229071 9.479649 2.458343 22.647291 8.991412 0.384665 22.045631 9.546298 2.068792 21.034403 10.250733 3.042972 24.521158 12.843507 2.160752 22.684891 12.555337 3.069091 21.128832 12.234567 3.365567 20.915432 15.004146 0.368722 20.762232 14.315074 1.445071 20.554235 13.740264 2.378581 17.021379 15.468924 3.207796 17.819782 14.246435 3.264475 18.602962 13.316286 3.194044 14.902823 14.374756 0.479222 15.897097 13.797763 1.415035 17.031080 13.204452 2.170206 19.723545 11.667750 2.283689
19  17.114775 10.803843 0.387359 16.752089 10.910174 1.658568 17.310093 11.148136 2.764867 16.216909 8.981434 0.443612 16.928308 9.469270 1.414662 17.601343 9.914146 2.262209 21.367765 7.949311 1.130467 20.573967 8.771134 2.022588 20.011110 9.541116 2.608056 22.688377 8.972798 0.408405 22.020699 9.550063 2.044915 20.971741 10.216908 3.017737 24.245779 12.922369 2.279186 22.436085 12.511147 3.168225 20.881250 12.180690 3.393943 20.983681 15.022573 0.337224 20.711248 14.346588 1.448303 20.517958 13.769526 2.363233 16.771387 15.446648 3.208866 17.659765 14.278611 3.193022 18.467913 13.364528 3.115533 14.996457 14.385018 0.332527 15.875062 13.791033 1.342487 16.929237 13.192986 2.182992 19.617224 11.671641 2.279483
20  16.968033 10.830951 0.496303 16.632156 10.945841 1.705267 17.227573 11.152005 2.787714 16.221220 8.995160 0.450060 16.849512 9.475197 1.427428 17.532585 9.920117 2.293663 21.029593 7.828690 1.414664 20.277309 8.772386 2.264339 19.770357 9.630330 2.768953 22.672245 8.962997 0.393158 21.925034 9.491072 2.073387 20.936579 10.149089 3.032227 23.956081 12.963394 2.346439 22.161274 12.477582 3.273004 20.605433 12.146726 3.409563 20.947145 15.035679 0.343460 20.670511 14.374993 1.443070 20.435669 13.752851 2.394073 16.579449 15.486170 3.189428 17.489201 14.346400 3.132677 18.347380 13.427809 3.069198 14.956953 14.350403 0.358939 15.826859 13.786529 1.415042 16.858353 13.175850 2.210135 19.523912 11.650397 2.267334
21  16.593472 10.871141 0.772485 16.373201 11.018397 1.904360 17.183790 11.229990 2.889058 16.199659 9.013480 0.477192 16.790237 9.505070 1.462339 17.443119 9.927978 2.309273 20.630850 7.719146 1.635788 19.945930 8.803231 2.454678 19.479122 9.741985 2.865519 22.687790 9.000075 0.330655 21.917679 9.509030 2.067219 20.866594 10.138474 3.009081 23.654922 13.001974 2.401013 21.876356 12.467551 3.349526 20.363752 12.117418 3.405033 20.955025 15.006363 0.383808 20.601810 14.383438 1.411916 20.357552 13.721571 2.308420 16.426094 15.507520 3.114121 17.329651 14.383338 3.056479 18.176579 13.484075 3.032341 14.972086 14.371795 0.357133 15.794869 13.813652 1.395563 16.763622 13.139508 2.266248 19.403416 11.664095 2.271639
22  15.884542 10.899223 1.118739 16.183641 11.123749 2.269499 17.203222 11.326348 3.052248 16.200472 8.990534 0.481721 16.740032 9.490617 1.468792 17.354738 9.940170 2.393430 20.111816 7.681086 1.796570 19.549547 8.812824 2.555907 19.210127 9.847782 2.951709 22.704885 8.987974 0.361665 21.882231 9.494988 2.050962 20.802696 10.110446 2.991730 23.377949 13.113351 2.403621 21.677204 12.507742 3.345057 20.160929 12.089351 3.378799 20.922503 15.039682 0.361238 20.623547 14.269210 1.341952 20.298899 13.751213 2.313671 16.233210 15.575500 3.002763 17.199783 14.467240 2.976900 18.036844 13.552015 2.973098 14.973724 14.399144 0.339842 15.710999 13.795966 1.400453 16.667553 13.152955 2.288995 19.283106 11.676944 2.290120
23  15.398526 11.007935 1.632919 15.950943 11.251951 2.620405 17.231689 11.394279 3.162621 16.186634 8.995973 0.459505 16.696091 9.495201 1.503099 17.273417 9.953735 2.391794 19.611872 7.718479 1.897788 19.225729 8.896891 2.623704 18.967127 9.971251 2.975679 22.685087 8.989178 0.358570 21.827482 9.472659 2.027536 20.748167 10.112982 2.956050 23.066729 13.234971 2.340255 21.402906 12.557758 3.343344 19.942118 12.102093 3.387321 20.960613 15.008732 0.359276 20.544764 14.278625 1.397082 20.215233 13.753226 2.336658 16.076406 15.617463 2.898737 17.036247 14.529962 2.893344 16.234289 13.594889 1.918659 15.486058 14.487226 0.772397 15.621722 13.897088 1.500309 16.586216 13.163909 2.395549 19.168100 11.659767 2.280656
24  15.009063 11.011018 2.102258 15.809814 11.256342 2.900005 17.227400 11.432863 3.245080 16.157291 8.997821 0.457153 16.633854 9.476563 1.518890 17.176926 9.951713 2.421412 19.124956 7.743869 1.978900 18.881559 8.957897 2.682310 18.784067 10.114758 3.004812 22.702246 8.982741 0.368342 21.783720 9.468535 2.011217 20.702391 10.140850 2.965272 22.767218 13.378096 2.266063 21.193403 12.642076 3.322157 19.749905 12.125905 3.380324 20.921762 14.972521 0.384769 20.534346 14.334016 1.362503 20.143572 13.793622 2.314981 15.926403 15.666817 2.835410 16.873631 14.580171 2.874197 17.729185 13.698493 2.925892 14.966923 14.364431 0.361948 15.587784 13.830108 1.477760 16.491652 13.166355 2.431490 19.060692 11.747956 2.256240
25  14.670182 11.119977 2.571654 15.799800 11.367337 3.245905 17.222481 11.480803 3.330517 16.192265 8.986672 0.424963 16.611094 9.501446 1.485244 17.080252 9.974585 2.436563 18.711967 7.881824 1.983356 18.599777 9.115418 2.728120 18.621746 10.177287 3.017699 22.674469 8.984095 0.357110 21.779631 9.544691 1.974645 20.638950 10.161523 2.873870 22.455809 13.532312 2.128237 21.009546 12.756853 3.296741 19.601881 12.163705 3.365540 20.951725 14.960855 0.405061 20.486902 14.315845 1.335385 20.082113 13.795541 2.317704 15.735822 15.745909 2.763110 16.711485 14.659465 2.789959 17.621332 13.743751 2.898741 14.978975 14.393789 0.341436 15.487591 13.873158 1.483723 16.411402 13.184841 2.482298 18.910040 11.755208 2.280152
26  14.300588 11.235404 2.937670 15.716081 11.413787 3.382936 17.170332 11.515818 3.363244 16.153688 9.053594 0.387653 16.566137 9.516368 1.506628 17.037296 9.984859 2.455082 18.382288 7.974696 2.012708 18.398592 9.173113 2.756115 18.480347 10.318417 3.048083 22.673321 8.962027 0.371511 21.743008 9.521499 1.960932 20.590111 10.154736 2.877326 22.164469 13.667940 1.985521 20.837782 12.855994 3.256793 19.464476 12.219994 3.346103 20.948851 14.981932 0.378072 20.421749 14.353971 1.359794 20.009176 13.854447 2.287870 15.589307 15.774842 2.675166 16.604568 14.692359 2.738915 17.471741 13.812733 2.879522 14.945918 14.374496 0.333464 15.428709 13.868798 1.522300 16.337936 13.182575 2.521799 18.824566 11.805736 2.300932
27  14.092195 11.285239 3.303303 15.602722 11.417048 3.485181 17.070833 11.563993 3.421431 16.176929 9.061232 0.398357 16.502506 9.517998 1.515015 16.944098 10.013306 2.460825 18.086166 8.098518 1.956365 18.216721 9.249510 2.757899 18.345173 10.353775 3.062002 22.679844 8.941319 0.359533 21.729574 9.523111 1.970976 20.576006 10.111334 2.807840 21.860691 13.747177 1.878165 20.693132 12.987031 3.257746 19.325235 12.267797 3.337920 20.992298 14.990558 0.408464 20.403324 14.385355 1.348652 19.935696 13.848827 2.272132 15.470360 15.857686 2.597459 16.509789 14.732212 2.633815 17.326946 13.870711 2.837851 14.909955 14.406025 0.419712 15.358524 13.836786 1.546723 16.239374 13.172588 2.560896 18.705545 11.821859 2.311603
28  13.951070 11.328919 3.576225 15.513924 11.449888 3.651100 16.367527 11.809005 3.326420 16.164391 9.014508 0.408600 16.457479 9.512378 1.539971 16.875402 10.020115 2.443240 17.837540 8.237885 1.880645 18.108242 9.285016 2.713080 18.176979 10.385900 3.109869 22.678875 8.923807 0.385150 21.684689 9.553974 1.940959 20.476246 10.122138 2.745544 21.534117 13.880960 1.701273 20.515079 13.066724 3.218618 19.247242 12.267895 3.341455 20.941412 15.003362 0.401092 20.391281 14.432897 1.359482 19.899158 13.878338 2.257337 15.342323 15.918312 2.527800 16.320030 14.809006 2.618044 17.204367 13.920895 2.779492 14.919665 14.397615 0.377291 15.350305 13.859125 1.575918 16.150806 13.183291 2.591507 18.603283 11.878017 2.315393
29  13.789167 11.333161 3.744543 15.340345 11.467653 3.660562 16.752762 11.582880 3.405838 16.165770 9.054783 0.382769 16.349882 9.544818 1.542848 16.797226 10.015605 2.456485 17.606741 8.342916 1.784573 17.869181 9.412313 2.656566 18.047918 10.366728 3.060034 22.588810 8.932938 0.372055 21.651815 9.570352 1.909803 20.436817 10.208549 2.740242 21.343548 13.852683 1.524384 20.465246 13.135403 3.101523 19.214964 12.332213 3.339189 20.970955 14.968090 0.447857 20.298254 14.450339 1.386207 19.824400 13.891376 2.233413 15.232071 15.986549 2.463745 16.183533 14.834263 2.579494 17.089191 13.959334 2.760682 14.974331 14.374540 0.360902 15.320783 13.904912 1.548474 16.110430 13.224433 2.620893 18.481293 11.889087 2.294675
30  13.608692 11.341708 3.850268 15.193084 11.445936 3.694301 16.570925 11.618586 3.405251 16.155718 9.045147 0.417197 16.355654 9.521250 1.567548 16.691212 10.118908 2.480654 17.427822 8.515833 1.624357 17.700726 9.495744 2.577844 17.964085 10.347737 3.012382 22.615887 8.955313 0.371256 21.595407 9.580345 1.915524 20.356016 10.250220 2.733098 21.121906 13.833887 1.329823 20.421518 13.204614 2.977126 19.165388 12.405993 3.327811 20.945564 14.979395 0.377584 20.271303 14.457197 1.376589 19.750692 13.885962 2.217991 15.099915 16.026712 2.427508 16.093006 14.907745 2.494007 16.962349 14.041927 2.722354 14.951669 14.381669 0.400605 15.296880 13.899339 1.587503 16.031664 13.217385 2.657596 18.387125 11.924456 2.272105
31  13.477338 11.364799 3.907387 15.047813 11.433825 3.695941 16.404972 11.589383 3.350944 16.214602 9.032631 0.417492 16.268135 9.567977 1.527965 16.625216 10.080093 2.497981 17.288267 8.683272 1.387637 17.611917 9.467570 2.443391 17.843483 10.307243 2.945946 22.605999 8.954970 0.394214 21.531792 9.616522 1.846303 20.325468 10.283991 2.674990 20.934372 13.847031 1.143943 20.385014 13.274146 2.791806 19.203751 12.493031 3.295597 20.968935 14.989125 0.404480 20.218897 14.497348 1.368994 19.675753 13.899250 2.194341 15.009942 16.051304 2.326554 15.973411 14.971659 2.452990 16.864626 14.108128 2.683018 14.946321 14.391169 0.353387 15.199689 13.897593 1.568275 15.931923 13.226483 2.655386 18.274385 11.934017 2.268465
32  13.297327 11.350218 3.924366 14.884087 11.486863 3.685280 16.224247 11.613891 3.363220 16.196692 9.053415 0.392119 16.221230 9.560872 1.539982 16.567123 10.123413 2.483299 17.145407 8.872077 1.197767 17.508810 9.506165 2.296707 17.768270 10.296572 2.884893 22.658133 8.944799 0.359702 21.542305 9.614113 1.860198 20.243528 10.290681 2.613685 20.683455 13.882126 0.812425 20.330095 13.325435 2.556567 19.232502 12.582722 3.253750 20.961941 15.034157 0.400938 20.214922 14.468772 1.325908 19.625732 13.939712 2.152754 14.850450 16.108416 2.259640 15.850606 15.018868 2.417449 16.737520 14.160138 2.663342 14.922702 14.420119 0.391732 15.151610 13.942858 1.576541 15.870950 13.233845 2.656966 18.194029 11.999808 2.263030
33  13.139530 11.340685 3.961578 14.709682 11.489047 3.701161 16.044168 11.634132 3.321005 16.160629 9.078615 0.419560 16.189569 9.565188 1.536579 16.467035 10.143292 2.507648 16.994349 8.928474 1.033553 17.345333 9.515389 2.160981 17.665028 10.256037 2.812667 22.618196 8.934398 0.390740 21.449827 9.657016 1.803973 20.182835 10.318743 2.553183 20.589447 13.933390 0.582755 20.311413 13.394121 2.335503 19.257040 12.705825 3.178677 20.945877 15.016061 0.393217 20.176537 14.543273 1.310427 19.573927 13.934303 2.116787 14.737755 16.183516 2.160351 15.721217 15.079636 2.364422 16.627335 14.200625 2.596369 14.948641 14.441332 0.410397 15.126512 13.940993 1.578411 15.822284 13.261282 2.664386 18.089254 12.023263 2.217135
34  12.972525 11.388267 3.928724 14.547190 11.542340 3.653991 15.870357 11.640732 3.311983 16.160904 9.074526 0.417952 16.127649 9.618197 1.546840 16.400642 10.156658 2.517094 16.895420 9.078811 0.890379 17.271818 9.563731 2.018725 17.555035 10.243088 2.727686 22.642952 8.952829 0.421205 21.377636 9.696219 1.753262 20.112339 10.364100 2.485793 20.493143 14.065688 0.308053 20.235746 13.470600 2.185307 19.266674 12.809079 3.099135 20.945477 15.021500 0.398493 20.091469 14.563704 1.286169 19.463087 13.958926 2.087367 14.640119 16.185034 2.049450 15.616119 15.089753 2.240783 16.495916 14.268918 2.524999 14.911696 14.436039 0.428524 15.055590 13.932308 1.589520 15.723440 13.260982 2.710924 18.013502 12.044783 2.223086
35  12.802422 11.424101 3.910744 14.369010 11.585492 3.619060 15.717945 11.644158 3.272896 16.160238 9.053781 0.421696 16.070349 9.658395 1.556455 16.315922 10.180541 2.477356 16.768974 9.199018 0.692790 17.107458 9.607553 1.734108 17.461889 10.175070 2.644611 22.631170 8.913107 0.406474 21.299955 9.711781 1.707641 20.053699 10.380017 2.430879 20.466822 14.110854 0.310416 20.167229 13.452572 2.179199 19.166851 12.829645 3.095129 20.958197 15.008021 0.426907 20.069992 14.538279 1.267576 19.433247 13.953472 2.030486 14.576349 16.234446 1.941117 15.499056 15.165723 2.192066 16.425167 14.307811 2.495312 14.904910 14.434584 0.350389 15.059422 13.960467 1.593865 15.679012 13.304870 2.707819 17.896469 12.070067 2.188627
36  12.658626 11.472629 3.878664 14.154915 11.591359 3.555589 15.563839 11.676963 3.229072 16.171329 9.063725 0.428971 16.043447 9.626679 1.515838 16.242413 10.218320 2.479693 16.645765 9.271859 0.478051 17.078558 9.667754 1.683810 17.329021 10.136268 2.537923 22.635807 8.962720 0.415522 21.282143 9.691833 1.713834 19.964853 10.392145 2.347842 20.442657 14.075253 0.280783 20.106245 13.454355 2.142006 19.056982 12.810039 3.075666 20.944767 15.016768 0.395705 20.115530 14.528412 1.264007 19.351030 14.002439 2.049803 14.532644 16.305229 1.770997 15.444285 15.203732 2.108185 16.313877 14.397675 2.445067 14.907196 14.435747 0.374085 15.000486 13.977036 1.611717 15.608722 13.320895 2.717927 17.806417 12.078112 2.195009
37  12.533325 11.472539 3.832393 14.037215 11.643418 3.495648 15.391313 11.687504 3.181861 16.123976 9.032088 0.409311 16.067366 9.602288 1.533887 16.158575 10.224305 2.481040 16.657030 9.347842 0.413710 17.044779 9.678077 1.633166 17.268906 10.091011 2.552435 22.620258 8.952514 0.387146 21.215466 9.710525 1.629743 19.936401 10.383037 2.334068 20.468664 14.092877 0.305285 20.053459 13.428462 2.123011 19.008657 12.816658 3.065320 20.951687 14.987352 0.412572 20.060369 14.501917 1.275705 19.299900 13.978581 2.022546 14.455866 16.275906 1.571444 15.401346 15.239696 1.946187 16.225176 14.464825 2.363818 14.916631 14.423011 0.383474 14.982618 13.987794 1.641887 15.536097 13.348374 2.751254 17.747433 12.094463 2.201927
38  12.361398 11.556878 3.713248 13.873167 11.644813 3.431459 15.305227 11.707749 3.151335 16.158560 9.021359 0.436293 15.980929 9.577166 1.529784 16.115498 10.253470 2.473820 16.657339 9.302112 0.399689 17.037191 9.748864 1.606403 17.267662 10.198899 2.501507 22.644260 8.959946 0.404669 21.205326 9.722405 1.615813 19.862642 10.419612 2.293870 20.477472 14.079169 0.311837 20.003572 13.418728 2.138530 18.998287 12.829264 3.085416 20.929543 14.989996 0.388856 20.035057 14.519195 1.240134 19.263037 14.008451 2.008292 14.421236 16.301449 1.295427 15.310524 15.303374 1.815858 16.154514 14.504026 2.275450 14.921702 14.414977 0.346719 14.948879 13.989928 1.646749 15.494473 13.367915 2.758004 17.696018 12.103501 2.204554
39  12.233819 11.560581 3.611688 13.772369 11.670633 3.348215 15.157170 11.739256 3.115217 16.143209 8.992260 0.429463 16.004356 9.566038 1.551414 16.102209 10.226933 2.453509 16.657631 9.324779 0.390401 16.976313 9.766304 1.527617 17.221281 10.176355 2.506567 22.602594 8.947075 0.395930 21.201561 9.751534 1.610506 19.838751 10.463127 2.254753 20.431011 14.127128 0.280704 19.998487 13.434938 2.155992 18.951797 12.890418 3.066191 20.948799 14.979379 0.406806 19.995922 14.553222 1.227099 19.253515 14.016513 2.047879 14.461974 16.348152 1.085800 15.329331 15.335460 1.686445 15.411816 14.277886 1.374537 15.090239 14.729642 0.875012 14.852901 14.033293 1.674026 15.462089 13.411203 2.792045 17.652082 12.163864 2.219421
40  12.150364 11.641823 3.525153 13.684493 11.709861 3.271311 15.083034 11.789431 3.089401 16.187389 9.011068 0.421125 16.013691 9.599648 1.511513 16.077877 10.263141 2.463442 16.627296 9.363913 0.349318 17.041952 9.807740 1.590285 17.196508 10.229913 2.502083 22.635807 8.962720 0.415522 21.155117 9.798601 1.587343 19.856707 10.470889 2.277115 20.446451 14.091583 0.290614 19.963985 13.429765 2.161436 18.959040 12.882368 3.072153 20.911503 14.999094 0.407535 19.950436 14.584374 1.259036 19.262026 14.027220 1.999822 14.564508 16.320389 0.910867 15.314909 15.405107 1.545744 16.051014 14.647822 2.155705 14.913445 14.414783 0.342743 14.839837 14.044492 1.627273 15.424586 13.447238 2.788302 17.573936 12.200649 2.211709
41  12.047567 11.671298 3.467263 13.577442 11.781045 3.239977 15.012639 11.809983 3.049652 16.158731 9.031297 0.422431 15.985506 9.601576 1.526797 16.054188 10.278858 2.463140 16.622738 9.329295 0.370631 17.002598 9.779478 1.575528 17.195980 10.248342 2.463095 22.583651 9.074005 0.429156 21.098785 9.882914 1.589468 19.826149 10.522973 2.261581 20.420734 14.114231 0.275141 19.936426 13.454759 2.102585 18.891068 12.966084 3.082978 20.934502 14.987785 0.432118 19.994297 14.575593 1.293635 19.267488 14.058528 2.015601 14.658145 16.293642 0.567744 15.350184 15.421114 1.453295 16.052544 14.688759 2.063381 14.906213 14.397368 0.338153 14.859329 14.083994 1.670479 15.411948 13.480358 2.797129 17.575264 12.255480 2.229876
42  11.945656 11.717679 3.407151 13.512123 11.807119 3.178344 14.923285 11.832501 3.030132 16.182560 9.031101 0.443591 15.985314 9.638947 1.549784 16.057062 10.274199 2.458521 16.644148 9.325891 0.338796 17.018744 9.878902 1.560271 17.171713 10.291442 2.470824 22.556808 9.180412 0.453044 21.082750 10.000152 1.623374 19.783627 10.607595 2.335989 20.416544 14.118258 0.269233 19.900600 13.472914 2.150877 18.879986 13.051353 3.048210 20.866367 15.025273 0.440410 19.880363 14.627529 1.332591 19.219408 14.104682 2.065703 14.728182 16.273373 0.378657 15.377247 15.478348 1.319040 15.956458 14.693563 2.038113 14.908711 14.386168 0.390822 14.827071 14.055071 1.697704 15.343431 13.460910 2.799764 17.529547 12.270464 2.194584
43  11.854846 11.691695 3.317741 13.427094 11.765143 3.131836 14.859179 11.830358 3.002088 16.207762 9.042083 0.443099 15.900556 9.692695 1.553643 16.010237 10.276550 2.451319 16.623251 9.345550 0.354785 16.995615 9.838198 1.561741 17.105181 10.267999 2.493652 22.503157 9.299863 0.488619 21.035360 10.104459 1.714848 19.703348 10.699914 2.453827 20.453861 14.094951 0.286550 19.883986 13.487766 2.138017 18.808937 13.065151 3.074783 20.858513 15.123950 0.678411 19.807606 14.712237 1.512936 19.064812 14.165633 2.197579 14.767401 16.291153 0.371418 15.365110 15.462588 1.289661 15.918741 14.743369 2.018282 14.916684 14.406385 0.394080 14.794502 14.109983 1.726715 15.333296 13.482800 2.785450 17.460852 12.307871 2.232714
44  11.767082 11.678345 3.276940 13.357993 11.775887 3.070814 14.759408 11.849376 2.963148 16.184044 9.011260 0.452866 15.908011 9.654011 1.498240 15.965933 10.296202 2.445523 16.644218 9.351399 0.367106 17.001455 9.848393 1.582572 17.105698 10.313642 2.469000 22.440418 9.396100 0.621645 20.896616 10.205425 1.855823 19.589550 10.771568 2.580394 20.403666 14.100952 0.294418 19.801317 13.529018 2.078853 18.794535 13.133243 3.091475 20.665415 15.244590 0.860026 19.674427 14.780490 1.749320 18.929098 14.176254 2.370813 14.769053 16.313316 0.341124 15.323425 15.519784 1.280123 15.761991 14.720990 2.017540 15.004203 14.421860 0.383110 14.772489 14.097750 1.682299 15.300413 13.515732 2.814168 17.378687 12.330601 2.248198
45  11.664762 11.646071 3.103359 13.215694 11.778068 3.009930 14.673964 11.861856 2.933184 16.166203 9.029411 0.454903 15.904332 9.685412 1.535004 15.895840 10.316856 2.462925 16.651421 9.307929 0.377214 16.960657 9.863108 1.572023 17.086105 10.312090 2.478667 22.270452 9.472976 0.722193 20.742882 10.232565 2.006154 19.444448 10.783508 2.705869 20.431940 14.100329 0.292024 19.777096 13.514713 2.092523 18.740707 13.165854 3.055941 20.627562 15.380313 1.302782 19.525707 14.889853 2.005548 18.681759 14.201504 2.531226 14.767460 16.323547 0.357572 15.230434 15.500600 1.308810 15.772115 14.713072 2.058872 15.156805 14.399161 0.368162 14.787367 14.066028 1.633669 15.216463 13.490555 2.795796 17.348354 12.373054 2.304600
46  11.546440 11.676686 2.958856 13.165595 11.776746 2.904245 14.531863 11.925421 2.892644 16.209227 9.076568 0.452164 15.789341 9.744297 1.529814 15.893486 10.361880 2.511694 16.650717 9.344706 0.389526 16.957376 9.879870 1.607339 17.014723 10.359411 2.487977 22.111351 9.516337 0.816309 20.646872 10.227810 2.094317 19.302240 10.836256 2.801045 20.427250 14.098599 0.314424 19.788546 13.559699 2.067255 18.725849 13.185082 3.076399 20.360468 15.498661 1.627263 19.359705 14.863255 2.277530 18.470297 14.138066 2.744548 14.797990 16.346655 0.354951 15.274656 15.522702 1.337075 15.763655 14.790852 2.195582 15.312753 14.389888 0.390221 14.715821 14.073483 1.651134 15.168789 13.548448 2.777910 17.275438 12.396339 2.255468
47  11.479042 11.625389 2.773572 13.004012 11.760513 2.798004 14.467162 11.862671 2.829474 16.123842 9.065494 0.606309 15.741771 9.813168 1.665000 15.814242 10.426965 2.554647 16.671576 9.341856 0.397875 16.933594 9.908834 1.618340 17.019352 10.318062 2.442635 21.957848 9.586084 0.899371 20.507738 10.275952 2.204291 19.146006 10.889743 2.858562 20.469091 14.138317 0.328209 19.691549 13.517930 2.079837 18.673428 13.218803 3.082872 20.167885 15.584594 1.922215 19.034124 14.900709 2.524124 18.233610 14.081992 2.880300 14.785242 16.314716 0.394927 15.242643 15.560347 1.317056 15.726708 14.821246 2.184604 15.463989 14.362246 0.328979 14.730895 14.117393 1.593476 15.119485 13.604078 2.805990 17.252604 12.393953 2.291130
48  11.371290 11.550167 2.476420 12.920981 11.722193 2.608699 14.380883 11.866065 2.735141 16.056656 8.927482 0.869114 15.643599 9.758578 1.825038 15.802894 10.559519 2.672069 16.655514 9.359322 0.377145 16.906097 9.855028 1.682826 16.963530 10.344691 2.463300 21.832527 9.614159 1.008905 20.365551 10.320102 2.349509 19.035416 10.939429 2.968812 20.420294 14.044682 0.341773 19.704248 13.580503 2.071880 18.662439 13.272608 3.073544 19.791296 15.721478 2.203419 18.781628 14.900387 2.729498 17.991911 14.036578 2.975293 14.813848 16.247181 0.325977 15.190411 15.539514 1.331617 15.641664 14.767132 2.166871 15.529382 14.335999 0.278368 14.710047 14.130879 1.521129 15.066256 13.571268 2.761194 17.188145 12.420280 2.274909
49  11.281418 11.508162 2.179130 12.820184 11.683862 2.379369 14.261926 11.832413 2.608426 15.859926 8.924789 1.198820 15.633656 9.787324 2.075414 15.840139 10.731734 2.794718 16.651114 9.320621 0.385115 16.910633 9.879745 1.642779 16.899458 10.361232 2.487685 21.691549 9.675460 1.204233 20.241079 10.363858 2.515312 18.881411 11.025847 3.085629 20.439243 14.056223 0.379268 19.685406 13.570066 2.083814 18.641069 13.335609 3.093932 19.379194 15.878496 2.401948 18.451538 14.913980 2.896510 17.719093 13.991923 3.028212 14.778144 16.272249 0.316320 15.178689 15.548443 1.388041 15.669428 14.766698 2.175631 15.519884 14.317308 0.292104 14.742832 14.114649 1.447927 15.019579 13.569493 2.741144 17.123503 12.446051 2.257400
50  11.233900 11.468171 1.799461 12.769423 11.640368 2.213103 14.150805 11.851466 2.486328 15.600657 8.896029 1.387766 15.495342 9.839817 2.268709 15.721876 10.918576 2.901150 16.624504 9.359266 0.361400 16.864473 9.901596 1.588820 16.876289 10.395284 2.467918 21.502529 9.684323 1.439214 20.065142 10.380498 2.643215 18.641783 11.128671 3.177732 20.456247 14.086789 0.370356 19.647335 13.634697 2.050584 18.573635 13.370461 3.085107 18.919880 16.026920 2.487627 18.072710 14.971429 2.950288 17.476736 13.960555 3.061127 14.748710 16.308849 0.337741 15.149283 15.537030 1.351590 15.608637 14.784246 2.195456 15.427862 14.266414 0.304542 14.682106 14.156890 1.459882 14.987365 13.549690 2.755157 17.060787 12.484991 2.272852
51  11.180751 11.408163 1.452770 12.652802 11.627841 1.966015 14.036106 11.849260 2.375182 15.175327 9.026896 1.657876 15.274876 10.005891 2.483565 15.630117 11.087593 2.975049 16.593679 9.339726 0.375572 16.835266 9.891166 1.626834 16.784431 10.401843 2.452425 21.315645 9.772746 1.617355 19.860567 10.492713 2.898730 18.419989 11.239941 3.235805 20.425726 14.026630 0.372667 19.591049 13.696143 2.018176 18.505417 13.469480 3.058077 18.445913 16.229744 2.582722 17.713907 15.031058 2.967011 17.219456 13.943439 3.075674 14.766492 16.252211 0.336373 15.095088 15.551313 1.374659 15.525115 14.788753 2.221396 15.169202 14.221904 0.449053 14.640852 14.024090 1.637406 15.027699 13.495048 2.855114 16.990303 12.509651 2.277047
52  11.212256 11.407981 1.129712 12.546597 11.656802 1.779513 13.905030 11.857464 2.260417 14.791184 9.102240 1.910694 14.997477 10.141113 2.645487 15.555458 11.229187 3.024546 16.647121 9.361297 0.393904 16.753284 9.905293 1.579208 16.691710 10.436767 2.437249 21.014944 9.794233 1.787298 19.600224 10.530242 3.007185 18.170527 11.343127 3.308843 20.388401 14.078212 0.413540 19.555124 13.688244 2.005316 18.454575 13.492021 3.009998 18.014479 16.272224 2.557522 17.370728 15.058937 2.976614 17.042131 13.935604 3.083142 14.798027 16.259052 0.347177 15.042226 15.578414 1.441547 15.430633 14.826440 2.266777 14.832381 14.203237 0.616411 14.406892 13.983687 2.004442 15.037047 13.385413 2.961071 16.892653 12.545090 2.250087
53  11.228934 11.380333 0.850495 12.460470 11.619174 1.587087 13.754901 11.845050 2.173533 14.372175 9.174732 2.231475 14.803489 10.264944 2.819206 15.434892 11.317995 3.089125 16.647762 9.328895 0.383503 16.729980 9.948690 1.617499 16.613659 10.481715 2.429442 20.772120 9.816930 1.912969 19.313719 10.635717 3.080025 17.926313 11.433050 3.318205 20.411058 14.115917 0.348203 19.472094 13.725490 2.038915 18.388494 13.549288 3.029918 17.595335 16.322760 2.527917 17.087191 15.028919 2.964339 16.852879 13.886988 3.053149 14.786197 16.274019 0.291677 14.995406 15.587308 1.467541 15.328154 14.833900 2.319714 14.173948 14.286110 1.062565 14.032007 13.871613 2.156535 15.029455 13.294107 3.064045 16.724194 12.576009 2.239865
54  11.217682 11.392828 0.496953 12.368084 11.642264 1.369253 13.614405 11.852907 2.096414 13.982446 9.240376 2.507764 14.604009 10.396593 2.928689 15.319680 11.436958 3.094214 16.644506 9.330773 0.363137 16.656610 9.952263 1.610071 16.544127 10.555808 2.405412 20.487530 9.859205 1.976466 19.060293 10.644549 3.163799 17.729277 11.519257 3.293544 20.409504 14.056035 0.274984 19.411362 13.759021 1.987120 18.290916 13.557746 2.974277 17.234135 16.349815 2.468540 16.859076 15.060069 2.919005 16.669056 13.873847 3.043074 14.790705 16.284433 0.358104 14.919817 15.565538 1.438695 15.210385 14.852554 2.348604 13.522270 14.412016 1.338422 13.846735 13.791351 2.513111 14.983697 13.220845 3.117778 16.641132 12.592424 2.211413
55  11.244043 11.431717 0.394914 12.368033 11.660780 1.321013 13.542372 11.879390 2.058445 13.685672 9.375318 2.681328 14.455974 10.474331 3.013519 15.215873 11.502386 3.130558 16.642687 9.359168 0.334691 16.611280 9.946542 1.547707 16.463959 10.519856 2.407259 20.174398 9.873518 2.019991 18.807440 10.741102 3.225136 17.478443 11.585881 3.321741 20.408379 14.019375 0.331007 19.396990 13.784791 1.978090 18.236887 13.526059 2.980999 16.901518 16.339546 2.316100 16.626627 15.079107 2.897994 16.517616 13.876604 3.021968 14.801544 16.284887 0.345733 14.815699 15.592557 1.444296 15.116533 14.820584 2.323161 12.995906 14.390904 1.721823 13.632720 13.736897 2.790861 14.923901 13.191099 3.157684 16.525028 12.595584 2.187608
56  11.218152 11.470091 0.386233 12.278593 11.687292 1.377522 13.450796 11.866130 2.122866 13.435313 9.416089 2.847055 14.295808 10.484503 3.073781 15.119533 11.488462 3.123717 16.630915 9.327366 0.361820 16.533005 9.955093 1.549396 16.404009 10.511561 2.369191 19.900358 9.876801 2.044454 18.536512 10.835310 3.299497 17.177509 11.695560 3.354914 20.391607 14.037662 0.384797 19.367586 13.793855 2.012670 18.201994 13.535907 2.896917 16.621336 16.331257 2.212851 16.459833 15.063406 2.839346 16.399305 13.875582 3.019597 14.774607 16.288780 0.374386 14.782701 15.636614 1.487523 15.108229 14.788759 2.285626 12.591702 14.283187 2.094684 13.523243 13.633167 3.011793 14.872817 13.143192 3.203017 16.379793 12.636438 2.205005
57  11.215843 11.417382 0.401431 12.231740 11.704680 1.424821 13.405684 11.885955 2.180220 13.138539 9.509697 3.025336 14.114582 10.538583 3.088219 15.002604 11.470845 3.117581 16.612885 9.349522 0.373583 16.537119 10.041483 1.607618 16.313568 10.512623 2.383182 19.610874 9.891504 2.070844 18.351629 10.814418 3.301169 17.000784 11.759204 3.355777 20.401035 14.011384 0.363323 19.344219 13.809416 1.966471 18.187950 13.545530 2.869299 16.378448 16.264071 2.087213 16.325127 15.058181 2.833229 16.300777 13.911144 3.028537 14.764681 16.318504 0.373206 14.803710 15.576388 1.484907 14.977615 14.858990 2.366311 12.285699 14.252005 2.528551 13.421934 13.535866 3.246762 14.814056 13.146921 3.247547 16.326571 12.657816 2.228941
58  11.223388 11.455572 0.390264 12.192280 11.712567 1.419478 13.310657 11.886928 2.228905 12.831036 9.504400 3.092978 13.931551 10.560311 3.098594 14.847947 11.433899 3.105548 16.581598 9.370708 0.369216 16.475473 9.951413 1.575160 16.258232 10.521067 2.388302 19.390175 9.870703 2.070890 18.143070 10.819566 3.395947 16.839640 11.834287 3.342812 20.408154 14.015590 0.462321 19.341824 13.791116 1.916152 18.172274 13.606507 2.871554 16.217762 16.216038 2.045904 16.143005 15.052183 2.753636 16.199959 13.930076 3.044555 14.779871 16.283983 0.370475 14.740299 15.619132 1.506030 14.881357 14.858679 2.382305 12.059260 14.071850 2.888740 13.302456 13.453413 3.422272 14.725022 13.150072 3.280436 16.253860 12.677442 2.209193
59  11.268277 11.401695 0.411228 12.132615 11.675658 1.441587 13.245649 11.859521 2.282368 12.603660 9.504148 3.136097 13.741407 10.471264 3.090053 14.715843 11.343972 3.113680 16.619051 9.350671 0.384872 16.409069 9.925509 1.588236 16.206429 10.524249 2.415701 19.102436 9.901045 2.020519 17.934740 10.811674 3.344953 16.665684 11.883322 3.345894 20.464306 14.022200 0.436093 19.316181 13.782941 1.912695 18.147316 13.579246 2.841089 16.001875 16.216066 1.922837 16.028646 15.080781 2.674434 16.088251 13.917253 3.011580 14.775208 16.308899 0.365352 14.708883 15.663391 1.473815 14.824017 14.889300 2.394550 11.894573 13.955101 3.216991 13.258221 13.434107 3.517972 14.663008 13.136755 3.315573 16.139359 12.672901 2.206993
60  11.189482 11.434081 0.405930 12.094061 11.687493 1.501194 13.196695 11.869674 2.329463 12.435087 9.516830 3.119709 13.585739 10.444580 3.067224 14.602569 11.292438 3.070952 16.622120 9.334223 0.377863 16.393873 9.920840 1.572628 16.137472 10.517634 2.417428 18.812401 9.916622 1.964792 17.733782 10.898655 3.318091 16.539141 11.910570 3.338635 20.448114 14.011769 0.445330 19.260811 13.807323 1.926502 18.077030 13.599147 2.835413 15.879868 16.199299 1.757822 15.922349 15.135532 2.583586 16.008190 14.022349 3.026843 14.769343 16.293577 0.378297 14.670142 15.665289 1.452767 14.748346 14.888955 2.388489 11.758860 13.892659 3.402923 13.209368 13.407688 3.610732 14.577685 13.141537 3.326366 16.066126 12.678283 2.223606
61  11.228205 11.420355 0.422082 12.037429 11.631106 1.499650 13.091805 11.861993 2.389998 12.299869 9.447468 3.082255 13.441957 10.408540 3.017604 14.443394 11.233202 3.040207 16.588892 9.349200 0.384648 16.374157 9.872628 1.610703 16.067196 10.456931 2.430831 18.578882 9.983140 1.826311 17.628687 10.874455 3.342282 16.414421 11.929491 3.309682 20.425682 14.002344 0.341839 19.205168 13.819633 1.921694 18.051708 13.641995 2.775020 15.653430 16.169853 1.539798 15.752012 15.157155 2.493282 15.889931 14.110198 2.964242 14.737488 16.312300 0.406291 14.626718 15.663974 1.467532 14.651569 14.908107 2.396299 11.592509 13.855399 3.590603 13.076917 13.380466 3.647457 14.451012 13.116168 3.323157 15.953140 12.675304 2.216626
62  11.206767 11.431281 0.434435 11.982723 11.648952 1.524304 13.043144 11.872175 2.436883 12.187704 9.405706 3.071506 13.284599 10.315294 2.916104 14.320716 11.162298 3.023460 16.598391 9.329660 0.382105 16.331129 9.902006 1.571061 15.986689 10.495316 2.379681 18.359026 10.021728 1.744448 17.503698 10.859482 3.314407 16.320673 11.951284 3.279125 20.404488 14.000825 0.313740 19.139334 13.827496 1.912531 17.983253 13.661597 2.774168 15.575685 16.160051 1.430386 15.639100 15.187351 2.351822 15.788069 14.167022 2.912981 14.790346 16.297190 0.313781 14.546422 15.657466 1.492616 14.554848 14.927377 2.404320 11.453556 13.786011 3.725246 12.922528 13.361578 3.725519 14.276062 13.143628 3.336317 15.831886 12.693021 2.216667
63  11.170087 11.445829 0.410935 11.952086 11.589968 1.556501 12.960232 11.825650 2.443214 11.993100 9.280680 2.945716 13.145960 10.246555 2.887702 14.158544 11.105105 2.955652 16.616266 9.326299 0.390285 16.268347 9.879274 1.557179 15.930157 10.494170 2.384596 18.160450 10.028752 1.624977 17.408501 10.798670 3.177516 16.244709 11.897985 3.286685 20.410839 13.999854 0.347482 19.118477 13.834244 1.844857 17.940546 13.645329 2.743062 15.445443 16.065666 1.268826 15.551104 15.188233 2.245962 15.675097 14.223837 2.831309 14.722969 16.261852 0.295465 14.489154 15.643367 1.475234 14.460617 14.896542 2.380519 11.254153 13.749449 3.801806 12.721271 13.362634 3.713907 14.111593 13.135748 3.300357 15.737428 12.648968 2.194932
64  11.203794 11.401169 0.440242 11.854794 11.579313 1.596766 12.876344 11.777731 2.479986 11.897984 9.228127 2.857951 13.005605 10.117463 2.765667 14.008409 11.033490 2.911524 16.646517 9.341108 0.422736 16.244400 9.882399 1.539980 15.842906 10.506022 2.335501 17.962206 10.158844 1.491781 17.336185 10.789984 3.151405 16.104136 11.900824 3.273338 20.381208 14.037197 0.338132 19.089329 13.846320 1.818143 17.867519 13.631201 2.691517 15.311631 15.991896 1.062570 15.430727 15.271183 2.164039 15.587118 14.285868 2.772801 14.757205 16.296005 0.309683 14.405655 15.635866 1.428715 14.327765 14.927359 2.388032 11.027236 13.683398 3.840069 12.511003 13.395289 3.667232 13.899360 13.147313 3.308890 15.614003 12.650380 2.204757
65  11.210822 11.428225 0.399888 11.827442 11.587428 1.612435 12.810294 11.780473 2.504095 11.721214 9.147371 2.814206 12.876983 10.068545 2.732202 13.848702 10.959705 2.833291 16.575199 9.351755 0.401123 16.220121 9.837420 1.554576 15.772450 10.452694 2.351319 17.802662 10.196712 1.406479 17.209969 10.749790 3.022513 16.046202 11.841949 3.276722 20.405420 14.006856 0.350476 18.993753 13.835143 1.795439 17.771318 13.617121 2.653929 15.215104 15.950562 0.834787 15.343185 15.248013 1.965450 15.493158 14.387755 2.674432 14.742244 16.268045 0.298262 14.307273 15.666469 1.471068 14.251456 14.946845 2.374143 10.802918 13.634238 3.824327 12.285924 13.373921 3.611174 13.695621 13.154838 3.262554 15.480331 12.644141 2.198971
66  11.175772 11.416858 0.429832 11.764796 11.593119 1.641648 12.728156 11.776592 2.551507 11.665766 9.067365 2.690243 12.751883 10.028510 2.657589 13.707755 10.903280 2.792176 16.645119 9.357823 0.410705 16.182121 9.845747 1.538710 15.695939 10.438912 2.355528 17.536957 10.288774 1.226461 17.103518 10.797371 2.886749 15.963081 11.816564 3.262218 20.384722 14.021317 0.338772 19.000570 13.825235 1.714068 17.683714 13.618044 2.607492 14.998294 15.802399 0.603434 15.278497 15.223943 1.824705 15.461102 14.487693 2.573750 14.752186 16.320360 0.290873 14.238875 15.678720 1.487602 14.157561 14.897094 2.359773 10.594375 13.609176 3.819108 12.067462 13.390885 3.589210 13.480684 13.169315 3.212539 15.357969 12.634403 2.201119
67  11.174789 11.425132 0.407983 11.695142 11.594342 1.637208 12.631970 11.763429 2.571280 11.502276 8.994963 2.627017 12.594151 9.946964 2.599600 13.572787 10.816002 2.758763 16.611307 9.361245 0.390900 16.096180 9.808778 1.518796 15.675202 10.456447 2.329513 17.341158 10.330664 1.038292 17.020687 10.767246 2.867045 15.912280 11.784666 3.218006 20.389416 14.028114 0.353691 18.887234 13.810618 1.696676 17.613937 13.590113 2.549000 14.935744 15.736233 0.354725 15.151293 15.205589 1.621089 15.170908 14.504155 2.388968 14.748439 16.305449 0.278968 14.179012 15.667223 1.459704 14.073963 14.824966 2.233158 10.305152 13.643216 3.698409 11.857529 13.395969 3.510265 13.261597 13.186133 3.163469 15.224255 12.575251 2.133516
68  11.169130 11.427984 0.391527 11.703878 11.554035 1.613299 12.570925 11.734758 2.599173 11.368556 8.939119 2.537950 12.515407 9.874974 2.529852 13.403868 10.770168 2.700866 16.586676 9.351705 0.429023 16.074009 9.831066 1.468549 15.606521 10.400911 2.328630 17.187950 10.357478 0.882196 16.999128 10.796423 2.676055 15.857176 11.718291 3.181949 20.367994 14.031801 0.366236 18.861029 13.835789 1.646972 17.523762 13.576092 2.498261 14.920557 15.676908 0.405345 15.107864 15.186547 1.538780 15.213387 14.565307 2.483948 14.741957 16.356123 0.399133 14.136239 15.585539 1.385722 13.950335 14.898002 2.322854 10.045218 13.609323 3.562672 11.612341 13.377910 3.408881 13.059995 13.172978 3.101054 15.094405 12.546468 2.136278
69  11.179703 11.422594 0.387829 11.642712 11.545776 1.655914 12.494240 11.721154 2.611223 11.272352 8.841224 2.423401 12.368593 9.828526 2.421378 13.280811 10.685016 2.624383 16.571600 9.343807 0.359223 16.058712 9.723147 1.454875 15.516813 10.378812 2.310841 17.107985 10.293860 0.679865 16.908117 10.667912 2.513405 15.835995 11.578941 3.173013 20.384676 14.016316 0.369580 18.786489 13.811187 1.599409 17.433388 13.554187 2.441957 15.012204 15.687979 0.405744 15.038972 15.149132 1.504014 15.171717 14.491767 2.493104 14.752859 16.372438 0.404153 14.130445 15.606454 1.414569 13.894680 14.898252 2.295485 9.858380 13.591944 3.517177 11.427297 13.365708 3.355596 12.862639 13.164515 3.079750 15.009294 12.562515 2.144647
70  11.157540 11.411391 0.408328 11.604190 11.503699 1.669757 12.424367 11.675282 2.653470 11.111859 8.749982 2.255323 12.218654 9.751149 2.336489 13.144651 10.582688 2.584685 16.569792 9.310205 0.400654 16.003662 9.655602 1.457308 15.455892 10.355095 2.271703 17.122061 10.154973 0.465364 16.911648 10.578057 2.326749 15.844503 11.420086 3.134224 20.376087 14.024123 0.382573 18.713547 13.760235 1.601167 17.413969 13.470437 2.397473 14.996029 15.665393 0.412518 15.033440 15.093143 1.510395 15.117474 14.471524 2.472760 14.748658 16.330244 0.390328 14.137108 15.629725 1.437812 13.854956 14.887521 2.291607 9.707259 13.565408 3.431838 11.233912 13.374763 3.283551 12.673283 13.195380 3.066518 14.905096 12.477902 2.135549
71  11.170098 11.402965 0.436409 11.487981 11.479553 1.658547 12.381892 11.654323 2.675681 10.952180 8.719501 2.107963 12.067268 9.673492 2.224469 13.037581 10.507873 2.534818 16.584452 9.347753 0.432852 15.997992 9.639582 1.477464 15.418584 10.233254 2.368561 17.218914 10.018602 0.399334 16.839809 10.526536 2.207321 15.849245 11.321176 3.083669 20.385372 14.033917 0.396480 18.642622 13.726742 1.558222 17.354483 13.419755 2.352612 15.010264 15.687921 0.412323 15.013189 15.062115 1.492922 15.041736 14.471000 2.466140 14.793008 16.341457 0.373143 14.115663 15.567888 1.450695 13.834762 14.887792 2.314524 9.494391 13.604691 3.333874 11.066860 13.349474 3.220922 12.520637 13.164180 3.011257 14.811238 12.410436 2.140589
72  11.190448 11.412144 0.385183 11.474950 11.468177 1.664792 12.333794 11.661613 2.678397 10.821637 8.705574 1.930886 11.971874 9.631660 2.094877 12.911299 10.465440 2.457601 16.579390 9.363504 0.425954 15.923051 9.640976 1.502555 15.377428 10.197167 2.310797 17.261280 9.905428 0.451411 16.787367 10.516063 2.181227 15.794333 11.256943 3.081235 20.375910 14.039209 0.431811 18.606895 13.692142 1.448382 17.262648 13.372558 2.306490 15.004306 15.677834 0.403792 14.997474 15.009781 1.496581 14.984456 14.408405 2.451473 14.702943 16.319576 0.395322 14.061413 15.571922 1.413448 13.779616 14.868647 2.296112 9.362340 13.600834 3.172972 10.906713 13.355891 3.120779 12.346567 13.154267 2.966394 14.697113 12.370669 2.128202
73  11.111153 11.449844 0.383443 11.469132 11.434395 1.700514 12.280462 11.640756 2.679003 10.792839 8.686866 1.797996 11.902341 9.605150 1.985446 12.806251 10.419067 2.408255 16.598938 9.293971 0.423482 15.959266 9.669213 1.405088 15.336637 10.227014 2.318143 17.235355 9.867126 0.437899 16.759205 10.511935 2.154004 15.760253 11.244070 3.059131 20.369993 14.042541 0.468378 18.548042 13.705709 1.424033 17.225496 13.361674 2.242383 14.983134 15.694624 0.383532 14.959032 15.032377 1.545090 14.945509 14.377345 2.455346 14.629606 16.211693 0.365469 13.991027 15.601858 1.367937 13.812953 14.813234 2.223877 9.195742 13.661772 3.031876 10.740558 13.397767 2.995004 12.204816 13.180835 2.885929 14.626506 12.401828 2.135877
74  11.127920 11.442444 0.359330 11.431531 11.430386 1.710969 12.231576 11.624866 2.700553 10.750177 8.680199 1.615324 11.847512 9.588400 1.906319 12.749977 10.363634 2.364969 16.580660 9.331975 0.415222 15.910105 9.634114 1.461887 15.336637 10.227014 2.318143 17.258215 9.876368 0.419482 16.761250 10.445206 2.170984 15.730595 11.238701 3.083503 20.372583 14.033330 0.436957 18.487135 13.661431 1.410947 17.159449 13.357244 2.222399 14.978111 15.685658 0.381166 14.948481 15.003503 1.553571 14.973833 14.358989 2.376154 14.533187 16.206432 0.608460 13.907655 15.528466 1.584369 13.729278 14.719408 2.349273 9.068180 13.608935 2.895048 10.609448 13.401146 2.930647 12.092685 13.193967 2.863955 14.486889 12.334743 2.147207
75  11.108062 11.471369 0.372258 11.385509 11.439860 1.652786 12.170431 11.609969 2.730065 10.706112 8.657070 1.455163 11.816141 9.555534 1.811950 12.704805 10.335664 2.311141 16.588474 9.323647 0.417734 15.878858 9.575596 1.492913 15.283674 10.146307 2.333562 17.263363 9.889867 0.420269 16.724216 10.463667 2.136420 15.710892 11.206501 3.042671 20.285461 13.992390 0.442644 18.423119 13.650984 1.432338 17.129093 13.336463 2.250844 14.966159 15.694176 0.399782 14.938876 15.051578 1.496390 14.966912 14.359253 2.404407 14.229379 16.262896 0.938688 13.699149 15.429267 1.879112 13.574626 14.525212 2.565935 8.957807 13.636694 2.815896 10.505086 13.382803 2.826077 11.983018 13.174240 2.823694 14.459942 12.319718 2.138281
76  11.096644 11.465242 0.378511 11.338010 11.418224 1.693852 12.142653 11.550029 2.738661 10.705544 8.636362 1.281106 11.756346 9.535194 1.725446 12.629766 10.274195 2.277282 16.600197 9.309443 0.423172 15.889056 9.612056 1.463061 15.236960 10.180890 2.290887 17.282141 9.883682 0.437571 16.737188 10.391275 2.112734 15.696866 11.118684 3.048241 20.215620 13.956532 0.581301 18.355980 13.583160 1.548561 16.988588 13.274549 2.340311 14.955570 15.729799 0.335477 14.898582 14.988039 1.534217 14.933532 14.363693 2.394800 13.818722 16.244041 1.204677 13.478593 15.319389 2.120887 13.419860 14.272724 2.722709 8.859970 13.593088 2.705482 10.441794 13.345162 2.780378 11.879208 13.146848 2.784091 14.427888 12.287604 2.176504
77  11.097501 11.412527 0.403174 11.304368 11.394734 1.709737 12.107179 11.520504 2.735915 10.765057 8.615047 1.006948 11.747328 9.482567 1.555782 12.548174 10.220773 2.208083 16.559334 9.297004 0.426251 15.868994 9.623664 1.405220 15.201637 10.139678 2.283427 17.220974 9.860332 0.396249 16.738857 10.383850 2.158389 15.676332 11.075422 3.073164 20.131611 13.933960 0.817117 18.168526 13.576727 1.734592 16.819609 13.278934 2.476652 14.936671 15.685035 0.356338 14.894825 15.001054 1.510965 14.867066 14.349405 2.361206 13.399467 16.316084 1.529283 13.155618 15.234044 2.353898 13.317029 14.084334 2.862304 8.757633 13.623612 2.562869 10.334470 13.331139 2.685157 11.791224 13.119653 2.745234 14.375574 12.276616 2.185018
78  11.091418 11.414419 0.390763 11.283685 11.364141 1.707335 12.052805 11.463883 2.763866 10.916423 8.755227 0.596398 11.739647 9.540602 1.341190 12.487702 10.163918 2.084393 16.536856 9.307043 0.418504 15.817265 9.590693 1.436285 15.178103 10.104807 2.256396 17.281181 9.844188 0.432246 16.702858 10.326375 2.154969 15.657484 11.056727 3.063800 20.010296 13.940093 1.086555 18.098602 13.549037 1.956564 16.681194 13.234385 2.648495 14.961946 15.730980 0.364485 14.861647 15.011957 1.532041 14.811928 14.342240 2.353224 12.938685 16.296249 1.845220 12.928550 15.051073 2.551028 13.204429 13.929035 2.955899 8.662560 13.626098 2.490492 10.222115 13.333246 2.635858 11.663397 13.101129 2.716466 14.312053 12.262316 2.193160
79  11.097959 11.390422 0.423370 11.260617 11.334057 1.688054 12.004721 11.440239 2.757026 10.944079 8.774818 0.443642 11.750998 9.529819 1.256209 12.433876 10.112163 2.034146 16.520668 9.243128 0.448639 15.748386 9.645209 1.443721 15.131015 10.057173 2.268676 17.258114 9.821428 0.480575 16.683594 10.340305 2.159555 15.625587 11.031135 3.060378 19.812910 13.967259 1.270438 17.892979 13.565950 2.126185 16.476980 13.212979 2.798423 14.931641 15.741443 0.408661 14.867173 14.992373 1.506407 14.748588 14.332617 2.374298 12.494624 16.235802 2.188024 12.642800 14.895228 2.765697 13.101979 13.801283 3.018451 8.476476 13.602640 2.344331 10.100010 13.305442 2.531109 11.572118 13.067701 2.680961 14.205724 12.232282 2.211135
80  11.103430 11.388558 0.391226 11.165423 11.345001 1.675653 11.969188 11.407756 2.781174 10.955952 8.794012 0.429734 11.723550 9.507754 1.278725 12.393091 10.113875 2.084182 16.522457 9.266498 0.504062 15.780174 9.593520 1.435111 15.113742 10.099515 2.236902 17.259451 9.865413 0.418437 16.656527 10.337653 2.170287 15.599735 11.007854 3.048675 19.570482 14.072031 1.374510 17.553406 13.550007 2.382618 16.247850 13.210763 2.890792 14.919969 15.724415 0.421188 14.807691 15.010364 1.475037 14.689529 14.322608 2.348114 12.062327 16.066610 2.488780 12.429180 14.752561 2.950278 13.010964 13.666154 3.082570 8.467276 13.604694 2.156977 9.999010 13.303782 2.441483 11.430124 13.056287 2.616465 14.150271 12.205626 2.175881
81  11.118931 11.386971 0.422689 11.163077 11.337587 1.662029 11.941856 11.399847 2.781638 10.964065 8.748429 0.473913 11.629187 9.489826 1.284456 12.374148 10.064121 2.108391 16.486757 9.244154 0.484529 15.680479 9.699677 1.416760 15.055417 10.089364 2.267646 17.276058 9.810550 0.417261 16.654121 10.325498 2.152408 15.583075 11.005840 3.060448 19.298346 14.156563 1.428100 17.464323 13.590272 2.398353 16.068705 13.169791 2.981237 14.958127 15.713027 0.422298 14.829387 15.006324 1.426035 14.667951 14.346090 2.321149 11.660725 15.884782 2.770843 12.222552 14.594319 3.098856 12.920757 13.574164 3.126482 8.406549 13.561032 1.979924 9.862180 13.304719 2.312630 11.347610 13.038301 2.566833 14.093100 12.205950 2.182641
82  11.162152 11.408657 0.426140 11.205063 11.235345 1.714381 11.885531 11.396105 2.807083 10.941552 8.800833 0.444419 11.635779 9.488334 1.328062 12.323536 10.074740 2.130737 16.449986 9.223730 0.511172 15.565335 9.590084 1.557789 14.973763 10.066418 2.337658 17.279079 9.846246 0.496234 16.660675 10.312000 2.135555 15.550190 10.988397 3.038793 19.004545 14.225924 1.459437 17.303274 13.642204 2.467478 15.874632 13.166208 3.047324 14.978669 15.771178 0.426679 14.785707 15.035201 1.440139 14.526055 14.365107 2.420828 11.326932 15.677831 3.026644 12.057354 14.454735 3.242261 12.831350 13.483860 3.173455 8.350277 13.566043 1.823340 9.777660 13.309803 2.237239 11.229964 13.054008 2.507874 14.008533 12.176611 2.167449
83  11.143913 11.421110 0.370286 11.124909 11.294374 1.720423 11.805614 11.382987 2.809533 10.935050 8.795056 0.429305 11.618196 9.454215 1.344566 12.275053 10.065337 2.180389 16.372889 9.120644 0.725084 15.431274 9.519036 1.794895 14.770858 10.093178 2.484038 17.229946 9.788459 0.453152 16.612169 10.300841 2.140836 15.515702 10.967322 3.011712 18.741888 14.261520 1.506625 17.044903 13.632957 2.589945 15.635915 13.152093 3.096074 14.946725 15.708839 0.445743 14.763750 15.027832 1.468639 14.491704 14.344604 2.378705 11.041648 15.502622 3.205724 11.944304 14.341022 3.271432 12.678061 13.443153 3.205917 8.233603 13.599513 1.597513 9.686073 13.319717 2.048267 11.114322 13.036581 2.430489 13.919549 12.168373 2.182892
84  11.157367 11.398171 0.406004 11.075525 11.239328 1.707988 11.768084 11.364725 2.810479 10.937029 8.788655 0.429570 11.623805 9.446412 1.337612 12.185952 10.059804 2.191015 16.149246 8.892225 1.089944 15.298791 9.494205 1.978112 14.558648 10.142251 2.599559 17.239988 9.756065 0.469606 16.617632 10.278464 2.131003 15.507024 10.928014 3.034806 18.496590 14.293350 1.620598 16.846804 13.599059 2.712258 15.402410 13.091781 3.171291 14.926382 15.762940 0.397269 14.626886 14.993039 1.465911 14.417232 14.312772 2.332163 10.820559 15.368423 3.308086 11.760176 14.310790 3.311152 12.580021 13.470213 3.215094 8.191399 13.652455 1.260926 9.599760 13.346822 1.846334 10.994698 13.058692 2.339840 13.853614 12.162610 2.184337
85  11.146706 11.420363 0.458597 11.046069 11.274114 1.679336 11.708144 11.368617 2.788627 10.926082 8.767242 0.470455 11.541095 9.465019 1.397357 12.163759 10.067080 2.221123 15.851719 8.724465 1.324422 14.999293 9.422599 2.176766 14.306219 10.167619 2.688603 17.244678 9.783225 0.408143 16.616461 10.272718 2.159226 15.451872 10.883420 2.991491 18.235561 14.291486 1.705231 16.597561 13.571310 2.815275 15.132260 12.989891 3.236010 14.941112 15.736060 0.419213 14.623192 15.026317 1.449412 14.359918 14.344382 2.345159 10.602299 15.345875 3.337660 11.592903 14.289035 3.233493 12.496885 13.472491 3.100973 8.247214 13.651587 0.958384 9.598282 13.364628 1.599521 10.899015 13.065500 2.216084 13.765674 12.102804 2.187585
86  11.170526 11.395572 0.441075 10.945070 11.257515 1.654250 11.647861 11.378833 2.799428 10.936555 8.782018 0.463610 11.451785 9.511446 1.393995 12.088243 10.122567 2.264370 15.403274 8.548822 1.475194 14.678781 9.343717 2.320838 14.015281 10.222246 2.772429 17.271416 9.761238 0.453111 16.570852 10.232460 2.125368 15.354360 10.822900 2.968990 17.949442 14.282231 1.835050 16.302662 13.491543 2.967603 14.904595 12.907329 3.270962 14.954700 15.744497 0.443422 14.582095 14.961670 1.476081 14.305000 14.324542 2.325897 10.422252 15.358070 3.233054 11.412153 14.370290 3.126269 12.356441 13.577389 3.029169 8.382606 13.718989 0.567106 9.577522 13.458273 1.334759 10.822332 13.088235 2.082374 13.691252 12.112232 2.135787
87  11.057409 11.397169 0.473160 10.885249 11.298932 1.665665 11.612309 11.409141 2.762907 10.947698 8.786702 0.442608 11.441986 9.488299 1.375982 12.006486 10.094426 2.253362 14.960178 8.309145 1.602136 14.281651 9.225045 2.380921 13.738976 10.277626 2.798959 17.300333 9.755055 0.466752 16.537539 10.188308 2.113925 15.335464 10.798786 2.938905 17.670383 14.307718 1.954046 16.076378 13.487419 3.045326 14.653443 12.825893 3.241096 14.934756 15.696519 0.458750 14.599046 14.983028 1.455725 14.285215 14.313332 2.262149 10.217780 15.412200 3.071874 11.232719 14.422350 2.942588 12.186635 13.636106 2.906979 8.460774 13.789450 0.378790 9.564341 13.415802 1.282535 10.765780 13.096523 2.067836 13.661402 12.103005 2.112260
88  10.682403 11.348166 0.652118 10.644953 11.378259 1.873015 11.652946 11.466311 2.837202 10.945996 8.774126 0.440941 11.385776 9.479289 1.362196 11.923458 10.132622 2.268441 14.354860 8.220956 1.654288 13.881898 9.219945 2.381416 13.506118 10.318596 2.828421 17.319414 9.727872 0.496491 16.473587 10.143388 2.090154 15.296288 10.761182 2.917929 17.398029 14.324775 1.992289 15.815660 13.454497 3.073210 14.400111 12.763103 3.250873 14.903066 15.723679 0.459569 14.543719 14.988532 1.427299 14.214465 14.303766 2.255749 10.084290 15.512058 2.826777 11.101189 14.488343 2.777937 12.053136 13.735966 2.806070 8.376865 13.820791 0.424943 9.504798 13.428544 1.312863 10.685772 13.087412 2.072303 13.535555 12.086690 2.122793
89  10.102555 11.268689 0.991431 10.505117 11.382162 2.124459 11.629373 11.534336 2.921023 10.918220 8.786044 0.467455 11.334822 9.490620 1.430257 11.874522 10.085560 2.306111 13.878307 8.227162 1.663270 13.539696 9.311658 2.420182 13.293158 10.379856 2.869527 17.293554 9.730456 0.453567 16.452253 10.127224 2.085859 15.272396 10.753945 2.923759 17.063511 14.397011 1.905566 15.612893 13.520537 3.082840 14.266149 12.743353 3.267973 14.948236 15.722231 0.465624 14.507772 15.026087 1.440964 14.341151 14.201803 2.161889 9.886608 15.611639 2.612977 10.959167 14.573728 2.619633 11.905766 13.820277 2.721603 8.424736 13.841923 0.383269 9.461939 13.433870 1.381043 10.648549 13.072618 2.130207 13.483701 12.116076 2.105588
90  9.574834 11.158040 1.460280 10.379778 11.358296 2.446626 11.617322 11.582940 3.035838 10.934470 8.789747 0.461100 11.284990 9.502569 1.429609 11.784553 10.113169 2.326117 13.565347 8.256585 1.674668 13.349542 9.393272 2.480008 13.190664 10.467825 2.904035 17.302950 9.738861 0.455616 16.480299 10.192248 2.109700 15.244763 10.781221 2.894277 16.742048 14.479922 1.810871 15.431705 13.580114 3.025798 14.113044 12.770082 3.275665 14.929518 15.706180 0.422539 14.499871 15.017015 1.435546 14.264669 14.202135 2.156796 9.743739 15.664860 2.478617 10.792382 14.697092 2.523138 11.792113 13.900894 2.673596 8.425507 13.798224 0.362609 9.410881 13.477753 1.370808 10.599324 13.100600 2.201962 13.354982 12.146861 2.111584
91  9.084886 11.059205 1.950279 10.257094 11.413429 2.709948 11.580267 11.628300 3.122887 10.929747 8.782363 0.436833 11.287685 9.501395 1.455381 11.708633 10.107769 2.322284 13.310716 8.340584 1.686637 13.139618 9.473688 2.516436 13.084074 10.526125 2.915485 17.314510 9.780465 0.455282 16.430861 10.193131 2.099754 15.200191 10.782629 2.883052 16.379889 14.554217 1.649109 15.213688 13.671655 2.989350 13.968082 12.812033 3.247546 14.988377 15.764387 0.429921 14.517765 15.060909 1.393862 14.101168 14.335388 2.241311 9.583846 15.696312 2.356615 10.667852 14.736004 2.438391 11.646197 13.952094 2.657708 8.425017 13.794689 0.375092 9.372278 13.501819 1.421656 10.509052 13.106701 2.242311 13.277875 12.155935 2.137836
92  8.747968 11.098081 2.450158 10.153105 11.401108 2.949172 11.490149 11.642921 3.182047 10.943673 8.770533 0.442778 11.241531 9.465337 1.466445 11.658593 10.131765 2.323512 13.081322 8.413292 1.719986 13.015100 9.525538 2.554476 12.965228 10.562790 2.932144 17.294247 9.775533 0.412086 16.447456 10.175496 2.075278 15.150459 10.814754 2.859609 16.082708 14.637365 1.510217 15.031467 13.761706 2.969522 13.842721 12.817189 3.234064 14.976943 15.732060 0.405022 14.435543 15.079459 1.404026 14.008151 14.366475 2.204037 9.437407 15.757771 2.268597 10.539966 14.801385 2.382744 11.492961 14.015317 2.597744 8.402449 13.820207 0.408181 9.317853 13.516635 1.423178 10.436264 13.104089 2.292556 13.174446 12.164625 2.163351
93  8.458083 11.056386 2.717778 9.986359 11.414690 3.163268 11.398353 11.654293 3.204270 10.901146 8.802691 0.453806 11.168458 9.466185 1.474917 11.580112 10.118403 2.357417 12.845873 8.484152 1.681360 12.815727 9.596843 2.539792 12.828836 10.613761 2.939249 17.274265 9.784711 0.434012 16.328972 10.244078 2.033195 15.084262 10.826250 2.817093 15.691724 14.612958 1.374296 14.847903 13.829110 2.944862 13.698313 12.835659 3.200027 14.970371 15.737907 0.415740 14.392256 15.077970 1.445183 13.961635 14.380905 2.158081 9.298735 15.736724 2.149503 10.396638 14.820251 2.292292 11.366894 14.063201 2.548053 8.384705 13.777395 0.412342 9.264266 13.523477 1.436848 10.381180 13.099655 2.318966 13.083034 12.192986 2.157061
94  8.340811 11.038240 3.070041 9.859860 11.412132 3.289428 11.276967 11.678181 3.230899 10.929489 8.786957 0.470237 11.147065 9.470708 1.480672 11.486709 10.107299 2.368357 12.629486 8.541591 1.599783 12.656241 9.623623 2.503256 12.709638 10.663991 2.927801 17.326950 9.743751 0.483260 16.325829 10.231153 2.019677 15.044250 10.825529 2.781440 15.406180 14.553554 1.165609 14.710432 13.856285 2.860412 13.589691 12.838449 3.202792 14.957017 15.743722 0.431335 14.358559 15.111737 1.406846 13.925549 14.396774 2.192040 9.150046 15.781584 2.072312 10.273460 14.813295 2.213896 11.232179 14.093993 2.519651 8.400691 13.850756 0.439683 9.127829 13.480746 1.469914 10.281871 13.090139 2.380833 12.975386 12.226045 2.139923
95  8.181906 11.049402 3.347313 9.793386 11.377079 3.425223 11.096109 11.668288 3.211644 10.904971 8.804463 0.461103 11.069924 9.441624 1.485007 11.399882 10.129616 2.383647 12.420471 8.632021 1.509718 12.499223 9.670624 2.478469 12.617274 10.706818 2.930936 17.289013 9.727855 0.446927 16.279348 10.265941 1.987090 14.960704 10.851283 2.714469 15.114075 14.551852 1.077253 14.590785 13.900243 2.761631 13.531620 12.915483 3.181780 14.968099 15.758582 0.418666 14.353100 15.092066 1.411041 13.873969 14.402252 2.119627 8.980338 15.766384 1.971271 10.098567 14.885437 2.137137 11.092279 14.107218 2.465556 8.323574 13.829674 0.416317 9.160343 13.487645 1.523317 10.237087 13.100115 2.428398 12.876767 12.209731 2.152070
96  8.079064 11.054582 3.551043 9.625791 11.348920 3.440440 10.946146 11.662579 3.255905 10.920611 8.769508 0.466312 11.026607 9.467369 1.494647 11.327847 10.124194 2.369938 12.216794 8.743169 1.403235 12.380301 9.655828 2.383036 12.538290 10.730600 2.903351 17.296242 9.712916 0.453081 16.246456 10.275595 1.973820 14.914278 10.857710 2.677900 14.947017 14.461136 0.847584 14.506534 13.963680 2.525624 13.507776 13.002717 3.135159 14.982242 15.744736 0.404046 14.271904 15.098033 1.345976 13.729304 14.445816 2.099970 8.888032 15.758398 1.810249 9.974030 14.889276 2.083404 10.981837 14.166011 2.411057 8.318534 13.785673 0.436071 9.082734 13.496264 1.531294 10.172829 13.086872 2.467060 12.729977 12.225227 2.138799
97  7.990189 11.060858 3.661759 9.524780 11.359173 3.522800 10.862059 11.677402 3.259915 10.906820 8.757876 0.475315 10.961535 9.464551 1.436907 11.231373 10.145310 2.396947 12.106488 8.850312 1.256269 12.264130 9.663467 2.314588 12.427272 10.674366 2.862289 17.294168 9.757347 0.476904 16.167376 10.264543 1.948290 14.889895 10.887952 2.630420 14.631172 14.411789 0.510450 14.446552 14.052036 2.315740 13.539229 13.113432 3.076787 14.942971 15.779938 0.408747 14.222853 15.156499 1.335127 13.612858 14.431137 2.094449 8.740749 15.813066 1.690599 9.796961 14.925136 1.993408 10.820148 14.201399 2.338417 8.326786 13.795830 0.414233 9.027207 13.494229 1.537091 10.090199 13.077226 2.515222 12.612003 12.260507 2.135739
98  7.900442 11.033008 3.766406 9.414335 11.353976 3.535909 10.703949 11.669180 3.216666 10.900929 8.772239 0.475126 10.879850 9.462613 1.435181 11.153116 10.149169 2.400328 11.924644 8.906143 1.176631 12.148352 9.666588 2.212879 12.323872 10.570165 2.788112 17.272854 9.734925 0.448747 16.150072 10.278270 1.919005 14.783068 10.913975 2.565987 14.536459 14.471198 0.438889 14.421625 14.033937 2.173946 13.447617 13.179139 3.036825 14.944954 15.747525 0.433670 14.165306 15.145765 1.276842 13.540442 14.442495 2.043531 8.628852 15.746354 1.538703 9.647984 14.953267 1.876067 10.692241 14.254371 2.277568 8.374782 13.751338 0.407652 9.015302 13.479838 1.574407 10.045781 13.087263 2.562510 12.497752 12.257660 2.140938
99  7.722578 11.006141 3.795459 9.222387 11.364370 3.497205 10.548912 11.669810 3.226082 10.906818 8.799156 0.482892 10.864809 9.479667 1.510895 11.069487 10.166867 2.384661 11.784389 9.075238 0.912202 12.020665 9.665401 2.052923 12.212267 10.506912 2.724000 17.279924 9.722648 0.433649 16.073458 10.308946 1.859808 14.710921 10.908607 2.530616 14.561039 14.467615 0.446552 14.330609 14.017694 2.194724 13.374853 13.191607 3.012170 14.922873 15.760076 0.412558 14.118968 15.137897 1.288092 13.463204 14.463427 2.030959 8.458891 15.786414 1.397250 9.553926 14.965214 1.744521 10.533743 14.311644 2.210470 8.366753 13.786401 0.446461 8.933554 13.509315 1.554258 9.958721 13.121691 2.562625 12.396428 12.271488 2.141835
100  7.525491 11.018260 3.778469 9.020529 11.318898 3.513316 10.371656 11.652224 3.225097 10.897733 8.793125 0.460755 10.818595 9.472979 1.515762 10.966877 10.169076 2.387267 11.677021 9.122036 0.732114 11.960851 9.685044 1.888890 12.105834 10.383225 2.629063 17.263762 9.729729 0.435457 15.970375 10.306685 1.802568 14.613812 10.887207 2.479358 14.522564 14.469853 0.446810 14.290751 13.986543 2.180309 13.297354 13.199773 3.035779 14.932815 15.726840 0.419489 14.041877 15.129380 1.264283 13.370482 14.475614 2.003872 8.360863 15.847157 1.314565 9.414286 15.037566 1.738467 10.430957 14.352499 2.180146 8.358971 13.812137 0.388733 8.895867 13.520536 1.592640 9.855888 13.126344 2.610008 12.249949 12.303221 2.136342
101  7.342805 10.987976 3.717041 8.835218 11.330248 3.440874 10.182682 11.658135 3.178517 10.835306 8.768070 0.469428 10.724811 9.494368 1.500685 10.852539 10.204574 2.358448 11.588155 9.219630 0.536775 11.859452 9.679695 1.711429 12.036866 10.296765 2.530143 17.244806 9.755655 0.427182 15.892358 10.383124 1.748896 14.544203 10.900476 2.421600 14.468758 14.549435 0.374384 14.241573 13.991650 2.180490 13.234476 13.191591 3.057276 14.922514 15.723860 0.423859 14.056078 15.117650 1.291836 13.371202 14.444001 1.961898 8.341464 15.896593 1.161632 9.383690 15.037929 1.617786 10.329996 14.392947 2.167167 8.355170 13.832588 0.417864 8.824750 13.521049 1.598737 9.776967 13.134610 2.646529 12.175124 12.300995 2.131192
102  7.132129 11.001204 3.643897 8.591829 11.303259 3.352862 9.973273 11.627378 3.126157 10.840411 8.755220 0.432179 10.701031 9.484058 1.475818 10.788230 10.191821 2.359540 11.591288 9.287316 0.452735 11.868793 9.741854 1.662293 11.982997 10.305840 2.505048 17.237236 9.756649 0.449833 15.847639 10.359420 1.777586 14.482045 10.947400 2.374170 14.473213 14.518430 0.407850 14.166577 13.942711 2.141351 13.135412 13.211106 3.042765 14.948235 15.694420 0.395121 14.050776 15.064794 1.236484 13.315384 14.424693 1.943720 8.295603 15.921456 0.980184 9.273314 15.105994 1.559622 10.225161 14.436434 2.066706 8.374706 13.831278 0.455102 8.845176 13.542057 1.607298 9.721369 13.147181 2.635426 12.094120 12.317475 2.109013
103  6.965560 10.978365 3.580079 8.448248 11.313847 3.324184 9.838186 11.622691 3.103942 10.858386 8.744349 0.429038 10.679767 9.477219 1.474942 10.755972 10.205619 2.373774 11.569620 9.314646 0.418050 11.865852 9.799028 1.651098 11.941305 10.343152 2.506591 17.280546 9.749560 0.456974 15.825439 10.407730 1.699575 14.436974 10.944128 2.345180 14.463628 14.529585 0.390455 14.131176 13.929215 2.160603 13.085305 13.215238 3.066020 14.921668 15.655960 0.432679 13.982348 15.070772 1.253038 13.295897 14.393685 1.925409 8.313848 15.863183 0.778393 9.231684 15.142978 1.354622 10.091535 14.450158 1.992441 8.370725 13.820795 0.446661 8.714383 13.583823 1.614965 9.662111 13.178559 2.680560 11.983186 12.342404 2.127227
104  6.840558 10.989097 3.543499 8.329136 11.307915 3.317937 9.691462 11.628889 3.098191 10.869684 8.739818 0.433042 10.688974 9.437926 1.462049 10.699751 10.179011 2.364637 11.601997 9.289087 0.389828 11.809827 9.812047 1.600242 11.893167 10.329156 2.523234 17.282059 9.755732 0.492900 15.725632 10.402569 1.647690 14.393089 10.950329 2.310530 14.502404 14.471558 0.377593 14.084312 13.935297 2.145819 13.020556 13.237818 3.077072 14.874567 15.639689 0.408023 13.912876 15.063045 1.258437 13.235433 14.384105 1.945845 8.343885 15.880959 0.512917 9.163833 15.181612 1.319075 10.018046 14.504580 1.903801 8.407412 13.812695 0.373223 8.639554 13.525369 1.618800 9.606578 13.191082 2.669504 11.939337 12.373546 2.155635
105  6.727715 10.936431 3.529955 8.205044 11.263690 3.297162 9.593099 11.613531 3.088943 10.890189 8.810593 0.429550 10.665332 9.405026 1.478431 10.653806 10.169252 2.348530 11.584230 9.322026 0.438851 11.758787 9.838934 1.613510 11.828457 10.288964 2.550503 17.273685 9.772616 0.431592 15.678709 10.490770 1.594574 14.335750 10.971299 2.284863 14.497053 14.469131 0.426350 14.011449 13.916293 2.125745 12.948091 13.247374 3.070400 14.728340 15.626106 0.436090 13.818527 15.051003 1.326951 13.134188 14.396073 2.005042 8.369143 15.884941 0.358323 9.167658 15.193143 1.235106 9.944204 14.567319 1.951690 8.407412 13.812695 0.373223 8.559532 13.596104 1.670288 9.546463 13.196083 2.696467 11.864695 12.371152 2.150788
106  6.629817 10.885888 3.500303 8.063485 11.229759 3.273745 9.425435 11.575365 3.043770 10.859676 8.809429 0.424655 10.636430 9.443933 1.497652 10.622890 10.142057 2.366390 11.562039 9.291313 0.427672 11.757366 9.858070 1.601536 11.793388 10.355463 2.554654 17.205326 9.830332 0.448257 15.631331 10.495126 1.589236 14.251659 11.029449 2.267324 14.470907 14.414490 0.386448 13.963438 13.909953 2.108952 12.903619 13.240541 3.038186 14.637006 15.645337 0.580634 13.722450 15.046822 1.431566 13.049088 14.429083 2.100154 8.395708 15.884807 0.380964 9.170126 15.166232 1.193114 9.865162 14.511678 1.969289 8.349883 13.817177 0.440354 8.516987 13.580575 1.652066 9.460229 13.200212 2.730537 11.737630 12.400168 2.158737
107  6.465639 10.876258 3.478517 7.939665 11.183201 3.210208 9.354644 11.529702 3.029766 10.835691 8.810762 0.468158 10.628726 9.375600 1.485872 10.547916 10.137257 2.362736 11.537242 9.300639 0.403189 11.702849 9.885185 1.565890 11.723833 10.368592 2.518914 17.141678 9.883227 0.466756 15.465069 10.595327 1.573952 14.142605 11.060397 2.320395 14.493451 14.475508 0.404697 13.869166 13.887584 2.077120 12.828090 13.220168 3.058432 14.481689 15.707555 0.885321 13.582286 15.106295 1.658377 12.871171 14.415073 2.249570 8.386645 15.895213 0.397136 9.083109 15.177730 1.240966 9.769458 14.528490 2.035750 8.403399 13.826026 0.399318 8.461040 13.594630 1.689107 9.384164 13.170279 2.771119 11.650575 12.381228 2.158423
108  6.330905 10.793995 3.388295 7.817825 11.146734 3.159871 9.218288 11.471872 3.023302 10.862951 8.796009 0.444164 10.545708 9.417307 1.503488 10.499190 10.145317 2.361685 11.542159 9.293190 0.390291 11.672128 9.864092 1.580916 11.720050 10.382628 2.538778 17.018917 9.997569 0.501351 15.342916 10.664162 1.702020 14.023549 11.080053 2.420898 14.493236 14.511441 0.402693 13.815049 13.929790 2.083314 12.749385 13.280750 3.038715 14.318786 15.875292 1.213023 13.372093 15.129361 1.910839 12.648010 14.388710 2.425886 8.369102 15.898730 0.388221 9.023800 15.177422 1.283781 9.694635 14.512898 2.048451 8.356731 13.838525 0.411694 8.428048 13.557056 1.628192 9.308129 13.169646 2.730314 11.560111 12.391860 2.146383
109  6.219484 10.708766 3.262164 7.656323 11.056553 3.084562 9.068323 11.455416 2.950193 10.845330 8.855107 0.474741 10.497175 9.474215 1.540763 10.448957 10.179885 2.402363 11.508322 9.293298 0.389176 11.635091 9.884120 1.577135 11.693108 10.404620 2.492779 16.863781 10.124722 0.650000 15.259170 10.698350 1.879472 13.851795 11.190296 2.537568 14.506377 14.468055 0.437835 13.798108 13.912617 2.064298 12.724083 13.305679 3.059058 14.037489 15.990866 1.519027 13.117204 15.180552 2.120406 12.350386 14.348016 2.584420 8.398039 15.869845 0.387547 9.023152 15.155046 1.290783 9.617587 14.528751 2.089646 8.349049 13.794618 0.384984 8.402172 13.515000 1.613193 9.201615 13.160686 2.734519 11.476837 12.406194 2.176399
110  6.068178 10.641189 3.132393 7.538014 11.038081 3.003187 8.959426 11.434560 2.914311 10.780004 8.806128 0.621982 10.433762 9.464552 1.688629 10.390018 10.230363 2.478736 11.515604 9.324182 0.374381 11.641482 9.895767 1.622272 11.631286 10.396054 2.487824 16.705742 10.219286 0.805941 15.105443 10.811999 2.017001 13.696093 11.240929 2.685881 14.491804 14.484116 0.426319 13.767150 13.979215 2.055222 12.678676 13.374834 3.051089 13.665978 16.124866 1.804195 12.798306 15.172880 2.398852 12.123681 14.285352 2.719254 8.379397 15.844037 0.344292 9.011013 15.178999 1.334016 9.562467 14.552742 2.156276 8.317495 13.868052 0.442457 8.355589 13.523490 1.621596 9.118801 13.182904 2.757284 11.420109 12.451232 2.213095
111  5.945407 10.522281 2.912795 7.463483 10.927845 2.892652 8.785324 11.397651 2.856222 10.664338 8.786575 0.830295 10.298856 9.546580 1.824670 10.323370 10.370091 2.621972 11.539091 9.326679 0.373091 11.571011 9.880445 1.606222 11.583809 10.431747 2.494930 16.549274 10.303155 0.883753 14.952536 10.819039 2.160838 13.506811 11.279151 2.784038 14.493919 14.455718 0.442374 13.734438 13.949619 2.062531 12.650798 13.454940 3.064016 13.228685 16.263351 2.030087 12.385575 15.244372 2.550912 11.853065 14.233434 2.836699 8.385527 15.892011 0.393243 8.914157 15.146626 1.304345 9.529358 14.511240 2.136278 8.338239 13.846031 0.378653 8.287943 13.517962 1.577916 9.055397 13.164514 2.762499 11.315003 12.463505 2.188058
112  5.808312 10.454894 2.706589 7.345315 10.864685 2.746763 8.665727 11.361460 2.774330 10.457287 8.722805 1.138689 10.157491 9.539947 2.023957 10.231352 10.465431 2.711623 11.506473 9.292109 0.379594 11.593123 9.900451 1.597706 11.553205 10.400804 2.479293 16.327393 10.355713 0.945119 14.816021 10.844191 2.279743 13.351627 11.330212 2.886107 14.501309 14.501579 0.424800 13.738019 14.017179 2.049743 12.630923 13.468850 3.028682 12.764778 16.345079 2.123006 12.018617 15.226401 2.644828 11.600683 14.169684 2.881765 8.330865 15.897028 0.390344 8.906188 15.184627 1.373026 9.459452 14.521094 2.175490 8.310001 13.862198 0.416889 8.241612 13.517985 1.597233 8.997266 13.174496 2.774899 11.250704 12.464359 2.214685
113  5.751429 10.300882 2.422272 7.234853 10.777230 2.571888 8.595448 11.300921 2.688931 10.100232 8.637709 1.378820 9.961014 9.566418 2.266015 10.168595 10.632360 2.857124 11.543065 9.315117 0.414252 11.564918 9.892121 1.589722 11.495697 10.464925 2.469486 16.107096 10.431788 0.993154 14.619664 10.847219 2.360818 13.186676 11.333175 2.958137 14.475096 14.518892 0.400103 13.740515 14.020899 2.054389 12.616573 13.536439 3.040295 12.193512 16.461090 2.229418 11.664691 15.207844 2.697173 11.341153 14.098448 2.932184 8.369931 15.919074 0.372114 8.881778 15.169488 1.346690 9.411595 14.506806 2.201183 8.354297 13.891342 0.530431 8.228864 13.462326 1.595657 8.964692 13.134557 2.768835 11.187424 12.452332 2.208487
114  5.707211 10.156202 2.071321 7.108191 10.719377 2.346537 8.482325 11.249017 2.571213 9.751512 8.529900 1.700061 9.799578 9.620501 2.505096 10.087321 10.727454 2.939221 11.498363 9.319198 0.375010 11.511972 9.897319 1.579024 11.470678 10.428852 2.483896 15.937177 10.399605 1.101057 14.483497 10.838127 2.506040 12.883074 11.406766 3.028645 14.499129 14.534340 0.447983 13.728300 14.034616 2.041093 12.615374 13.512136 3.011849 11.703917 16.454552 2.242167 11.338101 15.168039 2.754338 11.172710 14.034575 2.948980 8.367970 15.893971 0.356926 8.825224 15.176676 1.351698 9.333126 14.480384 2.192446 8.291140 13.895033 0.469590 8.184188 13.494657 1.607474 8.942418 13.108990 2.783563 11.130608 12.460016 2.207724
115  5.674675 10.090621 1.707383 7.040011 10.681584 2.093158 8.362720 11.205266 2.452517 9.363375 8.425440 2.075943 9.590247 9.650363 2.680278 10.026458 10.819322 2.976736 11.528173 9.295127 0.384227 11.541777 9.882259 1.606795 11.427884 10.447274 2.461071 15.682855 10.333675 1.212229 14.314517 10.793377 2.617227 12.681358 11.385276 3.073059 14.506966 14.482989 0.462265 13.730557 14.068452 2.039207 12.561669 13.521596 2.977294 11.263949 16.406427 2.304634 11.027915 15.101362 2.801586 11.032518 13.940284 2.953273 8.382771 15.887010 0.359868 8.814810 15.159362 1.394861 9.339069 14.468775 2.204926 8.347663 13.878614 0.396422 8.156861 13.511834 1.691756 8.879214 13.090688 2.788875 11.077329 12.485747 2.218083
116  5.714246 10.055811 1.349003 7.074596 10.639166 1.846295 8.294024 11.176715 2.321882 9.060147 8.454721 2.431285 9.436064 9.706022 2.822733 9.963999 10.865997 2.998189 11.550138 9.297401 0.400610 11.529136 9.831168 1.680974 11.424954 10.406468 2.478495 15.517965 10.311848 1.421006 14.099396 10.770701 2.805328 12.510221 11.429831 3.158256 14.533045 14.464276 0.425627 13.681051 14.049716 2.038518 12.573755 13.565729 2.979382 10.937250 16.333275 2.240397 10.857500 15.041806 2.791814 10.911359 13.863382 2.972423 8.329771 15.874151 0.387021 8.791271 15.164418 1.387197 9.265266 14.441540 2.202683 8.195900 13.752917 0.516767 8.133820 13.480643 1.734901 8.925255 13.069457 2.811874 11.003387 12.451036 2.177197
117  5.754474 10.029754 0.992148 7.057555 10.596495 1.606272 8.222366 11.150350 2.221441 8.732704 8.447536 2.760678 9.327393 9.755564 2.918322 9.903795 10.909327 2.999052 11.562272 9.313380 0.389902 11.478595 9.894143 1.593581 11.351989 10.441568 2.458931 15.369250 10.380753 1.624811 13.980205 10.819136 2.900829 12.339304 11.516173 3.250207 14.493427 14.470764 0.460316 13.672196 14.076419 2.033179 12.546937 13.578472 2.973423 10.722593 16.233578 2.215657 10.685472 14.975178 2.805323 10.801753 13.827866 2.971540 8.346650 15.880480 0.378235 8.764433 15.140818 1.375786 9.233451 14.453879 2.229978 7.918009 13.680300 0.642662 8.036534 13.362352 1.889787 9.017703 12.959490 2.913028 10.952757 12.469908 2.176457
118  5.892719 10.049538 0.572214 7.038687 10.584720 1.419526 8.168460 11.083085 2.168976 8.540462 8.413218 2.931683 9.224077 9.706559 2.913399 9.855956 10.842436 2.992277 11.537323 9.283955 0.411215 11.469653 9.869020 1.611641 11.284372 10.404036 2.544466 15.176320 10.369446 1.719524 13.784749 10.901113 3.061786 12.263732 11.507264 3.286977 14.494400 14.479562 0.419283 13.634594 14.069514 1.993795 12.547756 13.594462 2.962744 10.502537 16.186543 2.109415 10.523042 14.921192 2.784721 10.732653 13.805248 2.983555 8.339355 15.899569 0.378722 8.722692 15.144339 1.405787 9.189643 14.425471 2.227229 7.501718 13.592239 1.122559 7.927650 13.205967 2.179984 9.075705 12.883913 3.006196 10.928762 12.443439 2.191484
119  5.949929 9.999095 0.395710 6.998352 10.539717 1.324371 8.094788 11.023489 2.105100 8.371156 8.378592 2.976103 9.114871 9.640321 2.909719 9.766861 10.778296 2.959090 11.506763 9.306116 0.390148 11.414747 9.891755 1.577678 11.265292 10.401590 2.515957 15.003855 10.356031 1.733276 13.618776 10.913369 3.075880 12.098821 11.544240 3.283988 14.513297 14.470608 0.445858 13.623265 14.057549 2.002542 12.483568 13.609861 2.968976 10.269027 16.104084 2.038343 10.401763 14.894944 2.762093 10.639655 13.747792 2.945380 8.323791 15.957251 0.434920 8.631469 15.171691 1.418904 9.047202 14.450581 2.282294 7.044402 13.452172 1.538600 7.814184 13.037455 2.578727 9.155668 12.769786 3.079732 10.868304 12.447727 2.169514
120  6.005654 9.979830 0.390006 6.988338 10.477386 1.345235 8.047203 11.024481 2.142289 8.223617 8.334853 2.946110 9.014173 9.590496 2.835349 9.697515 10.701080 2.916625 11.526849 9.312466 0.390401 11.444391 9.879610 1.618738 11.200862 10.390200 2.501602 14.772779 10.370708 1.679978 13.420431 10.877178 3.081014 11.964342 11.541125 3.281363 14.503554 14.437147 0.373235 13.493837 14.136263 2.045811 12.437649 13.624274 2.929203 10.087514 16.012316 1.998103 10.301173 14.814280 2.678005 10.559026 13.718687 2.949419 8.332830 15.920207 0.410357 8.567980 15.133544 1.407130 8.986691 14.395333 2.276101 6.691991 13.231572 2.004336 7.776821 12.879163 2.857724 9.184142 12.693016 3.139115 10.804666 12.434114 2.159256
121  5.950398 10.009743 0.389578 6.916790 10.463567 1.403213 8.024177 10.984191 2.167832 8.054564 8.283382 2.898364 8.898821 9.494983 2.832221 9.584879 10.611118 2.881704 11.511566 9.279402 0.402757 11.334360 9.851050 1.632251 11.156977 10.337871 2.518660 14.474128 10.317894 1.633956 13.270125 10.889781 3.078422 11.800707 11.575779 3.280703 14.472188 14.440437 0.371793 13.449401 14.140132 2.017411 12.394391 13.628930 2.901842 9.937133 15.994633 1.900705 10.145522 14.797674 2.677799 10.470672 13.698443 2.945302 8.321092 15.927341 0.376884 8.534287 15.180895 1.402831 8.930425 14.379209 2.264809 6.464335 13.092132 2.501683 7.757082 12.768038 3.113197 9.186584 12.660529 3.192786 10.739109 12.415289 2.164558
122  5.955575 10.025932 0.403183 6.905005 10.445722 1.405396 7.937341 10.960855 2.211832 7.904462 8.219172 2.808950 8.745056 9.446436 2.758760 9.469586 10.523329 2.858938 11.533983 9.263969 0.403013 11.293019 9.833769 1.602056 11.082538 10.319200 2.525298 14.205889 10.203659 1.628780 13.054416 10.789198 3.086103 11.623845 11.567244 3.298344 14.484683 14.488889 0.435228 13.409060 14.121701 1.975794 12.347021 13.628035 2.914100 9.749711 15.908254 1.834387 10.030416 14.791456 2.613421 10.366076 13.710970 2.938993 8.303916 15.915409 0.384407 8.468135 15.167945 1.414813 8.854550 14.396312 2.306823 6.257665 12.896004 2.912646 7.707729 12.684055 3.317979 9.129813 12.623890 3.221241 10.613370 12.406607 2.181884
123  5.968521 9.978596 0.418359 6.811182 10.435473 1.467539 7.818471 10.926675 2.278517 7.725819 8.121168 2.700798 8.593020 9.369757 2.685738 9.325298 10.443515 2.823676 11.541428 9.247312 0.428600 11.279133 9.796556 1.591908 11.028237 10.314627 2.490365 13.952139 10.156332 1.597447 12.887205 10.761678 3.050132 11.457452 11.536272 3.296069 14.490337 14.480036 0.471416 13.358855 14.114036 1.987961 12.275172 13.596324 2.845551 9.616573 15.855932 1.715039 9.900226 14.781524 2.550827 10.261556 13.725046 2.944504 8.301683 15.882512 0.377173 8.432153 15.128152 1.431662 8.780022 14.402294 2.311894 6.084376 12.778351 3.169181 7.575740 12.605288 3.435206 8.994433 12.568260 3.261020 10.504277 12.397758 2.185740
124  5.974810 9.993117 0.460657 6.768175 10.369609 1.463891 7.768009 10.902233 2.346136 7.523414 8.036532 2.563399 8.439379 9.276356 2.625897 9.169949 10.362389 2.796961 11.514294 9.287166 0.389362 11.239259 9.775062 1.600949 10.953853 10.295745 2.497205 13.632172 10.113492 1.551649 12.710157 10.721642 3.082765 11.275488 11.551083 3.288244 14.474824 14.492044 0.445374 13.316007 14.091043 1.943210 12.184152 13.613480 2.835498 9.422415 15.780973 1.558649 9.760160 14.733857 2.478669 10.100479 13.759938 2.910421 8.305868 15.863167 0.319545 8.379380 15.122505 1.430832 8.683649 14.370919 2.347803 5.885026 12.664121 3.372589 7.412250 12.578037 3.468525 8.820249 12.541101 3.284788 10.399826 12.316558 2.171356
125  5.930295 9.990644 0.428452 6.722926 10.362590 1.477631 7.687522 10.882482 2.407363 7.380294 8.042538 2.514741 8.305153 9.229685 2.566273 9.046357 10.271014 2.759885 11.516122 9.263797 0.435975 11.167059 9.788880 1.622643 10.894320 10.243656 2.536437 13.418373 10.081141 1.552318 12.478141 10.744608 3.109187 11.118227 11.561626 3.314621 14.491803 14.435568 0.380871 13.219047 14.134161 1.928918 12.156655 13.608570 2.804929 9.289655 15.724789 1.480430 9.624268 14.730458 2.380850 9.990066 13.769970 2.884959 8.295853 15.911063 0.381103 8.332087 15.123834 1.412553 8.626780 14.375663 2.327684 5.689010 12.644837 3.525540 7.230003 12.531165 3.554683 8.648897 12.509382 3.281673 10.262887 12.288287 2.183294
126  5.913631 9.973311 0.422309 6.635465 10.354783 1.504834 7.640569 10.837787 2.401503 7.246370 7.971521 2.424453 8.168236 9.153746 2.546089 8.906867 10.218427 2.720256 11.509533 9.250398 0.439748 11.124068 9.731667 1.608955 10.841531 10.195513 2.504807 13.150528 10.076546 1.540625 12.281180 10.717483 3.115963 10.935061 11.585466 3.298544 14.493706 14.462755 0.391082 13.219288 14.110335 1.878088 12.125680 13.618571 2.754845 9.138844 15.577335 1.275668 9.513474 14.750752 2.280527 9.878919 13.833889 2.855823 8.316009 15.872750 0.388781 8.254698 15.134009 1.452309 8.495576 14.386772 2.313214 5.597711 12.570459 3.654840 7.082560 12.503142 3.600104 8.491920 12.526886 3.287710 10.192989 12.283819 2.174356
127  5.948971 9.976147 0.450496 6.639224 10.326964 1.522151 7.541202 10.829106 2.441094 7.105844 7.957420 2.417508 8.050516 9.117902 2.471825 8.781383 10.125708 2.724982 11.416988 9.310136 0.417943 11.087104 9.721927 1.575076 10.767343 10.176313 2.511991 12.940529 10.151362 1.496480 12.104051 10.738123 3.038747 10.751444 11.620791 3.317345 14.478261 14.455994 0.387879 13.149656 14.100693 1.848210 12.065769 13.620878 2.736833 9.056359 15.434663 1.074188 9.415286 14.780872 2.114382 9.747499 13.870743 2.774878 8.309349 15.857464 0.364190 8.213311 15.115927 1.397764 8.417798 14.342968 2.287102 5.456688 12.461875 3.782081 6.955552 12.458784 3.634181 8.350389 12.461879 3.260564 10.071006 12.263755 2.214829
128  5.950650 9.961377 0.465651 6.541260 10.332458 1.534617 7.480256 10.819017 2.476845 7.006346 7.876304 2.379808 7.908270 9.042056 2.439249 8.675362 10.081117 2.684745 11.453470 9.266530 0.424159 11.077923 9.671503 1.585302 10.698845 10.128256 2.502460 12.692256 10.152332 1.442246 11.987496 10.699395 3.070575 10.657284 11.599107 3.288933 14.480588 14.442679 0.381175 13.210510 14.007710 1.758759 11.977247 13.626897 2.690604 8.954896 15.308822 0.885687 9.364841 14.796049 1.969986 9.638779 13.980103 2.684254 8.322153 15.886515 0.366251 8.126205 15.129906 1.435558 8.305174 14.293134 2.358922 5.327053 12.348816 3.869542 6.791364 12.401994 3.632435 8.169371 12.447104 3.287199 9.943115 12.231493 2.210759
129  5.918090 9.919993 0.428513 6.517056 10.294679 1.579064 7.397936 10.796918 2.491294 6.875240 7.869774 2.323715 7.810600 9.013036 2.380495 8.545494 10.047981 2.660252 11.507949 9.228177 0.468821 11.014068 9.679375 1.569097 10.619657 10.148883 2.456743 12.477819 10.231023 1.276597 11.905102 10.670064 2.986661 10.598228 11.551761 3.266117 14.480027 14.465048 0.411086 13.128449 14.025310 1.710627 11.876846 13.613717 2.637244 8.925087 15.165844 0.610844 9.164239 14.757051 1.752829 9.459476 14.103867 2.625567 8.270611 15.886103 0.337895 8.075583 15.123191 1.442681 8.225890 14.290987 2.314602 5.088722 12.382397 3.805989 6.574613 12.383651 3.623980 7.984359 12.404525 3.237115 9.800955 12.176005 2.175688
130  5.927425 9.899399 0.490983 6.455259 10.324777 1.596817 7.354840 10.785314 2.536864 6.759941 7.821801 2.288684 7.668844 8.954009 2.348439 8.418046 9.970416 2.608350 11.496952 9.254349 0.453739 10.985115 9.587760 1.595460 10.551245 10.100487 2.447442 12.233939 10.255458 1.077753 11.883602 10.630158 2.873296 10.570231 11.508153 3.252163 14.506166 14.501000 0.438253 13.035594 14.035701 1.681058 11.838102 13.583948 2.582364 8.969857 15.055985 0.419539 9.104508 14.723600 1.660149 9.385747 14.148014 2.528532 8.292107 15.886042 0.370316 8.026726 15.068290 1.412981 8.113548 14.268826 2.247732 4.870919 12.342774 3.769912 6.351666 12.361435 3.557875 7.754579 12.391191 3.212463 9.739096 12.123314 2.171090
131  5.900672 9.977663 0.479697 6.397389 10.304840 1.614556 7.274355 10.733140 2.558677 6.596060 7.721593 2.197856 7.499776 8.854519 2.319021 8.307392 9.881951 2.578375 11.491429 9.240522 0.413189 10.995118 9.548452 1.604472 10.498756 10.117519 2.417170 12.011617 10.257324 0.904662 11.828534 10.643160 2.720845 10.528072 11.399810 3.214602 14.449673 14.482566 0.467766 12.982697 13.943936 1.610124 11.740351 13.548138 2.545562 8.946132 15.041378 0.412321 9.138626 14.673277 1.655514 9.304046 14.063810 2.506357 8.297028 15.890790 0.365082 7.986811 15.093667 1.387304 8.038709 14.296480 2.244838 4.645055 12.295336 3.706739 6.122516 12.309036 3.484699 7.540019 12.348088 3.168491 9.549411 12.054877 2.162273
132  5.920338 9.983459 0.464367 6.318916 10.241554 1.646263 7.145781 10.667471 2.605081 6.469369 7.678034 2.157339 7.388039 8.777139 2.283444 8.153709 9.783114 2.556679 11.460929 9.255697 0.390336 10.925408 9.578746 1.548421 10.378562 10.021027 2.416416 11.808179 10.188185 0.655601 11.732750 10.536464 2.529869 10.532604 11.275457 3.205641 14.480476 14.511038 0.457800 12.918070 13.905763 1.576048 11.696589 13.477491 2.465845 8.899976 15.062187 0.462281 9.127844 14.612963 1.603291 9.264923 14.036807 2.515671 8.269131 15.935835 0.411479 7.982599 15.081040 1.432695 7.943574 14.254685 2.245488 4.440832 12.201653 3.640133 5.931901 12.239405 3.453485 7.334445 12.280652 3.151038 9.447939 11.993402 2.186375
133  5.896721 10.002229 0.440313 6.274469 10.227654 1.672098 7.101827 10.628522 2.612194 6.400582 7.556649 2.082151 7.266041 8.680058 2.201453 8.038953 9.703941 2.543777 11.504271 9.236859 0.439282 10.925873 9.469913 1.597988 10.321522 9.950225 2.401127 11.831939 10.131595 0.500859 11.640512 10.410244 2.345529 10.560342 11.130386 3.162182 14.448515 14.472675 0.468269 12.826428 13.841367 1.523289 11.633484 13.400502 2.387028 8.908223 15.054323 0.459667 9.002633 14.561659 1.614816 9.199918 13.942013 2.514762 8.260739 15.916409 0.420216 7.945495 15.060384 1.405112 7.921748 14.226783 2.230122 4.218716 12.098219 3.575082 5.747166 12.131204 3.396951 7.174837 12.218006 3.111406 9.336452 11.917127 2.189782
134  5.898033 10.001230 0.411648 6.196074 10.177669 1.657159 7.027635 10.550410 2.649604 6.266577 7.485486 2.049638 7.160910 8.618197 2.191575 7.952785 9.594442 2.497533 11.512232 9.225004 0.445951 10.816995 9.518974 1.517267 10.263592 9.882859 2.375905 11.896322 9.997607 0.417484 11.610831 10.344212 2.257861 10.513831 11.017895 3.114476 14.469910 14.461513 0.491156 12.806864 13.797666 1.455241 11.556985 13.324394 2.352791 8.887309 15.024618 0.445517 9.061421 14.468386 1.557376 9.158041 13.864048 2.492563 8.274377 15.939843 0.391412 7.954430 15.031151 1.415932 7.865529 14.211295 2.220312 4.047753 12.021662 3.440805 5.535303 12.053672 3.291679 6.980763 12.148558 3.086226 9.249804 11.871436 2.162463
135  5.871696 9.965859 0.431611 6.185796 10.134739 1.686587 6.955306 10.490252 2.690730 6.100296 7.445949 1.913051 7.032183 8.565991 2.113044 7.828172 9.507499 2.466966 11.488746 9.197326 0.422641 10.812366 9.381358 1.544741 10.203653 9.845864 2.364841 11.988810 9.837154 0.427653 11.532778 10.266688 2.214867 10.469085 10.938834 3.080673 14.442184 14.469852 0.496927 12.725294 13.703761 1.418611 11.499551 13.247054 2.284251 8.916258 15.014338 0.471819 9.029823 14.408895 1.517745 9.137606 13.814677 2.486037 8.227121 15.888087 0.428571 7.955688 15.006593 1.388543 7.878012 14.170927 2.199392 3.853405 11.952483 3.289702 5.413829 12.003985 3.193154 6.827659 12.099460 3.026891 9.175841 11.763316 2.154046
