# Supplementary material for: Kinematics of male Eupalaestrus weijenberghi (Araneae, Theraphosidae) locomotion on different substrates and inclines
Source: PeerJ. 2019 Sep 26;7:e7748. doi: 10.7717/peerj.7748 (PMC6766366; doi:10.7717/peerj.7748)
Supplement: Supplemental Information 1 [file peerj-07-7748-s001.zip › Silva-Pereyra et al 2019 - Supplementary document - Kinematic data/624t0.3d]

1  20.715185 14.641119 2.420785 NaN NaN NaN  18.452677 12.870184 2.714247 17.697638 13.740459 0.561922 NaN NaN NaN  17.188108 12.857177 2.671982 15.428533 14.779195 1.529008 NaN NaN NaN  16.069893 12.534725 2.710703 11.704944 12.843950 0.673163 NaN NaN NaN  14.538233 11.854114 2.518728 13.300332 9.242013 1.400401 NaN NaN NaN  16.208357 10.716244 2.691931 15.048244 7.573485 0.674707 NaN NaN NaN  16.023859 9.263876 2.119992 19.042429 8.085198 0.617570 NaN NaN NaN  17.885286 9.494757 2.290317 20.148064 9.193015 1.229960 NaN NaN NaN  18.545164 10.596836 2.785295 16.423357 11.163929 1.901044
2  20.750488 14.780354 2.273898 NaN NaN NaN  18.567337 12.949790 2.698296 17.721735 13.731627 0.556855 NaN NaN NaN  17.216234 12.829109 2.669757 15.878998 14.949531 1.412956 NaN NaN NaN  16.148552 12.587810 2.701806 11.681566 12.847951 0.689486 NaN NaN NaN  14.589722 11.883579 2.462980 13.778970 9.299594 1.195068 NaN NaN NaN  16.333826 10.780862 2.659487 15.073034 7.563581 0.663992 NaN NaN NaN  16.047909 9.261207 2.134819 19.025345 8.079662 0.613432 NaN NaN NaN  18.001753 9.504717 2.325855 20.742544 9.581244 1.757798 NaN NaN NaN  18.542734 10.764696 2.939371 16.499004 11.177360 1.893497
3  20.751692 14.942405 2.068190 NaN NaN NaN  18.668943 13.050431 2.606065 17.731922 13.703749 0.548682 NaN NaN NaN  17.241070 12.841180 2.655647 16.213272 15.004090 1.207185 NaN NaN NaN  16.259796 12.789448 2.646519 11.715746 12.867613 0.697778 NaN NaN NaN  14.660236 11.878243 2.488291 14.228471 9.392154 1.007954 NaN NaN NaN  16.402952 10.825943 2.702919 15.099738 7.555695 0.701307 NaN NaN NaN  16.121452 9.267735 2.116964 19.021400 8.097510 0.618772 NaN NaN NaN  18.049452 9.534262 2.346265 21.077826 9.933409 2.217860 NaN NaN NaN  18.558563 10.885186 2.997938 16.605869 11.220167 1.912554
4  20.731295 15.072233 1.820327 NaN NaN NaN  18.728205 13.162031 2.518844 17.747847 13.709076 0.549947 NaN NaN NaN  17.227758 12.806813 2.652276 16.534176 15.028246 0.961058 NaN NaN NaN  16.330072 12.951757 2.553948 11.692787 12.878875 0.696040 NaN NaN NaN  14.655209 11.905020 2.454141 14.504623 9.479227 0.923048 NaN NaN NaN  16.551123 10.877603 2.783579 15.061760 7.591033 0.721316 NaN NaN NaN  16.175751 9.292354 2.027770 19.024170 8.105680 0.635556 NaN NaN NaN  18.162603 9.545942 2.371678 21.346220 10.291898 2.658605 NaN NaN NaN  18.601429 11.090170 3.044178 16.674360 11.217203 1.902368
5  20.694016 15.247587 1.569686 NaN NaN NaN  18.742617 13.264998 2.448507 17.810625 13.608437 0.571789 NaN NaN NaN  17.326391 12.928572 2.730325 16.722765 14.989403 0.734821 NaN NaN NaN  16.334717 13.035727 2.482512 11.712408 12.885749 0.686078 NaN NaN NaN  14.702056 11.945228 2.362500 14.713333 9.572469 0.673187 NaN NaN NaN  16.523556 10.794731 2.725856 15.133012 7.602380 0.686949 NaN NaN NaN  16.260489 9.303360 2.012761 19.030931 8.085196 0.621950 NaN NaN NaN  18.226828 9.624557 2.331335 21.599236 10.727704 2.920202 NaN NaN NaN  18.758089 11.105380 3.021312 16.769554 11.261445 1.899737
6  20.630308 15.382401 1.269862 NaN NaN NaN  18.902658 13.349627 2.358847 17.706289 13.718177 0.685470 NaN NaN NaN  17.356354 12.928902 2.721018 16.786501 15.054383 0.617945 NaN NaN NaN  16.326675 13.221290 2.388059 11.710257 12.844430 0.708950 NaN NaN NaN  14.747049 11.972665 2.350982 14.722921 9.566194 0.688158 NaN NaN NaN  16.606842 10.799589 2.733907 15.112250 7.624556 0.673539 NaN NaN NaN  16.334774 9.353107 2.012013 19.028070 8.092457 0.636838 NaN NaN NaN  18.348562 9.615061 2.367319 21.810970 11.071963 3.083807 NaN NaN NaN  18.866743 11.212669 3.030270 16.843147 11.333252 1.904992
7  20.517872 15.429251 0.924563 NaN NaN NaN  18.918858 13.454971 2.255018 17.691153 13.717236 0.722781 NaN NaN NaN  17.402512 12.931120 2.741839 16.810818 15.020436 0.637450 NaN NaN NaN  16.450045 13.187439 2.368279 11.718715 12.825088 0.675731 NaN NaN NaN  14.735568 11.996855 2.356233 14.773025 9.556294 0.652568 NaN NaN NaN  16.627308 10.799631 2.734320 15.145457 7.750199 0.693242 NaN NaN NaN  16.439568 9.413436 2.077366 19.033518 8.101825 0.624796 NaN NaN NaN  18.419518 9.705310 2.337113 21.934105 11.299514 3.137230 NaN NaN NaN  19.046965 11.269469 2.992523 16.896360 11.357306 1.930770
8  20.612579 15.433754 0.685006 NaN NaN NaN  18.923794 13.599045 2.181607 17.763775 13.619064 0.676892 NaN NaN NaN  17.441376 13.015559 2.732569 16.777557 15.021584 0.617740 NaN NaN NaN  16.496218 13.144059 2.412114 11.745093 12.850318 0.695429 NaN NaN NaN  14.761081 12.034344 2.331469 14.759019 9.524787 0.664746 NaN NaN NaN  16.673439 10.800759 2.722299 15.268817 7.923773 0.698462 NaN NaN NaN  16.565771 9.551518 2.164423 19.039860 8.084035 0.602919 NaN NaN NaN  18.479513 9.705924 2.352055 22.123510 11.483871 3.073555 NaN NaN NaN  19.220509 11.342624 2.952031 17.006426 11.400857 1.911604
9  20.496531 15.506642 0.594660 NaN NaN NaN  18.967892 13.657065 2.195249 17.811813 13.665358 0.660651 NaN NaN NaN  17.515097 13.061386 2.735284 16.775917 15.051238 0.620104 NaN NaN NaN  16.456469 13.253087 2.432471 11.713367 12.853675 0.681504 NaN NaN NaN  14.765803 12.068671 2.305055 14.770636 9.557525 0.677906 NaN NaN NaN  16.725927 10.803685 2.757581 15.507302 7.978726 0.841641 NaN NaN NaN  16.785027 9.689581 2.298828 19.081970 8.047170 0.624211 NaN NaN NaN  18.562654 9.778364 2.298236 22.239975 11.643802 2.999155 NaN NaN NaN  19.405161 11.439776 2.905237 17.036749 11.382918 1.922513
10  20.522842 15.553669 0.555028 NaN NaN NaN  18.969320 13.678347 2.211662 17.792110 13.681616 0.652851 NaN NaN NaN  17.540310 13.119720 2.709981 16.771023 15.025132 0.642495 NaN NaN NaN  16.508167 13.288364 2.359602 11.686730 12.857654 0.705154 NaN NaN NaN  14.815052 12.090721 2.298591 14.763058 9.542203 0.658783 NaN NaN NaN  16.695673 10.813921 2.743480 15.767573 7.974189 1.131543 NaN NaN NaN  17.019670 9.837460 2.441612 19.047871 8.125113 0.591252 NaN NaN NaN  18.619980 9.759235 2.287240 22.411713 11.761073 2.892887 NaN NaN NaN  19.527712 11.518532 2.816790 17.096857 11.562295 1.917627
11  20.512928 15.562256 0.529189 NaN NaN NaN  19.032993 13.736034 2.252852 17.780493 13.679000 0.633045 NaN NaN NaN  17.555468 13.148988 2.674758 16.765873 15.036467 0.594172 NaN NaN NaN  16.521839 13.289377 2.391758 11.732864 12.839747 0.689249 NaN NaN NaN  14.835730 12.135182 2.242686 14.803425 9.560662 0.667716 NaN NaN NaN  16.736845 10.772177 2.726577 16.198753 7.945248 1.411093 NaN NaN NaN  17.203203 10.028543 2.561125 19.043571 8.083626 0.642232 NaN NaN NaN  18.686142 9.847415 2.260533 22.538134 11.875751 2.789432 NaN NaN NaN  19.657356 11.565852 2.723542 17.163994 11.579659 1.916326
12  20.508213 15.538766 0.583847 NaN NaN NaN  19.019257 13.788917 2.274443 17.807156 13.708055 0.644769 NaN NaN NaN  17.608433 13.203523 2.749155 16.762516 15.076861 0.590301 NaN NaN NaN  16.526144 13.273317 2.413217 11.759098 12.808559 0.692458 NaN NaN NaN  14.870513 12.149518 2.263357 14.763151 9.527686 0.665487 NaN NaN NaN  16.742264 10.803513 2.750105 16.665483 8.028028 1.720147 NaN NaN NaN  17.457243 10.263601 2.681206 19.029285 8.039498 0.689188 NaN NaN NaN  18.718836 9.885212 2.261862 22.646994 11.994495 2.634885 NaN NaN NaN  19.756203 11.664030 2.661854 17.242886 11.606661 1.933594
13  20.510344 15.560821 0.589406 NaN NaN NaN  19.051603 13.778338 2.323813 17.852106 13.819890 0.677330 NaN NaN NaN  17.597815 13.192361 2.680765 16.755764 15.049824 0.607419 NaN NaN NaN  16.553371 13.271052 2.376237 11.793054 12.769785 0.679025 NaN NaN NaN  14.971388 12.152829 2.265047 14.749648 9.524221 0.658068 NaN NaN NaN  16.775784 10.781140 2.727914 17.165215 8.108059 1.779202 NaN NaN NaN  17.629625 10.480221 2.701292 19.071531 8.134303 0.628478 NaN NaN NaN  18.747623 9.959484 2.189466 22.701109 12.126298 2.460001 NaN NaN NaN  19.868286 11.776239 2.564563 17.274799 11.658303 1.902094
14  20.505783 15.585572 0.582989 NaN NaN NaN  19.068254 13.880442 2.361680 17.810696 14.265137 0.886723 NaN NaN NaN  17.638042 13.097233 2.798380 16.800638 15.020354 0.585877 NaN NaN NaN  16.639238 13.294288 2.370894 11.873630 12.705414 0.721201 NaN NaN NaN  15.096087 12.164120 2.318523 14.778389 9.515763 0.649463 NaN NaN NaN  16.833584 10.787720 2.734965 17.678907 8.302873 1.605978 NaN NaN NaN  17.751053 10.638912 2.598558 19.064428 8.145781 0.593983 NaN NaN NaN  18.868479 10.041096 2.114105 22.799572 12.347364 2.285889 NaN NaN NaN  19.953783 11.904740 2.503173 17.326052 11.760049 1.887468
15  20.499445 15.534747 0.591641 NaN NaN NaN  19.098030 13.883481 2.410124 17.979918 14.760289 1.382471 NaN NaN NaN  17.706314 13.007147 2.869916 16.745796 15.031436 0.627146 NaN NaN NaN  16.689596 13.335016 2.425192 12.039995 12.644650 0.847686 NaN NaN NaN  15.283776 12.117039 2.409636 14.789896 9.557159 0.664679 NaN NaN NaN  16.882074 10.777586 2.689430 17.959143 8.647282 1.230174 NaN NaN NaN  17.887419 10.639436 2.523564 19.086422 8.085577 0.631713 NaN NaN NaN  19.041811 10.122022 2.037817 22.883961 12.549921 1.994986 NaN NaN NaN  20.127855 12.025100 2.387353 17.426495 11.826740 1.892609
16  20.497879 15.534789 0.576524 NaN NaN NaN  19.179976 13.893640 2.420860 18.355381 14.913220 2.077091 NaN NaN NaN  17.867975 12.875747 2.970626 16.771585 15.026310 0.650081 NaN NaN NaN  16.752134 13.323745 2.444347 12.228993 12.564915 1.172138 NaN NaN NaN  15.544018 12.107621 2.545818 14.780208 9.511949 0.658329 NaN NaN NaN  16.979446 10.763781 2.649646 18.104513 9.289225 0.607981 NaN NaN NaN  18.011166 10.653701 2.399448 19.094713 8.124954 0.591089 NaN NaN NaN  19.188673 10.220133 1.940830 23.029839 12.776811 1.634963 NaN NaN NaN  20.295212 12.130050 2.218610 17.532890 11.918539 1.869951
17  20.532465 15.545245 0.586121 NaN NaN NaN  19.344496 13.820152 2.532059 18.842640 15.362201 2.541924 NaN NaN NaN  18.063894 12.790694 2.985955 16.808960 15.045817 0.608644 NaN NaN NaN  16.903383 13.346311 2.430687 12.464572 12.505993 1.400379 NaN NaN NaN  15.876399 12.090482 2.604777 14.775467 9.525302 0.641816 NaN NaN NaN  17.094149 10.749336 2.608608 18.074352 9.250511 0.649761 NaN NaN NaN  18.185921 10.688128 2.344539 19.079905 8.118528 0.604169 NaN NaN NaN  19.328449 10.285582 1.838222 23.071764 12.907749 0.978486 NaN NaN NaN  20.646055 12.150606 2.087903 17.685978 11.972834 1.794986
18  20.499889 15.547883 0.577068 NaN NaN NaN  19.518900 13.803659 2.564074 19.177757 15.343388 2.772149 NaN NaN NaN  18.217083 12.877096 3.000614 16.854479 15.028600 0.619052 NaN NaN NaN  17.065771 13.343292 2.437315 12.881329 12.505466 1.759469 NaN NaN NaN  16.278414 12.113506 2.712003 14.755942 9.523220 0.674736 NaN NaN NaN  17.196419 10.669567 2.535488 18.103960 9.292091 0.644772 NaN NaN NaN  18.297226 10.765139 2.288955 19.073452 8.154846 0.635094 NaN NaN NaN  19.480885 10.314828 1.816358 23.036665 13.147359 0.578804 NaN NaN NaN  20.736626 12.316639 1.970412 17.822857 12.025947 1.788170
19  20.532816 15.528342 0.595201 NaN NaN NaN  19.602465 13.841175 2.604263 19.396753 15.476039 2.878730 NaN NaN NaN  18.310347 13.041171 3.051548 16.855608 15.046110 0.598703 NaN NaN NaN  17.178425 13.369875 2.393086 13.206827 12.555091 1.979333 NaN NaN NaN  16.700153 12.105639 2.795199 14.792276 9.510677 0.658404 NaN NaN NaN  17.221254 10.670053 2.483507 18.105453 9.268605 0.628401 NaN NaN NaN  18.395760 10.791503 2.305339 19.087812 8.138118 0.627905 NaN NaN NaN  19.520084 10.279326 1.813680 23.030375 13.138912 0.522103 NaN NaN NaN  20.853233 12.320757 2.021649 17.939507 12.063647 1.774505
20  20.498186 15.536119 0.576725 NaN NaN NaN  19.669142 13.844713 2.641198 19.602970 15.618197 2.917904 NaN NaN NaN  18.432831 13.229503 3.067492 16.862074 15.013516 0.620933 NaN NaN NaN  17.159445 13.401581 2.465473 13.540418 12.720546 2.061706 NaN NaN NaN  17.005220 12.164515 2.826733 14.777113 9.550482 0.650748 NaN NaN NaN  17.239250 10.688328 2.528360 18.126766 9.241071 0.606960 NaN NaN NaN  18.418682 10.740364 2.334835 19.111645 8.177358 0.627498 NaN NaN NaN  19.511690 10.265621 1.969772 23.032795 13.149154 0.546401 NaN NaN NaN  20.895998 12.327146 2.125160 18.012112 12.122503 1.798706
21  20.511644 15.556994 0.534714 NaN NaN NaN  19.698154 13.884057 2.693405 19.751820 15.706076 2.994476 NaN NaN NaN  18.545071 13.446014 3.064330 16.867920 14.994870 0.576466 NaN NaN NaN  17.225677 13.392199 2.423832 13.907835 12.925785 1.953886 NaN NaN NaN  17.268007 12.183828 2.880937 14.765602 9.516840 0.646930 NaN NaN NaN  17.254019 10.739550 2.483395 18.146742 9.273312 0.599316 NaN NaN NaN  18.416319 10.775476 2.332039 19.168272 8.300781 0.626511 NaN NaN NaN  19.617899 10.485244 1.982988 23.041220 13.163747 0.538697 NaN NaN NaN  20.917461 12.330353 2.140953 18.044323 12.148808 1.796284
22  20.553566 15.532665 0.557652 NaN NaN NaN  19.713728 13.886148 2.685839 19.872795 15.843487 3.016410 NaN NaN NaN  18.628923 13.580119 3.039909 16.879198 14.996202 0.593762 NaN NaN NaN  17.227278 13.456798 2.467780 14.199200 13.153353 1.718989 NaN NaN NaN  17.340893 12.174883 2.848224 14.762731 9.534501 0.653809 NaN NaN NaN  17.240276 10.721022 2.473557 18.106737 9.295528 0.606289 NaN NaN NaN  18.461712 10.795403 2.299018 19.443163 8.599078 0.633282 NaN NaN NaN  19.750641 10.691115 2.086946 23.055893 13.146238 0.546915 NaN NaN NaN  20.975101 12.370914 2.157085 18.119015 12.228409 1.826924
23  20.515068 15.526843 0.555914 NaN NaN NaN  19.767117 13.891956 2.688473 20.074745 15.943372 2.921247 NaN NaN NaN  18.786148 13.768323 3.004482 16.876266 14.982403 0.534550 NaN NaN NaN  17.305485 13.457571 2.471085 14.522353 13.336820 1.445159 NaN NaN NaN  17.408773 12.331758 2.784701 14.783425 9.541318 0.656728 NaN NaN NaN  17.282734 10.755812 2.453779 18.154745 9.224022 0.585128 NaN NaN NaN  18.523781 10.754890 2.321115 19.909952 8.815141 0.661650 NaN NaN NaN  19.827608 10.743928 2.247670 23.071676 13.127520 0.565819 NaN NaN NaN  20.996826 12.392584 2.247451 18.211826 12.251859 1.801896
24  20.557783 15.547852 0.594968 NaN NaN NaN  19.812418 13.900631 2.702398 20.344305 16.084482 2.933034 NaN NaN NaN  18.906162 13.896372 2.950676 16.864117 14.964408 0.574855 NaN NaN NaN  17.385954 13.457415 2.446933 14.822093 13.513150 1.098273 NaN NaN NaN  17.419928 12.369246 2.789845 14.790295 9.536457 0.686294 NaN NaN NaN  17.314552 10.768764 2.450081 18.161875 9.264338 0.643842 NaN NaN NaN  18.600779 10.712417 2.325746 20.478516 9.037148 0.939965 NaN NaN NaN  19.943127 10.920861 2.397921 23.039314 13.141738 0.552136 NaN NaN NaN  21.082081 12.476595 2.390909 18.303389 12.269128 1.804512
25  20.567932 15.560181 0.562286 NaN NaN NaN  19.857960 13.931746 2.622720 20.522526 16.209864 2.754122 NaN NaN NaN  19.045570 14.056629 2.861283 16.823095 15.055953 0.657333 NaN NaN NaN  17.461143 13.465018 2.456822 15.216806 13.640646 0.775149 NaN NaN NaN  17.447227 12.458344 2.752705 14.775274 9.522327 0.661338 NaN NaN NaN  17.394890 10.788028 2.383060 18.154116 9.283955 0.638300 NaN NaN NaN  18.711760 10.730889 2.277234 21.111240 9.250215 1.181156 NaN NaN NaN  20.037987 11.045632 2.456599 23.076590 13.132354 0.533437 NaN NaN NaN  21.143335 12.471251 2.423797 18.443506 12.371028 1.791996
26  20.567785 15.572047 0.570742 NaN NaN NaN  19.990448 13.896720 2.752017 20.704170 16.347164 2.563553 NaN NaN NaN  19.210655 14.176197 2.807314 16.808535 15.023322 0.664477 NaN NaN NaN  17.604948 13.475132 2.421413 15.353840 13.735133 0.621716 NaN NaN NaN  17.499750 12.501907 2.696702 14.768007 9.548718 0.709306 NaN NaN NaN  17.429787 10.826000 2.393438 18.140329 9.265125 0.671574 NaN NaN NaN  18.806093 10.759606 2.291775 21.608742 9.568813 1.397612 NaN NaN NaN  20.160412 11.235659 2.561378 23.058636 13.161929 0.537760 NaN NaN NaN  21.178875 12.470136 2.367522 18.559723 12.375242 1.774943
27  20.543238 15.549571 0.595708 NaN NaN NaN  20.072844 13.865810 2.743063 20.841488 16.493927 2.330936 NaN NaN NaN  19.324217 14.251223 2.702480 16.780046 15.021876 0.681418 NaN NaN NaN  17.684324 13.505116 2.381532 15.404993 13.737617 0.636249 NaN NaN NaN  17.587967 12.525030 2.692314 14.829486 9.525691 0.679407 NaN NaN NaN  17.543709 10.889590 2.355619 18.116669 9.264740 0.601503 NaN NaN NaN  18.878605 10.771071 2.245775 22.075661 9.907079 1.554400 NaN NaN NaN  20.257879 11.378251 2.595867 23.092205 13.140858 0.526185 NaN NaN NaN  21.232927 12.488956 2.428435 18.675097 12.395897 1.774428
28  20.549938 15.550282 0.627031 NaN NaN NaN  20.154491 13.842763 2.749006 20.941320 16.621737 2.077454 NaN NaN NaN  19.493505 14.492897 2.597411 16.829367 15.011328 0.661812 NaN NaN NaN  17.799492 13.595520 2.411659 15.374876 13.719427 0.625814 NaN NaN NaN  17.648108 12.577795 2.652861 14.924876 9.639235 0.689460 NaN NaN NaN  17.699455 11.007771 2.382423 18.151628 9.264665 0.639928 NaN NaN NaN  18.961046 10.759512 2.237547 22.424831 10.153765 1.702261 NaN NaN NaN  20.370749 11.461399 2.585441 23.237137 12.998339 0.644944 NaN NaN NaN  21.293457 12.473821 2.477155 18.800426 12.441424 1.732263
29  20.554478 15.543087 0.591160 NaN NaN NaN  20.278967 13.860905 2.798830 21.128366 16.640541 1.688492 NaN NaN NaN  19.583536 14.615984 2.454165 16.831114 15.018397 0.659930 NaN NaN NaN  17.915497 13.599709 2.410965 15.386198 13.738593 0.641249 NaN NaN NaN  17.734276 12.614845 2.657894 15.128355 9.803024 0.686056 NaN NaN NaN  17.897812 11.115038 2.442360 18.114902 9.248766 0.650683 NaN NaN NaN  19.029686 10.758987 2.220234 22.733866 10.340056 1.841522 NaN NaN NaN  20.480078 11.534592 2.588974 23.043036 13.138062 0.497673 NaN NaN NaN  21.309055 12.530404 2.547430 18.856058 12.490499 1.738438
30  20.541418 15.544620 0.588707 NaN NaN NaN  20.379196 13.856922 2.749328 21.138330 16.682182 1.170903 NaN NaN NaN  19.673841 14.711766 2.245374 16.793404 15.011244 0.695430 NaN NaN NaN  17.977871 13.633426 2.383226 15.387095 13.757169 0.618815 NaN NaN NaN  17.721634 12.691312 2.656904 15.370448 9.895183 0.764966 NaN NaN NaN  18.116722 11.290774 2.526526 18.126883 9.289515 0.640229 NaN NaN NaN  19.048326 10.770003 2.187262 22.992289 10.538016 1.927694 NaN NaN NaN  20.634085 11.521447 2.574774 23.056128 13.139372 0.521755 NaN NaN NaN  21.341652 12.547869 2.588749 18.896208 12.537688 1.759067
31  20.595739 15.505387 0.504506 NaN NaN NaN  20.417110 13.796807 2.718728 21.087034 16.728077 0.652458 NaN NaN NaN  19.770676 14.830018 2.023929 16.843117 15.041334 0.612531 NaN NaN NaN  18.066103 13.674977 2.350065 15.390177 13.744052 0.647461 NaN NaN NaN  17.756121 12.743006 2.628062 15.581353 9.963502 0.950366 NaN NaN NaN  18.359268 11.483113 2.562868 18.127390 9.245857 0.605253 NaN NaN NaN  19.082859 10.767967 2.153889 23.268686 10.677152 1.971801 NaN NaN NaN  20.787399 11.597445 2.512765 23.065556 13.147698 0.513418 NaN NaN NaN  21.397131 12.584119 2.551632 19.080620 12.511615 1.717028
32  20.746922 15.498334 0.671259 NaN NaN NaN  20.331554 13.800962 2.635408 21.051788 16.748676 0.548419 NaN NaN NaN  19.857338 14.897990 1.995008 16.817793 15.015418 0.645353 NaN NaN NaN  18.134800 13.716624 2.347968 15.386781 13.756362 0.667011 NaN NaN NaN  17.827765 12.831099 2.601924 15.838074 10.060811 1.240973 NaN NaN NaN  18.615921 11.710236 2.603889 18.108334 9.260147 0.629489 NaN NaN NaN  19.120934 10.766673 2.158612 23.443022 10.788756 2.010606 NaN NaN NaN  20.937122 11.628518 2.469876 23.079023 13.172200 0.520911 NaN NaN NaN  21.375216 12.650084 2.560135 19.089891 12.623376 1.710317
33  21.320383 15.623288 1.080818 NaN NaN NaN  20.346798 13.623360 2.731713 21.021692 16.780602 0.517843 NaN NaN NaN  19.920536 14.919271 2.019341 16.809505 15.026158 0.604689 NaN NaN NaN  18.113295 13.774297 2.346934 15.409498 13.735380 0.638302 NaN NaN NaN  17.874159 12.866096 2.582544 16.171534 10.074676 1.423320 NaN NaN NaN  18.866735 11.884631 2.656160 18.133259 9.281271 0.631729 NaN NaN NaN  19.171568 10.794614 2.109267 23.619160 10.911572 1.963832 NaN NaN NaN  21.104832 11.645814 2.444487 23.078627 13.150130 0.496028 NaN NaN NaN  21.402668 12.637470 2.564398 19.237698 12.584654 1.659630
34  21.494169 15.501105 1.235665 NaN NaN NaN  20.389940 13.554077 2.848045 20.981098 16.787064 0.510979 NaN NaN NaN  19.931244 14.904997 2.041199 16.819803 15.020864 0.620332 NaN NaN NaN  18.177736 13.821527 2.340029 15.372288 13.774489 0.607961 NaN NaN NaN  17.837650 12.897400 2.618801 16.457088 10.091976 1.525017 NaN NaN NaN  19.141396 12.000651 2.550875 18.164480 9.270395 0.608872 NaN NaN NaN  19.205364 10.802766 2.077044 23.774450 11.021324 1.867254 NaN NaN NaN  21.243130 11.696211 2.404777 23.043470 13.171344 0.578171 NaN NaN NaN  21.375149 12.661988 2.555186 19.265450 12.624974 1.662977
35  21.985836 15.573853 1.730396 NaN NaN NaN  20.439693 13.497117 2.877878 21.042034 16.737595 0.482048 NaN NaN NaN  20.014061 14.951118 2.114381 16.786736 15.014482 0.602689 NaN NaN NaN  18.221331 13.808913 2.362501 15.377634 13.753284 0.616263 NaN NaN NaN  17.905996 12.877464 2.650239 16.841831 10.120247 1.453179 NaN NaN NaN  19.261705 12.105598 2.555117 18.124010 9.239829 0.639515 NaN NaN NaN  19.242449 10.756708 2.089858 23.885235 11.086387 1.809446 NaN NaN NaN  21.342283 11.707694 2.388734 23.096947 13.174616 0.516486 NaN NaN NaN  21.489981 12.688951 2.643965 19.368267 12.607222 1.657200
36  22.411121 15.486480 2.143632 NaN NaN NaN  20.471897 13.494824 2.921865 21.023804 16.796610 0.505614 NaN NaN NaN  20.043318 14.936541 2.111065 16.662291 14.979275 0.722035 NaN NaN NaN  18.339428 13.847527 2.400358 15.399770 13.773705 0.645797 NaN NaN NaN  17.868315 12.888847 2.623035 17.134497 10.248737 1.289547 NaN NaN NaN  19.382496 12.174535 2.526844 18.146242 9.261285 0.607587 NaN NaN NaN  19.261433 10.796857 2.080757 24.001745 11.101564 1.743435 NaN NaN NaN  21.443115 11.739529 2.360710 23.081127 13.164436 0.519590 NaN NaN NaN  21.520773 12.688811 2.638785 19.438236 12.656700 1.746782
37  22.782763 15.430141 2.494623 NaN NaN NaN  20.614792 13.534702 2.976578 21.009306 16.784176 0.515058 NaN NaN NaN  20.080149 14.969323 2.145586 16.682381 14.976445 1.041568 NaN NaN NaN  18.509291 13.800524 2.451355 15.418168 13.758336 0.624434 NaN NaN NaN  17.907862 12.959149 2.628387 17.425751 10.392875 1.110259 NaN NaN NaN  19.483807 12.204839 2.523053 18.096981 9.291278 0.597361 NaN NaN NaN  19.297749 10.751065 2.047019 24.137455 11.177356 1.645260 NaN NaN NaN  21.584854 11.727134 2.338923 23.098242 13.159238 0.535131 NaN NaN NaN  21.518675 12.709247 2.588526 19.546764 12.667355 1.752173
38  23.086599 15.408650 2.706912 NaN NaN NaN  20.738298 13.618313 2.984581 21.063585 16.752342 0.547826 NaN NaN NaN  20.116304 14.931749 2.204329 16.827351 15.235324 1.409001 NaN NaN NaN  18.713833 13.748174 2.515900 15.409109 13.787993 0.665524 NaN NaN NaN  17.900690 12.987223 2.612595 17.686453 10.552286 0.964424 NaN NaN NaN  19.560923 12.251523 2.591880 18.132309 9.284443 0.593064 NaN NaN NaN  19.319498 10.753871 2.032243 24.166924 11.255632 1.493521 NaN NaN NaN  21.739523 11.752107 2.257481 23.067438 13.166984 0.541078 NaN NaN NaN  21.571341 12.719528 2.646140 19.530178 12.618818 1.701418
39  23.318600 15.514920 2.791949 NaN NaN NaN  20.968214 13.784130 2.976707 21.039436 16.756199 0.506649 NaN NaN NaN  20.173780 14.982003 2.228278 17.039085 15.443895 1.681454 NaN NaN NaN  18.908724 13.729108 2.603898 15.390340 13.743833 0.651663 NaN NaN NaN  17.903538 13.016043 2.616265 17.858883 10.674726 0.855573 NaN NaN NaN  19.566898 12.327737 2.563033 18.149462 9.305357 0.577130 NaN NaN NaN  19.367838 10.791918 1.988504 24.301619 11.378068 1.356921 NaN NaN NaN  21.847313 11.780234 2.201866 23.100821 13.192740 0.510310 NaN NaN NaN  21.589731 12.738640 2.675442 19.635508 12.692975 1.802935
40  23.499517 15.595797 2.870561 NaN NaN NaN  21.140150 13.917893 2.980121 21.030857 16.768484 0.550903 NaN NaN NaN  20.240061 14.996978 2.201154 17.446791 15.680656 1.862847 NaN NaN NaN  19.096281 13.721900 2.654014 15.418304 13.748252 0.659233 NaN NaN NaN  17.939896 13.043670 2.617322 18.027676 10.848231 0.680982 NaN NaN NaN  19.634064 12.298219 2.603333 18.105663 9.272099 0.627801 NaN NaN NaN  19.412649 10.833333 1.976633 24.370998 11.481737 1.209353 NaN NaN NaN  22.044422 11.775522 2.262605 23.102869 13.138623 0.530219 NaN NaN NaN  21.673828 12.743584 2.762651 19.679066 12.786161 1.766150
41  23.684275 15.663448 2.866444 NaN NaN NaN  21.302483 14.053288 2.927569 21.047831 16.766903 0.547132 NaN NaN NaN  20.337383 15.002589 2.257703 17.894749 15.956933 1.842691 NaN NaN NaN  19.177328 13.808218 2.664191 15.390659 13.739649 0.633308 NaN NaN NaN  17.944931 13.075736 2.618490 18.057617 10.890019 0.682987 NaN NaN NaN  19.645411 12.220095 2.567801 18.154860 9.305843 0.634050 NaN NaN NaN  19.447384 10.839629 1.963676 24.375097 11.541345 0.987583 NaN NaN NaN  22.131947 11.810264 2.144917 23.078733 13.144474 0.534917 NaN NaN NaN  21.722649 12.816533 2.790080 19.766123 12.791788 1.809400
42  23.855783 15.749462 2.908823 NaN NaN NaN  21.448963 14.141497 2.891554 21.012869 16.767588 0.521672 NaN NaN NaN  20.383545 15.048497 2.258221 18.269556 16.190779 1.704672 NaN NaN NaN  19.251833 13.943820 2.670365 15.393577 13.755878 0.614360 NaN NaN NaN  17.945148 13.089061 2.602571 18.094896 10.877110 0.663990 NaN NaN NaN  19.640755 12.206905 2.624952 18.154230 9.288681 0.638765 NaN NaN NaN  19.427721 10.806810 1.955821 24.359076 11.627058 0.742763 NaN NaN NaN  22.242670 11.787398 2.149597 23.071587 13.159229 0.527427 NaN NaN NaN  21.752544 12.852111 2.784776 19.812031 12.803464 1.809803
43  24.040758 15.811290 2.841144 NaN NaN NaN  21.570059 14.240831 2.858215 21.017311 16.803547 0.484326 NaN NaN NaN  20.420027 15.042207 2.281699 18.669647 16.364063 1.529654 NaN NaN NaN  19.354223 14.026870 2.665544 15.383748 13.743641 0.615945 NaN NaN NaN  17.957754 13.121323 2.587649 18.048294 10.886353 0.649780 NaN NaN NaN  19.713659 12.174619 2.634793 18.127928 9.280642 0.637981 NaN NaN NaN  19.469225 10.878850 1.938214 24.344830 11.685385 0.489505 NaN NaN NaN  22.324390 11.860833 2.083920 23.071943 13.137452 0.521578 NaN NaN NaN  21.785414 12.823127 2.812455 19.855648 12.822107 1.785374
44  24.113260 15.893100 2.793881 NaN NaN NaN  21.668819 14.346091 2.816359 21.034592 16.815622 0.553631 NaN NaN NaN  20.475359 15.087373 2.330760 19.031315 16.430033 1.425158 NaN NaN NaN  19.406670 14.111848 2.648605 15.368333 13.751706 0.640443 NaN NaN NaN  17.970146 13.172403 2.599733 18.064045 10.879882 0.658707 NaN NaN NaN  19.668793 12.221802 2.650837 18.151718 9.302711 0.612491 NaN NaN NaN  19.501083 10.849715 1.914606 24.317406 11.700053 0.532692 NaN NaN NaN  22.309298 11.818879 2.095057 23.111935 13.108727 0.556322 NaN NaN NaN  21.859318 12.847358 2.853047 19.951639 12.836659 1.856140
45  24.203863 15.970645 2.738571 NaN NaN NaN  21.788139 14.404569 2.798776 21.046200 16.802946 0.546751 NaN NaN NaN  20.575142 15.109570 2.314118 19.263641 16.499136 1.272556 NaN NaN NaN  19.464796 14.259221 2.594881 15.412287 13.767530 0.634440 NaN NaN NaN  18.019079 13.153694 2.576210 18.092798 10.867318 0.669270 NaN NaN NaN  19.726362 12.168617 2.648260 18.219398 9.289050 0.669267 NaN NaN NaN  19.519712 10.879182 1.916151 24.326984 11.699802 0.517134 NaN NaN NaN  22.377264 11.857326 2.122288 23.077587 13.105708 0.570155 NaN NaN NaN  21.931263 12.832530 2.851530 20.020859 12.863437 1.860934
46  24.320515 16.008024 2.704582 NaN NaN NaN  21.897774 14.444221 2.795688 21.021141 16.792265 0.475558 NaN NaN NaN  20.571268 15.093401 2.367433 19.553963 16.511843 1.113966 NaN NaN NaN  19.550009 14.368826 2.556807 15.385119 13.765376 0.656452 NaN NaN NaN  18.070173 13.198908 2.574638 18.108637 10.858487 0.646855 NaN NaN NaN  19.816620 12.169556 2.628800 18.238935 9.355985 0.615972 NaN NaN NaN  19.617216 10.983436 1.953296 24.340164 11.704339 0.528343 NaN NaN NaN  22.422430 11.851008 2.213587 23.100922 13.132272 0.532213 NaN NaN NaN  21.975731 12.865969 2.846017 20.094315 12.911994 1.892665
47  24.475084 16.018003 2.715815 NaN NaN NaN  21.981884 14.485261 2.796022 21.050722 16.794544 0.527456 NaN NaN NaN  20.625177 15.128818 2.404341 19.843744 16.459795 0.905656 NaN NaN NaN  19.657797 14.473646 2.522957 15.424599 13.763408 0.636989 NaN NaN NaN  18.122068 13.239096 2.501736 18.076006 10.856178 0.630744 NaN NaN NaN  19.824911 12.107235 2.651966 18.367529 9.372073 0.639110 NaN NaN NaN  19.746431 11.031795 2.002197 24.323437 11.686231 0.544743 NaN NaN NaN  22.491224 11.890776 2.197646 23.107100 13.139291 0.537959 NaN NaN NaN  22.076925 12.878057 2.895282 20.191420 12.946105 1.889701
48  24.601597 16.057068 2.677232 NaN NaN NaN  22.129749 14.550138 2.770384 21.054852 16.796268 0.565353 NaN NaN NaN  20.689669 15.137078 2.377328 20.036486 16.459032 0.697194 NaN NaN NaN  19.748096 14.586026 2.453253 15.398357 13.776044 0.650405 NaN NaN NaN  18.155315 13.266397 2.507406 18.105616 10.890406 0.649783 NaN NaN NaN  19.873043 12.129028 2.724275 18.556946 9.456354 0.787644 NaN NaN NaN  19.935276 11.139127 2.182450 24.360390 11.672920 0.535969 NaN NaN NaN  22.471310 11.868421 2.227045 23.116377 13.140760 0.551044 NaN NaN NaN  22.102798 12.893520 2.913268 20.243330 13.003039 1.916186
49  24.711803 16.028093 2.612766 NaN NaN NaN  22.235825 14.542459 2.693837 21.073709 16.719685 0.446581 NaN NaN NaN  20.745388 15.160233 2.436748 20.225224 16.410307 0.586070 NaN NaN NaN  19.788805 14.684686 2.351603 15.421806 13.777016 0.608719 NaN NaN NaN  18.241793 13.308693 2.442101 18.102257 10.847750 0.656320 NaN NaN NaN  19.855158 12.131782 2.730108 18.831169 9.411929 1.025193 NaN NaN NaN  20.109932 11.195901 2.239768 24.334768 11.688561 0.502556 NaN NaN NaN  22.579418 11.871290 2.298115 23.148466 13.117644 0.532522 NaN NaN NaN  22.161989 12.933413 2.851590 20.354227 13.012137 1.875739
50  24.840536 16.102781 2.506107 NaN NaN NaN  22.382181 14.577723 2.649664 21.073912 16.769630 0.460307 NaN NaN NaN  20.847019 15.151790 2.421184 20.217270 16.441803 0.513674 NaN NaN NaN  19.866322 14.677571 2.332593 15.380068 13.770953 0.623601 NaN NaN NaN  18.307449 13.339094 2.412901 18.106710 10.880248 0.632895 NaN NaN NaN  19.975094 12.086347 2.605141 19.114786 9.312907 1.286448 NaN NaN NaN  20.342743 11.296736 2.342834 24.362185 11.682231 0.540660 NaN NaN NaN  22.592979 11.868079 2.340581 23.111053 13.118992 0.535611 NaN NaN NaN  22.207472 12.933887 2.883195 20.440928 13.038191 1.849393
51  24.900761 16.211370 2.332815 NaN NaN NaN  22.488012 14.608601 2.555798 21.080965 16.734034 0.477815 NaN NaN NaN  20.939482 15.093163 2.411307 20.256767 16.437117 0.557707 NaN NaN NaN  19.902231 14.615576 2.320195 15.429566 13.775829 0.640999 NaN NaN NaN  18.383781 13.312744 2.379959 18.102503 10.880227 0.601199 NaN NaN NaN  20.026144 12.088494 2.607711 19.545588 9.222016 1.523944 NaN NaN NaN  20.699675 11.406791 2.511997 24.337360 11.691702 0.514930 NaN NaN NaN  22.648081 11.880577 2.358686 23.162338 13.140779 0.540073 NaN NaN NaN  22.276266 12.939384 2.905145 20.590439 13.021990 1.849715
52  25.005526 16.301554 2.184460 NaN NaN NaN  22.654915 14.632332 2.498622 21.061697 16.764685 0.470215 NaN NaN NaN  20.978670 15.092303 2.441641 20.233652 16.457800 0.551978 NaN NaN NaN  19.969494 14.628009 2.321447 15.386778 13.757675 0.627325 NaN NaN NaN  18.462736 13.324430 2.321232 18.140404 10.881565 0.612238 NaN NaN NaN  20.145771 12.013255 2.601543 19.964382 9.195462 1.732084 NaN NaN NaN  20.897020 11.483007 2.559911 24.360891 11.647607 0.551057 NaN NaN NaN  22.720545 11.866582 2.405740 23.423836 13.161503 0.619071 NaN NaN NaN  22.331051 12.950818 2.922630 20.681713 13.019564 1.856348
53  25.112238 16.320780 2.078476 NaN NaN NaN  22.773388 14.601849 2.470988 21.089100 16.797197 0.549384 NaN NaN NaN  21.128359 15.055381 2.385586 20.277811 16.433880 0.537689 NaN NaN NaN  20.090933 14.573445 2.361835 15.430962 13.756548 0.643916 NaN NaN NaN  18.576170 13.309150 2.272389 18.139091 10.860425 0.635822 NaN NaN NaN  20.250807 11.972959 2.597199 20.520037 9.180820 1.824434 NaN NaN NaN  21.173058 11.606438 2.608763 24.323746 11.660325 0.523528 NaN NaN NaN  22.773651 11.871092 2.433359 23.948221 13.094569 0.902770 NaN NaN NaN  22.368034 12.948256 2.958689 20.834038 12.945760 1.833592
54  25.159452 16.381243 1.933821 NaN NaN NaN  22.895704 14.691321 2.412155 21.054121 16.798361 0.516752 NaN NaN NaN  21.161278 15.059798 2.405050 20.280907 16.470936 0.528426 NaN NaN NaN  20.122236 14.548129 2.330779 15.478397 13.693872 0.670446 NaN NaN NaN  18.668074 13.329723 2.261279 18.103952 10.865128 0.632457 NaN NaN NaN  20.319984 11.950356 2.592051 21.048855 9.271386 1.846158 NaN NaN NaN  21.361263 11.694376 2.641611 24.314732 11.718884 0.528449 NaN NaN NaN  22.805431 11.876089 2.470922 24.250248 13.131450 1.241588 NaN NaN NaN  22.339436 12.944744 3.019824 20.932383 12.970911 1.837914
55  25.218636 16.470421 1.700683 NaN NaN NaN  23.006044 14.744152 2.340720 21.093252 16.809107 0.461861 NaN NaN NaN  21.274593 15.110422 2.424911 20.254606 16.437134 0.525823 NaN NaN NaN  20.200230 14.530021 2.311016 15.619882 13.638715 0.698915 NaN NaN NaN  18.864321 13.315265 2.313746 18.083860 10.860107 0.625127 NaN NaN NaN  20.355038 11.968284 2.585478 21.475426 9.314666 1.733464 NaN NaN NaN  21.469324 11.776238 2.652082 24.337543 11.709123 0.515102 NaN NaN NaN  22.879696 11.917128 2.492275 24.458891 13.212337 1.560847 NaN NaN NaN  22.172390 13.050962 2.908398 21.027571 12.982168 1.801433
56  25.244537 16.548897 1.492654 NaN NaN NaN  23.092009 14.840919 2.286660 21.089441 16.835775 0.541226 NaN NaN NaN  21.270746 15.098860 2.338566 20.246311 16.450647 0.516437 NaN NaN NaN  20.243118 14.571007 2.374895 15.766990 13.618619 0.797009 NaN NaN NaN  19.010193 13.336273 2.414178 18.084562 10.859692 0.622749 NaN NaN NaN  20.393656 11.927775 2.583551 21.889898 9.511292 1.659735 NaN NaN NaN  21.433825 11.867150 2.558569 24.339056 11.689023 0.516847 NaN NaN NaN  22.906052 11.940842 2.500555 24.773697 13.223450 1.958708 NaN NaN NaN  22.243858 13.020699 2.969857 21.108183 13.030751 1.837211
57  25.258900 16.586426 1.216716 NaN NaN NaN  23.223452 14.926266 2.228631 21.091354 16.797031 0.512773 NaN NaN NaN  21.343285 15.127372 2.373127 20.278732 16.423712 0.528050 NaN NaN NaN  20.338873 14.570178 2.359280 15.924264 13.624043 0.918834 NaN NaN NaN  19.167418 13.331404 2.460797 18.137182 10.869152 0.595117 NaN NaN NaN  20.427595 11.910492 2.574374 22.191711 9.666376 1.571508 NaN NaN NaN  21.518621 11.909416 2.519544 24.293629 11.697700 0.500384 NaN NaN NaN  22.902126 12.000610 2.470658 25.033325 13.213305 2.248328 NaN NaN NaN  22.412094 13.054041 2.957320 21.159540 13.018859 1.851027
58  25.260275 16.673090 0.959791 NaN NaN NaN  23.300547 15.007645 2.120949 21.090410 16.797550 0.530161 NaN NaN NaN  21.452778 15.079389 2.445414 20.281401 16.456587 0.543811 NaN NaN NaN  20.366850 14.592367 2.317897 16.104723 13.652449 1.141584 NaN NaN NaN  19.391071 13.363346 2.585452 18.105774 10.930294 0.609033 NaN NaN NaN  20.423101 11.929511 2.603627 22.534351 9.837894 1.482448 NaN NaN NaN  21.591970 11.942309 2.498111 24.244116 11.770960 0.545463 NaN NaN NaN  22.918783 12.013411 2.540402 25.360647 13.219604 2.366717 NaN NaN NaN  22.649950 13.103210 2.944992 21.236595 13.076323 1.822955
59  25.217939 16.670135 0.541000 NaN NaN NaN  23.456957 14.988049 2.097511 21.121683 16.789614 0.507304 NaN NaN NaN  21.556684 15.080187 2.371837 20.292374 16.430944 0.536731 NaN NaN NaN  20.478003 14.595551 2.314675 16.309937 13.717602 1.300412 NaN NaN NaN  19.679968 13.300930 2.680735 18.080294 10.877968 0.601840 NaN NaN NaN  20.403698 11.870090 2.577933 22.819471 10.074061 1.328188 NaN NaN NaN  21.695822 11.924963 2.509526 24.228975 11.777064 0.508187 NaN NaN NaN  22.972300 12.058452 2.519993 25.655729 13.241101 2.467211 NaN NaN NaN  22.870661 13.065030 2.945659 21.305017 13.072287 1.799493
60  25.287289 16.666111 0.475501 NaN NaN NaN  23.518946 15.034771 2.119979 21.146463 16.783358 0.620217 NaN NaN NaN  21.664703 15.021303 2.377533 20.348923 16.385984 0.473523 NaN NaN NaN  20.528351 14.607030 2.367619 16.592823 13.852899 1.518027 NaN NaN NaN  20.024515 13.397396 2.790621 18.111353 10.908823 0.619835 NaN NaN NaN  20.479656 11.883721 2.544908 23.030161 10.247669 1.203002 NaN NaN NaN  21.824738 11.924348 2.498222 24.265781 11.801452 0.509003 NaN NaN NaN  23.029772 12.092781 2.550938 25.984568 13.222888 2.495695 NaN NaN NaN  23.164997 13.112299 2.900743 21.382343 13.165967 1.817883
61  25.304560 16.664225 0.488847 NaN NaN NaN  23.588469 15.002548 2.159578 21.412109 16.941128 0.939688 NaN NaN NaN  21.795996 14.975397 2.491585 20.357435 16.356876 0.460362 NaN NaN NaN  20.639687 14.596272 2.290242 16.864780 13.985473 1.610530 NaN NaN NaN  20.234966 13.444727 2.805094 18.095650 10.865033 0.598852 NaN NaN NaN  20.461342 11.873913 2.553285 23.158035 10.392929 1.073868 NaN NaN NaN  21.924150 11.884502 2.453618 24.320002 11.695886 0.513671 NaN NaN NaN  23.066496 12.088637 2.550784 26.255684 13.206110 2.461376 NaN NaN NaN  23.449682 13.090773 2.863364 21.456329 13.158498 1.813656
62  25.278833 16.656187 0.488876 NaN NaN NaN  23.726048 15.015215 2.305480 21.874765 17.155895 1.344575 NaN NaN NaN  21.976656 14.944246 2.663615 20.379240 16.376982 0.486176 NaN NaN NaN  20.716526 14.639133 2.325480 17.150120 14.165009 1.662736 NaN NaN NaN  20.528999 13.439655 2.860823 18.083487 10.884561 0.614340 NaN NaN NaN  20.522238 11.856927 2.542707 23.308859 10.561845 0.953130 NaN NaN NaN  22.056818 11.840004 2.417636 24.324612 11.711340 0.521069 NaN NaN NaN  23.116388 12.123672 2.581653 26.508301 13.140368 2.484909 NaN NaN NaN  23.694788 13.075984 2.868241 21.535194 13.200344 1.819248
63  25.298174 16.651764 0.471116 NaN NaN NaN  23.811012 15.027270 2.296688 22.434383 17.254858 1.724737 NaN NaN NaN  22.143909 14.795517 2.753684 20.371019 16.381573 0.469018 NaN NaN NaN  20.815760 14.673443 2.332324 17.551830 14.333325 1.722011 NaN NaN NaN  20.828146 13.493568 2.924084 18.136108 10.867647 0.633608 NaN NaN NaN  20.567495 11.886838 2.541929 23.368551 10.800901 0.822340 NaN NaN NaN  22.214052 11.850101 2.451978 24.331856 11.731978 0.563090 NaN NaN NaN  23.265665 12.135152 2.626120 26.734476 13.103749 2.410993 NaN NaN NaN  23.865383 13.094717 2.833004 21.674553 13.217221 1.885383
64  25.259068 16.659142 0.425333 NaN NaN NaN  23.928576 15.018194 2.458906 23.175713 17.383284 2.175321 NaN NaN NaN  22.414148 14.788168 2.921623 20.358765 16.353767 0.446702 NaN NaN NaN  20.916603 14.730267 2.320788 17.944136 14.507372 1.699307 NaN NaN NaN  21.071955 13.524364 2.909539 18.097612 10.886784 0.611333 NaN NaN NaN  20.617416 11.917124 2.501451 23.552179 10.942763 0.726976 NaN NaN NaN  22.291788 11.910960 2.407203 24.278915 11.815933 0.465741 NaN NaN NaN  23.323147 12.173118 2.651940 26.904907 13.105326 2.333507 NaN NaN NaN  24.087461 13.148818 2.797237 21.802217 13.296079 1.907418
65  25.323259 16.673546 0.480184 NaN NaN NaN  24.038506 15.029206 2.500534 23.560320 17.100035 2.244112 NaN NaN NaN  22.576332 14.747667 2.954156 20.426176 16.364271 0.465994 NaN NaN NaN  21.035273 14.787246 2.304201 18.300220 14.739362 1.689897 NaN NaN NaN  21.299360 13.583040 2.918143 18.124475 10.903116 0.584321 NaN NaN NaN  20.663549 11.941900 2.447482 23.661531 11.141815 0.609641 NaN NaN NaN  22.474998 11.911706 2.372533 24.319757 11.811318 0.484569 NaN NaN NaN  23.407972 12.217443 2.641439 27.103247 13.080930 2.218288 NaN NaN NaN  24.308685 13.130941 2.772541 21.929937 13.370590 1.892236
66  25.334135 16.646765 0.478989 NaN NaN NaN  24.122375 15.022993 2.527975 24.017546 17.105478 2.431826 NaN NaN NaN  22.737125 14.773752 3.011476 20.383587 16.387241 0.477203 NaN NaN NaN  21.110222 14.883421 2.390489 18.738848 14.934479 1.570547 NaN NaN NaN  21.463686 13.582858 2.941302 18.084194 10.895669 0.606900 NaN NaN NaN  20.677284 11.958172 2.459271 23.761644 11.209316 0.590484 NaN NaN NaN  22.583336 11.948005 2.397341 24.287781 11.835409 0.443802 NaN NaN NaN  23.523796 12.229608 2.698242 27.334219 13.061909 2.112911 NaN NaN NaN  24.490736 13.153518 2.791074 22.075035 13.411286 1.911622
67  25.351587 16.664904 0.487961 NaN NaN NaN  24.259611 15.066774 2.608473 24.392197 17.080208 2.564431 NaN NaN NaN  22.946371 14.868340 3.031557 20.365473 16.345135 0.510570 NaN NaN NaN  21.189243 14.961496 2.336309 19.191799 15.026858 1.292839 NaN NaN NaN  21.654522 13.639753 2.994311 18.059782 10.930780 0.639946 NaN NaN NaN  20.756641 11.970032 2.411062 23.699980 11.236820 0.566383 NaN NaN NaN  22.653204 12.058664 2.354418 24.323923 11.826047 0.468777 NaN NaN NaN  23.645332 12.271021 2.718499 27.452389 13.022345 2.010338 NaN NaN NaN  24.712015 13.152810 2.707868 22.222668 13.450426 1.950758
68  25.356207 16.664394 0.452908 NaN NaN NaN  24.360289 15.077170 2.653161 24.719389 17.107857 2.680395 NaN NaN NaN  23.167589 15.049466 3.035421 20.253265 16.466185 0.557742 NaN NaN NaN  21.311810 14.924186 2.342739 19.582336 15.231808 1.059714 NaN NaN NaN  21.683603 13.727829 2.951101 18.111927 10.884453 0.647828 NaN NaN NaN  20.816782 12.029563 2.359285 23.699457 11.272726 0.569437 NaN NaN NaN  22.755154 12.083537 2.408982 24.335203 11.824606 0.424327 NaN NaN NaN  23.738331 12.346740 2.733631 27.634521 12.964954 1.913738 NaN NaN NaN  24.867020 13.202189 2.664169 22.339809 13.490329 1.992292
69  25.331341 16.694237 0.490764 NaN NaN NaN  24.475800 15.093317 2.615799 25.014639 17.163843 2.703130 NaN NaN NaN  23.319702 15.129156 2.961693 20.229137 16.462786 0.553408 NaN NaN NaN  21.385483 14.984459 2.296692 20.003269 15.369537 0.758422 NaN NaN NaN  21.766764 13.816437 2.935908 18.124783 10.884673 0.634287 NaN NaN NaN  20.873070 12.076089 2.297243 23.739861 11.219097 0.584639 NaN NaN NaN  22.830183 12.122899 2.404885 24.350271 11.818393 0.461793 NaN NaN NaN  23.850065 12.365742 2.726876 27.769199 12.974540 1.841058 NaN NaN NaN  25.039053 13.199302 2.627141 22.481392 13.558388 1.997596
70  25.358526 16.691025 0.472849 NaN NaN NaN  24.569746 15.109647 2.728832 25.205372 17.242783 2.633698 NaN NaN NaN  23.501944 15.272114 2.922814 20.290596 16.414774 0.536443 NaN NaN NaN  21.496546 15.027873 2.250383 20.250877 15.445746 0.602459 NaN NaN NaN  21.693348 13.942910 2.828732 18.136497 10.898834 0.676712 NaN NaN NaN  20.936235 12.141404 2.277578 23.748331 11.257475 0.558183 NaN NaN NaN  22.883194 12.204797 2.393613 24.318401 11.717635 0.540971 NaN NaN NaN  23.847273 12.466242 2.603654 27.917858 12.915828 1.880112 NaN NaN NaN  25.252167 13.115565 2.722583 22.607456 13.618135 1.974085
71  25.354595 16.671768 0.491093 NaN NaN NaN  24.672649 15.113599 2.716213 25.364941 17.353815 2.492395 NaN NaN NaN  23.653477 15.430717 2.842671 20.259274 16.393961 0.542880 NaN NaN NaN  21.561630 15.057812 2.253997 20.304701 15.481004 0.574985 NaN NaN NaN  21.727551 14.021771 2.798768 18.151043 10.882262 0.679696 NaN NaN NaN  21.041845 12.173059 2.193202 23.709917 11.267912 0.574096 NaN NaN NaN  22.987408 12.209170 2.429659 24.337526 11.756258 0.564296 NaN NaN NaN  23.954773 12.553367 2.569428 28.028515 12.971127 1.862055 NaN NaN NaN  25.455669 13.158641 2.667647 22.713411 13.669827 1.952039
72  25.350538 16.614317 0.476750 NaN NaN NaN  24.712322 15.092717 2.748649 25.517876 17.473289 2.283371 NaN NaN NaN  23.869034 15.551291 2.756266 20.259672 16.416870 0.590490 NaN NaN NaN  21.630560 15.118542 2.279128 20.292450 15.481394 0.580392 NaN NaN NaN  21.833050 14.062310 2.798592 18.130602 10.933892 0.686947 NaN NaN NaN  21.131308 12.222879 2.179709 23.735641 11.299225 0.549025 NaN NaN NaN  23.053499 12.278535 2.441155 24.332027 11.719827 0.566329 NaN NaN NaN  24.020363 12.628217 2.529392 28.177486 12.982169 1.796668 NaN NaN NaN  25.557026 13.187071 2.626037 22.829855 13.708734 1.994723
73  25.338804 16.665392 0.467385 NaN NaN NaN  24.804665 15.139390 2.728398 25.645718 17.619585 2.065239 NaN NaN NaN  24.022692 15.696420 2.628782 20.304895 16.435978 0.571243 NaN NaN NaN  21.726458 15.099833 2.175645 20.343691 15.458547 0.569737 NaN NaN NaN  21.935585 14.056906 2.802320 18.215746 10.924711 0.688492 NaN NaN NaN  21.200514 12.239787 2.165217 23.721193 11.285054 0.551071 NaN NaN NaN  23.121275 12.334981 2.380193 24.332527 11.785746 0.541004 NaN NaN NaN  24.163351 12.603132 2.539701 28.268106 12.995176 1.650399 NaN NaN NaN  25.732977 13.247634 2.632550 22.926233 13.738238 2.001113
74  25.354475 16.701519 0.496708 NaN NaN NaN  24.845581 15.140846 2.792296 25.733725 17.700926 1.747767 NaN NaN NaN  24.120691 15.763540 2.507710 20.267912 16.416990 0.553898 NaN NaN NaN  21.749014 15.127831 2.204017 20.332447 15.505698 0.568633 NaN NaN NaN  22.019606 14.094769 2.837265 18.331316 11.003336 0.680469 NaN NaN NaN  21.298479 12.329584 2.189441 23.716000 11.266455 0.570619 NaN NaN NaN  23.222950 12.367482 2.450563 24.420557 11.729211 0.571780 NaN NaN NaN  24.228931 12.660844 2.539127 28.414883 13.024000 1.520067 NaN NaN NaN  25.850298 13.226240 2.522657 23.046305 13.748081 1.997024
75  25.347837 16.696623 0.481978 NaN NaN NaN  24.956436 15.119209 2.763260 25.817518 17.781200 1.397522 NaN NaN NaN  24.274063 15.858497 2.332785 20.301865 16.406218 0.551186 NaN NaN NaN  21.841032 15.135455 2.153141 20.320478 15.487282 0.564698 NaN NaN NaN  22.076731 14.130480 2.806077 18.473835 11.076681 0.691498 NaN NaN NaN  21.421057 12.364094 2.249143 23.717636 11.221591 0.561616 NaN NaN NaN  23.300503 12.412024 2.403229 24.436150 11.734107 0.551494 NaN NaN NaN  24.346628 12.634897 2.528794 28.518080 13.045193 1.337200 NaN NaN NaN  25.986502 13.247599 2.474343 23.145615 13.808073 1.971468
76  25.357805 16.689888 0.472263 NaN NaN NaN  25.029671 15.106611 2.691876 25.869413 17.750570 0.971936 NaN NaN NaN  24.372923 15.897226 2.214775 20.275644 16.437737 0.589267 NaN NaN NaN  21.921900 15.231081 2.184714 20.330763 15.479384 0.560007 NaN NaN NaN  22.164829 14.185205 2.822784 18.669737 11.241225 0.743685 NaN NaN NaN  21.599821 12.419786 2.320624 23.765533 11.305032 0.513701 NaN NaN NaN  23.439341 12.436547 2.373773 24.398113 11.736150 0.540692 NaN NaN NaN  24.422094 12.723420 2.478143 28.547476 13.043298 1.138313 NaN NaN NaN  26.103941 13.229665 2.360815 23.231392 13.801582 1.954857
77  25.343708 16.676950 0.473737 NaN NaN NaN  25.125820 15.094453 2.704275 25.843500 17.724583 0.561134 NaN NaN NaN  24.499279 15.942114 2.012133 20.290426 16.391041 0.568612 NaN NaN NaN  22.048260 15.277082 2.089448 20.299246 15.493764 0.567235 NaN NaN NaN  22.285152 14.177772 2.771244 18.725388 11.378939 0.910411 NaN NaN NaN  21.815416 12.504709 2.412917 23.744280 11.351458 0.476760 NaN NaN NaN  23.541456 12.410520 2.390943 24.429874 11.733091 0.487239 NaN NaN NaN  24.557497 12.781779 2.501037 28.514898 13.100029 0.659757 NaN NaN NaN  26.282040 13.249286 2.187804 23.357859 13.837210 1.916694
78  25.348602 16.662889 0.484526 NaN NaN NaN  25.175613 15.031308 2.706822 25.810232 17.751089 0.436484 NaN NaN NaN  24.631029 15.963349 2.002081 20.324089 16.353271 0.559551 NaN NaN NaN  22.160215 15.329443 2.067365 20.331161 15.460196 0.543729 NaN NaN NaN  22.375050 14.232405 2.735560 18.852173 11.554524 1.226934 NaN NaN NaN  22.038153 12.618458 2.492551 23.768900 11.304391 0.523529 NaN NaN NaN  23.642229 12.440482 2.443758 24.528696 11.730268 0.521863 NaN NaN NaN  24.660788 12.689074 2.537474 28.479763 13.172722 0.395097 NaN NaN NaN  26.397478 13.269704 2.123570 23.484190 13.837196 1.917731
79  25.342016 16.731573 0.468390 NaN NaN NaN  25.288406 15.038568 2.735904 25.783880 17.717381 0.480466 NaN NaN NaN  24.659489 15.975590 2.020761 20.416330 16.354208 0.591186 NaN NaN NaN  22.249067 15.332894 2.133213 20.312412 15.475286 0.551513 NaN NaN NaN  22.424816 14.268003 2.737244 18.939667 11.628065 1.523127 NaN NaN NaN  22.199783 12.683108 2.573803 23.775743 11.301781 0.541475 NaN NaN NaN  23.750212 12.437057 2.420589 24.924633 11.661560 0.694410 NaN NaN NaN  24.702234 12.826145 2.600526 28.537426 13.180783 0.338733 NaN NaN NaN  26.427446 13.290069 2.135929 23.552526 13.847426 1.885398
80  25.364664 16.695118 0.491263 NaN NaN NaN  25.329449 15.078858 2.798967 25.809212 17.728502 0.451665 NaN NaN NaN  24.697823 16.031109 2.046716 20.466246 16.375265 0.766051 NaN NaN NaN  22.445961 15.323548 2.199797 20.304712 15.513088 0.561145 NaN NaN NaN  22.471336 14.310532 2.728460 19.250935 11.617921 1.671215 NaN NaN NaN  22.469421 12.836146 2.642196 23.735111 11.318029 0.526070 NaN NaN NaN  23.842176 12.419037 2.414180 25.462439 11.609994 1.057967 NaN NaN NaN  24.764641 12.912378 2.725322 28.507139 13.147859 0.396757 NaN NaN NaN  26.530188 13.294971 2.247091 23.769623 13.850183 1.987514
81  25.500200 16.564558 0.342744 NaN NaN NaN  25.395220 15.098139 2.770015 25.791954 17.773222 0.443288 NaN NaN NaN  24.734455 16.047760 2.048991 20.676275 16.665302 1.144071 NaN NaN NaN  22.638582 15.308488 2.313212 20.335289 15.524420 0.526643 NaN NaN NaN  22.522387 14.317364 2.706123 19.473858 11.626102 1.708806 NaN NaN NaN  22.760578 12.843286 2.653493 23.796236 11.416050 0.450036 NaN NaN NaN  23.900019 12.444185 2.408749 26.072048 11.523053 1.411640 NaN NaN NaN  24.863054 12.976246 2.751460 28.568144 13.139693 0.370040 NaN NaN NaN  26.555952 13.347209 2.307129 23.885941 13.809280 1.961727
82  25.491327 16.584097 0.315234 NaN NaN NaN  25.456657 15.100596 2.758096 25.789438 17.715647 0.422334 NaN NaN NaN  24.796045 16.030022 2.084812 20.897478 16.863058 1.426024 NaN NaN NaN  22.894732 15.241478 2.466261 20.352751 15.501317 0.519675 NaN NaN NaN  22.490601 14.319636 2.646831 19.837992 11.627188 1.759288 NaN NaN NaN  23.002378 12.987134 2.701051 23.774509 11.426455 0.465394 NaN NaN NaN  24.019472 12.451301 2.416757 26.597029 11.574748 1.711241 NaN NaN NaN  24.966482 13.050477 2.813940 28.538210 13.156926 0.380946 NaN NaN NaN  26.603285 13.368554 2.296652 23.970062 13.826176 1.960609
83  25.647259 16.505833 0.364757 NaN NaN NaN  25.517359 15.062911 2.742659 25.790972 17.754627 0.473015 NaN NaN NaN  24.802872 16.047262 2.102340 21.395052 17.094276 1.616078 NaN NaN NaN  23.144938 15.278605 2.453266 20.353552 15.487298 0.553190 NaN NaN NaN  22.541140 14.318131 2.587898 20.210297 11.637460 1.717913 NaN NaN NaN  23.251703 13.038702 2.724628 23.799490 11.331361 0.588283 NaN NaN NaN  24.095869 12.469258 2.386095 27.002378 11.619699 1.945821 NaN NaN NaN  25.130295 13.053246 2.805959 28.522133 13.134552 0.384450 NaN NaN NaN  26.665802 13.371477 2.353602 24.082411 13.839787 1.959584
84  25.915079 16.566940 0.683268 NaN NaN NaN  25.559834 14.988921 2.866501 25.791433 17.738098 0.457351 NaN NaN NaN  24.913891 15.996103 2.093860 21.943213 17.272512 1.641625 NaN NaN NaN  23.413111 15.307073 2.517914 20.335794 15.477469 0.521163 NaN NaN NaN  22.592104 14.392465 2.608705 20.518312 11.667163 1.728876 NaN NaN NaN  23.505623 13.144800 2.694291 23.788380 11.308195 0.569354 NaN NaN NaN  24.192926 12.487160 2.369118 27.366135 11.643844 1.984228 NaN NaN NaN  25.315098 13.017500 2.735915 28.526825 13.181375 0.346663 NaN NaN NaN  26.718626 13.399859 2.349508 24.194443 13.853384 1.958572
85  26.425150 16.601606 0.915832 NaN NaN NaN  25.634035 14.817501 2.914547 25.802721 17.777971 0.470122 NaN NaN NaN  25.051170 16.093872 2.255601 22.608568 17.566544 1.500252 NaN NaN NaN  23.644239 15.338325 2.551449 20.325239 15.490230 0.579521 NaN NaN NaN  22.656719 14.418497 2.602589 20.880823 11.719208 1.728973 NaN NaN NaN  23.751129 13.150131 2.706804 23.783337 11.420973 0.480846 NaN NaN NaN  24.240545 12.433990 2.355783 27.665850 11.619811 1.954438 NaN NaN NaN  25.588417 12.901666 2.739671 28.573622 13.150193 0.360505 NaN NaN NaN  26.777952 13.395300 2.448246 24.277941 13.870064 1.957457
86  26.941082 16.567049 1.347350 NaN NaN NaN  25.609697 14.737251 2.894247 25.874268 17.690767 0.360941 NaN NaN NaN  25.064217 16.024128 2.220688 23.195089 17.697571 1.371509 NaN NaN NaN  23.834137 15.384766 2.541360 20.347422 15.514301 0.533955 NaN NaN NaN  22.706839 14.414673 2.592594 21.196659 11.726861 1.662097 NaN NaN NaN  24.009653 13.275153 2.734747 23.802858 11.332180 0.583989 NaN NaN NaN  24.351269 12.422053 2.400432 27.968653 11.611794 1.907686 NaN NaN NaN  25.828991 12.833771 2.730181 28.523369 13.108436 0.371863 NaN NaN NaN  26.863447 13.374796 2.489334 24.437582 13.843594 1.993944
87  27.527847 16.438631 1.679015 NaN NaN NaN  25.676945 14.659985 2.981751 25.594675 17.804951 0.439495 NaN NaN NaN  25.162245 16.032080 2.240315 23.626045 17.778641 1.173879 NaN NaN NaN  24.008263 15.378667 2.521103 20.323425 15.496017 0.565821 NaN NaN NaN  22.746246 14.433280 2.576684 21.547501 11.741326 1.568579 NaN NaN NaN  24.152813 13.292069 2.695109 23.822395 11.424296 0.474882 NaN NaN NaN  24.416279 12.375006 2.365660 28.181164 11.636709 1.831521 NaN NaN NaN  25.993399 12.799706 2.658689 28.552254 13.141805 0.403722 NaN NaN NaN  26.917870 13.402450 2.526337 24.620232 13.797476 2.049085
88  28.047033 16.266661 2.071995 NaN NaN NaN  25.840998 14.646612 3.021297 25.625273 17.821569 0.428038 NaN NaN NaN  25.304312 15.924031 2.184160 23.955839 17.663610 1.024075 NaN NaN NaN  24.129734 15.447670 2.436918 20.338665 15.480532 0.549739 NaN NaN NaN  22.725138 14.467516 2.528102 21.833141 11.816760 1.442132 NaN NaN NaN  24.301575 13.359020 2.664115 23.794689 11.282797 0.543698 NaN NaN NaN  24.521727 12.363621 2.371127 28.400888 11.638804 1.721090 NaN NaN NaN  26.213898 12.736040 2.611881 28.554697 13.196008 0.325225 NaN NaN NaN  27.004869 13.368428 2.583979 24.688126 13.898527 1.948757
89  28.543131 16.256720 2.551223 NaN NaN NaN  26.042999 14.700698 3.002516 25.608009 17.803780 0.455059 NaN NaN NaN  25.356462 15.956057 2.193123 24.313929 17.593903 0.838776 NaN NaN NaN  24.293835 15.510166 2.388208 20.337383 15.502471 0.517798 NaN NaN NaN  22.806942 14.485436 2.550261 22.154579 11.844194 1.306032 NaN NaN NaN  24.447325 13.343360 2.687416 23.796158 11.241816 0.565008 NaN NaN NaN  24.592333 12.356074 2.339052 28.618126 11.648990 1.661730 NaN NaN NaN  26.402079 12.682029 2.552078 28.559286 13.133575 0.348840 NaN NaN NaN  27.053461 13.406018 2.567277 24.723190 13.883563 1.874604
90  28.724407 16.088572 2.580929 NaN NaN NaN  26.295656 14.781385 3.055931 25.584789 17.804792 0.493135 NaN NaN NaN  25.422750 15.969702 2.267317 24.678930 17.535330 0.658489 NaN NaN NaN  24.417675 15.571131 2.362793 20.325710 15.508163 0.532240 NaN NaN NaN  22.831448 14.517639 2.537810 22.409393 11.927757 1.199484 NaN NaN NaN  24.575541 13.358694 2.698609 23.779936 11.267043 0.599701 NaN NaN NaN  24.616276 12.318418 2.356571 28.732771 11.651294 1.572893 NaN NaN NaN  26.586704 12.687919 2.503681 28.565655 13.113487 0.370760 NaN NaN NaN  27.123949 13.406613 2.659817 24.836483 13.882071 1.911997
91  29.069294 16.168922 2.596788 NaN NaN NaN  26.568398 14.837234 2.989373 25.907112 17.648190 0.320007 NaN NaN NaN  25.557571 15.935001 2.233667 25.078812 17.314228 0.442629 NaN NaN NaN  24.551264 15.607446 2.362829 20.355202 15.510311 0.526488 NaN NaN NaN  22.847580 14.543407 2.494009 22.711763 11.996058 1.087563 NaN NaN NaN  24.671354 13.380817 2.700959 23.845366 11.255990 0.591234 NaN NaN NaN  24.684330 12.269759 2.336187 28.878164 11.631308 1.456835 NaN NaN NaN  26.708229 12.652011 2.410051 28.537750 13.137873 0.377006 NaN NaN NaN  27.189484 13.417247 2.651017 24.934204 13.916265 1.893038
92  29.328648 16.193762 2.590614 NaN NaN NaN  26.851503 14.996030 2.911625 25.875063 17.671713 0.262444 NaN NaN NaN  25.578112 15.977473 2.274435 25.232534 17.343689 0.378031 NaN NaN NaN  24.660770 15.656909 2.298290 20.317644 15.498075 0.530187 NaN NaN NaN  22.924961 14.563672 2.468334 22.971500 12.045619 1.004389 NaN NaN NaN  24.784130 13.403043 2.708503 23.846397 11.243304 0.558981 NaN NaN NaN  24.676647 12.265126 2.374671 28.983419 11.612746 1.359004 NaN NaN NaN  26.919773 12.589264 2.397078 28.579340 13.152286 0.361870 NaN NaN NaN  27.233545 13.426889 2.723106 25.002497 13.902278 1.916556
93  29.514727 16.271666 2.550102 NaN NaN NaN  27.062502 15.062744 2.810706 25.904099 17.656252 0.310284 NaN NaN NaN  25.689972 15.937526 2.212278 25.271496 17.273199 0.335778 NaN NaN NaN  24.685242 15.665040 2.236695 20.332745 15.494308 0.554773 NaN NaN NaN  22.954882 14.565207 2.418798 23.261660 12.095880 0.876791 NaN NaN NaN  24.924332 13.420230 2.697177 23.848711 11.245449 0.539957 NaN NaN NaN  24.779730 12.260604 2.321972 29.141888 11.652074 1.237475 NaN NaN NaN  26.962788 12.640105 2.303538 28.560635 13.116856 0.378296 NaN NaN NaN  27.250641 13.457232 2.681846 25.115616 13.929514 1.876118
94  29.723635 16.302361 2.252707 NaN NaN NaN  27.078165 15.218119 2.758687 25.794163 17.757212 0.428697 NaN NaN NaN  25.733210 15.953200 2.238918 25.203657 17.349771 0.426168 NaN NaN NaN  24.719074 15.673957 2.283792 20.378695 15.477300 0.533316 NaN NaN NaN  22.980434 14.589093 2.387607 23.493090 12.223660 0.753583 NaN NaN NaN  24.937765 13.391626 2.689219 23.839239 11.241594 0.553784 NaN NaN NaN  24.828905 12.258237 2.301912 29.241552 11.715635 1.033445 NaN NaN NaN  27.088467 12.613322 2.246648 28.553848 13.123753 0.364529 NaN NaN NaN  27.290680 13.438960 2.717734 25.161413 13.981253 1.946067
95  29.886061 16.365641 2.055009 NaN NaN NaN  27.197641 15.257269 2.694976 25.782181 17.763388 0.451794 NaN NaN NaN  25.791294 15.988368 2.270332 25.210268 17.347874 0.441787 NaN NaN NaN  24.759001 15.701589 2.283195 20.338964 15.503841 0.556082 NaN NaN NaN  23.047588 14.594027 2.354615 23.640442 12.320736 0.643280 NaN NaN NaN  24.952282 13.354118 2.723861 23.777098 11.285254 0.592263 NaN NaN NaN  24.850981 12.256719 2.267425 29.280952 11.724022 0.923776 NaN NaN NaN  27.213326 12.620944 2.133502 28.563383 13.115085 0.359018 NaN NaN NaN  27.369801 13.478665 2.704530 25.278896 13.928579 1.878809
