# Supplementary material for: Kinematics of male Eupalaestrus weijenberghi (Araneae, Theraphosidae) locomotion on different substrates and inclines
Source: PeerJ. 2019 Sep 26;7:e7748. doi: 10.7717/peerj.7748 (PMC6766366; doi:10.7717/peerj.7748)
Supplement: Supplemental Information 1 [file peerj-07-7748-s001.zip › Silva-Pereyra et al 2019 - Supplementary document - Kinematic data/624t12.3d]

1  18.331781 4.087962 2.461213 NaN NaN NaN  20.772648 5.719224 2.635022 20.934259 3.614118 0.407125 NaN NaN NaN  21.658718 4.932153 2.169753 22.450369 4.045486 1.167241 NaN NaN NaN  22.713015 6.192864 2.333023 26.665257 6.364111 0.265623 NaN NaN NaN  24.120344 6.410755 2.400119 24.506056 8.831517 0.799709 NaN NaN NaN  22.555843 7.288143 2.502862 24.537527 10.176951 0.340543 NaN NaN NaN  23.054913 8.893100 1.860792 18.207874 9.122149 0.402887 NaN NaN NaN  20.247540 8.182910 1.745460 19.083483 7.296877 0.403361 NaN NaN NaN  20.606804 7.010842 2.437408 22.399559 7.036721 1.592850
2  18.177938 4.013319 2.483342 NaN NaN NaN  20.664175 5.639420 2.610175 20.946680 3.584495 0.400113 NaN NaN NaN  21.633059 4.908107 2.184329 22.261784 4.063200 1.059849 NaN NaN NaN  22.695583 6.095991 2.336410 26.660799 6.363107 0.281177 NaN NaN NaN  24.098642 6.382589 2.400478 24.263952 8.710179 0.624029 NaN NaN NaN  22.574770 7.363378 2.461065 24.550772 10.170634 0.310254 NaN NaN NaN  23.048592 8.920126 1.838587 18.230545 9.083342 0.338081 NaN NaN NaN  20.213306 8.160156 1.732924 19.076637 7.282353 0.473128 NaN NaN NaN  20.542854 6.996645 2.422767 22.311743 7.040860 1.553082
3  18.108345 3.957971 2.475516 NaN NaN NaN  20.559183 5.550846 2.576957 20.946108 3.597360 0.421422 NaN NaN NaN  21.565802 4.890830 2.191085 22.143494 4.011740 1.049041 NaN NaN NaN  22.663279 6.026433 2.331971 26.623283 6.324793 0.247192 NaN NaN NaN  24.075291 6.408519 2.376162 24.108906 8.670559 0.487194 NaN NaN NaN  22.583771 7.365498 2.483154 24.530558 10.169399 0.330536 NaN NaN NaN  23.021723 8.907413 1.863150 18.256742 9.088772 0.392680 NaN NaN NaN  20.159521 8.150949 1.761588 19.102247 7.304966 0.481478 NaN NaN NaN  20.519560 6.968045 2.493840 22.119869 7.030125 1.585132
4  18.006420 3.841067 2.449861 NaN NaN NaN  20.441269 5.500827 2.528050 20.963829 3.553348 0.432708 NaN NaN NaN  21.536781 4.887097 2.212956 21.910702 4.156156 0.815093 NaN NaN NaN  22.639225 5.965967 2.316954 26.666565 6.346851 0.279287 NaN NaN NaN  24.044872 6.375277 2.363785 24.017946 8.641252 0.331294 NaN NaN NaN  22.542435 7.320497 2.499290 24.544456 10.168445 0.286949 NaN NaN NaN  22.969488 8.829635 1.847874 18.260506 9.113518 0.378733 NaN NaN NaN  20.151424 8.193297 1.785081 19.045570 7.289189 0.488871 NaN NaN NaN  20.480261 6.936595 2.469602 22.202669 6.991521 1.653791
5  17.911383 3.819505 2.430598 NaN NaN NaN  20.348030 5.421225 2.488215 20.950653 3.606730 0.399727 NaN NaN NaN  21.550108 4.822941 2.233608 21.806208 4.100001 0.824166 NaN NaN NaN  22.599945 5.855819 2.317311 26.705730 6.371762 0.234648 NaN NaN NaN  24.025404 6.345874 2.333553 23.985407 8.652428 0.323566 NaN NaN NaN  22.551731 7.319642 2.506807 24.544672 10.170223 0.302659 NaN NaN NaN  22.946070 8.846787 1.839288 18.278048 9.115146 0.381697 NaN NaN NaN  20.120892 8.190406 1.790863 19.096760 7.300335 0.431345 NaN NaN NaN  20.461945 6.956870 2.474388 22.134253 6.946871 1.645165
6  17.766136 3.703903 2.355540 NaN NaN NaN  20.289890 5.395501 2.465026 20.943737 3.546469 0.379721 NaN NaN NaN  21.499971 4.866099 2.232762 21.620485 4.105074 0.721848 NaN NaN NaN  22.517942 5.704200 2.328428 26.636463 6.317172 0.253746 NaN NaN NaN  23.986547 6.360411 2.327283 24.019646 8.599429 0.349343 NaN NaN NaN  22.557583 7.376849 2.498054 24.534153 10.131782 0.340623 NaN NaN NaN  22.930468 8.817434 1.802598 18.278130 9.157971 0.359634 NaN NaN NaN  20.088081 8.164962 1.805078 19.143297 7.336140 0.415360 NaN NaN NaN  20.469042 6.908342 2.468730 22.175745 6.968852 1.646225
7  17.711269 3.648450 2.281293 NaN NaN NaN  20.145262 5.314197 2.428646 20.959791 3.612190 0.413565 NaN NaN NaN  21.466436 4.876675 2.250606 21.557930 4.169715 0.583961 NaN NaN NaN  22.409088 5.610861 2.286218 26.668507 6.367208 0.250081 NaN NaN NaN  23.980408 6.360988 2.293309 24.015369 8.643003 0.334759 NaN NaN NaN  22.482265 7.378349 2.513594 24.521832 10.168624 0.346216 NaN NaN NaN  22.910677 8.864057 1.769894 18.255407 9.096218 0.336477 NaN NaN NaN  20.072815 8.162470 1.823362 19.226374 7.256983 0.377693 NaN NaN NaN  20.397076 6.916875 2.475811 22.154051 6.946562 1.649545
8  17.632778 3.630448 2.188230 NaN NaN NaN  20.108713 5.293372 2.360820 20.963774 3.593985 0.409096 NaN NaN NaN  21.429413 4.886453 2.212809 21.455709 4.143978 0.546964 NaN NaN NaN  22.354923 5.459538 2.236970 26.674507 6.324351 0.228997 NaN NaN NaN  23.967222 6.346636 2.268910 23.983532 8.674854 0.354307 NaN NaN NaN  22.495564 7.388076 2.481906 24.555010 10.159644 0.295441 NaN NaN NaN  22.853262 8.804523 1.732572 18.230614 9.115396 0.361670 NaN NaN NaN  20.068003 8.158811 1.852942 19.132767 7.313304 0.371254 NaN NaN NaN  20.323563 6.926295 2.479604 22.123056 6.982008 1.581268
9  17.586853 3.545176 2.115509 NaN NaN NaN  20.037619 5.239811 2.332557 20.937578 3.581483 0.453603 NaN NaN NaN  21.362974 4.898067 2.261689 21.469238 4.150111 0.471640 NaN NaN NaN  22.318909 5.395712 2.172948 26.628233 6.336859 0.243322 NaN NaN NaN  23.962954 6.359159 2.266264 23.992002 8.632601 0.317238 NaN NaN NaN  22.471687 7.413997 2.504448 24.542770 10.169984 0.327924 NaN NaN NaN  22.860731 8.791496 1.741554 18.285038 9.123381 0.388743 NaN NaN NaN  20.004189 8.173664 1.891775 19.120285 7.314776 0.377372 NaN NaN NaN  20.337343 6.869784 2.515615 22.050381 6.933194 1.572659
10  17.528851 3.485814 2.010936 NaN NaN NaN  19.974512 5.207206 2.247615 20.923603 3.589831 0.391982 NaN NaN NaN  21.357265 4.906416 2.210720 21.423195 4.155237 0.442817 NaN NaN NaN  22.256672 5.364881 2.087354 26.671000 6.329126 0.303315 NaN NaN NaN  23.939098 6.328941 2.252444 24.003853 8.646130 0.364374 NaN NaN NaN  22.431358 7.416016 2.516163 24.522987 10.128728 0.286521 NaN NaN NaN  22.806824 8.773830 1.689162 18.256702 9.151213 0.377208 NaN NaN NaN  19.962349 8.116376 1.940135 19.187231 7.283746 0.364772 NaN NaN NaN  20.325705 6.863365 2.501674 22.013098 6.953322 1.560060
11  17.519606 3.444613 1.882095 NaN NaN NaN  19.876328 5.149446 2.193860 20.925474 3.557607 0.392411 NaN NaN NaN  21.323980 4.920781 2.254007 21.382633 4.083403 0.386319 NaN NaN NaN  22.227648 5.359972 2.149433 26.669027 6.336504 0.265094 NaN NaN NaN  23.950754 6.342654 2.267058 23.980162 8.596394 0.330007 NaN NaN NaN  22.378433 7.418479 2.505051 24.523375 10.184126 0.357657 NaN NaN NaN  22.781345 8.797398 1.731639 18.264814 9.131735 0.356059 NaN NaN NaN  19.976961 8.103023 1.904853 19.145668 7.255159 0.311013 NaN NaN NaN  20.340090 6.849185 2.492515 21.947464 6.949969 1.539348
12  17.460306 3.394020 1.791446 NaN NaN NaN  19.800070 5.141976 2.154144 20.935974 3.572143 0.414473 NaN NaN NaN  21.296028 4.901846 2.248116 21.390585 4.102805 0.327465 NaN NaN NaN  22.208019 5.345193 2.144530 26.665680 6.355665 0.260930 NaN NaN NaN  23.870329 6.354809 2.198016 23.989555 8.609027 0.360991 NaN NaN NaN  22.358274 7.428091 2.487849 24.448988 10.257383 0.425066 NaN NaN NaN  22.678680 8.837319 1.753587 18.210442 9.157453 0.356970 NaN NaN NaN  19.838770 8.103233 1.970322 19.131222 7.270885 0.409434 NaN NaN NaN  20.373322 6.776907 2.505083 21.904194 6.970596 1.520430
13  17.431520 3.325140 1.641234 NaN NaN NaN  19.767981 5.123208 2.063563 20.933599 3.613285 0.406996 NaN NaN NaN  21.275616 4.906179 2.237313 21.366652 4.072811 0.353774 NaN NaN NaN  22.151339 5.327288 2.148827 26.634472 6.363958 0.307439 NaN NaN NaN  23.875092 6.341943 2.195700 24.000692 8.600846 0.331305 NaN NaN NaN  22.295078 7.455235 2.464273 24.420643 10.263829 0.585356 NaN NaN NaN  22.658831 8.859974 1.812617 18.197065 9.118117 0.413531 NaN NaN NaN  19.775261 8.098265 2.015315 19.041805 7.297122 0.495906 NaN NaN NaN  20.396532 6.813803 2.538078 21.880095 6.968786 1.563774
14  17.361961 3.281215 1.539444 NaN NaN NaN  19.752274 5.151639 2.042231 20.956013 3.596206 0.425835 NaN NaN NaN  21.201918 4.888554 2.238778 21.350672 4.106348 0.339517 NaN NaN NaN  22.122221 5.306529 2.156520 26.681318 6.355357 0.276614 NaN NaN NaN  23.863621 6.320839 2.181403 24.018246 8.598246 0.346188 NaN NaN NaN  22.269726 7.481102 2.498340 24.327831 10.338446 0.672379 NaN NaN NaN  22.536417 8.757818 1.833254 18.220667 9.115957 0.354459 NaN NaN NaN  19.879824 8.120525 1.956785 18.731672 7.189841 0.773024 NaN NaN NaN  20.420235 6.780169 2.606059 21.775784 6.934642 1.548327
15  17.379833 3.224995 1.465356 NaN NaN NaN  19.692303 5.091138 2.019196 20.925564 3.620859 0.383798 NaN NaN NaN  21.181915 4.879407 2.263319 21.350225 4.103976 0.355009 NaN NaN NaN  22.134079 5.318938 2.193609 26.662939 6.383982 0.319054 NaN NaN NaN  23.805784 6.352092 2.133210 23.999769 8.605969 0.369258 NaN NaN NaN  22.249004 7.477547 2.491712 24.206757 10.390959 0.895584 NaN NaN NaN  22.387606 8.739743 1.929394 18.248470 9.132597 0.407064 NaN NaN NaN  19.800211 8.088680 2.025190 18.515877 7.114020 1.040452 NaN NaN NaN  20.482319 6.761966 2.646798 21.760393 6.952023 1.532840
16  17.301270 3.241282 1.402164 NaN NaN NaN  19.632380 5.068095 1.972578 20.925537 3.574914 0.421678 NaN NaN NaN  21.093262 4.880970 2.264028 21.300037 4.051814 0.395403 NaN NaN NaN  22.075476 5.323752 2.178887 26.656553 6.394988 0.309979 NaN NaN NaN  23.758392 6.392135 2.103424 23.997181 8.598636 0.346226 NaN NaN NaN  22.183142 7.481278 2.454953 24.002441 10.408255 1.128057 NaN NaN NaN  22.253897 8.648669 2.047836 18.241806 9.116536 0.373873 NaN NaN NaN  19.781696 8.051257 2.031203 18.432329 7.012696 1.261615 NaN NaN NaN  20.482052 6.719700 2.682512 21.713152 6.934254 1.563220
17  17.289738 3.173634 1.328842 NaN NaN NaN  19.617599 5.056239 1.995912 20.934843 3.585805 0.376334 NaN NaN NaN  21.081062 4.871931 2.253217 21.399227 4.133279 0.345975 NaN NaN NaN  22.071260 5.280121 2.164258 26.703049 6.331022 0.321743 NaN NaN NaN  23.780241 6.386864 2.120521 23.992672 8.650785 0.365781 NaN NaN NaN  22.181250 7.521252 2.463493 23.821241 10.490796 1.345940 NaN NaN NaN  22.073460 8.507943 2.174171 18.198748 9.171326 0.351496 NaN NaN NaN  19.772757 8.050870 2.018646 18.245413 6.921316 1.450511 NaN NaN NaN  20.474688 6.704164 2.711459 21.647686 6.862932 1.619820
18  17.267397 3.111151 1.222941 NaN NaN NaN  19.544743 4.994212 1.947354 20.931278 3.605868 0.345366 NaN NaN NaN  21.056931 4.836420 2.277382 21.337870 4.116595 0.346405 NaN NaN NaN  22.020826 5.282982 2.202379 26.656765 6.390067 0.324858 NaN NaN NaN  23.731676 6.360868 2.110133 23.997093 8.646411 0.357128 NaN NaN NaN  22.138641 7.471373 2.479267 23.513031 10.491784 1.509737 NaN NaN NaN  21.882166 8.363730 2.232718 18.245813 9.095162 0.383913 NaN NaN NaN  19.695631 8.005902 2.022890 18.119036 6.807307 1.547097 NaN NaN NaN  20.429863 6.718168 2.726565 21.618864 6.875816 1.605320
19  17.266994 3.099949 1.108107 NaN NaN NaN  19.431231 4.874237 1.943212 20.957600 3.573923 0.433215 NaN NaN NaN  21.003107 4.833549 2.295042 21.370821 4.076222 0.346703 NaN NaN NaN  21.989723 5.284898 2.191117 26.654425 6.321110 0.301983 NaN NaN NaN  23.704264 6.344203 2.075500 23.983995 8.620490 0.347930 NaN NaN NaN  22.112352 7.524175 2.520301 23.241793 10.447399 1.728330 NaN NaN NaN  21.687517 8.238130 2.321032 18.183088 9.102490 0.405917 NaN NaN NaN  19.640858 8.007507 2.002448 17.986320 6.811374 1.667388 NaN NaN NaN  20.404205 6.648263 2.771165 21.578470 6.852209 1.602538
20  17.268698 3.028660 0.960431 NaN NaN NaN  19.360903 4.823050 1.916966 20.902908 3.650600 0.368023 NaN NaN NaN  20.978045 4.834594 2.278741 21.357969 4.067122 0.360973 NaN NaN NaN  21.951885 5.300890 2.217858 26.652168 6.341621 0.291090 NaN NaN NaN  23.670683 6.360990 2.054518 24.053461 8.642076 0.355687 NaN NaN NaN  22.082396 7.499981 2.511130 22.904442 10.420032 1.865274 NaN NaN NaN  21.552084 8.134513 2.341425 18.155857 9.118046 0.421719 NaN NaN NaN  19.603222 8.014174 2.070507 17.813402 6.723718 1.806887 NaN NaN NaN  -0.465907 8.888112 34.285122 21.512548 6.814888 1.595876
21  17.308249 3.010551 0.809020 NaN NaN NaN  19.334919 4.791334 1.872867 20.999472 3.561076 0.403374 NaN NaN NaN  20.939312 4.791158 2.341663 21.424442 4.069768 0.372266 NaN NaN NaN  21.910128 5.300345 2.182522 26.683081 6.366987 0.323634 NaN NaN NaN  23.649914 6.356431 2.011162 24.007349 8.616858 0.354214 NaN NaN NaN  22.024000 7.551478 2.522865 22.600288 10.423516 1.931502 NaN NaN NaN  21.400103 8.042934 2.386552 18.243874 9.123408 0.413011 NaN NaN NaN  19.548727 7.990891 2.075516 17.646582 6.671072 1.980807 NaN NaN NaN  -0.501362 8.884309 34.267342 21.463938 6.851024 1.584728
22  17.324379 2.969924 0.651913 NaN NaN NaN  19.263559 4.745655 1.838995 20.915791 3.621056 0.342954 NaN NaN NaN  20.878027 4.838442 2.273190 21.382574 4.085490 0.397720 NaN NaN NaN  21.866304 5.275393 2.206568 26.673582 6.380597 0.341953 NaN NaN NaN  23.597038 6.341518 2.030257 23.995573 8.617938 0.335495 NaN NaN NaN  22.005486 7.561446 2.491307 22.250217 10.435434 1.979627 NaN NaN NaN  21.229349 7.920515 2.383902 18.198954 9.094167 0.412527 NaN NaN NaN  19.552946 7.962143 2.102479 17.428881 6.673636 2.050197 NaN NaN NaN  -0.573988 8.893467 34.223576 21.406334 6.841192 1.602766
23  17.405321 3.045202 0.490883 NaN NaN NaN  19.285601 4.763501 1.869658 20.934010 3.619962 0.360137 NaN NaN NaN  20.814117 4.817229 2.275663 21.408972 4.065976 0.380933 NaN NaN NaN  21.841127 5.318128 2.198143 26.673761 6.386471 0.356881 NaN NaN NaN  23.539774 6.384821 2.056356 23.976849 8.646072 0.368036 NaN NaN NaN  22.004765 7.581140 2.552579 21.892334 10.397416 1.998610 NaN NaN NaN  21.094004 7.840654 2.414839 18.216417 9.127422 0.376753 NaN NaN NaN  19.441719 7.934306 2.121161 17.237486 6.599959 2.181425 NaN NaN NaN  -0.621680 8.960303 34.168461 21.371401 6.826483 1.599765
24  17.460842 3.080606 0.414754 NaN NaN NaN  19.257643 4.760521 1.948863 20.934404 3.565225 0.424278 NaN NaN NaN  20.835835 4.770927 2.298186 21.413361 4.090494 0.349238 NaN NaN NaN  21.785820 5.309846 2.215671 26.631411 6.439622 0.365869 NaN NaN NaN  23.500675 6.371728 2.011368 23.976662 8.597843 0.345264 NaN NaN NaN  21.901682 7.608747 2.523567 21.629683 10.383022 1.996596 NaN NaN NaN  20.986521 7.790575 2.420660 18.204367 9.137021 0.388381 NaN NaN NaN  19.425982 7.933460 2.080914 17.084543 6.514325 2.251375 NaN NaN NaN  -0.669245 8.987302 34.130692 21.292250 6.819886 1.589558
25  17.454910 3.075859 0.441410 NaN NaN NaN  19.209711 4.734920 1.906489 20.907244 3.593718 0.417900 NaN NaN NaN  20.803743 4.818173 2.312992 21.379810 4.050441 0.379494 NaN NaN NaN  21.768332 5.285680 2.206489 26.558060 6.473829 0.340479 NaN NaN NaN  23.457680 6.432374 1.972511 23.956249 8.609453 0.347604 NaN NaN NaN  21.897665 7.621698 2.482467 21.273409 10.330030 1.993408 NaN NaN NaN  20.865631 7.719994 2.461227 18.231342 9.091262 0.385287 NaN NaN NaN  19.386829 7.891682 2.148526 16.912128 6.509546 2.346466 NaN NaN NaN  -0.744378 8.998994 34.084438 21.246672 6.837544 1.567873
26  17.383924 3.110103 0.439666 NaN NaN NaN  19.180773 4.657909 1.930953 20.899530 3.572819 0.421233 NaN NaN NaN  20.746380 4.773584 2.279269 21.407255 4.071572 0.363210 NaN NaN NaN  21.737881 5.254644 2.201692 26.562151 6.531811 0.352183 NaN NaN NaN  23.379839 6.422830 2.035650 23.962059 8.622622 0.322738 NaN NaN NaN  21.832050 7.603682 2.510640 20.985239 10.231054 1.945062 NaN NaN NaN  20.764694 7.696928 2.403750 18.225363 9.113825 0.380972 NaN NaN NaN  19.325214 7.877409 2.154285 16.757563 6.409332 2.454702 NaN NaN NaN  -0.793990 9.035532 34.041401 21.244635 6.769166 1.571813
27  17.375546 3.110823 0.450370 NaN NaN NaN  19.098333 4.737241 1.905350 20.895697 3.653431 0.416425 NaN NaN NaN  20.659258 4.805750 2.284589 21.405037 4.058533 0.387992 NaN NaN NaN  21.670294 5.282243 2.230190 26.501789 6.561964 0.448977 NaN NaN NaN  23.310257 6.413428 2.043883 23.965059 8.630133 0.335453 NaN NaN NaN  21.821325 7.602786 2.522763 20.792435 10.216342 1.855600 NaN NaN NaN  20.651911 7.653485 2.406823 18.254522 9.125953 0.356635 NaN NaN NaN  19.283503 7.843915 2.159364 16.547215 6.404179 2.489971 NaN NaN NaN  -0.856841 9.089554 33.983532 21.136335 6.799331 1.602209
28  17.430021 3.141979 0.371515 NaN NaN NaN  19.024302 4.679430 1.992069 20.850773 3.602623 0.336056 NaN NaN NaN  20.593803 4.735393 2.282045 21.403812 4.078124 0.368511 NaN NaN NaN  21.600119 5.303889 2.161651 26.449959 6.565176 0.613085 NaN NaN NaN  23.162704 6.435951 2.056563 23.997776 8.623584 0.321999 NaN NaN NaN  21.765583 7.586811 2.524753 20.554449 10.149800 1.801536 NaN NaN NaN  20.620478 7.605994 2.437747 18.246279 9.105535 0.372034 NaN NaN NaN  19.229206 7.836091 2.132360 16.406557 6.364011 2.525815 NaN NaN NaN  -0.940847 9.086637 33.938736 21.030954 6.749640 1.612130
29  17.439581 3.089772 0.421152 NaN NaN NaN  18.988758 4.638796 2.082230 20.934460 3.643566 0.321989 NaN NaN NaN  20.573614 4.739469 2.307254 21.427511 4.053665 0.376809 NaN NaN NaN  21.564413 5.247540 2.208139 26.408300 6.602175 0.820243 NaN NaN NaN  23.012976 6.429519 2.185801 23.966925 8.635317 0.337171 NaN NaN NaN  21.734140 7.589640 2.494652 20.361328 10.071772 1.711699 NaN NaN NaN  20.539913 7.549588 2.446956 18.201900 9.134036 0.440297 NaN NaN NaN  19.163130 7.863528 2.175352 16.224072 6.319062 2.539959 NaN NaN NaN  -1.014940 9.111421 33.887356 20.976501 6.737492 1.618580
30  17.386614 3.107699 0.436941 NaN NaN NaN  18.920116 4.657148 2.074569 20.877148 3.608768 0.422040 NaN NaN NaN  20.463655 4.743390 2.363415 21.410742 4.038177 0.365014 NaN NaN NaN  21.482325 5.208641 2.229373 26.341946 6.527798 0.934149 NaN NaN NaN  22.870092 6.396714 2.229754 23.945436 8.642051 0.350910 NaN NaN NaN  21.710316 7.587662 2.508155 20.221142 9.963317 1.663342 NaN NaN NaN  20.374834 7.511597 2.444619 18.192493 9.127491 0.393921 NaN NaN NaN  19.104519 7.798785 2.128570 16.063770 6.324223 2.539980 NaN NaN NaN  -1.070813 9.129890 33.848675 20.898897 6.684663 1.624882
31  17.408527 3.078708 0.434955 NaN NaN NaN  18.829618 4.640556 2.146055 20.892139 3.532807 0.489361 NaN NaN NaN  20.391870 4.782907 2.401264 21.406622 4.082359 0.342506 NaN NaN NaN  21.408230 5.214808 2.225004 26.185881 6.497602 1.095914 NaN NaN NaN  22.675732 6.352549 2.283146 23.955259 8.618011 0.330845 NaN NaN NaN  21.623291 7.603793 2.501314 20.046633 9.844093 1.620044 NaN NaN NaN  20.358402 7.530594 2.423032 18.241774 9.142764 0.359359 NaN NaN NaN  19.113945 7.764859 2.176453 15.860928 6.274795 2.515336 NaN NaN NaN  -1.159049 9.191696 33.773464 20.849607 6.674304 1.643751
32  17.370434 3.086799 0.440271 NaN NaN NaN  18.754341 4.638633 2.145382 20.721497 3.438853 0.598841 NaN NaN NaN  20.324642 4.798367 2.512770 21.345722 4.101665 0.355193 NaN NaN NaN  21.345827 5.190113 2.298642 26.013433 6.452026 1.177620 NaN NaN NaN  22.534538 6.317698 2.407889 23.964642 8.685689 0.366533 NaN NaN NaN  21.621988 7.619333 2.475662 19.893036 9.821029 1.477079 NaN NaN NaN  20.274187 7.490778 2.420532 18.206856 9.139553 0.399227 NaN NaN NaN  18.991539 7.779088 2.183552 15.762496 6.267968 2.502507 NaN NaN NaN  -1.220131 9.177294 33.746216 20.773077 6.602556 1.644634
33  17.445213 3.098369 0.406084 NaN NaN NaN  18.753876 4.671872 2.107939 20.546572 3.328793 0.837956 NaN NaN NaN  20.178091 4.928008 2.540949 21.306780 4.106300 0.345861 NaN NaN NaN  21.285587 5.170420 2.296178 25.874235 6.380293 1.325095 NaN NaN NaN  22.316236 6.275562 2.430918 23.938812 8.663783 0.356506 NaN NaN NaN  21.582781 7.578249 2.484098 19.770487 9.757969 1.426993 NaN NaN NaN  20.169451 7.463302 2.397539 18.206774 9.164397 0.410968 NaN NaN NaN  18.944118 7.745440 2.182750 15.597797 6.248766 2.445528 NaN NaN NaN  -1.276399 9.212505 33.700119 20.714827 6.616960 1.660521
34  17.400438 3.103595 0.421428 NaN NaN NaN  18.680231 4.655723 2.182242 20.262232 3.191952 1.092708 NaN NaN NaN  20.064541 5.001524 2.646780 21.332239 4.046317 0.379342 NaN NaN NaN  21.177860 5.187315 2.238482 25.617420 6.371423 1.344572 NaN NaN NaN  22.064747 6.339366 2.442069 23.930050 8.627872 0.347156 NaN NaN NaN  21.538118 7.580518 2.501117 19.650343 9.647257 1.319983 NaN NaN NaN  20.128010 7.474391 2.403950 18.205929 9.102158 0.404580 NaN NaN NaN  18.882635 7.712665 2.222427 15.435698 6.236839 2.429770 NaN NaN NaN  18.364630 6.399702 2.669599 20.623962 6.551373 1.675562
35  17.415983 3.031523 0.430170 NaN NaN NaN  18.563789 4.601862 2.230160 20.116333 3.130471 1.294741 NaN NaN NaN  20.003309 5.078699 2.676032 21.309408 4.081658 0.362732 NaN NaN NaN  21.113451 5.123118 2.269979 25.398790 6.284485 1.451552 NaN NaN NaN  21.907160 6.275411 2.522327 23.950449 8.681334 0.342605 NaN NaN NaN  21.548273 7.607835 2.454138 19.538698 9.612824 1.204345 NaN NaN NaN  20.025557 7.456688 2.456958 18.252060 9.131697 0.346717 NaN NaN NaN  18.802353 7.719566 2.222682 15.291510 6.241475 2.367086 NaN NaN NaN  18.224234 6.367368 2.661187 20.558796 6.508497 1.675399
36  17.403019 3.092403 0.397972 NaN NaN NaN  18.558327 4.632013 2.225988 19.800610 3.001744 1.610289 NaN NaN NaN  19.949692 5.104552 2.745005 21.311729 4.052672 0.339701 NaN NaN NaN  21.029701 5.135921 2.255264 25.236631 6.249757 1.474415 NaN NaN NaN  21.761171 6.212211 2.532136 23.949781 8.656184 0.320505 NaN NaN NaN  21.476635 7.628764 2.428672 19.426273 9.505546 1.152427 NaN NaN NaN  19.943607 7.489018 2.423346 18.218431 9.066499 0.392168 NaN NaN NaN  18.716034 7.650089 2.216711 15.183084 6.257221 2.274959 NaN NaN NaN  18.086950 6.356152 2.623378 20.442123 6.503480 1.635586
37  17.444901 3.068590 0.402566 NaN NaN NaN  18.467928 4.649822 2.245023 19.526592 2.943332 1.860666 NaN NaN NaN  19.862745 5.153273 2.756132 21.324684 4.066290 0.378107 NaN NaN NaN  20.952785 5.107481 2.250073 25.032158 6.179757 1.510582 NaN NaN NaN  21.583761 6.149210 2.633665 23.933290 8.664808 0.342176 NaN NaN NaN  21.502363 7.620443 2.475484 19.329830 9.414964 0.991600 NaN NaN NaN  19.815605 7.551674 2.393552 18.219812 9.149323 0.353147 NaN NaN NaN  18.684084 7.635955 2.233361 15.042097 6.281587 2.261289 NaN NaN NaN  17.937954 6.382840 2.579707 20.388126 6.469304 1.670593
38  17.412521 3.057286 0.412830 NaN NaN NaN  18.393347 4.632756 2.262697 19.210190 2.901843 2.095872 NaN NaN NaN  19.763329 5.188177 2.773533 21.393110 4.051817 0.388259 NaN NaN NaN  20.883139 5.094173 2.285051 24.826727 6.102675 1.558491 NaN NaN NaN  21.382261 6.123548 2.625028 23.987837 8.608520 0.339567 NaN NaN NaN  21.416880 7.622123 2.433011 19.402990 9.385160 0.885680 NaN NaN NaN  19.725237 7.622047 2.368010 18.245846 9.126493 0.397200 NaN NaN NaN  18.615389 7.646963 2.198347 14.892894 6.333243 2.154201 NaN NaN NaN  17.806589 6.373008 2.554494 20.297426 6.446123 1.675614
39  17.410902 3.097544 0.426640 NaN NaN NaN  18.308466 4.624761 2.295120 18.961937 2.814715 2.249341 NaN NaN NaN  19.658424 5.152756 2.742823 21.360678 4.009093 0.399129 NaN NaN NaN  20.785488 5.069824 2.245777 24.556202 6.046084 1.620463 NaN NaN NaN  21.244333 6.090664 2.716549 23.907244 8.649637 0.315710 NaN NaN NaN  21.426889 7.606388 2.424876 19.356462 9.335725 0.770930 NaN NaN NaN  19.855324 7.583668 2.398738 18.219032 9.105338 0.385599 NaN NaN NaN  18.537252 7.680982 2.193509 14.806168 6.365687 2.043703 NaN NaN NaN  17.686308 6.355098 2.515411 20.215628 6.430764 1.688100
40  17.437023 3.063225 0.406476 NaN NaN NaN  18.294168 4.628775 2.274818 18.735304 2.758297 2.318151 NaN NaN NaN  19.542471 5.106829 2.737254 21.376169 4.049102 0.396229 NaN NaN NaN  20.714197 5.094816 2.267643 24.351961 6.017008 1.638949 NaN NaN NaN  21.008137 6.099334 2.650102 23.924446 8.633770 0.308284 NaN NaN NaN  21.352938 7.632758 2.392443 19.090191 9.246087 0.497541 NaN NaN NaN  19.762184 7.607838 2.300427 18.158340 9.112200 0.382342 NaN NaN NaN  18.522646 7.640689 2.221876 14.714334 6.366683 1.955824 NaN NaN NaN  17.559589 6.369550 2.497381 20.092196 6.387151 1.675607
41  17.422699 3.080220 0.406879 NaN NaN NaN  18.218565 4.593060 2.334039 18.522192 2.667976 2.374825 NaN NaN NaN  19.440617 5.022969 2.741291 21.371634 4.032938 0.392635 NaN NaN NaN  20.668882 5.059273 2.232612 24.184071 5.911134 1.617426 NaN NaN NaN  20.835037 6.057877 2.665799 23.916100 8.673074 0.334822 NaN NaN NaN  21.349266 7.632680 2.381557 19.033354 9.215875 0.400692 NaN NaN NaN  19.706541 7.722937 2.269939 18.235411 9.103967 0.326927 NaN NaN NaN  18.498283 7.630163 2.218566 14.563247 6.383754 1.870170 NaN NaN NaN  17.429558 6.367897 2.431373 20.001055 6.362705 1.699295
42  17.405834 3.090013 0.401295 NaN NaN NaN  18.144567 4.624823 2.323179 18.354092 2.623219 2.383260 NaN NaN NaN  19.327717 4.947424 2.757105 21.381882 3.988761 0.368788 NaN NaN NaN  20.628334 5.005239 2.236077 23.955029 5.864316 1.643355 NaN NaN NaN  20.662611 6.047799 2.662424 23.912748 8.626845 0.329873 NaN NaN NaN  21.271191 7.628781 2.355572 19.005726 9.179062 0.371100 NaN NaN NaN  19.582563 7.805609 2.267206 18.224842 9.081511 0.311498 NaN NaN NaN  18.392847 7.649326 2.198172 14.483600 6.384354 1.806839 NaN NaN NaN  17.336388 6.352775 2.381594 19.975325 6.324018 1.679225
43  17.413246 3.077210 0.408943 NaN NaN NaN  18.102892 4.633248 2.352870 18.185984 2.549139 2.404745 NaN NaN NaN  19.238884 4.874401 2.710209 21.375265 4.034152 0.357722 NaN NaN NaN  20.540117 4.992082 2.273052 23.757689 5.723530 1.629609 NaN NaN NaN  20.467827 5.972013 2.673621 23.875111 8.626405 0.327996 NaN NaN NaN  21.289284 7.639123 2.324891 19.000092 9.212888 0.341090 NaN NaN NaN  19.556948 7.801359 2.223930 18.170851 9.098260 0.363942 NaN NaN NaN  18.389807 7.525169 2.205223 14.390918 6.412483 1.672755 NaN NaN NaN  17.211603 6.322544 2.340012 19.923624 6.344008 1.666995
44  17.381918 3.086754 0.425278 NaN NaN NaN  18.031740 4.632077 2.348758 17.952982 2.488860 2.482528 NaN NaN NaN  19.140575 4.776402 2.697804 21.350048 4.046076 0.359691 NaN NaN NaN  20.485826 4.901257 2.251876 23.546528 5.608391 1.546884 NaN NaN NaN  20.288912 5.979942 2.704093 23.891781 8.679049 0.362360 NaN NaN NaN  21.201557 7.612621 2.323864 18.980659 9.219195 0.351999 NaN NaN NaN  19.485268 7.791048 2.204864 18.210442 9.057272 0.384687 NaN NaN NaN  18.318375 7.545840 2.232535 14.260119 6.420622 1.585427 NaN NaN NaN  17.080618 6.351882 2.310171 19.838352 6.338629 1.707297
45  17.367012 3.075101 0.449974 NaN NaN NaN  17.963579 4.589217 2.389103 17.823385 2.352918 2.473091 NaN NaN NaN  19.016138 4.630074 2.702636 21.373503 4.011472 0.373832 NaN NaN NaN  20.416193 4.868300 2.223241 23.367998 5.517927 1.450044 NaN NaN NaN  20.217779 5.937558 2.667802 23.902269 8.651189 0.336717 NaN NaN NaN  21.187035 7.650278 2.285923 18.994026 9.159687 0.361914 NaN NaN NaN  19.426863 7.770429 2.238421 18.226665 9.135712 0.350834 NaN NaN NaN  18.281620 7.536853 2.181743 14.169517 6.443034 1.489871 NaN NaN NaN  17.011770 6.366624 2.248013 19.760487 6.267723 1.712766
46  17.359531 3.042648 0.416034 NaN NaN NaN  17.899992 4.620554 2.370666 17.695305 2.256779 2.470552 NaN NaN NaN  18.919739 4.538216 2.653038 21.336546 4.021489 0.371078 NaN NaN NaN  20.408930 4.871818 2.247823 23.162285 5.404834 1.341452 NaN NaN NaN  20.099838 5.937435 2.646835 23.795290 8.723294 0.335938 NaN NaN NaN  21.192665 7.630048 2.271094 18.984303 9.141054 0.376672 NaN NaN NaN  19.439138 7.705437 2.168471 18.173698 9.100228 0.371131 NaN NaN NaN  18.223749 7.489100 2.171469 14.132003 6.458339 1.423257 NaN NaN NaN  16.956612 6.340853 2.207851 19.692551 6.254561 1.726578
47  17.338736 3.092829 0.430566 NaN NaN NaN  17.864557 4.582460 2.370055 17.535591 2.115062 2.450863 NaN NaN NaN  18.817663 4.432910 2.620070 21.355148 4.012227 0.374379 NaN NaN NaN  20.356579 4.833856 2.245494 23.033909 5.316624 1.272411 NaN NaN NaN  20.083946 5.901753 2.674381 23.834005 8.704357 0.335672 NaN NaN NaN  21.166071 7.621655 2.268810 19.006454 9.169926 0.343739 NaN NaN NaN  19.349094 7.704796 2.218315 18.183016 9.098791 0.346490 NaN NaN NaN  18.196459 7.534768 2.211215 14.127752 6.457564 1.278721 NaN NaN NaN  16.874485 6.329738 2.191734 19.639423 6.196100 1.750556
48  17.389275 3.102211 0.414855 NaN NaN NaN  17.814520 4.579343 2.395103 17.386343 2.049176 2.396827 NaN NaN NaN  18.729763 4.374397 2.579900 21.327614 4.005085 0.382790 NaN NaN NaN  20.326208 4.801971 2.242054 22.852785 5.260608 1.139433 NaN NaN NaN  20.009848 5.922394 2.654213 23.775827 8.712945 0.339318 NaN NaN NaN  21.141405 7.618123 2.228637 19.006956 9.198284 0.319474 NaN NaN NaN  19.333273 7.699917 2.204129 18.205120 9.087761 0.384905 NaN NaN NaN  18.140579 7.536463 2.205208 14.060312 6.502701 1.248192 NaN NaN NaN  16.780272 6.345330 2.143497 19.588127 6.189850 1.722882
49  17.373131 3.057961 0.424488 NaN NaN NaN  17.790518 4.603959 2.369401 17.308603 1.957283 2.284894 NaN NaN NaN  18.622807 4.210963 2.560735 21.286072 4.051206 0.350670 NaN NaN NaN  20.307230 4.773206 2.261711 22.722820 5.196492 1.047876 NaN NaN NaN  19.975164 5.846720 2.664470 23.823269 8.738927 0.348898 NaN NaN NaN  21.114782 7.610236 2.204357 19.024649 9.137140 0.351795 NaN NaN NaN  19.268763 7.697021 2.223629 18.175831 9.068360 0.386199 NaN NaN NaN  18.099535 7.514359 2.210360 14.015733 6.467269 1.122192 NaN NaN NaN  16.721561 6.360656 2.078578 19.526621 6.168966 1.745508
50  17.343508 3.074383 0.389498 NaN NaN NaN  17.749277 4.594367 2.407649 17.202208 1.865227 2.185034 NaN NaN NaN  18.574707 4.135207 2.515499 21.297359 4.057073 0.385964 NaN NaN NaN  20.235798 4.778166 2.219893 22.604927 5.095581 0.983273 NaN NaN NaN  19.944563 5.847532 2.638130 23.766249 8.740943 0.342768 NaN NaN NaN  21.105936 7.566797 2.204676 19.015341 9.142061 0.303923 NaN NaN NaN  19.198895 7.715460 2.220328 18.162226 9.090051 0.387328 NaN NaN NaN  18.079105 7.476936 2.159942 13.962645 6.476667 1.023691 NaN NaN NaN  16.646338 6.385732 2.054800 19.496096 6.158234 1.718483
51  17.351774 3.055305 0.443664 NaN NaN NaN  17.714176 4.591664 2.395714 17.106522 1.801521 2.060795 NaN NaN NaN  18.493664 4.031651 2.419602 21.270561 4.010623 0.412776 NaN NaN NaN  20.213051 4.748291 2.231952 22.490326 5.064552 0.889908 NaN NaN NaN  19.937265 5.802274 2.662285 23.823633 8.713893 0.332415 NaN NaN NaN  21.119158 7.576238 2.199268 19.048368 9.155397 0.342896 NaN NaN NaN  19.176189 7.691721 2.252503 18.203548 9.103378 0.368399 NaN NaN NaN  18.034569 7.505606 2.175172 13.931176 6.560364 0.918166 NaN NaN NaN  16.552778 6.395494 1.976889 19.505686 6.167271 1.751649
52  17.359716 3.069675 0.390312 NaN NaN NaN  17.687162 4.629500 2.398466 17.052385 1.779803 1.897247 NaN NaN NaN  18.416288 3.962327 2.347988 21.359459 4.007606 0.352119 NaN NaN NaN  20.167253 4.774107 2.220960 22.265236 4.995845 0.823041 NaN NaN NaN  19.881939 5.793700 2.625995 23.827063 8.734259 0.340538 NaN NaN NaN  21.090055 7.555336 2.183601 19.020086 9.145471 0.361583 NaN NaN NaN  19.134819 7.729190 2.231117 18.189747 9.098415 0.404892 NaN NaN NaN  18.007729 7.462873 2.170742 13.929178 6.620572 0.705208 NaN NaN NaN  16.508469 6.425894 1.936056 19.429562 6.152653 1.707262
53  17.357197 3.094228 0.427722 NaN NaN NaN  17.668898 4.639752 2.396960 16.969814 1.706346 1.730903 NaN NaN NaN  18.345188 3.907398 2.286445 21.347843 3.971062 0.388626 NaN NaN NaN  20.120821 4.727923 2.222155 22.087540 4.973855 0.649223 NaN NaN NaN  19.920284 5.788575 2.635905 23.814789 8.728458 0.352116 NaN NaN NaN  21.033171 7.570930 2.159731 19.016752 9.109838 0.375577 NaN NaN NaN  19.139122 7.711056 2.246117 18.228064 9.123490 0.363003 NaN NaN NaN  17.983923 7.477130 2.172355 13.989380 6.729881 0.574328 NaN NaN NaN  16.477520 6.487395 1.873831 19.383289 6.123590 1.716634
54  17.369562 3.075633 0.442040 NaN NaN NaN  17.643721 4.679388 2.384643 16.962061 1.692118 1.554061 NaN NaN NaN  18.290874 3.877125 2.211431 21.328329 3.981048 0.366238 NaN NaN NaN  20.129255 4.739971 2.202367 21.951748 4.870588 0.602452 NaN NaN NaN  19.876574 5.768124 2.636445 23.768450 8.715854 0.361330 NaN NaN NaN  21.102861 7.583802 2.130909 18.995842 9.121017 0.343099 NaN NaN NaN  19.121538 7.696289 2.213334 18.181240 9.095333 0.356904 NaN NaN NaN  17.959639 7.530891 2.213507 14.028984 6.789563 0.422241 NaN NaN NaN  16.456821 6.499125 1.801696 19.340952 6.180346 1.747373
55  17.335567 3.056927 0.423451 NaN NaN NaN  17.611984 4.682234 2.366015 16.922895 1.692605 1.385352 NaN NaN NaN  18.259384 3.801365 2.163829 21.382641 4.039708 0.349186 NaN NaN NaN  20.110611 4.753992 2.228268 21.884678 4.889602 0.529590 NaN NaN NaN  19.944359 5.764594 2.601208 23.840530 8.693138 0.306118 NaN NaN NaN  21.067842 7.554191 2.153575 19.023333 9.145804 0.351218 NaN NaN NaN  19.083363 7.649811 2.223028 18.190655 9.121949 0.387273 NaN NaN NaN  17.972469 7.512185 2.155618 14.034815 6.824445 0.393343 NaN NaN NaN  16.447697 6.550951 1.818034 19.349203 6.182961 1.729424
56  17.341278 3.057505 0.419491 NaN NaN NaN  17.565775 4.594985 2.446870 16.961100 1.654305 1.251507 NaN NaN NaN  18.243370 3.757282 2.094312 21.345339 4.027115 0.366108 NaN NaN NaN  20.116566 4.746014 2.231332 21.764978 4.833856 0.414899 NaN NaN NaN  19.916912 5.718200 2.601971 23.772398 8.730472 0.342550 NaN NaN NaN  21.048067 7.545301 2.131851 19.011059 9.148047 0.318255 NaN NaN NaN  19.082678 7.667312 2.177839 18.192047 9.088099 0.393738 NaN NaN NaN  17.975607 7.529878 2.176151 14.042626 6.785575 0.408145 NaN NaN NaN  16.411337 6.563811 1.847103 19.286165 6.179263 1.703181
57  17.364225 3.074899 0.436768 NaN NaN NaN  17.539738 4.618663 2.436755 16.966887 1.704378 1.095353 NaN NaN NaN  18.194456 3.748023 2.005350 21.354939 3.994517 0.401396 NaN NaN NaN  20.078127 4.730976 2.229672 21.720268 4.840761 0.412760 NaN NaN NaN  19.989750 5.718478 2.615321 23.789227 8.712900 0.352781 NaN NaN NaN  21.048552 7.531184 2.156229 18.990458 9.089578 0.347375 NaN NaN NaN  19.086895 7.694894 2.217428 18.162029 9.084704 0.369374 NaN NaN NaN  17.931944 7.504591 2.189126 14.048941 6.825179 0.417255 NaN NaN NaN  16.346994 6.590144 1.854770 19.306873 6.165499 1.721769
58  17.353340 3.081116 0.401245 NaN NaN NaN  17.537022 4.660990 2.393425 17.011959 1.724571 0.864149 NaN NaN NaN  18.170652 3.761351 1.904110 21.306784 4.004129 0.356071 NaN NaN NaN  20.050446 4.761776 2.209790 21.698120 4.858078 0.352511 NaN NaN NaN  19.931709 5.733108 2.578905 23.802410 8.700137 0.363188 NaN NaN NaN  21.004278 7.563953 2.121651 19.008717 9.124431 0.371981 NaN NaN NaN  19.078924 7.709772 2.198671 18.189606 9.114092 0.399316 NaN NaN NaN  17.895376 7.488482 2.190036 14.052281 6.855857 0.437463 NaN NaN NaN  16.382811 6.584733 1.854464 19.230762 6.163727 1.731668
59  17.358383 3.041055 0.396436 NaN NaN NaN  17.487829 4.728044 2.370477 17.071333 1.772815 0.657586 NaN NaN NaN  18.165634 3.740973 1.859838 21.320906 4.034206 0.380969 NaN NaN NaN  20.011984 4.746626 2.208222 21.680773 4.858622 0.339180 NaN NaN NaN  19.907305 5.711312 2.555362 23.789410 8.749477 0.320944 NaN NaN NaN  21.005602 7.581697 2.104893 18.992645 9.148797 0.344833 NaN NaN NaN  19.012793 7.607714 2.179140 18.190554 9.065048 0.385770 NaN NaN NaN  17.896278 7.579839 2.173253 14.057280 6.814654 0.418455 NaN NaN NaN  16.352739 6.561248 1.885731 19.199905 6.140041 1.704620
60  17.338381 3.065165 0.390441 NaN NaN NaN  17.439215 4.682101 2.380563 17.154209 1.918859 0.490016 NaN NaN NaN  18.135311 3.713318 1.834466 21.316360 4.020167 0.354523 NaN NaN NaN  19.946634 4.723971 2.153069 21.700897 4.837621 0.350409 NaN NaN NaN  19.839651 5.728067 2.582878 23.781294 8.714548 0.332258 NaN NaN NaN  21.001390 7.541010 2.075274 18.983730 9.155936 0.319284 NaN NaN NaN  18.985954 7.658679 2.149750 18.175440 9.089096 0.389219 NaN NaN NaN  17.851734 7.535306 2.147914 14.001674 6.815249 0.400277 NaN NaN NaN  16.277523 6.595624 1.904340 19.134596 6.181710 1.713085
61  17.354822 3.038585 0.433868 NaN NaN NaN  17.374283 4.662727 2.418027 17.151072 1.998565 0.391764 NaN NaN NaN  18.104067 3.708898 1.869056 21.339510 4.005375 0.423677 NaN NaN NaN  19.906870 4.770623 2.127088 21.718016 4.809159 0.420560 NaN NaN NaN  19.854532 5.630652 2.586576 23.789486 8.720200 0.374600 NaN NaN NaN  20.905237 7.513165 2.082841 19.012196 9.150223 0.331259 NaN NaN NaN  18.933561 7.699505 2.193870 18.145039 9.119627 0.340686 NaN NaN NaN  17.848463 7.550691 2.140612 14.011909 6.794801 0.423568 NaN NaN NaN  16.335222 6.567120 1.899235 19.080881 6.153484 1.722664
62  17.323997 3.068918 0.402889 NaN NaN NaN  17.352457 4.625031 2.443890 17.176804 2.015352 0.394899 NaN NaN NaN  18.111423 3.707599 1.879658 21.279558 4.011086 0.395264 NaN NaN NaN  19.864264 4.725255 2.136312 21.695557 4.851533 0.398567 NaN NaN NaN  19.817934 5.662028 2.605006 23.788488 8.708403 0.381897 NaN NaN NaN  20.923443 7.550324 2.029888 19.019682 9.128081 0.341453 NaN NaN NaN  18.901041 7.697475 2.222337 18.181215 9.061370 0.360719 NaN NaN NaN  17.759422 7.484349 2.108857 14.047033 6.839473 0.382668 NaN NaN NaN  16.282427 6.547162 1.969790 19.037453 6.153075 1.704135
63  17.319162 3.046873 0.416904 NaN NaN NaN  17.269133 4.656403 2.413277 17.163656 1.992981 0.392574 NaN NaN NaN  18.014568 3.698809 1.898307 21.339170 4.009772 0.350301 NaN NaN NaN  19.847986 4.668065 2.134895 21.652967 4.866053 0.344750 NaN NaN NaN  19.764191 5.651514 2.564526 23.826708 8.690104 0.377600 NaN NaN NaN  20.877975 7.521521 2.005936 19.015797 9.156646 0.323205 NaN NaN NaN  18.839382 7.621286 2.171731 18.180820 9.127301 0.364965 NaN NaN NaN  17.721743 7.535651 2.165768 14.004948 6.862008 0.443855 NaN NaN NaN  16.234150 6.550478 2.032181 18.965588 6.148600 1.725555
64  17.254410 3.089891 0.397445 NaN NaN NaN  17.230141 4.681813 2.470158 17.152937 1.975416 0.370042 NaN NaN NaN  18.025181 3.720693 1.901539 21.331316 4.013617 0.351209 NaN NaN NaN  19.814169 4.706662 2.111996 21.677832 4.844995 0.373255 NaN NaN NaN  19.717880 5.642746 2.544704 23.776985 8.720982 0.378671 NaN NaN NaN  20.844687 7.536656 1.990099 18.977314 9.149930 0.384551 NaN NaN NaN  18.755718 7.638689 2.213344 18.175375 9.035779 0.359904 NaN NaN NaN  17.689114 7.533807 2.153126 13.999112 6.846113 0.406382 NaN NaN NaN  16.204720 6.499451 2.001635 18.939829 6.119883 1.696437
65  17.070024 3.142112 0.519992 NaN NaN NaN  17.218246 4.696872 2.540847 17.139336 1.976202 0.412534 NaN NaN NaN  18.008381 3.694804 1.932283 21.336231 4.012052 0.395063 NaN NaN NaN  19.756287 4.685807 2.072456 21.683180 4.843468 0.339620 NaN NaN NaN  19.718380 5.601082 2.501934 23.799345 8.739799 0.396630 NaN NaN NaN  20.801214 7.509262 1.985031 19.045145 9.013201 0.309987 NaN NaN NaN  18.800291 7.638260 2.161069 18.179691 9.066875 0.419927 NaN NaN NaN  17.598415 7.547199 2.189054 14.005807 6.806429 0.419142 NaN NaN NaN  16.112354 6.516126 2.037488 18.853426 6.135236 1.673277
66  16.808655 3.237369 0.675606 NaN NaN NaN  17.216743 4.808841 2.558692 17.176718 2.011270 0.395329 NaN NaN NaN  17.935930 3.695071 1.906987 21.294798 4.012076 0.372532 NaN NaN NaN  19.719513 4.680448 2.083469 21.698565 4.817550 0.371516 NaN NaN NaN  19.637159 5.577410 2.553491 23.775469 8.712200 0.403857 NaN NaN NaN  20.791435 7.463073 1.935192 19.034380 9.067887 0.307292 NaN NaN NaN  18.706745 7.618896 2.174785 18.178003 9.094419 0.376349 NaN NaN NaN  17.581444 7.574982 2.200998 13.959824 6.841124 0.417277 NaN NaN NaN  16.107088 6.501543 2.036632 18.796488 6.122880 1.687858
67  16.754078 3.107420 0.778420 NaN NaN NaN  17.226858 4.886195 2.654482 17.184759 2.007108 0.396961 NaN NaN NaN  17.936226 3.689531 1.931227 21.308041 4.011648 0.379839 NaN NaN NaN  19.651098 4.656465 2.068660 21.723484 4.821643 0.366652 NaN NaN NaN  19.642065 5.568888 2.506915 23.765551 8.690570 0.432114 NaN NaN NaN  20.727730 7.446581 1.902652 19.077688 9.049006 0.261601 NaN NaN NaN  18.673136 7.615036 2.186899 18.202959 9.063008 0.394433 NaN NaN NaN  17.533136 7.519960 2.128945 14.015412 6.811119 0.389616 NaN NaN NaN  16.090948 6.464857 2.089504 18.795120 6.092196 1.641182
68  16.437391 3.140458 1.006692 NaN NaN NaN  17.134920 4.942017 2.632795 17.164621 2.049157 0.410935 NaN NaN NaN  17.886381 3.696182 1.911908 21.336311 3.980280 0.370116 NaN NaN NaN  19.673931 4.624456 2.033340 21.661621 4.865263 0.369266 NaN NaN NaN  19.576017 5.597047 2.480251 23.743601 8.660313 0.424521 NaN NaN NaN  20.674280 7.409811 1.909882 19.044510 9.070194 0.336853 NaN NaN NaN  18.646427 7.587400 2.119557 18.205263 9.055466 0.371879 NaN NaN NaN  17.479918 7.602483 2.177729 14.019142 6.795496 0.395306 NaN NaN NaN  16.060396 6.460126 2.118611 18.733074 6.118798 1.632953
69  16.111158 3.124514 1.152571 NaN NaN NaN  17.164867 4.968287 2.665886 17.188053 2.005342 0.397816 NaN NaN NaN  17.848589 3.700954 1.927104 21.343391 4.051184 0.370354 NaN NaN NaN  19.625254 4.586760 2.040078 21.701021 4.820072 0.376621 NaN NaN NaN  19.572775 5.501602 2.536295 23.757305 8.634728 0.363649 NaN NaN NaN  20.703646 7.413314 1.916990 19.079960 9.073840 0.324742 NaN NaN NaN  18.583830 7.561096 2.182147 18.178507 9.073274 0.369199 NaN NaN NaN  17.469639 7.595747 2.129160 14.000911 6.807083 0.407576 NaN NaN NaN  16.079514 6.467018 2.129622 18.701593 6.077607 1.642443
70  15.742763 3.183552 1.336238 NaN NaN NaN  17.140194 5.014810 2.679122 17.186419 1.941093 0.358214 NaN NaN NaN  17.864573 3.666446 1.997073 21.283491 3.954508 0.395301 NaN NaN NaN  19.574717 4.587014 2.032876 21.697254 4.903726 0.343871 NaN NaN NaN  19.550575 5.495289 2.480518 23.701487 8.497305 0.320771 NaN NaN NaN  20.575449 7.378970 1.932400 19.086407 9.115462 0.301569 NaN NaN NaN  18.576277 7.552566 2.169347 18.233383 9.084803 0.368447 NaN NaN NaN  17.424866 7.626394 2.108122 13.990567 6.827938 0.409114 NaN NaN NaN  15.975596 6.441482 2.121612 18.638008 6.083037 1.668458
71  15.484211 3.235237 1.440494 NaN NaN NaN  17.081135 4.972471 2.670832 17.210838 1.979104 0.401036 NaN NaN NaN  17.820602 3.654395 2.008509 21.345404 3.986938 0.403519 NaN NaN NaN  19.514521 4.574754 1.998351 21.730751 4.844849 0.341142 NaN NaN NaN  19.551964 5.407002 2.491580 23.652607 8.417357 0.369954 NaN NaN NaN  20.524166 7.288228 2.012317 19.082914 8.992743 0.281008 NaN NaN NaN  18.577862 7.565864 2.168286 18.189074 9.084799 0.341104 NaN NaN NaN  17.456497 7.608997 2.136281 14.041575 6.822882 0.421811 NaN NaN NaN  15.990666 6.402122 2.157775 18.582914 6.044693 1.654436
72  15.255507 3.204504 1.514053 NaN NaN NaN  17.040194 4.963411 2.641410 17.260960 1.966753 0.413455 NaN NaN NaN  17.764908 3.643826 1.994614 21.401361 4.041761 0.494536 NaN NaN NaN  19.534256 4.609200 2.017980 21.755938 4.858841 0.350196 NaN NaN NaN  19.467630 5.408185 2.463554 23.592772 8.332233 0.414019 NaN NaN NaN  20.478416 7.178685 2.040840 19.085297 9.051677 0.303673 NaN NaN NaN  18.579260 7.550186 2.176283 18.213125 9.066971 0.361318 NaN NaN NaN  17.448730 7.626846 2.163747 13.976637 6.866651 0.444491 NaN NaN NaN  15.968513 6.407478 2.120592 18.584717 6.001929 1.634436
73  15.078700 3.255193 1.625435 NaN NaN NaN  17.021940 4.958412 2.662273 17.277649 1.978319 0.446423 NaN NaN NaN  17.772175 3.650321 2.049205 21.526878 4.040266 0.573520 NaN NaN NaN  19.475006 4.616354 2.047838 21.727573 4.831834 0.358797 NaN NaN NaN  19.484793 5.370365 2.492929 23.459892 8.227861 0.530046 NaN NaN NaN  20.316338 7.116103 2.131707 19.120125 9.000967 0.356143 NaN NaN NaN  18.560951 7.506512 2.152812 18.181253 9.109206 0.352821 NaN NaN NaN  17.381584 7.528415 2.039392 13.983126 6.842546 0.415832 NaN NaN NaN  15.981423 6.383008 2.152894 18.561644 5.996742 1.655167
74  14.875404 3.232859 1.652998 NaN NaN NaN  16.931145 4.908855 2.654854 17.274307 1.963246 0.436109 NaN NaN NaN  17.714018 3.577401 2.029870 21.590065 4.072734 0.707885 NaN NaN NaN  19.386898 4.634399 2.128357 21.812840 4.690869 0.400079 NaN NaN NaN  19.499161 5.291530 2.547457 23.317579 8.068259 0.662375 NaN NaN NaN  20.178207 7.042955 2.209714 19.064623 9.051674 0.323762 NaN NaN NaN  18.529066 7.458934 2.102545 18.193031 9.036974 0.333002 NaN NaN NaN  17.353670 7.559303 2.063589 13.976563 6.868532 0.445967 NaN NaN NaN  15.964948 6.365253 2.205081 18.543592 5.933289 1.638147
75  14.790192 3.303946 1.693612 NaN NaN NaN  16.872587 4.905660 2.631439 17.302151 1.996796 0.428190 NaN NaN NaN  17.740211 3.603838 2.047410 21.523916 4.007885 0.840963 NaN NaN NaN  19.254738 4.696955 2.175870 21.760731 4.678540 0.346773 NaN NaN NaN  19.490658 5.265449 2.542742 23.129908 7.994715 0.776756 NaN NaN NaN  20.001438 6.934477 2.303515 19.049591 9.043363 0.332002 NaN NaN NaN  18.528023 7.506019 2.156553 18.184427 9.040328 0.367504 NaN NaN NaN  17.355434 7.569949 2.111533 14.017133 6.816862 0.463276 NaN NaN NaN  15.932271 6.398227 2.209817 18.515726 5.950781 1.650206
76  14.612624 3.272582 1.781953 NaN NaN NaN  16.802971 4.856668 2.637127 17.242685 1.996405 0.420816 NaN NaN NaN  17.674221 3.609185 2.062917 21.408108 3.962035 1.012657 NaN NaN NaN  19.153046 4.763344 2.244112 21.835041 4.642171 0.400027 NaN NaN NaN  19.430195 5.316023 2.531130 22.994547 7.919976 0.884263 NaN NaN NaN  19.883560 6.874614 2.366165 19.027838 9.069859 0.304372 NaN NaN NaN  18.506985 7.522801 2.108117 18.194996 9.074562 0.347032 NaN NaN NaN  17.298683 7.534955 2.084323 14.002342 6.832592 0.463909 NaN NaN NaN  15.897373 6.347919 2.224953 18.456692 5.999434 1.652206
77  14.467866 3.299197 1.907659 NaN NaN NaN  16.730434 4.824031 2.652519 17.245768 1.987310 0.413000 NaN NaN NaN  17.647951 3.635028 2.030407 21.335384 3.935412 1.128114 NaN NaN NaN  18.999401 4.809735 2.242298 21.864000 4.697159 0.376100 NaN NaN NaN  19.498924 5.248424 2.541209 22.828711 7.882684 0.973294 NaN NaN NaN  19.688435 6.794283 2.416083 19.101572 9.037412 0.290048 NaN NaN NaN  18.502502 7.514118 2.107387 18.165287 9.060089 0.349299 NaN NaN NaN  17.316946 7.565460 2.095912 13.982541 6.849866 0.399575 NaN NaN NaN  15.864091 6.384189 2.242285 18.432716 5.933372 1.656713
78  14.267418 3.299628 1.965648 NaN NaN NaN  16.650648 4.782365 2.609343 17.253357 1.976898 0.385111 NaN NaN NaN  17.640093 3.609510 2.088905 21.223711 3.759490 1.235871 NaN NaN NaN  18.888205 4.767111 2.307088 21.873976 4.684155 0.429968 NaN NaN NaN  19.436283 5.308022 2.534116 22.659937 7.827130 1.100752 NaN NaN NaN  19.468840 6.691402 2.447371 19.055990 9.070940 0.345570 NaN NaN NaN  18.511684 7.535963 2.119148 18.210119 9.007563 0.339700 NaN NaN NaN  17.291632 7.565027 2.081939 13.988207 6.851031 0.432236 NaN NaN NaN  15.827586 6.315556 2.257046 18.445190 5.904465 1.630084
79  14.162528 3.292951 2.030982 NaN NaN NaN  16.586943 4.727372 2.623127 17.261927 1.972381 0.434258 NaN NaN NaN  17.593748 3.604899 2.099444 21.100210 3.712176 1.368248 NaN NaN NaN  18.864456 4.756449 2.399250 21.808090 4.670043 0.361923 NaN NaN NaN  19.422712 5.251684 2.493324 22.517467 7.756456 1.286811 NaN NaN NaN  19.321640 6.575137 2.504422 19.079845 9.050767 0.297325 NaN NaN NaN  18.521767 7.484293 2.157198 18.209543 9.021296 0.358171 NaN NaN NaN  17.257431 7.563651 2.123978 13.981163 6.869080 0.445510 NaN NaN NaN  15.889151 6.356156 2.245131 18.411936 5.897754 1.627979
80  13.987687 3.266167 2.044362 NaN NaN NaN  16.490822 4.704885 2.575775 17.299192 1.987031 0.407633 NaN NaN NaN  17.561354 3.613003 2.069588 20.916811 3.595415 1.459323 NaN NaN NaN  18.727888 4.755437 2.371205 21.844496 4.677111 0.380826 NaN NaN NaN  19.372164 5.295249 2.492260 22.386034 7.784051 1.381755 NaN NaN NaN  19.152725 6.532855 2.479568 19.042109 9.037153 0.321644 NaN NaN NaN  18.475798 7.567005 2.107127 18.171087 8.997295 0.352128 NaN NaN NaN  17.225468 7.583012 2.113106 13.987467 6.857613 0.449601 NaN NaN NaN  15.880308 6.300575 2.267767 18.367756 5.869465 1.611876
81  13.894885 3.254240 2.086015 NaN NaN NaN  16.443808 4.654835 2.570379 17.261232 1.997451 0.410527 NaN NaN NaN  17.555586 3.568732 2.084475 20.735250 3.429392 1.533305 NaN NaN NaN  18.591516 4.799120 2.414976 21.734549 4.812319 0.357137 NaN NaN NaN  19.405811 5.232229 2.525079 22.214203 7.692933 1.489917 NaN NaN NaN  18.905685 6.433688 2.496244 19.099497 9.060312 0.313373 NaN NaN NaN  18.458881 7.507545 2.091496 18.104139 9.040565 0.349073 NaN NaN NaN  17.220192 7.552275 2.093779 14.009131 6.831102 0.414186 NaN NaN NaN  15.882978 6.332098 2.259043 18.361643 5.925595 1.652112
82  13.745660 3.260685 2.063417 NaN NaN NaN  16.322315 4.633477 2.557105 17.240316 1.977769 0.393217 NaN NaN NaN  17.534676 3.613891 2.033547 20.430490 3.305526 1.473370 NaN NaN NaN  18.486282 4.842569 2.399964 21.734793 4.807710 0.351163 NaN NaN NaN  19.390581 5.198671 2.513399 22.011082 7.676991 1.632209 NaN NaN NaN  18.764345 6.416705 2.428126 19.085684 9.039759 0.315239 NaN NaN NaN  18.469509 7.513680 2.111232 17.957283 9.115870 0.436248 NaN NaN NaN  17.206676 7.545525 2.087339 13.964112 6.868321 0.428370 NaN NaN NaN  15.818390 6.330060 2.245168 18.200176 5.909578 1.671835
83  13.680185 3.208903 2.074157 NaN NaN NaN  16.233593 4.578778 2.510302 17.250673 1.987397 0.400370 NaN NaN NaN  17.501637 3.641678 2.070336 20.230682 3.173593 1.511715 NaN NaN NaN  18.433035 4.818983 2.400504 21.702248 4.807935 0.356316 NaN NaN NaN  19.395996 5.166726 2.526671 21.783749 7.653294 1.708562 NaN NaN NaN  18.596931 6.299124 2.495379 19.085045 9.059956 0.306256 NaN NaN NaN  18.431978 7.504695 2.114461 17.761656 9.147781 0.498294 NaN NaN NaN  17.198509 7.445479 2.116342 14.041113 6.821331 0.410946 NaN NaN NaN  15.829352 6.306342 2.302533 18.164354 5.903444 1.649770
84  13.571636 3.219054 2.057591 NaN NaN NaN  16.163761 4.569815 2.497301 17.215460 2.023321 0.390201 NaN NaN NaN  17.463026 3.620926 2.070547 19.951616 3.024028 1.450841 NaN NaN NaN  18.298161 4.838933 2.374624 21.688255 4.795401 0.378794 NaN NaN NaN  19.369364 5.197352 2.554073 21.556261 7.637872 1.688003 NaN NaN NaN  18.522146 6.230203 2.535568 19.067064 9.048888 0.307832 NaN NaN NaN  18.393833 7.461980 2.050346 17.541790 9.212709 0.575651 NaN NaN NaN  17.184898 7.354269 2.224286 14.028235 6.849136 0.424716 NaN NaN NaN  15.785586 6.320260 2.284298 18.137835 5.887186 1.663003
85  13.499337 3.159616 2.021068 NaN NaN NaN  16.077353 4.535127 2.428513 17.193377 2.003070 0.367396 NaN NaN NaN  17.491003 3.586634 2.089583 19.697981 2.886404 1.432577 NaN NaN NaN  18.259329 4.810421 2.394171 21.709446 4.825618 0.361967 NaN NaN NaN  19.324844 5.199823 2.515148 21.364769 7.602061 1.668565 NaN NaN NaN  18.423944 6.170727 2.531699 19.110552 9.078285 0.292339 NaN NaN NaN  18.420959 7.474405 2.046767 17.294130 9.222400 0.703279 NaN NaN NaN  17.160648 7.263377 2.246574 13.983523 6.870035 0.422863 NaN NaN NaN  15.747944 6.284552 2.299603 18.070074 5.886450 1.705742
86  13.386092 3.091855 1.965570 NaN NaN NaN  15.999304 4.469081 2.448592 17.194443 1.979300 0.423602 NaN NaN NaN  17.419943 3.573890 2.060099 19.441439 2.746803 1.529974 NaN NaN NaN  18.206224 4.827520 2.409478 21.710777 4.844616 0.369783 NaN NaN NaN  19.366196 5.115043 2.507401 21.164427 7.659195 1.631733 NaN NaN NaN  18.352652 6.173048 2.513310 19.043285 9.081111 0.287954 NaN NaN NaN  18.366135 7.528017 2.104254 17.005949 9.204936 0.833209 NaN NaN NaN  17.088680 7.144838 2.393882 14.035589 6.859582 0.404359 NaN NaN NaN  15.759901 6.268650 2.295952 18.108578 5.866828 1.647140
87  13.341028 3.055443 1.943123 NaN NaN NaN  15.935330 4.464881 2.390721 17.189049 1.995823 0.373275 NaN NaN NaN  17.404997 3.615838 2.063437 19.185982 2.673746 1.482944 NaN NaN NaN  18.167025 4.810024 2.433800 21.730898 4.856045 0.361834 NaN NaN NaN  19.341413 5.165943 2.512006 21.117847 7.627813 1.523515 NaN NaN NaN  18.299917 6.136360 2.529100 19.088890 9.060825 0.315569 NaN NaN NaN  18.418226 7.493694 2.073561 16.752146 9.207477 1.043954 NaN NaN NaN  17.052845 7.031481 2.475084 13.960544 6.847198 0.429818 NaN NaN NaN  15.685294 6.243617 2.315432 18.053173 5.890273 1.658623
88  13.315292 3.028443 1.846792 NaN NaN NaN  15.883016 4.437999 2.355155 17.181026 1.962163 0.348230 NaN NaN NaN  17.374691 3.564657 2.100221 18.904303 2.630411 1.422612 NaN NaN NaN  18.124493 4.795744 2.434497 21.715979 4.804604 0.337626 NaN NaN NaN  19.301796 5.164223 2.488481 20.906061 7.673110 1.445604 NaN NaN NaN  18.237045 6.128711 2.511285 19.046696 9.073002 0.311754 NaN NaN NaN  18.327238 7.487220 2.057609 16.449324 9.210097 1.227176 NaN NaN NaN  16.979061 6.904184 2.507782 13.953074 6.876564 0.409697 NaN NaN NaN  15.660459 6.290253 2.341921 18.056000 5.841511 1.620393
89  13.236349 3.001870 1.780503 NaN NaN NaN  15.814650 4.381644 2.329551 17.253923 2.008715 0.389619 NaN NaN NaN  17.347372 3.590469 2.115786 18.665024 2.619659 1.348852 NaN NaN NaN  18.071081 4.783648 2.427382 21.676834 4.824854 0.324084 NaN NaN NaN  19.349396 5.095761 2.539058 20.742834 7.703442 1.361294 NaN NaN NaN  18.188259 6.129129 2.489056 19.036572 9.022058 0.295812 NaN NaN NaN  18.294037 7.479638 2.047374 16.164181 9.188725 1.436782 NaN NaN NaN  17.001648 6.824819 2.608536 13.965228 6.863303 0.438226 NaN NaN NaN  15.632723 6.243062 2.342710 18.033543 5.849339 1.639074
90  13.183251 2.998997 1.717736 NaN NaN NaN  15.752666 4.369981 2.276896 17.214949 1.982442 0.382859 NaN NaN NaN  17.291145 3.576043 2.101807 18.449879 2.600532 1.339049 NaN NaN NaN  18.041193 4.750279 2.424848 21.720692 4.809545 0.357882 NaN NaN NaN  19.365883 5.061872 2.535998 20.547483 7.667602 1.287735 NaN NaN NaN  18.156179 6.049898 2.558581 19.027142 9.034145 0.334754 NaN NaN NaN  18.295135 7.543887 2.068531 15.837999 9.095670 1.601967 NaN NaN NaN  16.913553 6.766731 2.644628 13.982616 6.893075 0.422592 NaN NaN NaN  15.614596 6.228729 2.362547 17.954859 5.905887 1.630614
91  13.147756 2.931402 1.623504 NaN NaN NaN  15.713062 4.340875 2.258215 17.246241 2.014033 0.401256 NaN NaN NaN  17.282349 3.610579 2.107882 18.252327 2.532360 1.245932 NaN NaN NaN  18.064177 4.716852 2.411154 21.717361 4.815464 0.354587 NaN NaN NaN  19.273109 5.098524 2.491627 20.417114 7.704490 1.229293 NaN NaN NaN  18.138964 6.017268 2.526669 19.063150 9.062014 0.280628 NaN NaN NaN  18.267262 7.478504 2.033296 15.578194 8.977160 1.760927 NaN NaN NaN  16.820988 6.693251 2.607306 13.947014 6.894218 0.473620 NaN NaN NaN  15.642401 6.223979 2.318383 17.875471 5.865497 1.655958
92  13.091889 2.949212 1.531893 NaN NaN NaN  15.606809 4.309464 2.243755 17.167923 1.967499 0.359602 NaN NaN NaN  17.226887 3.612761 2.125959 17.974758 2.579943 1.108944 NaN NaN NaN  17.999760 4.701993 2.389357 21.734711 4.841614 0.339584 NaN NaN NaN  19.275286 5.089520 2.487118 20.261774 7.652429 1.122620 NaN NaN NaN  18.063166 6.058127 2.509413 19.121880 8.993001 0.358036 NaN NaN NaN  18.241482 7.492536 2.035608 15.353758 8.835263 1.853024 NaN NaN NaN  16.788645 6.686682 2.650174 14.001396 6.831333 0.425061 NaN NaN NaN  15.589655 6.241385 2.369237 17.819319 5.869649 1.635030
93  13.047191 2.894099 1.463434 NaN NaN NaN  15.573430 4.291174 2.207989 17.166161 1.977540 0.375022 NaN NaN NaN  17.181335 3.558102 2.090856 17.749731 2.592560 1.043563 NaN NaN NaN  17.959211 4.675140 2.360218 21.679966 4.818577 0.368683 NaN NaN NaN  19.277456 5.080511 2.482614 20.169714 7.688873 1.124979 NaN NaN NaN  18.055471 6.016305 2.512875 19.038172 9.049518 0.277446 NaN NaN NaN  18.214001 7.490731 2.033686 15.091990 8.822770 1.906234 NaN NaN NaN  16.651636 6.724452 2.643973 13.963118 6.850890 0.419170 NaN NaN NaN  15.537493 6.204434 2.353527 17.812460 5.851639 1.671734
94  12.989139 2.890611 1.369919 NaN NaN NaN  15.514905 4.250589 2.178268 17.098835 1.971897 0.381271 NaN NaN NaN  17.154972 3.556988 2.127750 17.626474 2.602678 1.022763 NaN NaN NaN  17.927467 4.620159 2.344081 21.702431 4.799455 0.368240 NaN NaN NaN  19.249603 5.092064 2.446761 20.041445 7.661141 1.076342 NaN NaN NaN  17.981350 6.044798 2.478367 19.042131 9.101622 0.358856 NaN NaN NaN  18.227427 7.546932 2.045380 14.886600 8.740020 1.911212 NaN NaN NaN  16.550129 6.726355 2.619919 13.946061 6.854942 0.414635 NaN NaN NaN  15.535192 6.183717 2.404128 17.805384 5.882826 1.603627
95  12.962623 2.887946 1.283090 NaN NaN NaN  15.447342 4.232415 2.144796 17.144066 1.930961 0.385774 NaN NaN NaN  17.134869 3.541411 2.126795 17.551399 2.643521 0.933505 NaN NaN NaN  17.894049 4.546456 2.314551 21.718300 4.796198 0.328155 NaN NaN NaN  19.247211 5.047853 2.479979 19.904884 7.699605 1.043167 NaN NaN NaN  17.890293 6.041358 2.461801 19.035666 9.046275 0.317492 NaN NaN NaN  18.230173 7.535909 2.075349 14.655895 8.777918 1.902566 NaN NaN NaN  16.441547 6.756385 2.642971 13.957046 6.901263 0.450014 NaN NaN NaN  15.492448 6.190864 2.366527 17.742517 5.859730 1.649099
96  12.919078 2.894740 1.240137 NaN NaN NaN  15.406139 4.236178 2.085396 17.108910 1.935399 0.389151 NaN NaN NaN  17.113033 3.535038 2.132722 17.501062 2.636296 0.840833 NaN NaN NaN  17.851887 4.444402 2.332236 21.726448 4.809195 0.392708 NaN NaN NaN  19.196705 5.101153 2.444265 19.778921 7.684969 0.971313 NaN NaN NaN  17.856812 6.024526 2.492739 19.055861 9.052220 0.307540 NaN NaN NaN  18.169941 7.498899 1.980501 14.450864 8.737950 1.954940 NaN NaN NaN  16.347551 6.804505 2.590023 13.988976 6.885462 0.501753 NaN NaN NaN  15.409212 6.167030 2.406590 17.741856 5.807721 1.629448
97  12.929544 2.851944 1.141071 NaN NaN NaN  15.339819 4.212708 2.069361 17.106613 1.972855 0.396777 NaN NaN NaN  17.060667 3.540654 2.133188 17.498690 2.648127 0.823752 NaN NaN NaN  17.879591 4.371917 2.383979 21.682028 4.805405 0.389312 NaN NaN NaN  19.226830 5.090719 2.440755 19.683657 7.674103 0.949563 NaN NaN NaN  17.862434 6.020303 2.484835 19.081930 9.017909 0.334646 NaN NaN NaN  18.130318 7.507715 1.993390 14.322598 8.674201 1.943035 NaN NaN NaN  16.212915 6.840633 2.601048 14.021499 6.833871 0.407043 NaN NaN NaN  15.448582 6.191880 2.440961 17.662525 5.869351 1.631545
98  12.841159 2.883694 1.107043 NaN NaN NaN  15.269561 4.219829 2.032093 17.109188 1.979798 0.400277 NaN NaN NaN  17.027388 3.559760 2.067582 17.476881 2.637659 0.840774 NaN NaN NaN  17.846994 4.337597 2.336582 21.728249 4.818041 0.346196 NaN NaN NaN  19.181400 5.077705 2.397860 19.569588 7.672841 0.895017 NaN NaN NaN  17.835796 6.002342 2.506098 19.037270 9.062385 0.333097 NaN NaN NaN  18.112995 7.537199 1.968183 14.123525 8.708089 1.953727 NaN NaN NaN  16.112829 6.924468 2.557467 13.982067 6.841585 0.413890 NaN NaN NaN  15.390709 6.113394 2.398417 17.649832 5.822572 1.642299
99  12.783057 2.929791 1.036895 NaN NaN NaN  15.215210 4.226120 1.976882 17.119226 1.964849 0.379544 NaN NaN NaN  16.980276 3.549632 2.132752 17.445341 2.597903 0.808766 NaN NaN NaN  17.826397 4.350136 2.316530 21.700407 4.800348 0.355561 NaN NaN NaN  19.182985 5.034549 2.438637 19.472095 7.663876 0.839017 NaN NaN NaN  17.745937 5.983039 2.486129 19.065037 9.041928 0.294317 NaN NaN NaN  18.080574 7.495638 1.969564 14.044988 8.724436 1.984347 NaN NaN NaN  16.000483 6.946505 2.478496 13.951387 6.867872 0.397234 NaN NaN NaN  15.400831 6.124057 2.418487 17.597969 5.860758 1.602396
100  12.759409 2.922795 0.948149 NaN NaN NaN  15.128448 4.228004 1.902521 17.096470 1.974932 0.415589 NaN NaN NaN  16.953680 3.565934 2.123757 17.463228 2.589443 0.758931 NaN NaN NaN  17.773718 4.338025 2.299799 21.722767 4.791956 0.347117 NaN NaN NaN  19.172956 5.041373 2.428200 19.322384 7.666356 0.791810 NaN NaN NaN  17.741360 6.040543 2.462245 19.044146 9.067169 0.369505 NaN NaN NaN  18.059080 7.484599 1.972642 13.919538 8.753909 1.927859 NaN NaN NaN  15.892738 6.996570 2.455848 13.988987 6.807651 0.390823 NaN NaN NaN  15.373517 6.131093 2.449391 17.535753 5.872598 1.573445
101  12.736407 2.954356 0.859788 NaN NaN NaN  15.096046 4.212801 1.887250 17.126059 1.949581 0.395370 NaN NaN NaN  16.927862 3.553907 2.080443 17.552736 2.640527 0.706284 NaN NaN NaN  17.751078 4.354002 2.310897 21.749966 4.812878 0.360331 NaN NaN NaN  19.130501 5.024428 2.419761 19.246201 7.630265 0.778807 NaN NaN NaN  17.711733 5.991994 2.509319 19.031898 9.008800 0.311026 NaN NaN NaN  18.011658 7.569441 1.995084 13.810850 8.753357 1.870201 NaN NaN NaN  15.871078 6.997514 2.416382 13.930160 6.821773 0.397449 NaN NaN NaN  15.347488 6.096105 2.438083 17.568762 5.825247 1.625846
102  12.648823 2.952055 0.703720 NaN NaN NaN  14.985682 4.228802 1.856492 17.096910 1.964738 0.413416 NaN NaN NaN  16.866068 3.568624 2.081133 17.597252 2.626045 0.715850 NaN NaN NaN  17.705187 4.439894 2.285313 21.681862 4.807543 0.364438 NaN NaN NaN  19.102139 5.054965 2.400434 19.139679 7.640154 0.683553 NaN NaN NaN  17.681805 6.031080 2.504075 19.016823 9.062490 0.297934 NaN NaN NaN  18.012453 7.536963 1.969362 13.748878 8.805882 1.807940 NaN NaN NaN  15.694012 7.068423 2.378480 13.966259 6.804588 0.404097 NaN NaN NaN  15.307240 6.108849 2.417380 17.462515 5.789806 1.639665
103  12.681612 3.008167 0.530388 NaN NaN NaN  14.970198 4.258433 1.776317 17.120367 1.975210 0.403110 NaN NaN NaN  16.842731 3.564978 2.112975 17.650372 2.601579 0.737797 NaN NaN NaN  17.708158 4.403017 2.299290 21.740540 4.867802 0.338221 NaN NaN NaN  19.119249 5.070533 2.388214 19.287508 7.521106 0.829185 NaN NaN NaN  17.643023 6.035525 2.533462 19.068579 9.082714 0.296026 NaN NaN NaN  18.001795 7.533495 1.954833 13.672430 8.863044 1.718653 NaN NaN NaN  15.676827 7.130257 2.311902 13.953739 6.848514 0.426373 NaN NaN NaN  15.275030 6.141838 2.426595 17.421810 5.820647 1.607734
104  12.710297 3.101949 0.437595 NaN NaN NaN  14.901839 4.322978 1.787569 17.139656 1.948755 0.390119 NaN NaN NaN  16.822596 3.534829 2.141069 17.649277 2.683474 0.701926 NaN NaN NaN  17.702665 4.401361 2.331116 21.698174 4.861746 0.335278 NaN NaN NaN  19.084305 5.055186 2.386837 19.166191 7.486864 0.733479 NaN NaN NaN  17.544180 6.082236 2.531289 19.038349 9.075451 0.263343 NaN NaN NaN  17.954458 7.618387 1.923122 13.637231 8.903529 1.656477 NaN NaN NaN  15.576912 7.182911 2.258652 13.922732 6.813381 0.433767 NaN NaN NaN  15.284052 6.152714 2.444614 17.385384 5.841949 1.622583
105  12.702329 3.127904 0.444977 NaN NaN NaN  14.828687 4.278277 1.844476 17.172756 1.946103 0.380790 NaN NaN NaN  16.799990 3.569986 2.099568 17.611319 2.725153 0.635555 NaN NaN NaN  17.706045 4.411835 2.303739 21.721294 4.795534 0.380695 NaN NaN NaN  19.122032 5.082408 2.378346 19.066587 7.567784 0.605482 NaN NaN NaN  17.612726 6.137774 2.524092 19.034065 9.039726 0.312527 NaN NaN NaN  17.929367 7.600033 1.954136 13.520895 8.994513 1.558295 NaN NaN NaN  15.522446 7.219047 2.218905 13.955152 6.850553 0.382209 NaN NaN NaN  15.270519 6.157893 2.503590 17.347609 5.893095 1.617831
106  12.734618 3.122866 0.415815 NaN NaN NaN  14.817143 4.308509 1.835684 17.133348 1.949174 0.411777 NaN NaN NaN  16.768021 3.535790 2.118111 17.631180 2.824230 0.605525 NaN NaN NaN  17.692432 4.388676 2.305040 21.715916 4.834610 0.340798 NaN NaN NaN  19.075090 5.098911 2.368838 18.963564 7.553933 0.524775 NaN NaN NaN  17.572367 6.203524 2.528144 19.059772 9.092030 0.337874 NaN NaN NaN  17.928801 7.632396 1.925413 13.514626 9.014008 1.459908 NaN NaN NaN  15.459680 7.301425 2.189485 13.939871 6.815984 0.398266 NaN NaN NaN  15.260523 6.181919 2.497050 17.302807 5.842222 1.662588
107  12.732698 3.106336 0.441492 NaN NaN NaN  14.850840 4.364923 1.840616 17.155153 1.940269 0.356061 NaN NaN NaN  16.720140 3.563299 2.087173 17.621347 2.890309 0.501508 NaN NaN NaN  17.662678 4.426835 2.251945 21.699347 4.848393 0.361878 NaN NaN NaN  19.067612 5.130225 2.389155 18.897804 7.513067 0.421017 NaN NaN NaN  17.626572 6.213840 2.557950 19.082550 9.032285 0.309465 NaN NaN NaN  17.889709 7.668459 1.966543 13.471243 9.082348 1.305891 NaN NaN NaN  15.400089 7.341518 2.124825 13.962310 6.831494 0.447034 NaN NaN NaN  15.236968 6.206007 2.495382 17.244215 5.900029 1.647095
108  12.719556 3.087469 0.407447 NaN NaN NaN  14.768419 4.399217 1.840166 17.169943 1.920302 0.359586 NaN NaN NaN  16.734573 3.561763 2.093353 17.554262 3.025109 0.416406 NaN NaN NaN  17.653412 4.380638 2.271022 21.733345 4.811244 0.358388 NaN NaN NaN  19.063927 5.125829 2.339197 18.811108 7.545528 0.364311 NaN NaN NaN  17.566597 6.271230 2.503919 19.057213 9.031403 0.287664 NaN NaN NaN  17.844193 7.618543 1.944066 13.471129 9.111849 1.226089 NaN NaN NaN  15.354261 7.391183 2.055018 13.950199 6.793622 0.417264 NaN NaN NaN  15.170552 6.256340 2.476611 17.202244 5.859236 1.701049
109  12.726888 3.145669 0.410964 NaN NaN NaN  14.704442 4.380077 1.909249 17.164272 1.997203 0.387992 NaN NaN NaN  16.626534 3.585903 2.073173 17.611755 3.058003 0.424711 NaN NaN NaN  17.581696 4.428579 2.278536 21.714745 4.837563 0.385799 NaN NaN NaN  19.037052 5.145291 2.317285 18.785290 7.565771 0.335130 NaN NaN NaN  17.527235 6.263861 2.525926 19.040361 9.019502 0.296888 NaN NaN NaN  17.860357 7.608703 1.874413 13.444115 9.135721 1.182474 NaN NaN NaN  15.316396 7.466592 2.031657 13.940715 6.831920 0.399499 NaN NaN NaN  15.161741 6.217310 2.515944 17.204737 5.883300 1.687100
110  12.712424 3.100836 0.408486 NaN NaN NaN  14.630546 4.384165 1.944355 17.137114 1.950251 0.379152 NaN NaN NaN  16.617666 3.540319 2.090166 17.575762 3.073955 0.372735 NaN NaN NaN  17.582724 4.381705 2.280827 21.692820 4.878126 0.311972 NaN NaN NaN  19.046255 5.179912 2.321834 18.777725 7.540272 0.360754 NaN NaN NaN  17.501436 6.297917 2.496178 19.069572 9.024637 0.296824 NaN NaN NaN  17.829323 7.631451 1.897263 13.411454 9.151654 1.129398 NaN NaN NaN  15.220582 7.482075 2.005372 13.921280 6.830531 0.438949 NaN NaN NaN  15.103315 6.219749 2.526026 17.108452 5.913662 1.656167
111  12.738771 3.095908 0.424285 NaN NaN NaN  14.600771 4.381669 1.976858 17.129747 1.936975 0.368251 NaN NaN NaN  16.608093 3.527816 2.078728 17.546249 3.048388 0.450919 NaN NaN NaN  17.514965 4.436419 2.268860 21.720573 4.847285 0.333694 NaN NaN NaN  18.981293 5.109611 2.302222 18.807396 7.577903 0.329912 NaN NaN NaN  17.489908 6.323698 2.487707 19.042089 9.021335 0.353228 NaN NaN NaN  17.760279 7.656305 1.918301 13.410916 9.220748 0.990710 NaN NaN NaN  15.211344 7.499728 1.996027 13.922625 6.809565 0.480042 NaN NaN NaN  15.134083 6.230490 2.515412 17.098541 5.899378 1.694105
112  12.686157 3.131662 0.442232 NaN NaN NaN  14.629291 4.418393 1.917657 17.141605 1.940928 0.373840 NaN NaN NaN  16.558575 3.573105 2.040748 17.558413 3.039887 0.410873 NaN NaN NaN  17.474655 4.408860 2.258036 21.719677 4.840302 0.345786 NaN NaN NaN  18.976038 5.130611 2.287487 18.755119 7.553565 0.323062 NaN NaN NaN  17.488163 6.304199 2.551506 18.984318 9.122699 0.333609 NaN NaN NaN  17.773317 7.702612 1.910659 13.382139 9.206215 0.889350 NaN NaN NaN  15.176795 7.557724 1.901027 13.909983 6.880366 0.406120 NaN NaN NaN  15.086875 6.197690 2.492839 17.006851 5.893676 1.706372
113  12.732449 3.134006 0.458854 NaN NaN NaN  14.566889 4.406721 1.966757 17.087677 1.991518 0.395126 NaN NaN NaN  16.506510 3.557273 2.089745 17.562183 3.013018 0.417658 NaN NaN NaN  17.503784 4.380081 2.276322 21.709330 4.823586 0.354289 NaN NaN NaN  18.950111 5.133716 2.278138 18.751928 7.552639 0.362006 NaN NaN NaN  17.444479 6.340826 2.526981 19.016348 9.156188 0.344357 NaN NaN NaN  17.748575 7.695741 1.869461 13.395146 9.229324 0.811277 NaN NaN NaN  15.143929 7.609065 1.890500 13.936687 6.858566 0.485837 NaN NaN NaN  15.064903 6.242285 2.533981 17.035051 5.912167 1.707735
114  12.691503 3.138095 0.399808 NaN NaN NaN  14.595332 4.394060 1.991248 17.062464 2.005186 0.407908 NaN NaN NaN  16.451628 3.599063 2.135818 17.549131 3.019547 0.398051 NaN NaN NaN  17.453964 4.349607 2.290216 21.685369 4.847510 0.342774 NaN NaN NaN  18.938471 5.128122 2.253851 18.731220 7.544311 0.333584 NaN NaN NaN  17.452810 6.339313 2.540762 19.020531 9.074656 0.309777 NaN NaN NaN  17.753752 7.691778 1.912963 13.436142 9.245108 0.702257 NaN NaN NaN  15.077709 7.591631 1.839676 13.889611 6.833356 0.438851 NaN NaN NaN  15.002467 6.250813 2.528199 16.941616 5.929707 1.683742
115  12.688405 3.117725 0.443650 NaN NaN NaN  14.543041 4.413477 2.045408 16.993113 2.098714 0.405872 NaN NaN NaN  16.390970 3.700683 2.184363 17.561203 3.042201 0.402701 NaN NaN NaN  17.460043 4.379891 2.325078 21.721052 4.785650 0.354309 NaN NaN NaN  18.952959 5.109550 2.242286 18.727623 7.504062 0.313166 NaN NaN NaN  17.436272 6.401738 2.572597 18.974144 9.159857 0.371954 NaN NaN NaN  17.715485 7.762068 1.942357 13.413931 9.265473 0.583324 NaN NaN NaN  15.054879 7.622722 1.819059 13.935531 6.882150 0.447629 NaN NaN NaN  15.012730 6.246614 2.529899 16.896263 5.847604 1.738642
116  12.684537 3.102193 0.429020 NaN NaN NaN  14.487634 4.434793 2.039132 16.876831 2.164358 0.435913 NaN NaN NaN  16.330811 3.732051 2.273400 17.556459 3.055321 0.368405 NaN NaN NaN  17.372929 4.356580 2.290389 21.727907 4.821100 0.360908 NaN NaN NaN  18.938385 5.115699 2.250947 18.739899 7.530193 0.359184 NaN NaN NaN  17.458864 6.401535 2.579592 19.026554 9.156929 0.358703 NaN NaN NaN  17.682720 7.718182 1.897502 13.499382 9.322069 0.454317 NaN NaN NaN  15.041582 7.662382 1.785587 13.853053 6.840506 0.490097 NaN NaN NaN  14.957192 6.250083 2.552044 16.877687 5.926095 1.695370
117  12.688341 3.141204 0.439443 NaN NaN NaN  14.476790 4.416786 2.033973 16.749422 2.134532 0.596542 NaN NaN NaN  16.289110 3.827834 2.397111 17.588148 3.044504 0.354039 NaN NaN NaN  17.354223 4.360152 2.266099 21.745663 4.824540 0.387119 NaN NaN NaN  18.907290 5.103994 2.228033 18.750540 7.565013 0.309182 NaN NaN NaN  17.420647 6.363042 2.575852 19.007515 9.078874 0.354308 NaN NaN NaN  17.623991 7.680006 1.865083 13.486548 9.346388 0.450866 NaN NaN NaN  15.001639 7.706510 1.758889 13.890477 6.872531 0.456020 NaN NaN NaN  14.960943 6.241684 2.535196 16.876471 5.878535 1.715944
118  12.686470 3.134775 0.459280 NaN NaN NaN  14.438171 4.422617 2.045096 16.535442 2.078502 0.870275 NaN NaN NaN  16.254585 3.956178 2.461962 17.587479 3.051690 0.368257 NaN NaN NaN  17.323267 4.373149 2.262894 21.734039 4.785346 0.350334 NaN NaN NaN  18.848587 5.109505 2.170480 18.721193 7.580346 0.344387 NaN NaN NaN  17.413193 6.354029 2.611701 18.982578 9.132803 0.379629 NaN NaN NaN  17.649441 7.718112 1.902151 13.522769 9.340021 0.424007 NaN NaN NaN  14.967835 7.705494 1.781156 13.923779 6.837251 0.465960 NaN NaN NaN  14.953746 6.256572 2.544292 16.803143 5.853947 1.694347
119  12.702151 3.138181 0.422751 NaN NaN NaN  14.407377 4.429932 2.084655 16.311134 2.005421 1.083498 NaN NaN NaN  16.135374 4.042138 2.551497 17.551613 3.076304 0.409141 NaN NaN NaN  17.297184 4.365042 2.258825 21.720058 4.835855 0.363824 NaN NaN NaN  18.817217 5.112658 2.176237 18.764189 7.586887 0.369376 NaN NaN NaN  17.378836 6.373415 2.573988 19.005407 9.106756 0.396771 NaN NaN NaN  17.612864 7.674150 1.845516 13.508120 9.360633 0.416331 NaN NaN NaN  14.946546 7.685825 1.798816 13.933382 6.850290 0.468473 NaN NaN NaN  14.893064 6.250834 2.536122 16.788948 5.871690 1.715772
120  12.678342 3.122165 0.438285 NaN NaN NaN  14.419915 4.464685 2.049231 16.083658 2.024026 1.335953 NaN NaN NaN  16.090094 4.166980 2.618017 17.566143 3.040594 0.373617 NaN NaN NaN  17.224464 4.355480 2.257601 21.697393 4.805670 0.355499 NaN NaN NaN  18.825701 5.094470 2.193000 18.753153 7.578785 0.311853 NaN NaN NaN  17.359686 6.388625 2.568661 18.977123 9.132071 0.389869 NaN NaN NaN  17.591295 7.740250 1.856933 13.506682 9.343630 0.372595 NaN NaN NaN  14.898352 7.691206 1.840632 13.900659 6.819867 0.487391 NaN NaN NaN  14.821521 6.239578 2.596037 16.745663 5.887939 1.679760
121  12.652533 3.138875 0.400540 NaN NaN NaN  14.360350 4.445430 2.079897 15.877522 2.088231 1.505473 NaN NaN NaN  16.112619 4.277664 2.668447 17.556126 3.028251 0.372020 NaN NaN NaN  17.242235 4.361019 2.247225 21.725096 4.844250 0.364281 NaN NaN NaN  18.787062 5.110812 2.159809 18.781229 7.589661 0.365509 NaN NaN NaN  17.357864 6.395996 2.579188 19.063019 9.097545 0.324476 NaN NaN NaN  17.578497 7.692338 1.847252 13.534839 9.325603 0.402907 NaN NaN NaN  14.954576 7.641913 1.729214 13.904793 6.843434 0.452844 NaN NaN NaN  14.818490 6.232302 2.585130 16.703140 5.880360 1.717990
122  12.671764 3.133571 0.421116 NaN NaN NaN  14.304157 4.459341 2.093093 15.601990 2.132301 1.700416 NaN NaN NaN  16.015985 4.378720 2.658475 17.529737 3.085981 0.365833 NaN NaN NaN  17.184118 4.346538 2.263155 21.704288 4.840970 0.368109 NaN NaN NaN  18.771511 5.089155 2.141351 18.729406 7.585765 0.345325 NaN NaN NaN  17.294786 6.403240 2.577136 19.029222 9.034501 0.277435 NaN NaN NaN  17.534592 7.717920 1.828449 13.495872 9.327884 0.399908 NaN NaN NaN  14.915071 7.631520 1.780220 13.847484 6.800503 0.421447 NaN NaN NaN  14.770079 6.208547 2.577604 16.648396 5.874931 1.702396
123  12.743781 3.107110 0.440722 NaN NaN NaN  14.286227 4.476924 2.120046 15.450663 2.159327 1.908041 NaN NaN NaN  15.968344 4.441584 2.700882 17.565460 3.026740 0.415955 NaN NaN NaN  17.131208 4.352402 2.263343 21.697754 4.784018 0.394172 NaN NaN NaN  18.683092 5.109143 2.136174 18.758335 7.599914 0.344335 NaN NaN NaN  17.263266 6.449370 2.578128 19.121267 9.004538 0.357048 NaN NaN NaN  17.495470 7.754266 1.815536 13.490680 9.332110 0.411347 NaN NaN NaN  14.913992 7.636889 1.777754 13.897531 6.866563 0.432466 NaN NaN NaN  14.732874 6.223695 2.570035 16.642611 5.904522 1.692143
124  12.702042 3.139297 0.415851 NaN NaN NaN  14.257565 4.478633 2.139885 15.206667 2.194609 2.079792 NaN NaN NaN  15.868129 4.505025 2.709572 17.558695 3.050747 0.379364 NaN NaN NaN  17.109859 4.389300 2.232925 21.710617 4.838944 0.361625 NaN NaN NaN  18.671545 5.078738 2.093456 18.728025 7.574381 0.369836 NaN NaN NaN  17.223980 6.477776 2.592279 18.969843 9.134121 0.425178 NaN NaN NaN  17.366772 7.818839 1.914631 13.521882 9.308496 0.413627 NaN NaN NaN  14.850762 7.613139 1.774551 13.911879 6.817883 0.457906 NaN NaN NaN  14.734644 6.225290 2.587677 16.541595 5.947176 1.721823
125  12.665694 3.112247 0.404262 NaN NaN NaN  14.186653 4.447182 2.138990 15.033283 2.221021 2.142955 NaN NaN NaN  15.846822 4.533784 2.709234 17.558134 3.058454 0.380735 NaN NaN NaN  17.090433 4.367922 2.258383 21.721264 4.824824 0.403640 NaN NaN NaN  18.697117 5.116635 2.101198 18.787937 7.559446 0.309891 NaN NaN NaN  17.197788 6.498390 2.596350 18.952501 9.225232 0.481788 NaN NaN NaN  17.373085 7.851254 1.903974 13.510730 9.346668 0.398184 NaN NaN NaN  14.842887 7.612787 1.843338 13.906508 6.836182 0.417330 NaN NaN NaN  14.728065 6.243296 2.565818 16.514097 5.963127 1.702698
126  12.698695 3.119380 0.430430 NaN NaN NaN  14.187149 4.492844 2.165445 14.833188 2.302825 2.200242 NaN NaN NaN  15.772962 4.577715 2.708303 17.543921 3.064558 0.389973 NaN NaN NaN  17.030800 4.386922 2.229289 21.720076 4.826217 0.418376 NaN NaN NaN  18.660263 5.146205 2.069856 18.719631 7.556916 0.322590 NaN NaN NaN  17.141176 6.512926 2.560551 18.938667 9.312140 0.675005 NaN NaN NaN  17.273338 7.869380 1.937048 13.506563 9.347096 0.420075 NaN NaN NaN  14.764566 7.670513 1.855399 13.933305 6.817200 0.420792 NaN NaN NaN  14.713009 6.239815 2.585165 16.444448 5.959239 1.682470
127  12.693092 3.110698 0.426782 NaN NaN NaN  14.185462 4.526829 2.139255 14.632137 2.345792 2.211316 NaN NaN NaN  15.720085 4.605317 2.698359 17.604898 3.032783 0.346740 NaN NaN NaN  17.022432 4.384284 2.214979 21.694004 4.822934 0.409869 NaN NaN NaN  18.660410 5.173856 2.086399 18.726908 7.554999 0.356055 NaN NaN NaN  17.119255 6.555095 2.555981 18.916538 9.423154 0.845351 NaN NaN NaN  17.190353 7.881522 2.033439 13.525455 9.348010 0.409079 NaN NaN NaN  14.783596 7.694165 1.880833 13.914667 6.852720 0.426668 NaN NaN NaN  14.702018 6.252904 2.601583 16.444017 5.988876 1.641498
128  12.701032 3.100726 0.449162 NaN NaN NaN  14.152570 4.601677 2.143823 14.486564 2.387110 2.262772 NaN NaN NaN  15.663497 4.646156 2.665403 17.566784 3.030071 0.384385 NaN NaN NaN  17.018198 4.401839 2.223831 21.716406 4.859699 0.398799 NaN NaN NaN  18.561657 5.216969 2.021101 18.743044 7.616839 0.378383 NaN NaN NaN  17.089413 6.586464 2.531659 18.818804 9.442243 1.056004 NaN NaN NaN  17.062405 7.758730 2.072396 13.494579 9.349105 0.407421 NaN NaN NaN  14.792152 7.647388 1.831286 13.815953 6.844435 0.447877 NaN NaN NaN  14.749201 6.243717 2.570658 16.364653 5.986659 1.691919
129  12.690427 3.108181 0.402975 NaN NaN NaN  14.127363 4.634452 2.148041 14.354191 2.429663 2.260792 NaN NaN NaN  15.578544 4.614638 2.660275 17.596104 3.006310 0.362812 NaN NaN NaN  16.928648 4.386571 2.194498 21.675234 4.896195 0.406292 NaN NaN NaN  18.541616 5.265027 2.026564 18.724461 7.572754 0.344419 NaN NaN NaN  17.079550 6.606117 2.533223 18.698126 9.504050 1.144074 NaN NaN NaN  16.932795 7.733008 2.147830 13.494652 9.367840 0.391484 NaN NaN NaN  14.740366 7.630225 1.876394 13.745588 6.860222 0.486346 NaN NaN NaN  14.761480 6.281332 2.593010 16.370428 6.023078 1.644209
130  12.716975 3.117331 0.413760 NaN NaN NaN  14.111543 4.624456 2.112867 14.144839 2.394119 2.267338 NaN NaN NaN  15.531900 4.606105 2.656099 17.570005 3.047723 0.364560 NaN NaN NaN  16.916935 4.420681 2.165861 21.667114 4.963777 0.380538 NaN NaN NaN  18.485962 5.240310 2.009135 18.743484 7.589444 0.317718 NaN NaN NaN  16.997667 6.599952 2.530168 18.595577 9.559502 1.305169 NaN NaN NaN  16.800318 7.661622 2.212762 13.498262 9.341866 0.366218 NaN NaN NaN  14.689235 7.668535 1.904128 13.659716 6.922493 0.538964 NaN NaN NaN  14.831619 6.281000 2.607918 16.308731 6.020956 1.629035
131  12.690474 3.139025 0.428860 NaN NaN NaN  14.037801 4.576018 2.206716 14.034668 2.433259 2.318460 NaN NaN NaN  15.474115 4.596760 2.632747 17.622086 3.037374 0.365396 NaN NaN NaN  16.894993 4.413754 2.169269 21.637356 4.989964 0.404374 NaN NaN NaN  18.442661 5.286181 2.032591 18.754467 7.605423 0.344930 NaN NaN NaN  16.995659 6.608186 2.563575 18.415665 9.564590 1.424744 NaN NaN NaN  16.723965 7.628493 2.248577 13.529815 9.319313 0.397813 NaN NaN NaN  14.666831 7.660056 1.950005 13.290873 6.943502 0.791913 NaN NaN NaN  14.857459 6.256866 2.631500 16.303337 6.041349 1.656329
132  12.692030 3.089189 0.431796 NaN NaN NaN  14.007037 4.577487 2.196576 13.893562 2.409281 2.282254 NaN NaN NaN  15.408410 4.562018 2.622404 17.588230 3.062965 0.392763 NaN NaN NaN  16.834770 4.407579 2.190178 21.545370 5.047503 0.456308 NaN NaN NaN  18.376566 5.273695 2.034484 18.731073 7.612816 0.322370 NaN NaN NaN  16.922916 6.638056 2.522778 18.168180 9.514329 1.564321 NaN NaN NaN  16.554333 7.544328 2.267795 13.507009 9.360831 0.380976 NaN NaN NaN  14.623033 7.641089 1.946311 13.138180 6.893126 1.005067 NaN NaN NaN  14.893983 6.186663 2.636823 16.208780 6.020977 1.619445
133  12.640924 3.131627 0.453939 NaN NaN NaN  13.975868 4.599666 2.233912 13.795856 2.416416 2.289266 NaN NaN NaN  15.332378 4.532604 2.585460 17.598444 3.022262 0.411107 NaN NaN NaN  16.839005 4.390026 2.181352 21.554869 5.004216 0.513182 NaN NaN NaN  18.291040 5.327936 2.069794 18.763214 7.611625 0.326320 NaN NaN NaN  16.918442 6.666549 2.521888 18.037363 9.529640 1.598756 NaN NaN NaN  16.480591 7.487280 2.309456 13.488503 9.334403 0.357650 NaN NaN NaN  14.590205 7.657942 1.939914 13.156850 6.846392 1.084018 NaN NaN NaN  14.975526 6.166736 2.688440 16.189432 6.031489 1.630607
134  12.652570 3.143741 0.452943 NaN NaN NaN  13.954361 4.603772 2.200899 13.655162 2.337975 2.285713 NaN NaN NaN  15.199632 4.450614 2.556353 17.601849 3.046032 0.392271 NaN NaN NaN  16.739607 4.418648 2.135264 21.463850 4.986853 0.595960 NaN NaN NaN  18.144899 5.309202 2.119083 18.738319 7.613782 0.338190 NaN NaN NaN  16.847198 6.625288 2.529569 17.797874 9.570669 1.721561 NaN NaN NaN  16.374968 7.430187 2.310209 13.477424 9.355341 0.383032 NaN NaN NaN  14.549420 7.611149 1.931919 13.028105 6.827315 1.229009 NaN NaN NaN  14.934753 6.176017 2.692923 16.138790 6.006483 1.615916
135  12.657595 3.103686 0.442772 NaN NaN NaN  13.913949 4.646655 2.235099 13.516519 2.307495 2.244968 NaN NaN NaN  15.089215 4.436390 2.527467 17.595894 3.035861 0.419383 NaN NaN NaN  16.741468 4.365919 2.164723 21.423307 4.953151 0.745508 NaN NaN NaN  18.073584 5.318135 2.157039 18.782536 7.608054 0.334370 NaN NaN NaN  16.860249 6.667446 2.531675 17.627535 9.541904 1.839604 NaN NaN NaN  16.218437 7.361575 2.355334 13.477321 9.345973 0.378595 NaN NaN NaN  14.494407 7.666810 1.981942 12.867203 6.852574 1.408302 NaN NaN NaN  14.981246 6.156977 2.684184 16.078100 6.015189 1.634342
136  12.626649 3.137980 0.458684 NaN NaN NaN  13.878589 4.628865 2.235411 13.388004 2.275248 2.223598 NaN NaN NaN  15.057373 4.335282 2.527595 17.586855 3.035328 0.399392 NaN NaN NaN  16.616606 4.405060 2.092048 21.299009 4.912462 0.808411 NaN NaN NaN  17.906374 5.307062 2.188767 18.706261 7.577739 0.334982 NaN NaN NaN  16.819296 6.611887 2.553487 17.367426 9.567956 1.869291 NaN NaN NaN  16.119684 7.311673 2.387742 13.451265 9.340258 0.375771 NaN NaN NaN  14.431861 7.616768 1.945871 12.714465 6.817497 1.609893 NaN NaN NaN  14.934444 6.142156 2.718139 16.022871 6.022555 1.611639
137  12.668857 3.140473 0.459413 NaN NaN NaN  13.847600 4.653954 2.265718 13.283671 2.208702 2.146349 NaN NaN NaN  14.934184 4.273215 2.500872 17.578184 3.056400 0.393384 NaN NaN NaN  16.624863 4.382457 2.156361 21.220400 4.898077 0.881294 NaN NaN NaN  17.806332 5.293295 2.241087 18.742439 7.568408 0.329876 NaN NaN NaN  16.808247 6.679203 2.531928 17.208166 9.583232 1.952197 NaN NaN NaN  16.029291 7.212552 2.411201 13.439643 9.368665 0.424728 NaN NaN NaN  14.467018 7.625220 2.028391 12.586995 6.792582 1.806886 NaN NaN NaN  -2.942339 10.067414 32.416569 15.965579 6.011804 1.674290
138  12.658270 3.138131 0.411130 NaN NaN NaN  13.836934 4.677019 2.232863 13.178085 2.174790 2.073547 NaN NaN NaN  14.849726 4.247425 2.430955 17.544296 3.085924 0.354206 NaN NaN NaN  16.591501 4.299846 2.191102 21.103451 4.854778 0.957383 NaN NaN NaN  17.679998 5.300301 2.278936 18.690401 7.630481 0.392820 NaN NaN NaN  16.755882 6.624681 2.557015 16.990839 9.558172 1.964120 NaN NaN NaN  15.876078 7.105050 2.404389 13.484159 9.361239 0.415501 NaN NaN NaN  14.428460 7.618844 2.011063 12.460999 6.774734 2.017704 NaN NaN NaN  -2.986666 10.106420 32.375374 15.900643 6.011601 1.634716
139  12.662112 3.114591 0.482756 NaN NaN NaN  13.760716 4.688354 2.244489 13.085106 2.157024 1.952167 NaN NaN NaN  14.723207 4.166841 2.415729 17.529953 3.060138 0.370722 NaN NaN NaN  16.587374 4.323435 2.134312 20.931772 4.827277 0.992096 NaN NaN NaN  17.561939 5.252581 2.312500 18.672604 7.663229 0.355787 NaN NaN NaN  16.771088 6.657007 2.551513 16.741344 9.554995 1.951323 NaN NaN NaN  15.817826 7.087993 2.455613 13.509871 9.385687 0.393069 NaN NaN NaN  14.416435 7.570829 1.979589 12.283484 6.724037 2.197334 NaN NaN NaN  -2.998520 10.138872 32.354809 15.876653 6.008975 1.653109
140  12.671088 3.113682 0.412889 NaN NaN NaN  13.711201 4.664658 2.281428 12.998566 2.072990 1.849705 NaN NaN NaN  14.634751 4.110348 2.358789 17.560806 3.056791 0.361260 NaN NaN NaN  16.541943 4.387639 2.081325 20.761452 4.774562 1.025796 NaN NaN NaN  17.429974 5.283592 2.333638 18.679852 7.664746 0.380472 NaN NaN NaN  16.713724 6.684915 2.551162 16.517984 9.572184 1.978513 NaN NaN NaN  15.757514 7.005073 2.420457 13.432199 9.376564 0.450873 NaN NaN NaN  14.336504 7.548289 1.969475 12.093386 6.691965 2.327138 NaN NaN NaN  -3.031196 10.193590 32.313179 15.809990 5.953682 1.620615
141  12.670302 3.113592 0.444210 NaN NaN NaN  13.687233 4.648499 2.293710 12.896670 2.085601 1.745354 NaN NaN NaN  14.567534 4.074934 2.329614 17.536154 3.077499 0.364773 NaN NaN NaN  16.560547 4.337013 2.138518 20.630831 4.717177 1.011223 NaN NaN NaN  17.306664 5.309602 2.425399 18.738491 7.596780 0.333773 NaN NaN NaN  16.704803 6.693706 2.522149 16.344679 9.540581 1.963302 NaN NaN NaN  15.646962 7.038451 2.446064 13.521349 9.371610 0.432305 NaN NaN NaN  14.339862 7.551390 2.002784 11.950013 6.664278 2.420831 NaN NaN NaN  -3.073103 10.215381 32.280766 15.741675 5.980763 1.589497
142  12.627641 3.136707 0.460066 NaN NaN NaN  13.688759 4.688125 2.290707 12.798826 2.053239 1.613428 NaN NaN NaN  14.443004 3.980919 2.249870 17.573977 3.115959 0.331292 NaN NaN NaN  16.474989 4.303428 2.101399 20.445004 4.720375 1.057019 NaN NaN NaN  17.076889 5.309100 2.432148 18.773966 7.580846 0.326855 NaN NaN NaN  16.670168 6.673955 2.527248 16.125792 9.492730 2.008275 NaN NaN NaN  15.548962 6.993894 2.417577 13.515967 9.366573 0.381433 NaN NaN NaN  14.278618 7.558703 1.966477 11.858234 6.704041 2.487812 NaN NaN NaN  -3.167641 10.252180 32.213013 15.704875 5.932013 1.606874
143  12.667107 3.119328 0.437208 NaN NaN NaN  13.634374 4.682548 2.261609 12.743347 2.039239 1.471682 NaN NaN NaN  14.340535 3.905895 2.241455 17.514490 3.040612 0.406405 NaN NaN NaN  16.413486 4.305720 2.088128 20.275246 4.682400 1.103093 NaN NaN NaN  16.919798 5.333678 2.451876 18.720734 7.613410 0.335288 NaN NaN NaN  16.639538 6.710188 2.523214 16.004078 9.504101 1.923717 NaN NaN NaN  15.517605 6.923861 2.468550 13.500931 9.319965 0.401488 NaN NaN NaN  14.222000 7.567196 2.012178 11.681767 6.747544 2.524463 NaN NaN NaN  -3.207320 10.310290 32.166077 15.639387 5.973190 1.603133
144  12.626543 3.125951 0.438157 NaN NaN NaN  13.605319 4.726948 2.297425 12.665290 2.015681 1.339739 NaN NaN NaN  14.268576 3.858739 2.150035 17.526186 3.075794 0.403536 NaN NaN NaN  16.396544 4.275167 2.109654 20.143456 4.643956 1.158729 NaN NaN NaN  16.782248 5.380138 2.446637 18.747097 7.612196 0.321489 NaN NaN NaN  16.593468 6.668005 2.503553 15.814801 9.459802 1.966356 NaN NaN NaN  15.439631 6.938302 2.457069 13.514948 9.331549 0.414694 NaN NaN NaN  14.219333 7.571754 2.022443 11.486875 6.772105 2.578663 NaN NaN NaN  -3.257390 10.343330 32.124317 15.610853 5.982029 1.589533
145  12.643913 3.140192 0.418459 NaN NaN NaN  13.609031 4.726213 2.288572 12.641023 1.999441 1.197373 NaN NaN NaN  14.224340 3.804127 2.070836 17.605587 3.065465 0.421687 NaN NaN NaN  16.402864 4.248966 2.096442 19.987270 4.603828 1.243681 NaN NaN NaN  16.603775 5.377836 2.454653 18.744589 7.625069 0.314975 NaN NaN NaN  16.637133 6.683282 2.540124 15.706478 9.475005 1.937215 NaN NaN NaN  15.364841 6.906525 2.453182 13.519541 9.342123 0.366062 NaN NaN NaN  14.155873 7.563939 2.048714 11.383774 6.778576 2.567333 NaN NaN NaN  -3.309151 10.410858 32.066677 15.500252 5.967304 1.661719
146  12.664862 3.115615 0.450455 NaN NaN NaN  13.592854 4.742926 2.276784 12.584437 1.981593 1.032097 NaN NaN NaN  14.161601 3.764554 2.032944 17.580879 3.038286 0.383732 NaN NaN NaN  16.377382 4.259571 2.069804 19.871950 4.557468 1.274621 NaN NaN NaN  16.497446 5.357769 2.552351 18.691933 7.614630 0.350361 NaN NaN NaN  16.576580 6.672827 2.514224 15.622003 9.392957 1.853853 NaN NaN NaN  15.327092 6.878071 2.462543 13.511904 9.338931 0.361575 NaN NaN NaN  14.099694 7.565075 2.080203 11.221548 6.790673 2.549800 NaN NaN NaN  -3.382876 10.480430 31.996119 15.537251 5.934591 1.616649
147  12.658197 3.161585 0.433867 NaN NaN NaN  13.512577 4.716632 2.305306 12.577622 1.964227 0.888357 NaN NaN NaN  14.131751 3.717642 1.967620 17.571428 3.055014 0.417895 NaN NaN NaN  16.326500 4.255711 2.066457 19.684311 4.482980 1.352132 NaN NaN NaN  16.366508 5.415352 2.527901 18.719715 7.626381 0.339219 NaN NaN NaN  16.585888 6.730076 2.476612 15.482133 9.363863 1.853010 NaN NaN NaN  15.329224 6.889965 2.428399 13.491426 9.329438 0.353097 NaN NaN NaN  14.106789 7.549123 2.039363 11.111337 6.805809 2.545494 NaN NaN NaN  -3.425509 10.472548 31.976173 15.486987 5.911594 1.632223
148  12.640394 3.139624 0.439154 NaN NaN NaN  13.457321 4.657762 2.329587 12.570765 1.984540 0.703000 NaN NaN NaN  14.075021 3.697787 1.852968 17.493393 3.055807 0.382867 NaN NaN NaN  16.300917 4.247433 2.023931 19.463608 4.421948 1.434708 NaN NaN NaN  16.162085 5.460526 2.542761 18.692968 7.651346 0.320161 NaN NaN NaN  16.589811 6.709014 2.539005 15.413771 9.378427 1.808595 NaN NaN NaN  15.241525 6.890103 2.422417 13.527618 9.361490 0.367465 NaN NaN NaN  14.011845 7.599348 2.114626 10.910797 6.852643 2.511581 NaN NaN NaN  -3.521823 10.550961 31.889406 15.500785 5.920818 1.626922
149  12.630337 3.184983 0.449196 NaN NaN NaN  13.450612 4.666257 2.338467 12.610852 2.035155 0.630367 NaN NaN NaN  14.003904 3.691181 1.860201 17.568710 3.032625 0.432589 NaN NaN NaN  16.271297 4.231546 2.040208 19.399887 4.351692 1.459936 NaN NaN NaN  16.005241 5.510173 2.476618 18.729061 7.599576 0.336573 NaN NaN NaN  16.549345 6.724152 2.525524 15.317802 9.383590 1.730524 NaN NaN NaN  15.217997 6.865193 2.474710 13.466311 9.294597 0.378590 NaN NaN NaN  14.060280 7.562065 2.080009 10.818784 6.814303 2.449171 NaN NaN NaN  -3.558557 10.588774 31.852882 15.414266 5.920889 1.608641
150  12.567636 3.139766 0.518896 NaN NaN NaN  13.399595 4.697867 2.335887 12.644315 2.110446 0.470072 NaN NaN NaN  14.010699 3.668060 1.781093 17.550858 3.065623 0.339220 NaN NaN NaN  16.247671 4.195540 1.977499 19.165974 4.269780 1.473878 NaN NaN NaN  15.934670 5.429492 2.595955 18.723455 7.630266 0.322256 NaN NaN NaN  16.535965 6.712272 2.529282 15.217854 9.343036 1.712964 NaN NaN NaN  15.150090 6.903021 2.428700 13.490320 9.347892 0.381467 NaN NaN NaN  14.010778 7.535620 2.059116 10.708135 6.832997 2.404847 NaN NaN NaN  -3.633391 10.641225 31.789141 15.396025 5.898846 1.597048
151  12.556149 3.200984 0.491952 NaN NaN NaN  13.387044 4.707993 2.329280 12.644156 2.152853 0.395425 NaN NaN NaN  13.995884 3.637108 1.843194 17.541677 3.061253 0.392565 NaN NaN NaN  16.228649 4.236550 1.985236 18.971500 4.191153 1.513855 NaN NaN NaN  15.836756 5.431343 2.590401 18.707939 7.618259 0.316936 NaN NaN NaN  16.584335 6.656245 2.535976 15.173624 9.303659 1.625021 NaN NaN NaN  15.139256 6.932909 2.436528 13.533911 9.313570 0.357757 NaN NaN NaN  13.942903 7.565382 2.055602 10.545099 6.884717 2.314089 NaN NaN NaN  -3.687479 10.683249 31.741283 15.326974 5.913483 1.608598
152  12.611094 3.150647 0.508111 NaN NaN NaN  13.396370 4.769039 2.290007 12.622344 2.137264 0.424874 NaN NaN NaN  13.966183 3.723971 1.801975 17.512486 3.033990 0.404265 NaN NaN NaN  16.226540 4.163577 1.992123 18.774296 4.168359 1.445965 NaN NaN NaN  15.764928 5.437025 2.557977 18.734457 7.586331 0.340701 NaN NaN NaN  16.498215 6.697236 2.501309 15.061925 9.351707 1.573359 NaN NaN NaN  15.067003 6.901708 2.431847 13.519637 9.320770 0.378757 NaN NaN NaN  13.972023 7.536814 2.062920 10.413327 6.888908 2.230018 NaN NaN NaN  -3.747448 10.686466 31.707033 15.308249 5.877429 1.612416
153  12.616087 3.148480 0.519132 NaN NaN NaN  13.355906 4.689717 2.320698 12.620639 2.141286 0.406558 NaN NaN NaN  13.975042 3.657401 1.824364 17.566536 3.044789 0.434952 NaN NaN NaN  16.175098 4.159462 2.028246 18.607456 4.113876 1.370402 NaN NaN NaN  15.669352 5.415406 2.567343 18.686304 7.647015 0.360632 NaN NaN NaN  16.494799 6.730372 2.508920 15.037024 9.313793 1.549914 NaN NaN NaN  15.015500 6.947011 2.464443 13.488326 9.330718 0.401488 NaN NaN NaN  13.892170 7.520664 2.080384 10.313319 6.970816 2.145667 NaN NaN NaN  13.103055 6.359386 2.548327 15.307739 5.893902 1.565745
154  12.598642 3.155989 0.513922 NaN NaN NaN  13.351842 4.688941 2.334533 12.588270 2.143454 0.423246 NaN NaN NaN  13.898762 3.693014 1.837495 17.543835 3.024295 0.399137 NaN NaN NaN  16.114111 4.158305 2.024034 18.450352 4.057785 1.308318 NaN NaN NaN  15.614924 5.443057 2.572026 18.689001 7.685615 0.372108 NaN NaN NaN  16.458063 6.692416 2.514002 14.929829 9.332118 1.440062 NaN NaN NaN  15.033125 6.971713 2.432930 13.505486 9.335365 0.386560 NaN NaN NaN  13.892025 7.472643 2.033906 10.158798 6.984805 2.035884 NaN NaN NaN  12.972644 6.343280 2.495600 15.213383 5.834892 1.609540
155  12.610154 3.193324 0.518143 NaN NaN NaN  13.295616 4.689795 2.373221 12.625079 2.145882 0.420340 NaN NaN NaN  13.890972 3.666948 1.890669 17.530735 3.032646 0.394258 NaN NaN NaN  16.115574 4.133670 1.995237 18.286497 4.049519 1.210430 NaN NaN NaN  15.584700 5.427280 2.537192 18.676729 7.663113 0.395329 NaN NaN NaN  16.405285 6.756558 2.494306 14.856209 9.343820 1.367459 NaN NaN NaN  14.903435 7.019263 2.440498 13.471432 9.320230 0.401351 NaN NaN NaN  13.855023 7.493940 2.044410 10.112154 7.001682 1.915433 NaN NaN NaN  12.819252 6.398791 2.418974 15.185980 5.872785 1.606115
156  12.598417 3.175611 0.505966 NaN NaN NaN  13.260597 4.692233 2.364928 12.631144 2.135093 0.414149 NaN NaN NaN  13.885069 3.693741 1.873709 17.509457 3.066640 0.375234 NaN NaN NaN  16.110886 4.157167 1.938217 18.124846 4.005960 1.114857 NaN NaN NaN  15.571654 5.436783 2.511386 18.703711 7.677077 0.342071 NaN NaN NaN  16.412197 6.720795 2.488054 14.790747 9.295848 1.255609 NaN NaN NaN  14.855142 7.028285 2.411292 13.489771 9.315781 0.409665 NaN NaN NaN  13.828910 7.500359 2.066169 9.971414 7.000697 1.814806 NaN NaN NaN  12.806695 6.390030 2.352186 15.117558 5.846804 1.582246
157  12.607018 3.176428 0.474302 NaN NaN NaN  13.244716 4.670422 2.368348 12.655023 2.159789 0.412232 NaN NaN NaN  13.856087 3.656221 1.906297 17.516287 3.067945 0.353497 NaN NaN NaN  16.056673 4.126753 1.938739 17.980925 4.028555 1.004103 NaN NaN NaN  15.492983 5.440847 2.494475 18.695898 7.649061 0.360708 NaN NaN NaN  16.378605 6.760389 2.483431 14.747310 9.297666 1.181098 NaN NaN NaN  14.914085 7.057336 2.360967 13.474494 9.331365 0.417970 NaN NaN NaN  13.760646 7.502964 2.065027 9.845418 7.055532 1.696085 NaN NaN NaN  12.646020 6.413136 2.285636 15.110125 5.856743 1.555568
158  12.598417 3.175611 0.505966 NaN NaN NaN  13.247640 4.771425 2.298613 12.626230 2.110672 0.391565 NaN NaN NaN  13.830892 3.665813 1.892666 17.585878 3.021443 0.391426 NaN NaN NaN  16.045338 4.113677 1.952593 17.857611 4.017704 0.952659 NaN NaN NaN  15.428302 5.434461 2.516674 18.668196 7.667994 0.364726 NaN NaN NaN  16.347708 6.767525 2.466126 14.677077 9.296872 1.102222 NaN NaN NaN  14.812576 7.145725 2.368255 13.460360 9.297436 0.407288 NaN NaN NaN  13.731592 7.502929 2.037130 9.790755 7.049564 1.582368 NaN NaN NaN  12.523466 6.475006 2.237446 15.067155 5.861762 1.563864
159  12.601892 3.128293 0.488583 NaN NaN NaN  13.236646 4.742368 2.324347 12.651344 2.144277 0.429758 NaN NaN NaN  13.855074 3.726705 1.856152 17.550386 3.012103 0.387427 NaN NaN NaN  16.014040 4.169248 1.915608 17.681486 4.004131 0.891544 NaN NaN NaN  15.421194 5.387730 2.502970 18.689695 7.674817 0.379393 NaN NaN NaN  16.335623 6.786851 2.440401 14.643077 9.266411 1.024221 NaN NaN NaN  14.760553 7.157991 2.341162 13.473380 9.301558 0.394726 NaN NaN NaN  13.741038 7.458436 2.033951 9.721744 7.061865 1.425149 NaN NaN NaN  12.456079 6.473449 2.146340 15.059654 5.881553 1.571769
160  12.611201 3.161510 0.467072 NaN NaN NaN  13.156524 4.744719 2.363527 12.653459 2.127840 0.387417 NaN NaN NaN  13.785396 3.755233 1.871969 17.542601 3.007416 0.425731 NaN NaN NaN  16.003458 4.093453 1.908536 17.578369 4.009739 0.804988 NaN NaN NaN  15.374928 5.474264 2.476413 18.677034 7.681094 0.385066 NaN NaN NaN  16.301552 6.809678 2.422918 14.562988 9.254279 0.918334 NaN NaN NaN  14.703401 7.209825 2.309781 13.462179 9.302653 0.415619 NaN NaN NaN  13.705462 7.438640 1.970116 9.684103 7.082908 1.292614 NaN NaN NaN  12.376613 6.429226 2.059807 14.998904 5.846907 1.556418
161  12.580098 3.200729 0.500303 NaN NaN NaN  13.112227 4.740647 2.379721 12.678080 2.136506 0.411401 NaN NaN NaN  13.788572 3.756336 1.867229 17.558071 3.004124 0.414738 NaN NaN NaN  15.975186 4.112478 1.925816 17.498615 4.025904 0.735841 NaN NaN NaN  15.346738 5.431500 2.463247 18.697039 7.663363 0.343416 NaN NaN NaN  16.335587 6.789419 2.456867 14.546985 9.249388 0.828761 NaN NaN NaN  14.663260 7.273879 2.297176 13.436269 9.335286 0.450649 NaN NaN NaN  13.605239 7.453727 1.965760 9.612355 7.112626 1.104996 NaN NaN NaN  12.245963 6.476421 1.968597 14.975077 5.869953 1.535704
162  12.462615 3.257819 0.489595 NaN NaN NaN  13.107229 4.820169 2.346391 12.629334 2.156805 0.420463 NaN NaN NaN  13.732919 3.756777 1.875960 17.573875 3.022837 0.378891 NaN NaN NaN  15.988597 4.116807 1.907559 17.378822 4.079839 0.650054 NaN NaN NaN  15.349344 5.401779 2.449883 18.677351 7.676025 0.366180 NaN NaN NaN  16.243660 6.777347 2.412568 14.507875 9.251773 0.673360 NaN NaN NaN  14.656359 7.306972 2.219181 13.456556 9.318414 0.407871 NaN NaN NaN  13.586400 7.360631 1.965762 9.571023 7.070232 0.931686 NaN NaN NaN  12.215929 6.435616 1.911472 14.954298 5.852377 1.514573
163  12.331584 3.346201 0.563591 NaN NaN NaN  13.069317 4.857784 2.406655 12.607116 2.110286 0.410002 NaN NaN NaN  13.731131 3.797038 1.882045 17.557306 3.021653 0.392541 NaN NaN NaN  15.935617 4.020679 1.896029 17.239311 4.020067 0.580298 NaN NaN NaN  15.341377 5.389812 2.431070 18.684189 7.702807 0.320390 NaN NaN NaN  16.258482 6.811682 2.367468 14.602239 9.175929 0.579280 NaN NaN NaN  14.657551 7.324937 2.179968 13.485723 9.323661 0.430165 NaN NaN NaN  13.571074 7.426329 1.971926 9.576479 7.037015 0.744956 NaN NaN NaN  12.108862 6.452506 1.782184 14.901823 5.859890 1.515809
164  12.186039 3.262211 0.674429 NaN NaN NaN  13.066131 4.891170 2.479716 12.610838 2.108335 0.415836 NaN NaN NaN  13.695234 3.773920 1.869962 17.587643 3.010795 0.367364 NaN NaN NaN  15.918101 4.077683 1.849221 17.047659 4.012291 0.461985 NaN NaN NaN  15.306109 5.360795 2.411103 18.660395 7.697490 0.350102 NaN NaN NaN  16.274029 6.785340 2.386612 14.496534 9.188156 0.500922 NaN NaN NaN  14.600139 7.381247 2.118592 13.482842 9.305077 0.394320 NaN NaN NaN  13.541559 7.354677 1.903250 9.527027 7.192921 0.582037 NaN NaN NaN  12.088621 6.520447 1.729544 14.874593 5.828972 1.499600
165  11.923018 3.326506 0.846459 NaN NaN NaN  13.148007 4.974837 2.514832 12.625557 2.127362 0.397247 NaN NaN NaN  13.709994 3.779131 1.901571 17.569017 3.026065 0.413257 NaN NaN NaN  15.912142 4.041110 1.880963 17.014126 4.028531 0.410349 NaN NaN NaN  15.346145 5.335222 2.436570 18.663977 7.670822 0.335367 NaN NaN NaN  16.209726 6.815761 2.334874 14.472880 9.104189 0.357133 NaN NaN NaN  14.596188 7.401979 2.074858 13.484699 9.338046 0.403830 NaN NaN NaN  13.497540 7.328932 1.886691 9.582371 7.251994 0.469374 NaN NaN NaN  12.039882 6.564200 1.662460 14.845351 5.830837 1.482830
166  11.747683 3.420451 1.013466 NaN NaN NaN  13.194067 5.042978 2.461007 12.605654 2.110326 0.407666 NaN NaN NaN  13.670240 3.815319 1.858157 17.617550 3.028937 0.386674 NaN NaN NaN  15.914377 4.051271 1.892384 16.997646 4.046057 0.375442 NaN NaN NaN  15.328734 5.336293 2.429561 18.665026 7.687199 0.333087 NaN NaN NaN  16.225395 6.797804 2.332652 14.468826 9.137009 0.323599 NaN NaN NaN  14.585195 7.444720 2.084548 13.483857 9.316389 0.405999 NaN NaN NaN  13.486593 7.359489 1.910226 9.567026 7.275508 0.466130 NaN NaN NaN  12.046031 6.561384 1.634458 14.828903 5.819997 1.474283
167  11.580733 3.455141 1.132374 NaN NaN NaN  13.222344 5.095055 2.482085 12.595565 2.111403 0.406605 NaN NaN NaN  13.643562 3.775634 1.913160 17.593124 3.044154 0.370597 NaN NaN NaN  15.871198 4.036857 1.821923 17.000986 4.086702 0.376551 NaN NaN NaN  15.328782 5.317214 2.424622 18.685089 7.632775 0.323231 NaN NaN NaN  16.221943 6.824726 2.357777 14.504195 9.116212 0.344668 NaN NaN NaN  14.564613 7.455378 2.077056 13.484963 9.335226 0.433090 NaN NaN NaN  13.452066 7.347413 1.889909 9.542993 7.231079 0.397871 NaN NaN NaN  12.004082 6.595503 1.671910 14.803626 5.821388 1.486262
168  11.406266 3.561851 1.286601 NaN NaN NaN  13.217318 5.129972 2.480198 12.602830 2.102915 0.377052 NaN NaN NaN  13.599068 3.727066 1.913115 17.581841 3.039182 0.370300 NaN NaN NaN  15.832959 4.099589 1.821617 16.969227 4.015253 0.405721 NaN NaN NaN  15.309769 5.289614 2.418947 18.658752 7.685444 0.324877 NaN NaN NaN  16.198252 6.807967 2.342001 14.469849 9.122290 0.320804 NaN NaN NaN  14.576469 7.463349 2.071944 13.459079 9.313851 0.402766 NaN NaN NaN  13.445121 7.343925 1.953973 9.563493 7.238807 0.451995 NaN NaN NaN  11.968060 6.588251 1.714344 14.772463 5.842673 1.504256
169  11.220582 3.626736 1.375962 NaN NaN NaN  13.164789 5.150212 2.512486 12.622922 2.146636 0.410219 NaN NaN NaN  13.617920 3.802289 1.912197 17.611553 2.999287 0.399163 NaN NaN NaN  15.873616 4.065971 1.849115 17.010412 4.058537 0.390529 NaN NaN NaN  15.252665 5.316922 2.471220 18.690331 7.684015 0.361196 NaN NaN NaN  16.171885 6.798012 2.358452 14.493860 9.128641 0.310901 NaN NaN NaN  14.577795 7.487371 2.079339 13.456016 9.331721 0.429384 NaN NaN NaN  13.454897 7.356003 1.920780 9.525695 7.267588 0.408267 NaN NaN NaN  11.991673 6.590487 1.708742 14.727338 5.806402 1.521827
170  11.083827 3.732400 1.492752 NaN NaN NaN  13.156441 5.146745 2.533694 12.571079 2.148340 0.419246 NaN NaN NaN  13.554696 3.758952 1.929283 17.606138 3.026842 0.414948 NaN NaN NaN  15.777390 4.055797 1.780258 16.993706 4.071095 0.430748 NaN NaN NaN  15.318994 5.298105 2.462042 18.622562 7.659950 0.364108 NaN NaN NaN  16.165361 6.794272 2.318393 14.485392 9.086261 0.334364 NaN NaN NaN  14.497144 7.473847 2.092002 13.482612 9.329545 0.418459 NaN NaN NaN  13.447576 7.331976 1.887179 9.543754 7.291347 0.421969 NaN NaN NaN  11.971004 6.581042 1.726938 14.691245 5.805584 1.493857
171  10.863534 3.748742 1.596146 NaN NaN NaN  13.131104 5.158655 2.520761 12.593094 2.145116 0.380728 NaN NaN NaN  13.550199 3.760039 1.950674 17.558447 3.027905 0.402386 NaN NaN NaN  15.748899 4.055818 1.781965 17.014860 4.057326 0.416140 NaN NaN NaN  15.280145 5.267862 2.446714 18.659098 7.679731 0.380846 NaN NaN NaN  16.186447 6.827768 2.346877 14.484172 9.119761 0.329377 NaN NaN NaN  14.517350 7.496783 2.071473 13.479518 9.319297 0.412506 NaN NaN NaN  13.371333 7.424303 1.968780 9.538058 7.265330 0.431119 NaN NaN NaN  11.875729 6.633293 1.782743 14.672610 5.804273 1.516595
172  10.808105 3.746926 1.625767 NaN NaN NaN  13.040010 5.129042 2.533578 12.590837 2.104650 0.455122 NaN NaN NaN  13.494163 3.740191 1.974073 17.547758 3.022537 0.399929 NaN NaN NaN  15.724403 4.059908 1.782048 17.001474 4.045225 0.435273 NaN NaN NaN  15.234239 5.266572 2.463174 18.661804 7.648103 0.379098 NaN NaN NaN  16.143000 6.790338 2.347534 14.467980 9.134515 0.322740 NaN NaN NaN  14.521383 7.486369 2.076315 13.453538 9.302485 0.409901 NaN NaN NaN  13.340902 7.400484 1.959919 9.556564 7.264774 0.414218 NaN NaN NaN  11.885714 6.619088 1.782862 14.635257 5.832479 1.536065
173  10.697467 3.735777 1.697949 NaN NaN NaN  12.993581 5.095750 2.538698 12.586097 2.115763 0.383328 NaN NaN NaN  13.450113 3.793078 1.939575 17.578590 3.017068 0.402859 NaN NaN NaN  15.672570 3.998516 1.771772 16.987331 4.084321 0.388138 NaN NaN NaN  15.237380 5.229572 2.454817 18.668720 7.629632 0.349344 NaN NaN NaN  16.086414 6.796428 2.324885 14.472678 9.125282 0.345518 NaN NaN NaN  14.458161 7.495174 2.094395 13.482730 9.306800 0.365724 NaN NaN NaN  13.327544 7.413579 2.022828 9.531643 7.253169 0.426186 NaN NaN NaN  11.817658 6.597665 1.832367 14.581546 5.852466 1.530861
174  10.551184 3.777497 1.725146 NaN NaN NaN  12.910712 5.099967 2.508703 12.610418 2.095397 0.384448 NaN NaN NaN  13.413011 3.764181 1.954241 17.559109 3.081052 0.410949 NaN NaN NaN  15.650602 4.073133 1.733409 16.974838 4.110237 0.390474 NaN NaN NaN  15.179422 5.259919 2.463133 18.659973 7.686117 0.378646 NaN NaN NaN  16.052820 6.858785 2.315154 14.491720 9.094044 0.308243 NaN NaN NaN  14.408074 7.486783 2.079878 13.460503 9.376701 0.416862 NaN NaN NaN  13.271104 7.432490 1.951168 9.540976 7.280158 0.431918 NaN NaN NaN  11.806407 6.582630 1.875069 14.503412 5.828250 1.536469
175  10.379756 3.774864 1.804885 NaN NaN NaN  12.834297 5.056230 2.512231 12.620368 2.046759 0.386528 NaN NaN NaN  13.408117 3.747875 2.018032 17.541061 3.112842 0.393186 NaN NaN NaN  15.626247 4.095885 1.749508 16.996071 4.074112 0.406877 NaN NaN NaN  15.119557 5.236877 2.433259 18.656694 7.688179 0.344239 NaN NaN NaN  16.054810 6.794518 2.282357 14.504356 9.082744 0.325428 NaN NaN NaN  14.469482 7.400117 2.031502 13.471766 9.309031 0.392895 NaN NaN NaN  13.233819 7.436042 2.014044 9.559917 7.254845 0.423215 NaN NaN NaN  11.761013 6.565559 1.943166 14.467304 5.820566 1.532775
176  10.212741 3.772939 1.819857 NaN NaN NaN  12.704816 5.007116 2.510404 12.631628 2.115666 0.416004 NaN NaN NaN  13.361568 3.745713 1.984438 17.467857 3.111223 0.391359 NaN NaN NaN  15.511269 4.161491 1.728955 16.982861 4.089043 0.404944 NaN NaN NaN  15.095046 5.224836 2.412662 18.676918 7.661881 0.379322 NaN NaN NaN  16.039595 6.802729 2.266645 14.498216 9.147038 0.338821 NaN NaN NaN  14.398538 7.420749 2.032215 13.469643 9.301542 0.380477 NaN NaN NaN  13.190216 7.445630 2.003665 9.512740 7.280828 0.434484 NaN NaN NaN  11.730302 6.598039 1.946099 14.380793 5.852555 1.542956
177  10.118337 3.761052 1.900279 NaN NaN NaN  12.617021 4.997189 2.485024 12.645863 2.122302 0.394056 NaN NaN NaN  13.290201 3.721583 2.002132 17.486687 3.177386 0.480868 NaN NaN NaN  15.415294 4.144039 1.806393 17.010519 3.976649 0.314568 NaN NaN NaN  15.089551 5.223434 2.394247 18.662300 7.673666 0.357498 NaN NaN NaN  16.032358 6.798481 2.269759 14.516348 9.132390 0.334703 NaN NaN NaN  14.382855 7.394175 2.020127 13.467218 9.307948 0.390461 NaN NaN NaN  13.140743 7.477623 2.025178 9.557126 7.328137 0.437610 NaN NaN NaN  11.682383 6.588779 1.976094 14.346501 5.824752 1.529174
178  9.919958 3.711149 1.923284 NaN NaN NaN  12.503519 4.975996 2.461830 12.637903 2.104110 0.363745 NaN NaN NaN  13.270357 3.802845 1.997937 17.475023 3.154447 0.574731 NaN NaN NaN  15.317231 4.177343 1.822382 17.045929 4.011174 0.307721 NaN NaN NaN  15.070161 5.199039 2.447865 18.686647 7.653750 0.329780 NaN NaN NaN  15.975017 6.826361 2.226431 14.482119 9.131786 0.323315 NaN NaN NaN  14.344495 7.385605 2.022137 13.458692 9.353850 0.357802 NaN NaN NaN  13.105664 7.522819 2.065461 9.531036 7.301798 0.470372 NaN NaN NaN  11.675070 6.528129 1.956942 14.287856 5.811900 1.515694
179  9.758655 3.677518 1.901597 NaN NaN NaN  12.401730 4.933945 2.429675 12.671952 2.124645 0.441277 NaN NaN NaN  13.228854 3.770761 2.035630 17.443230 3.133027 0.688278 NaN NaN NaN  15.218613 4.231170 1.924767 17.022892 3.998708 0.320965 NaN NaN NaN  15.001200 5.192128 2.404994 18.689102 7.665516 0.339326 NaN NaN NaN  15.912769 6.806372 2.242572 14.466460 9.132329 0.361143 NaN NaN NaN  14.317636 7.401281 2.038751 13.480667 9.322375 0.432718 NaN NaN NaN  13.123699 7.425416 1.973698 9.533329 7.289347 0.411204 NaN NaN NaN  11.611846 6.549094 2.037983 14.259451 5.826229 1.506049
180  9.648874 3.612288 1.901065 NaN NaN NaN  12.272096 4.864820 2.432962 12.651269 2.101876 0.411748 NaN NaN NaN  13.203210 3.761600 2.007365 17.312689 3.028870 0.889235 NaN NaN NaN  15.063991 4.175247 2.052826 17.019217 4.015995 0.330291 NaN NaN NaN  14.971889 5.204817 2.384332 18.673792 7.662498 0.340839 NaN NaN NaN  15.915488 6.769919 2.232893 14.479160 9.073791 0.349935 NaN NaN NaN  14.263264 7.390026 2.016378 13.436907 9.328949 0.380839 NaN NaN NaN  13.064410 7.459599 1.979181 9.524473 7.304600 0.468987 NaN NaN NaN  11.622526 6.511283 2.002323 14.219218 5.806280 1.496682
181  9.550154 3.593029 1.910261 NaN NaN NaN  12.149126 4.815683 2.415504 12.674659 2.084454 0.430462 NaN NaN NaN  13.167007 3.768160 2.081763 17.154207 2.871999 1.089172 NaN NaN NaN  14.949212 4.225089 2.115158 17.036327 3.971993 0.290561 NaN NaN NaN  14.943115 5.173985 2.425742 18.669628 7.657114 0.360779 NaN NaN NaN  15.911929 6.768506 2.204909 14.514669 9.138089 0.328347 NaN NaN NaN  14.263865 7.394032 2.020332 13.492389 9.318709 0.412965 NaN NaN NaN  13.060695 7.507804 2.002897 9.503408 7.329311 0.465917 NaN NaN NaN  11.577605 6.503960 2.049702 14.186804 5.797440 1.534081
182  9.443827 3.528055 1.897623 NaN NaN NaN  12.069303 4.775911 2.363893 12.654685 2.115306 0.441168 NaN NaN NaN  13.143202 3.762223 2.065383 16.961357 2.800397 1.261797 NaN NaN NaN  14.746374 4.263090 2.190086 17.029011 3.996093 0.343692 NaN NaN NaN  14.925462 5.126709 2.407555 18.677946 7.674644 0.364609 NaN NaN NaN  15.911912 6.748753 2.201739 14.485992 9.105920 0.347092 NaN NaN NaN  14.242264 7.443410 2.029750 13.438492 9.294704 0.350969 NaN NaN NaN  13.027097 7.477348 1.992863 9.504297 7.303033 0.472782 NaN NaN NaN  11.582421 6.503491 2.048036 14.156899 5.790747 1.491871
183  9.356092 3.425040 1.818247 NaN NaN NaN  11.975897 4.699807 2.342505 12.639468 2.126975 0.415271 NaN NaN NaN  13.060112 3.700380 2.075288 16.706474 2.642379 1.437488 NaN NaN NaN  14.682096 4.264397 2.197577 17.029045 3.983158 0.351291 NaN NaN NaN  14.901292 5.059972 2.424731 18.659048 7.674231 0.391126 NaN NaN NaN  15.882435 6.753269 2.201941 14.509142 9.115720 0.345412 NaN NaN NaN  14.184609 7.411095 2.013549 13.441919 9.258543 0.381145 NaN NaN NaN  12.982523 7.503036 2.052356 9.541645 7.329640 0.434265 NaN NaN NaN  11.540435 6.476576 2.043399 14.098713 5.780047 1.502731
184  9.257933 3.354526 1.759843 NaN NaN NaN  11.848914 4.641141 2.298299 12.668224 2.090623 0.463185 NaN NaN NaN  13.066221 3.718363 2.080343 16.433426 2.511060 1.620602 NaN NaN NaN  14.564030 4.301391 2.273661 17.018999 3.984494 0.292021 NaN NaN NaN  14.908237 5.027292 2.424111 18.657251 7.673262 0.394599 NaN NaN NaN  15.819466 6.753589 2.174249 14.444963 9.157670 0.375505 NaN NaN NaN  14.158164 7.341529 1.990658 13.344665 9.303436 0.428080 NaN NaN NaN  12.956799 7.464693 2.044600 9.520552 7.344010 0.425951 NaN NaN NaN  11.540936 6.472345 2.088744 14.050106 5.732110 1.501530
185  9.238771 3.282459 1.649738 NaN NaN NaN  11.795257 4.622605 2.274955 12.675260 2.097037 0.465997 NaN NaN NaN  13.028041 3.703158 2.127820 16.181330 2.381408 1.794343 NaN NaN NaN  14.440635 4.338384 2.306378 17.004728 4.094235 0.365231 NaN NaN NaN  14.831698 5.057960 2.410949 18.666683 7.686650 0.359768 NaN NaN NaN  15.859775 6.728991 2.194179 14.474952 9.142517 0.373743 NaN NaN NaN  14.139798 7.411643 2.006940 13.206117 9.328331 0.503894 NaN NaN NaN  12.922740 7.415944 2.080213 9.513453 7.283188 0.448300 NaN NaN NaN  11.496827 6.460895 2.073114 14.039176 5.739792 1.511832
186  9.143578 3.185612 1.612053 NaN NaN NaN  11.705601 4.519821 2.235251 12.638174 2.103587 0.444607 NaN NaN NaN  12.970677 3.770837 2.032562 15.872696 2.215395 1.858347 NaN NaN NaN  14.288409 4.382804 2.331198 17.018318 4.081755 0.356349 NaN NaN NaN  14.829605 5.018128 2.436975 18.677479 7.646337 0.397809 NaN NaN NaN  15.840060 6.737210 2.170625 14.487542 9.093536 0.345004 NaN NaN NaN  14.119158 7.379772 1.980784 13.058157 9.373992 0.680291 NaN NaN NaN  12.927795 7.301215 2.139312 9.518518 7.314450 0.437506 NaN NaN NaN  11.487829 6.410048 2.131713 13.962246 5.715945 1.524224
187  9.120535 3.114866 1.514551 NaN NaN NaN  11.637186 4.485904 2.187175 12.668226 2.100311 0.434211 NaN NaN NaN  12.991028 3.712241 2.077670 15.543512 2.130239 1.951767 NaN NaN NaN  14.169968 4.393604 2.358015 17.002653 4.058824 0.386358 NaN NaN NaN  14.808783 5.054136 2.365754 18.650200 7.654147 0.353156 NaN NaN NaN  15.787807 6.717484 2.165041 14.482138 9.103950 0.348193 NaN NaN NaN  14.135272 7.382475 2.005188 12.893038 9.330051 0.842242 NaN NaN NaN  12.864733 7.240183 2.219251 9.544823 7.275184 0.443926 NaN NaN NaN  11.444834 6.422790 2.156797 13.937360 5.712041 1.531078
188  9.091894 3.063063 1.385283 NaN NaN NaN  11.583906 4.429357 2.114853 12.606456 2.123912 0.390288 NaN NaN NaN  12.976651 3.716200 2.100912 15.225934 2.046491 1.979710 NaN NaN NaN  14.090492 4.398394 2.332553 16.959604 4.044629 0.385614 NaN NaN NaN  14.798577 5.028074 2.365521 18.634853 7.584366 0.350369 NaN NaN NaN  15.743907 6.701541 2.146513 14.486761 9.102445 0.293426 NaN NaN NaN  14.102438 7.357014 1.979068 12.680401 9.364535 0.967579 NaN NaN NaN  12.872851 7.109415 2.302207 9.455745 7.313770 0.489626 NaN NaN NaN  11.420859 6.390660 2.145007 13.893331 5.697350 1.517291
189  9.059066 3.001837 1.273008 NaN NaN NaN  11.513350 4.370926 2.106135 12.580628 2.132965 0.413810 NaN NaN NaN  12.933888 3.691118 2.117475 14.903251 1.923876 1.963722 NaN NaN NaN  14.018612 4.410152 2.359694 17.007042 4.044397 0.388063 NaN NaN NaN  14.804729 4.977535 2.418517 18.628201 7.571223 0.375931 NaN NaN NaN  15.671082 6.660014 2.176672 14.492883 9.095191 0.352698 NaN NaN NaN  14.107504 7.427679 1.964802 12.494799 9.366274 1.151618 NaN NaN NaN  12.846310 6.990930 2.328249 9.533326 7.306433 0.458043 NaN NaN NaN  11.451283 6.371577 2.117249 13.873121 5.695028 1.532629
190  9.083110 2.906388 1.167678 NaN NaN NaN  11.455216 4.308872 2.037289 12.558128 2.127340 0.411500 NaN NaN NaN  12.895326 3.682258 2.098176 14.647605 1.864579 1.909981 NaN NaN NaN  13.951776 4.380604 2.376630 16.960186 4.047937 0.386247 NaN NaN NaN  14.771342 4.960146 2.387485 18.608070 7.476553 0.439068 NaN NaN NaN  15.608685 6.668331 2.217945 14.497598 9.107426 0.336812 NaN NaN NaN  14.101019 7.391413 1.997477 12.225096 9.316683 1.309595 NaN NaN NaN  12.797884 6.900186 2.363651 9.530080 7.301610 0.413913 NaN NaN NaN  11.411576 6.385392 2.123887 13.824513 5.690161 1.525443
191  9.082486 2.831637 1.087586 NaN NaN NaN  11.414292 4.265559 2.024360 12.566170 2.090951 0.433065 NaN NaN NaN  12.894832 3.677971 2.154212 14.384845 1.785419 1.866195 NaN NaN NaN  13.920744 4.350973 2.344837 16.989752 4.079380 0.339850 NaN NaN NaN  14.754309 4.937015 2.425086 18.585915 7.425252 0.583351 NaN NaN NaN  15.514557 6.627633 2.201265 14.464384 9.173531 0.417853 NaN NaN NaN  14.036693 7.317574 1.980831 11.994031 9.235907 1.499067 NaN NaN NaN  12.747155 6.818798 2.431258 9.492901 7.302128 0.470299 NaN NaN NaN  11.372786 6.364022 2.163215 13.808970 5.652605 1.525237
192  9.065053 2.776128 1.003867 NaN NaN NaN  11.362799 4.215079 2.019258 12.582526 2.082357 0.414283 NaN NaN NaN  12.858271 3.705532 2.091846 14.170334 1.802474 1.778467 NaN NaN NaN  13.835765 4.367059 2.308072 16.992270 4.062314 0.355868 NaN NaN NaN  14.708553 4.888209 2.450243 18.560238 7.343586 0.716794 NaN NaN NaN  15.379124 6.555945 2.276711 14.434804 9.194460 0.417894 NaN NaN NaN  14.007869 7.379581 1.991938 11.765612 9.160093 1.617041 NaN NaN NaN  12.716189 6.709567 2.436755 9.514312 7.287472 0.399341 NaN NaN NaN  11.314153 6.300783 2.169180 13.797642 5.661950 1.554526
193  9.069791 2.751905 0.909423 NaN NaN NaN  11.309800 4.224754 1.898634 12.628872 2.074930 0.434695 NaN NaN NaN  12.831161 3.682433 2.120590 13.962173 1.824289 1.680468 NaN NaN NaN  13.815406 4.352850 2.338762 17.026897 4.078321 0.363222 NaN NaN NaN  14.752053 4.888352 2.423949 18.510424 7.277838 0.905079 NaN NaN NaN  15.230674 6.507772 2.351897 14.448022 9.169756 0.427544 NaN NaN NaN  14.005201 7.330059 1.928377 11.525697 9.030319 1.732072 NaN NaN NaN  12.596176 6.645908 2.466699 9.534622 7.295182 0.444491 NaN NaN NaN  11.297979 6.324800 2.216133 13.782662 5.650032 1.560395
194  9.095695 2.725281 0.799604 NaN NaN NaN  11.240238 4.133818 1.931147 12.624656 2.094769 0.410421 NaN NaN NaN  12.797578 3.681925 2.134221 13.817919 1.791819 1.639330 NaN NaN NaN  13.781086 4.335525 2.311012 16.985960 4.060406 0.390655 NaN NaN NaN  14.702902 4.848044 2.442023 18.373308 7.223873 1.044881 NaN NaN NaN  15.064452 6.486478 2.363339 14.426395 9.239595 0.411756 NaN NaN NaN  13.948647 7.405933 1.939835 11.250832 8.926362 1.859198 NaN NaN NaN  12.536898 6.617715 2.485277 9.473927 7.324136 0.467386 NaN NaN NaN  11.279593 6.245357 2.120233 13.692460 5.641021 1.533820
195  9.041507 2.648180 0.735847 NaN NaN NaN  11.213085 4.129137 1.921356 12.588333 2.097626 0.425924 NaN NaN NaN  12.770191 3.699483 2.125525 13.640180 1.793179 1.568090 NaN NaN NaN  13.756270 4.288116 2.336909 17.012835 4.060678 0.373659 NaN NaN NaN  14.711906 4.856859 2.456881 18.258739 7.152059 1.114146 NaN NaN NaN  14.973596 6.415607 2.383844 14.505490 9.086238 0.320321 NaN NaN NaN  13.924359 7.373883 1.975052 11.041082 8.808739 1.962955 NaN NaN NaN  12.443583 6.576440 2.531901 9.478824 7.306480 0.450237 NaN NaN NaN  11.247887 6.239507 2.181001 13.648352 5.600000 1.579363
196  9.065020 2.649216 0.686702 NaN NaN NaN  11.152498 4.109232 1.903118 12.623360 2.084457 0.403623 NaN NaN NaN  12.744190 3.654298 2.124850 13.474696 1.794487 1.521432 NaN NaN NaN  13.701200 4.297176 2.324219 16.998552 4.058843 0.396468 NaN NaN NaN  14.707209 4.810900 2.458805 18.155264 7.136708 1.237738 NaN NaN NaN  14.776901 6.406567 2.409012 14.462576 9.101515 0.337001 NaN NaN NaN  13.891904 7.368546 1.926346 10.794081 8.735703 1.980265 NaN NaN NaN  12.395452 6.560626 2.488607 9.502158 7.273629 0.416691 NaN NaN NaN  11.243948 6.178889 2.186784 13.619194 5.595613 1.564538
197  9.037100 2.604768 0.639167 NaN NaN NaN  11.116818 4.031995 1.870664 12.606779 2.108817 0.404935 NaN NaN NaN  12.729165 3.615670 2.148826 13.311648 1.756007 1.449428 NaN NaN NaN  13.662825 4.230786 2.313810 17.011314 4.041543 0.393891 NaN NaN NaN  14.682277 4.785913 2.455344 17.977772 7.134254 1.347564 NaN NaN NaN  14.663081 6.327505 2.443272 14.502156 9.099870 0.318306 NaN NaN NaN  13.849610 7.343277 1.902838 10.646151 8.669078 1.979098 NaN NaN NaN  12.279347 6.558721 2.504439 9.505311 7.280979 0.451605 NaN NaN NaN  11.169456 6.175581 2.216764 13.559920 5.575148 1.554686
198  9.015382 2.555909 0.615953 NaN NaN NaN  11.069405 4.032094 1.838626 12.613888 2.103930 0.435628 NaN NaN NaN  12.660052 3.607145 2.193190 13.227690 1.769648 1.378576 NaN NaN NaN  13.620594 4.190720 2.282655 17.001348 4.050850 0.411120 NaN NaN NaN  14.664783 4.798952 2.443546 17.822941 7.158840 1.415270 NaN NaN NaN  14.428948 6.295767 2.489664 14.491941 9.152555 0.312833 NaN NaN NaN  13.843222 7.336661 1.907924 10.483220 8.628455 2.014010 NaN NaN NaN  12.193479 6.565556 2.489627 9.501762 7.317023 0.397508 NaN NaN NaN  11.121039 6.189482 2.190840 13.512667 5.587483 1.552018
199  8.965911 2.535263 0.528706 NaN NaN NaN  11.051834 4.004387 1.799093 12.593684 2.077109 0.425932 NaN NaN NaN  12.654232 3.603409 2.204485 13.118356 1.791852 1.266369 NaN NaN NaN  13.604393 4.110282 2.260051 17.040171 4.042605 0.409635 NaN NaN NaN  14.644023 4.804776 2.409853 17.616932 7.141017 1.504706 NaN NaN NaN  14.249747 6.259006 2.437335 14.458393 9.106288 0.288005 NaN NaN NaN  13.821477 7.331989 1.849977 10.344954 8.598732 1.953306 NaN NaN NaN  12.116175 6.573951 2.471573 9.506758 7.301108 0.428866 NaN NaN NaN  11.136744 6.161712 2.214803 13.453844 5.549600 1.575705
200  8.951414 2.477853 0.469549 NaN NaN NaN  10.961775 3.954135 1.812735 12.597160 2.035586 0.372632 NaN NaN NaN  12.604725 3.587806 2.188207 13.021036 1.770450 1.133303 NaN NaN NaN  13.545796 4.048350 2.231255 17.020763 4.024381 0.422824 NaN NaN NaN  14.631994 4.726807 2.446742 17.474916 7.149717 1.625739 NaN NaN NaN  14.056862 6.194565 2.418826 14.552496 9.108489 0.337047 NaN NaN NaN  13.754964 7.466950 1.938002 10.194195 8.546384 1.949442 NaN NaN NaN  11.983294 6.630830 2.471133 9.516227 7.283209 0.440707 NaN NaN NaN  11.133225 6.126431 2.213376 13.408727 5.562995 1.536821
201  9.007341 2.510006 0.453209 NaN NaN NaN  10.946264 3.961603 1.826901 12.594399 2.081210 0.372124 NaN NaN NaN  12.629811 3.611785 2.173675 12.962925 1.831207 1.039997 NaN NaN NaN  13.543949 4.000250 2.211709 16.965914 4.000682 0.403304 NaN NaN NaN  14.645458 4.756917 2.442907 17.252172 7.222230 1.699753 NaN NaN NaN  13.915836 6.171715 2.405436 14.507674 9.171630 0.322794 NaN NaN NaN  13.724805 7.458347 1.958373 10.021515 8.561285 1.897702 NaN NaN NaN  11.947051 6.618400 2.426008 9.507382 7.285337 0.418962 NaN NaN NaN  11.077260 6.090927 2.255283 13.367666 5.529544 1.544302
202  8.967940 2.491281 0.423947 NaN NaN NaN  10.973744 3.924229 1.821113 12.584001 2.085494 0.381893 NaN NaN NaN  12.550529 3.597845 2.168548 12.893394 1.834151 0.914646 NaN NaN NaN  13.469878 3.881151 2.207160 17.018238 3.999068 0.390450 NaN NaN NaN  14.701041 4.700451 2.458301 17.054424 7.231977 1.774792 NaN NaN NaN  13.768083 5.989455 2.474623 14.488364 9.146755 0.313557 NaN NaN NaN  13.696211 7.486159 1.942620 9.907323 8.552362 1.881727 NaN NaN NaN  11.832303 6.675094 2.438513 9.511468 7.274252 0.453025 NaN NaN NaN  11.062385 6.073709 2.213452 13.313727 5.519468 1.556643
203  8.986877 2.513314 0.426724 NaN NaN NaN  10.916124 3.931118 1.844543 12.582856 2.130728 0.438465 NaN NaN NaN  12.546805 3.554210 2.228369 12.820704 1.855461 0.793060 NaN NaN NaN  13.451749 3.840688 2.154831 17.036942 4.035859 0.404432 NaN NaN NaN  14.654355 4.744110 2.441714 16.935354 7.229583 1.806535 NaN NaN NaN  13.706532 5.958714 2.474116 14.471334 9.110212 0.337101 NaN NaN NaN  13.683968 7.487024 1.965939 9.821202 8.466293 1.793693 NaN NaN NaN  11.739630 6.674870 2.413213 9.483481 7.310905 0.437462 NaN NaN NaN  11.058868 6.090189 2.263951 13.316705 5.529606 1.570039
204  8.959908 2.526212 0.419086 NaN NaN NaN  10.902606 3.902531 1.841368 12.582114 2.084062 0.435201 NaN NaN NaN  12.504775 3.537134 2.242444 12.788506 1.860224 0.725881 NaN NaN NaN  13.424708 3.803704 2.139220 17.011179 4.035862 0.394617 NaN NaN NaN  14.591786 4.706169 2.427283 16.662191 7.319600 1.809922 NaN NaN NaN  13.588555 5.902627 2.492744 14.460270 9.111566 0.300734 NaN NaN NaN  13.692909 7.459563 1.920604 9.698138 8.500540 1.720854 NaN NaN NaN  11.642529 6.718340 2.374061 9.518625 7.337033 0.439970 NaN NaN NaN  10.946066 6.050882 2.215652 13.261936 5.530329 1.566453
205  8.977435 2.508092 0.411739 NaN NaN NaN  10.859417 3.892147 1.895217 12.587773 2.076070 0.426482 NaN NaN NaN  12.517539 3.521048 2.219534 12.816003 1.878723 0.650577 NaN NaN NaN  13.426904 3.724556 2.172740 16.997746 4.036063 0.407289 NaN NaN NaN  14.621509 4.684587 2.433869 16.508720 7.335005 1.772605 NaN NaN NaN  13.518621 5.843459 2.531687 14.469095 9.122809 0.323127 NaN NaN NaN  13.626147 7.442238 1.918762 9.568592 8.477015 1.642560 NaN NaN NaN  11.547688 6.734859 2.346835 9.477518 7.286096 0.467591 NaN NaN NaN  10.976375 5.996551 2.216047 13.221014 5.552454 1.570736
206  8.921927 2.489244 0.424866 NaN NaN NaN  10.826960 3.877053 1.900956 12.522346 2.120704 0.418872 NaN NaN NaN  12.509527 3.562830 2.151959 12.770473 1.853473 0.604834 NaN NaN NaN  13.418645 3.721546 2.104934 17.023928 4.077982 0.368510 NaN NaN NaN  14.624323 4.679743 2.428082 16.320196 7.378762 1.727380 NaN NaN NaN  13.453644 5.814056 2.509349 14.472637 9.101221 0.306657 NaN NaN NaN  13.650484 7.456686 1.899404 9.511597 8.429674 1.542843 NaN NaN NaN  11.496326 6.753619 2.299643 9.492644 7.321212 0.420208 NaN NaN NaN  10.907189 6.017916 2.232016 13.157785 5.493309 1.542517
207  8.967075 2.491678 0.427186 NaN NaN NaN  10.844074 3.877835 1.946676 12.568479 2.102142 0.438437 NaN NaN NaN  12.461005 3.505116 2.256642 12.765474 1.862157 0.538359 NaN NaN NaN  13.416819 3.657853 2.090076 17.007303 4.056491 0.363930 NaN NaN NaN  14.589193 4.651559 2.425209 16.190624 7.404224 1.695833 NaN NaN NaN  13.406950 5.745452 2.455936 14.494741 9.111658 0.328160 NaN NaN NaN  13.612093 7.435530 1.846560 9.478539 8.450251 1.484261 NaN NaN NaN  11.450212 6.794685 2.253741 9.533547 7.359299 0.448996 NaN NaN NaN  10.897174 6.011306 2.274530 13.156868 5.470413 1.586215
208  8.984259 2.514503 0.422945 NaN NaN NaN  10.797625 3.854817 1.973147 12.625938 2.127085 0.467674 NaN NaN NaN  12.392519 3.498965 2.193113 12.772344 1.848176 0.505243 NaN NaN NaN  13.370329 3.655668 2.056622 17.012522 4.025863 0.384645 NaN NaN NaN  14.572866 4.639020 2.423623 16.005484 7.455307 1.609492 NaN NaN NaN  13.279757 5.794220 2.456422 14.480724 9.145885 0.329500 NaN NaN NaN  13.545255 7.431168 1.871427 9.437075 8.451814 1.395511 NaN NaN NaN  11.344394 6.803491 2.183254 9.461221 7.314077 0.427569 NaN NaN NaN  10.893643 5.945037 2.261258 13.127694 5.446884 1.633065
209  9.001377 2.515209 0.411488 NaN NaN NaN  10.803592 3.832303 1.959424 12.649043 2.150306 0.439009 NaN NaN NaN  12.418954 3.503715 2.230926 12.843206 1.840789 0.463430 NaN NaN NaN  13.339520 3.548880 2.045859 17.014151 4.039730 0.392655 NaN NaN NaN  14.561927 4.644773 2.414361 15.863539 7.468394 1.543911 NaN NaN NaN  13.274553 5.700457 2.458870 14.528850 9.100318 0.353353 NaN NaN NaN  13.585238 7.450377 1.889696 9.349523 8.465227 1.261917 NaN NaN NaN  11.277950 6.839904 2.151721 9.463459 7.308399 0.438783 NaN NaN NaN  10.831736 5.919522 2.274514 13.104539 5.456923 1.616363
210  8.976473 2.529362 0.460189 NaN NaN NaN  10.761233 3.841481 2.011153 12.663021 2.151655 0.401214 NaN NaN NaN  12.342986 3.537848 2.264376 12.840490 1.791941 0.427391 NaN NaN NaN  13.333040 3.583241 2.046676 17.032652 4.016570 0.409915 NaN NaN NaN  14.568417 4.618912 2.401555 15.689273 7.514850 1.471235 NaN NaN NaN  13.189429 5.712290 2.459012 14.488142 9.140876 0.307650 NaN NaN NaN  13.512262 7.399884 1.874599 9.332659 8.442390 1.129452 NaN NaN NaN  11.166189 6.898275 2.080521 9.470469 7.317146 0.403881 NaN NaN NaN  10.762615 5.884670 2.285741 13.033330 5.426372 1.590299
211  8.962190 2.505324 0.402538 NaN NaN NaN  10.765938 3.834413 1.990616 12.639587 2.180026 0.415025 NaN NaN NaN  12.342477 3.483813 2.249456 12.858558 1.791967 0.416117 NaN NaN NaN  13.277419 3.520028 2.052422 17.026175 4.049682 0.383413 NaN NaN NaN  14.543973 4.640268 2.455876 15.504935 7.550556 1.449561 NaN NaN NaN  13.135264 5.670731 2.461304 14.495076 9.133268 0.358287 NaN NaN NaN  13.537343 7.375623 1.786835 9.310191 8.417782 0.940628 NaN NaN NaN  11.210765 6.850551 2.042142 9.513520 7.254046 0.419945 NaN NaN NaN  10.781550 5.904392 2.250650 12.979009 5.399150 1.606027
212  8.972985 2.518910 0.410081 NaN NaN NaN  10.736003 3.831911 2.018260 12.648314 2.163227 0.424548 NaN NaN NaN  12.272135 3.505717 2.230514 12.850467 1.821504 0.370004 NaN NaN NaN  13.259009 3.538224 2.028812 16.963385 4.038293 0.370000 NaN NaN NaN  14.539413 4.582944 2.403151 15.351799 7.586915 1.390098 NaN NaN NaN  13.097010 5.606178 2.464182 14.465376 9.098639 0.307395 NaN NaN NaN  13.502453 7.364466 1.833661 9.313451 8.438957 0.770567 NaN NaN NaN  11.133813 6.909209 1.961325 9.467565 7.278343 0.410743 NaN NaN NaN  10.687352 5.858798 2.237992 12.948866 5.445332 1.558740
213  8.965924 2.512034 0.421359 NaN NaN NaN  10.725412 3.832374 2.011656 12.639698 2.132006 0.399238 NaN NaN NaN  12.252888 3.481126 2.235328 12.885358 1.756564 0.367778 NaN NaN NaN  13.271138 3.499335 2.019498 17.044436 4.057326 0.416336 NaN NaN NaN  14.493019 4.578522 2.408328 15.171620 7.562809 1.319033 NaN NaN NaN  13.022634 5.662962 2.449589 14.481973 9.127102 0.353260 NaN NaN NaN  13.497964 7.409841 1.807747 9.392360 8.483732 0.615646 NaN NaN NaN  11.091187 6.925734 1.878234 9.468521 7.275911 0.467007 NaN NaN NaN  10.702060 5.825397 2.263535 12.916271 5.365575 1.624103
214  8.976741 2.510832 0.413522 NaN NaN NaN  10.692456 3.855188 2.032421 12.618673 2.133976 0.405197 NaN NaN NaN  12.234183 3.483268 2.225118 12.838707 1.753776 0.376760 NaN NaN NaN  13.233957 3.453616 2.076468 17.051371 4.021969 0.381844 NaN NaN NaN  14.473192 4.562672 2.370301 15.026147 7.592741 1.251571 NaN NaN NaN  13.028758 5.614402 2.422890 14.448449 9.093099 0.303984 NaN NaN NaN  13.433734 7.361331 1.752986 9.410008 8.599055 0.471518 NaN NaN NaN  11.024640 6.879717 1.695863 9.441520 7.257278 0.473295 NaN NaN NaN  10.674921 5.828792 2.266078 12.866330 5.388775 1.551044
215  8.972192 2.509416 0.432150 NaN NaN NaN  10.676753 3.841637 2.054965 12.641176 2.106097 0.428305 NaN NaN NaN  12.194521 3.441918 2.248215 12.873297 1.757801 0.381068 NaN NaN NaN  13.224041 3.452482 2.052541 17.032473 4.065084 0.357301 NaN NaN NaN  14.460083 4.577011 2.365308 14.887273 7.567526 1.197857 NaN NaN NaN  12.981334 5.616638 2.445060 14.454051 9.119111 0.369134 NaN NaN NaN  13.432232 7.390206 1.785292 9.421356 8.569722 0.444375 NaN NaN NaN  10.993261 6.957525 1.759350 9.417844 7.293805 0.458975 NaN NaN NaN  10.616592 5.793001 2.253288 12.881341 5.373196 1.596486
216  8.953857 2.497976 0.434757 NaN NaN NaN  10.615458 3.791416 2.052232 12.646888 2.147735 0.386436 NaN NaN NaN  12.141255 3.465049 2.200161 12.841778 1.764931 0.395573 NaN NaN NaN  13.256717 3.477543 2.096471 17.027294 4.075100 0.382715 NaN NaN NaN  14.431849 4.542600 2.372578 14.782104 7.574104 1.128131 NaN NaN NaN  12.889066 5.603926 2.428095 14.512199 9.082970 0.331567 NaN NaN NaN  13.413208 7.360590 1.759453 9.444452 8.592994 0.436964 NaN NaN NaN  10.966618 6.912928 1.725265 9.426772 7.301213 0.473841 NaN NaN NaN  10.638261 5.750818 2.244273 12.819995 5.369516 1.570071
217  8.951391 2.510788 0.404866 NaN NaN NaN  10.588976 3.824981 2.062642 12.412573 2.149034 0.312185 NaN NaN NaN  12.143536 3.522396 2.199264 12.869231 1.760783 0.379698 NaN NaN NaN  13.148679 3.514322 2.042767 17.045698 4.039889 0.386613 NaN NaN NaN  14.436645 4.511980 2.373775 14.659445 7.552981 1.052234 NaN NaN NaN  12.889156 5.574276 2.482250 14.444861 9.116062 0.330181 NaN NaN NaN  13.416410 7.409944 1.768608 9.436604 8.581935 0.436356 NaN NaN NaN  10.946414 6.912729 1.714747 9.428880 7.273445 0.493459 NaN NaN NaN  10.613321 5.770761 2.300046 12.814596 5.392862 1.594447
218  8.958438 2.512722 0.405538 NaN NaN NaN  10.581847 3.861190 2.076358 12.326906 2.142638 0.384183 NaN NaN NaN  12.073444 3.535707 2.264443 12.836629 1.772212 0.376847 NaN NaN NaN  13.098495 3.566999 2.046115 17.051954 4.051391 0.335361 NaN NaN NaN  14.389728 4.566992 2.359823 14.532266 7.534356 0.953456 NaN NaN NaN  12.903404 5.598229 2.459971 14.486037 9.112796 0.342607 NaN NaN NaN  13.382037 7.403793 1.720690 9.433578 8.594609 0.417528 NaN NaN NaN  10.952051 6.913164 1.737473 9.414456 7.279369 0.486837 NaN NaN NaN  10.596354 5.761961 2.296453 12.719791 5.415473 1.567950
219  8.963886 2.524957 0.445007 NaN NaN NaN  10.533035 3.864972 2.126184 12.171804 1.995813 0.582964 NaN NaN NaN  12.024229 3.623949 2.324915 12.862632 1.713304 0.395121 NaN NaN NaN  13.071636 3.516588 2.016970 17.065954 4.060929 0.362234 NaN NaN NaN  14.389839 4.520122 2.343471 14.341037 7.498682 0.889501 NaN NaN NaN  12.800442 5.617983 2.420861 14.520702 9.130766 0.342034 NaN NaN NaN  13.353436 7.359759 1.693070 9.444038 8.616417 0.427125 NaN NaN NaN  10.891180 6.910753 1.792257 9.400061 7.266407 0.475534 NaN NaN NaN  10.536157 5.761104 2.276797 12.712790 5.384120 1.562932
220  8.967388 2.512282 0.420404 NaN NaN NaN  10.546633 3.897558 2.092203 11.974670 2.016669 0.682280 NaN NaN NaN  11.983677 3.697094 2.383480 12.869239 1.775291 0.389953 NaN NaN NaN  12.985898 3.577341 2.010716 17.032095 4.060754 0.358022 NaN NaN NaN  14.368124 4.557469 2.336900 14.202836 7.447980 0.858943 NaN NaN NaN  12.749938 5.648416 2.393714 14.464823 9.127967 0.342719 NaN NaN NaN  13.329491 7.385342 1.691300 9.376830 8.648246 0.424474 NaN NaN NaN  10.879330 6.924209 1.758634 9.409272 7.233027 0.405704 NaN NaN NaN  10.573009 5.753115 2.280018 12.649274 5.390481 1.570094
221  8.940071 2.536488 0.413824 NaN NaN NaN  10.507995 3.890557 2.092461 11.803207 1.962608 0.941339 NaN NaN NaN  11.952490 3.834700 2.414754 12.840139 1.754013 0.396769 NaN NaN NaN  12.988648 3.574320 2.034782 17.080591 4.050010 0.367136 NaN NaN NaN  14.357004 4.559937 2.289336 14.266384 7.321088 0.824839 NaN NaN NaN  12.792066 5.639384 2.393716 14.532610 9.084931 0.324581 NaN NaN NaN  13.267466 7.393025 1.675691 9.461727 8.613573 0.389844 NaN NaN NaN  10.843361 6.935334 1.779056 9.339573 7.243633 0.399459 NaN NaN NaN  10.633861 5.751229 2.374622 12.593972 5.425012 1.536101
222  8.951834 2.494526 0.404291 NaN NaN NaN  10.474200 3.890249 2.160776 11.663055 1.901693 1.107908 NaN NaN NaN  11.810916 3.896357 2.483167 12.845115 1.782554 0.393778 NaN NaN NaN  12.988482 3.558536 2.047628 16.990427 4.003080 0.349700 NaN NaN NaN  14.328726 4.550538 2.270878 14.227551 7.295660 0.768376 NaN NaN NaN  12.783913 5.648224 2.463662 14.476136 9.098716 0.356158 NaN NaN NaN  13.248266 7.366594 1.667729 9.454170 8.616330 0.434958 NaN NaN NaN  10.805808 6.894186 1.784697 9.171402 7.144588 0.516523 NaN NaN NaN  10.655599 5.696611 2.322649 12.553712 5.385661 1.558049
223  8.982761 2.498266 0.418616 NaN NaN NaN  10.454528 3.880454 2.171000 11.444967 1.822831 1.397184 NaN NaN NaN  11.825827 3.919620 2.494635 12.852644 1.758185 0.391969 NaN NaN NaN  12.918416 3.572409 2.039345 17.017073 4.026209 0.390973 NaN NaN NaN  14.331206 4.530511 2.271532 14.065043 7.323286 0.625763 NaN NaN NaN  12.802155 5.728783 2.438103 14.491425 9.196342 0.388510 NaN NaN NaN  13.209732 7.360372 1.647519 9.480771 8.621117 0.441699 NaN NaN NaN  10.810435 6.879531 1.821519 9.027162 7.109214 0.641137 NaN NaN NaN  10.675496 5.604329 2.421642 12.500692 5.374469 1.546358
224  8.955920 2.505524 0.411685 NaN NaN NaN  10.447077 3.916919 2.147532 11.260211 1.834978 1.613177 NaN NaN NaN  11.808834 4.014573 2.523188 12.848799 1.779679 0.366613 NaN NaN NaN  12.951365 3.540648 2.032969 17.048895 4.016886 0.371563 NaN NaN NaN  14.290982 4.535631 2.250032 13.946990 7.279409 0.440832 NaN NaN NaN  12.763017 5.781025 2.420837 14.514094 9.162870 0.430122 NaN NaN NaN  13.212084 7.370090 1.640334 9.425524 8.578879 0.367501 NaN NaN NaN  10.753005 6.925143 1.844162 8.948237 6.997501 0.778543 NaN NaN NaN  10.704152 5.605751 2.425961 12.486548 5.383105 1.571519
225  8.951808 2.519575 0.402744 NaN NaN NaN  10.413346 3.899626 2.141085 11.086667 1.858213 1.823743 NaN NaN NaN  11.776384 4.026514 2.527459 12.862988 1.770775 0.390749 NaN NaN NaN  12.931292 3.510649 2.000541 17.023401 4.038980 0.396836 NaN NaN NaN  14.270839 4.567269 2.271771 13.856285 7.274837 0.366062 NaN NaN NaN  12.697303 5.816189 2.403206 14.484523 9.168944 0.442515 NaN NaN NaN  13.214887 7.393830 1.669713 9.420852 8.651568 0.391428 NaN NaN NaN  10.712439 6.889664 1.841566 8.778592 6.959482 0.959429 NaN NaN NaN  10.721338 5.563185 2.451588 12.455838 5.390469 1.521919
