# Supplementary material for: Kinematics of male Eupalaestrus weijenberghi (Araneae, Theraphosidae) locomotion on different substrates and inclines
Source: PeerJ. 2019 Sep 26;7:e7748. doi: 10.7717/peerj.7748 (PMC6766366; doi:10.7717/peerj.7748)
Supplement: Supplemental Information 1 [file peerj-07-7748-s001.zip › Silva-Pereyra et al 2019 - Supplementary document - Kinematic data/624v0.txt]

1  12.701889 4.164163 1.829850 14.165476 4.647438 1.951187 15.424767 5.144777 2.139839 16.837343 4.025139 0.502509 16.719563 4.326043 1.584906 17.017862 5.005580 2.259776 17.300457 3.160853 0.496390 17.685061 3.793637 1.558921 17.925137 4.616897 2.096552 23.107046 5.162017 0.419711 21.387062 5.186370 1.462858 19.948067 5.372887 1.797342 20.815817 7.897203 1.282789 19.321640 7.055051 2.492393 17.967054 6.467678 2.303374 19.905148 9.298948 0.353629 19.136131 8.712736 1.311035 18.524290 7.968050 1.806343 14.178470 8.929946 0.376463 15.110894 8.256357 1.215428 15.923059 7.751349 1.781572 15.216819 7.539865 0.458168 15.458246 7.110861 1.581868 16.323978 6.593443 2.376696 17.749653 6.224523 1.389012
2  12.632262 4.049391 1.761260 14.067521 4.587376 1.878566 15.343644 5.082840 2.151785 16.764503 4.105501 0.330118 16.640110 4.348068 1.581118 16.964310 5.007936 2.303290 17.344913 3.299236 0.411957 17.666147 3.781690 1.559608 17.879911 4.659631 2.121091 23.132156 5.160406 0.417772 21.397076 5.228524 1.439976 19.915428 5.359459 1.785165 20.653532 7.938650 1.267682 19.238510 7.112177 2.467917 17.921801 6.482072 2.307432 19.900593 9.298507 0.368321 19.130255 8.653384 1.378331 18.528126 7.937304 1.793565 14.162261 8.950048 0.417732 15.086233 8.274903 1.214069 15.903562 7.738348 1.801377 15.308282 7.540731 0.464336 15.435620 7.245371 1.482414 16.280861 6.588300 2.375841 17.668217 6.186194 1.391928
3  12.607032 3.953687 1.625313 14.060740 4.434036 1.847256 15.315207 5.012054 2.071476 16.763800 4.089835 0.419801 16.648310 4.322965 1.541486 16.904432 4.995975 2.302956 17.334864 3.249833 0.463008 17.651062 3.775927 1.576230 17.803078 4.633786 2.117333 23.112762 5.192565 0.386917 21.350306 5.254044 1.382522 19.876448 5.356762 1.777657 20.386576 7.910331 1.240724 19.140778 7.098147 2.422131 17.845919 6.448267 2.329567 19.867653 9.247515 0.358723 19.127476 8.659385 1.347277 18.471972 7.949856 1.787011 14.154210 8.991630 0.434179 15.089878 8.279336 1.219269 15.821223 7.720474 1.812638 15.239709 7.496564 0.488185 15.411509 7.088267 1.577632 16.221443 6.507780 2.408677 17.634912 6.174305 1.429174
4  12.696475 3.698070 1.350439 13.987535 4.317957 1.748054 15.227086 4.890934 2.053713 16.734921 4.069450 0.432081 16.601641 4.259685 1.585376 16.826195 4.993618 2.306413 17.329056 3.231456 0.468768 17.653513 3.774595 1.617253 17.770641 4.669883 2.144183 23.104774 5.192794 0.433606 21.291443 5.231424 1.355127 19.811697 5.383410 1.738428 20.065250 7.909768 0.796406 19.086060 7.185354 2.271560 17.814383 6.493447 2.278309 19.728937 9.268131 0.368268 19.069345 8.656092 1.342787 18.419043 7.928352 1.776098 14.152325 8.947628 0.446458 14.932835 8.238925 1.242530 15.815617 7.678222 1.903165 15.214511 7.493589 0.424198 15.383422 7.011483 1.623833 16.138433 6.458734 2.406711 17.570072 6.205567 1.422791
5  12.687586 3.557272 0.940884 13.968975 4.200787 1.499838 15.091204 4.810957 1.915292 16.791010 3.973961 0.591154 16.494316 4.234630 1.583212 16.677914 4.957367 2.307436 17.347340 3.263564 0.444799 17.602272 3.816248 1.590964 17.710587 4.729498 2.111300 22.976320 5.137854 0.499797 21.137142 5.200460 1.304871 19.680452 5.346950 1.705251 19.834955 7.770825 0.455163 19.017225 7.242884 2.067279 17.809103 6.587796 2.237572 19.660431 9.285999 0.492196 19.044958 8.617376 1.312831 18.346123 7.904564 1.710345 14.160303 8.984547 0.446901 14.959898 8.264581 1.269767 15.727404 7.659544 1.903394 15.140996 7.517976 0.393862 15.187113 6.951688 1.626002 16.073151 6.397150 2.397574 17.449768 6.197564 1.400724
6  12.798425 3.482365 0.522251 13.920951 4.076755 1.283332 14.956712 4.736838 1.800540 16.729860 3.993648 0.628470 16.426493 4.221725 1.569838 16.608810 4.993499 2.298176 17.319920 3.265321 0.464444 17.521746 3.845784 1.591136 17.588020 4.783184 2.093922 22.871351 5.168263 0.520411 21.014139 5.221789 1.314945 19.531374 5.348594 1.721629 19.786686 7.773131 0.410533 18.947609 7.298387 1.983740 17.682440 6.613703 2.247229 19.630274 9.318873 0.507726 18.960812 8.670351 1.239796 18.229063 7.927214 1.667548 14.129697 8.908752 0.464417 14.935188 8.234864 1.279198 15.649044 7.608129 1.953789 14.959914 7.476983 0.500602 15.031994 6.851356 1.664861 16.016428 6.339474 2.384051 17.317503 6.183881 1.371044
7  12.766764 3.438690 0.431557 13.829923 4.084146 1.214914 14.874110 4.666879 1.799395 16.534126 3.790508 0.740892 16.304352 4.219821 1.564133 16.482407 5.064462 2.293264 17.307827 3.236655 0.430045 17.440180 3.879267 1.547033 17.473347 4.840165 2.072981 22.683260 5.320288 0.498057 20.811207 5.267931 1.308174 19.378002 5.379105 1.751353 19.775299 7.797686 0.399910 18.868858 7.269805 1.988176 17.636356 6.639177 2.255977 19.600554 9.317936 0.524486 18.944653 8.670820 1.245261 18.174494 7.942240 1.642833 14.140432 8.957962 0.455152 14.861008 8.262815 1.324308 15.563257 7.575745 1.973043 14.583735 7.371840 0.522426 14.890146 6.799169 1.714142 15.945334 6.268624 2.361907 17.196644 6.198648 1.337565
8  12.783259 3.434226 0.462684 13.813283 4.078933 1.273398 14.780578 4.673129 1.896726 16.122498 3.706577 0.741071 16.035170 4.313948 1.697126 16.388359 5.117307 2.340748 17.315550 3.246840 0.512406 17.418417 3.934559 1.531906 17.378248 4.827185 2.065080 22.498482 5.409530 0.540352 20.611565 5.308314 1.373672 19.202030 5.413313 1.825766 19.776562 7.765306 0.459838 18.879486 7.334049 1.970132 17.568407 6.652183 2.260388 19.608994 9.291677 0.555739 18.891119 8.644119 1.206071 18.105434 7.941374 1.595342 14.131382 8.933332 0.487174 14.812487 8.225657 1.364465 15.519522 7.578394 2.021513 14.214038 7.178536 0.891880 14.721662 6.597007 1.933849 15.911950 6.174305 2.440536 17.073980 6.225042 1.346668
9  12.792815 3.435961 0.512255 13.716265 4.004210 1.295016 14.727245 4.662485 1.922562 15.709864 3.578790 0.950231 15.826361 4.354092 1.888790 16.326176 5.211455 2.359936 17.333002 3.235729 0.470267 17.355444 3.900461 1.531607 17.266140 4.815184 2.086225 22.296539 5.387818 0.562917 20.395460 5.270718 1.429919 19.001875 5.407417 1.885663 19.768064 7.770460 0.397939 18.795345 7.263318 1.942036 17.546955 6.691586 2.246283 19.603924 9.281000 0.567314 18.829872 8.600702 1.141191 18.017225 7.925237 1.539770 14.139218 8.924942 0.486460 14.729786 8.218634 1.326406 15.448417 7.562981 2.028629 13.684283 6.995820 1.271108 14.655233 6.437721 2.150259 15.908863 6.117260 2.465750 17.005983 6.159522 1.338212
10  12.798976 3.403302 0.503291 13.696130 4.045823 1.331899 14.682204 4.644847 1.989725 15.390744 3.434316 1.234634 15.637991 4.359221 2.047404 16.272331 5.247176 2.420321 17.254433 3.230339 0.410632 17.326746 3.882327 1.570061 17.193005 4.765295 2.100327 22.046232 5.247189 0.683699 20.249464 5.186226 1.568654 18.783854 5.358355 1.982804 19.770370 7.742945 0.435356 18.803030 7.281594 1.932285 17.537804 6.686984 2.278976 19.530203 9.270283 0.514165 18.756449 8.611869 1.171881 17.963211 7.850329 1.560451 14.121854 8.917149 0.465132 14.699202 8.200256 1.378089 15.404024 7.561783 2.070970 13.324439 6.740279 1.570836 14.530546 6.354780 2.272525 15.852702 6.033361 2.522583 16.908066 6.178665 1.370331
11  12.782770 3.424904 0.494573 13.671624 3.987822 1.344771 14.627463 4.580751 2.041360 14.985522 3.496407 1.431959 15.506553 4.431531 2.176128 16.217321 5.250546 2.452027 17.221302 3.233392 0.425889 17.283997 3.853763 1.541582 17.147360 4.747847 2.113264 21.870520 5.222824 0.793484 20.071247 5.135013 1.665529 18.595821 5.344644 2.063706 19.792604 7.795789 0.412002 18.819698 7.304028 1.926339 17.496908 6.711339 2.268658 19.492235 9.195566 0.521941 18.620667 8.543237 1.188206 17.859529 7.845372 1.596247 14.157715 8.927504 0.455459 14.659332 8.205989 1.355902 15.345119 7.521270 2.078231 12.998104 6.531823 1.932479 14.414527 6.212420 2.400082 15.748886 6.007137 2.578122 16.834726 6.062766 1.383662
12  12.798976 3.403302 0.503291 13.655622 4.015476 1.351223 14.586684 4.587843 2.082646 14.594952 3.415277 1.772733 15.353138 4.398117 2.332568 16.148050 5.208271 2.501711 17.238548 3.224621 0.420304 17.254242 3.830251 1.574201 17.045774 4.750600 2.109386 21.692183 5.201857 0.900442 19.828510 5.163188 1.768509 18.388962 5.342932 2.132708 19.797152 7.819040 0.433113 18.801023 7.288766 1.945538 17.506987 6.702821 2.308209 19.487383 9.093338 0.423244 18.496704 8.431811 1.211782 17.740812 7.759725 1.644835 14.120896 8.934042 0.448596 14.625492 8.165097 1.379546 15.254452 7.520522 2.088416 12.749176 6.305377 2.234910 14.221653 6.083321 2.556053 15.595171 5.943250 2.646532 16.732870 6.058346 1.373296
13  12.761595 3.428024 0.477818 13.619597 3.963124 1.355435 14.554255 4.558030 2.101889 14.304977 3.320163 2.038776 15.200953 4.323967 2.425764 16.040649 5.153002 2.505447 17.338430 3.196683 0.459679 17.232552 3.820246 1.590708 16.991550 4.688347 2.131532 21.478149 5.122724 0.980502 19.618862 5.109142 1.874299 18.173306 5.314815 2.197169 19.784092 7.835592 0.370485 18.792246 7.295957 1.920234 17.494967 6.703292 2.275896 19.291758 9.036529 0.412241 18.330528 8.413925 1.251233 17.576731 7.716531 1.697734 14.146011 8.925438 0.449715 14.594909 8.185626 1.393691 15.190142 7.459761 2.097465 12.600645 6.181733 2.449574 14.082489 5.990021 2.634395 15.440058 5.944371 2.632140 16.643351 6.069038 1.361696
14  12.746357 3.474589 0.508657 13.560004 3.956399 1.385010 14.495894 4.527766 2.155704 14.095684 3.276102 2.293627 15.077197 4.300368 2.494988 15.871641 5.130872 2.549278 17.265846 3.224299 0.482383 17.218601 3.820004 1.610581 16.915991 4.685701 2.122313 21.236635 5.068288 1.056641 19.412268 5.148140 1.919939 17.964195 5.322479 2.247990 19.798376 7.829268 0.417567 18.760941 7.287953 1.932057 17.442247 6.712713 2.300134 19.077263 8.963103 0.410740 18.067907 8.341360 1.291386 17.399946 7.650466 1.781120 14.135182 8.945446 0.410118 14.575841 8.148941 1.405282 15.119288 7.430865 2.115001 12.394462 6.076316 2.586920 13.894384 5.969261 2.674454 15.253038 5.928014 2.670300 16.528168 5.999534 1.383381
15  12.743601 3.427191 0.503717 13.541456 3.983059 1.393343 14.413024 4.505884 2.226384 13.946973 3.250981 2.371999 14.951392 4.262649 2.539154 15.820064 5.039651 2.527958 17.272425 3.245671 0.462180 17.138016 3.778598 1.591003 16.803120 4.655084 2.099336 20.980877 5.036651 1.136201 19.248873 5.122718 1.996977 17.782755 5.311821 2.273275 19.802826 7.870145 0.367287 18.739780 7.314250 1.931966 17.428881 6.723407 2.273903 18.800087 8.938201 0.435751 17.820995 8.262646 1.370389 17.200428 7.576612 1.849747 14.096855 8.949929 0.439323 14.479281 8.114275 1.413987 15.048461 7.415442 2.122402 12.187358 6.003415 2.726492 13.738179 5.939406 2.737903 15.061497 5.884299 2.671455 16.428848 5.940789 1.369363
16  12.732427 3.431150 0.517023 13.503290 3.960312 1.421136 14.368387 4.537434 2.230813 13.775729 3.262572 2.517493 14.804857 4.225410 2.604653 15.733736 4.992723 2.559269 17.256203 3.249808 0.487467 17.086714 3.787278 1.613184 16.734961 4.619970 2.106728 20.786169 5.041050 1.109096 18.988571 5.090457 2.095936 17.545288 5.311589 2.315825 19.752792 7.822999 0.445306 18.712801 7.309626 1.921228 17.418278 6.717951 2.284066 18.440050 9.008810 0.595271 17.539949 8.250783 1.557714 16.961641 7.492854 1.966251 14.102227 8.913427 0.440954 14.492595 8.128942 1.414330 14.998227 7.386969 2.170410 12.016543 5.962862 2.813433 13.555264 5.920706 2.770720 14.861694 5.890057 2.695867 16.391624 5.894714 1.347282
17  12.761090 3.416930 0.482292 13.453856 3.942122 1.463466 14.317838 4.514435 2.274527 13.614373 3.200584 2.554670 14.686388 4.139744 2.616993 15.609328 4.910770 2.572601 17.274120 3.176460 0.565025 17.025106 3.748264 1.597785 16.620590 4.595468 2.099236 20.567705 4.919962 1.203192 18.707466 5.046308 2.161912 17.282660 5.301810 2.328401 19.773994 7.831435 0.409058 18.673855 7.343784 1.883875 17.404461 6.720048 2.251493 18.058395 9.066190 0.847741 17.201130 8.200480 1.688031 16.701265 7.334900 2.088626 14.080124 8.948540 0.385551 14.430634 8.103808 1.392130 14.875335 7.344006 2.173273 11.798841 5.912588 2.841115 13.302203 5.855982 2.782296 14.668272 5.852577 2.686927 16.198301 5.930501 1.457259
18  12.755520 3.398931 0.505638 13.409622 3.953036 1.504001 14.288909 4.498076 2.269919 13.499921 3.162961 2.575265 14.525732 4.067717 2.626135 15.453743 4.820519 2.606434 17.274120 3.176460 0.565025 16.978695 3.693623 1.624354 16.544052 4.531512 2.104340 20.357615 4.858121 1.300370 18.531874 5.045503 2.226127 17.025331 5.301060 2.363677 19.773468 7.806717 0.441936 18.705740 7.298033 1.893502 17.345823 6.724026 2.257031 17.654770 9.151511 1.100508 16.949120 8.241164 1.841774 16.447033 7.158391 2.182572 14.059839 8.951875 0.408024 14.366632 8.126219 1.348584 14.796699 7.308275 2.162611 11.606312 5.876573 2.819947 13.121389 5.847946 2.773564 14.467988 5.821960 2.677354 16.121300 5.908586 1.455998
19  12.731482 3.439225 0.478211 13.406083 3.905469 1.495932 14.246007 4.505936 2.314253 13.336555 3.029466 2.588107 14.423551 3.960780 2.630696 15.343356 4.705452 2.588441 17.253942 3.144074 0.537589 16.946341 3.671045 1.578292 16.498322 4.484796 2.107826 20.087996 4.781557 1.416399 18.317745 4.995787 2.348533 16.793365 5.312807 2.358340 19.795450 7.848815 0.428467 18.697470 7.290238 1.897630 17.390665 6.727287 2.219105 17.212318 9.225296 1.358468 16.568567 8.021933 2.047962 16.193769 6.947907 2.267673 14.004936 8.884311 0.475686 14.325331 8.125063 1.362079 14.736222 7.297774 2.136192 11.397620 5.839590 2.775123 12.910444 5.794567 2.723984 14.257676 5.815604 2.638726 16.049883 5.774280 1.438631
20  12.777557 3.421203 0.469726 13.377890 3.910471 1.529564 14.195680 4.482981 2.357810 13.237885 2.976051 2.567756 14.308929 3.873935 2.633677 15.197620 4.606358 2.616775 17.214846 3.150446 0.485159 16.932446 3.646605 1.614630 16.423767 4.418256 2.141739 19.927036 4.721779 1.525112 18.132196 4.937686 2.413375 16.596592 5.298037 2.376735 19.776405 7.800957 0.445626 18.664103 7.317634 1.870856 17.360973 6.721396 2.238836 16.719744 9.067906 1.432121 16.300333 7.870276 2.132296 16.013853 6.778118 2.298389 14.057565 8.924589 0.411269 14.298604 8.066101 1.425622 14.704452 7.301992 2.163202 11.229619 5.831028 2.696280 12.735020 5.779768 2.698518 14.082100 5.784634 2.637708 15.938494 5.728887 1.458639
21  12.760465 3.444182 0.464818 13.332129 3.889187 1.521896 14.155664 4.427339 2.367419 13.086869 2.846792 2.550426 14.159180 3.777982 2.606691 15.079885 4.485348 2.612033 17.239489 3.139998 0.557322 16.872097 3.585565 1.654055 16.400766 4.358211 2.124694 19.653151 4.597737 1.535159 17.952284 4.969593 2.385585 16.432234 5.298094 2.367176 19.784245 7.791030 0.442238 18.664442 7.292186 1.856427 17.353689 6.686575 2.214385 16.341421 8.938830 1.341817 16.116032 7.706014 2.128949 15.880559 6.636872 2.304042 14.070365 8.947504 0.408093 14.242641 8.059718 1.387643 14.612323 7.250034 2.166059 11.069378 5.822847 2.605099 12.573249 5.750983 2.623757 13.918989 5.734102 2.590023 15.895986 5.691502 1.460538
22  12.756767 3.430292 0.458772 13.332758 3.885086 1.531049 14.132560 4.423069 2.361882 12.985934 2.769231 2.555573 14.059026 3.645155 2.610600 14.972620 4.401171 2.624624 17.214346 3.170574 0.544226 16.864412 3.513533 1.683247 16.339724 4.286492 2.150531 19.509439 4.501242 1.504370 17.791437 4.902854 2.410931 16.325529 5.267990 2.395717 19.759802 7.798425 0.460318 18.630730 7.286599 1.860954 17.300673 6.696568 2.183858 16.001255 8.816631 1.177016 15.878495 7.753806 2.074166 15.761227 6.655013 2.283054 14.057565 8.924589 0.411269 14.270912 8.033754 1.395992 14.555972 7.252580 2.178315 10.905317 5.826151 2.535682 12.401497 5.777205 2.551963 13.764543 5.744642 2.561583 15.784521 5.646536 1.480932
23  12.740752 3.420619 0.452048 13.292054 3.858603 1.560445 14.084986 4.414322 2.396754 12.881336 2.659563 2.552664 13.930644 3.593595 2.609078 14.838657 4.316799 2.604621 17.192228 3.163140 0.506043 16.849482 3.473693 1.647675 16.293623 4.220527 2.125577 19.314606 4.384300 1.456983 17.665421 4.842383 2.434567 16.218317 5.266854 2.390455 19.818481 7.765109 0.464774 18.598392 7.306509 1.826629 17.286331 6.695148 2.145121 15.694750 8.720806 0.884963 15.699750 7.731741 1.950948 15.678474 6.678143 2.279652 14.074828 8.934299 0.363051 14.206083 8.016512 1.372245 14.505556 7.252799 2.168776 10.755981 5.831433 2.439612 12.296561 5.758029 2.497478 13.597520 5.742348 2.534194 15.741956 5.609289 1.482998
24  12.732108 3.406743 0.479826 13.272796 3.819525 1.556464 14.021070 4.402827 2.446409 12.705944 2.566352 2.518915 13.820551 3.498289 2.615486 14.727031 4.211648 2.583678 17.228085 3.126367 0.530110 16.809952 3.430332 1.727036 16.225302 4.210905 2.158585 19.075514 4.293521 1.387737 17.567114 4.789448 2.410584 16.114346 5.236966 2.401599 19.787405 7.781005 0.461459 18.571852 7.269907 1.841472 17.272242 6.695251 2.152971 15.430448 8.615568 0.646856 15.520506 7.757802 1.815215 15.598548 6.739732 2.245436 14.074593 8.942366 0.427630 14.187617 7.999374 1.422524 14.497429 7.215402 2.137197 10.651608 5.859692 2.388819 12.119038 5.775735 2.445932 13.487487 5.703043 2.513999 15.696230 5.550995 1.486447
25  12.714089 3.409964 0.488131 13.232774 3.801762 1.539816 13.988573 4.374578 2.453446 12.598815 2.477739 2.479401 13.678123 3.420686 2.559730 14.595407 4.136023 2.550072 17.209232 3.149325 0.520248 16.804115 3.409075 1.692085 16.209747 4.147738 2.103049 18.834476 4.223819 1.274535 17.456690 4.767461 2.412652 15.993460 5.230412 2.386204 19.825624 7.769657 0.422524 18.554798 7.268173 1.827127 17.243769 6.693923 2.122098 15.246020 8.497119 0.440082 15.390694 7.760833 1.733216 15.513745 6.804067 2.180677 14.073657 8.921872 0.360173 14.148434 7.973370 1.421289 14.385419 7.199644 2.138593 10.489529 5.863545 2.325919 11.972960 5.797406 2.402464 13.325983 5.720647 2.485119 15.644314 5.505367 1.505125
26  12.739222 3.402801 0.454173 13.219715 3.773345 1.555607 13.907838 4.366190 2.476093 12.495885 2.379887 2.485101 13.573865 3.292057 2.537728 14.477958 4.034350 2.561005 17.209232 3.149325 0.520248 16.783777 3.418499 1.684296 16.167870 4.079029 2.162263 18.626732 4.163614 1.208356 17.362427 4.689772 2.389207 15.955019 5.219241 2.364106 19.767157 7.797052 0.464354 18.532450 7.276205 1.802155 17.217201 6.687234 2.090091 15.161241 8.487838 0.363194 15.296019 7.783094 1.608205 15.440672 6.828128 2.164820 14.083363 8.908645 0.398870 14.128429 8.008034 1.394722 14.349953 7.199989 2.123496 10.377217 5.865085 2.363439 11.872495 5.781381 2.407416 13.195381 5.701540 2.479964 15.518966 5.479721 1.507237
27  12.730366 3.385504 0.435468 13.157248 3.790742 1.571005 13.868636 4.368304 2.500661 12.387909 2.269939 2.425152 13.456876 3.196386 2.502483 14.348643 3.931115 2.546093 17.224365 3.144661 0.538790 16.755854 3.346335 1.688682 16.128780 4.022937 2.134483 18.380949 4.074926 1.029392 17.249491 4.562858 2.378977 15.848255 5.178236 2.381982 19.778013 7.801731 0.413344 18.492096 7.267530 1.781257 17.168777 6.665648 2.068746 15.128999 8.430135 0.385710 15.292708 7.747799 1.556674 15.381284 6.834116 2.139227 14.065786 8.917517 0.333378 14.071249 7.983693 1.414842 14.300037 7.162835 2.107349 10.217057 5.845661 2.301078 11.720772 5.774687 2.369015 13.098974 5.697440 2.451782 15.490886 5.440323 1.512259
28  12.735510 3.389427 0.480854 13.144100 3.804968 1.627755 13.846275 4.346928 2.531070 12.305152 2.157187 2.382571 13.330937 3.088044 2.476539 14.239416 3.858475 2.512766 17.263561 3.199508 0.460172 16.746126 3.352796 1.679254 16.093412 3.997944 2.156922 18.138344 4.055512 0.907530 17.208693 4.525665 2.350441 15.829022 5.126140 2.375383 19.763908 7.787666 0.462870 18.445086 7.278004 1.787840 17.122509 6.669107 2.039278 15.117087 8.435141 0.397540 15.249731 7.719543 1.577681 15.334095 6.812652 2.178725 14.093147 8.910443 0.377620 14.038756 8.006897 1.402702 14.203978 7.179729 2.113224 10.094523 5.838979 2.294813 11.654374 5.788368 2.352367 13.004711 5.689213 2.446033 15.434021 5.400926 1.529006
29  12.742288 3.424036 0.443224 13.094544 3.773691 1.615824 13.795324 4.321821 2.501957 12.189816 2.060481 2.293129 13.249317 3.007746 2.379378 14.135250 3.749097 2.450203 17.240858 3.187752 0.417190 16.730076 3.325347 1.659306 16.037563 3.984952 2.146050 17.898457 4.021278 0.754293 17.136929 4.473293 2.285204 15.716514 5.083268 2.401594 19.804932 7.805557 0.441453 18.385157 7.245321 1.725061 17.081173 6.653971 2.008902 15.083466 8.413340 0.363248 15.208569 7.710948 1.551376 15.300689 6.804735 2.197934 14.084637 8.930926 0.353094 14.028573 7.978781 1.386562 14.178627 7.154842 2.104937 10.054873 5.829373 2.318467 11.577200 5.762538 2.352614 12.917500 5.673751 2.441473 15.353479 5.356469 1.538825
30  12.708928 3.406084 0.442717 13.057351 3.779942 1.633883 13.770191 4.317174 2.546932 12.139973 1.960550 2.194522 13.161450 2.895056 2.323490 14.039591 3.675809 2.415118 17.265656 3.174881 0.445661 16.713432 3.361188 1.661019 16.013763 3.957701 2.142579 17.658009 4.042345 0.608531 17.115019 4.456295 2.179648 15.743852 5.047137 2.412862 19.777143 7.812740 0.501694 18.369734 7.231706 1.727760 17.038006 6.658660 2.002417 15.091441 8.417576 0.355341 15.192599 7.669174 1.532666 15.254475 6.811956 2.175702 14.069625 8.910990 0.385261 14.023427 7.975183 1.404240 14.125316 7.193318 2.107382 9.919313 5.772548 2.343869 11.469853 5.746809 2.351458 12.813811 5.673674 2.423138 15.304138 5.430325 1.558577
31  12.698789 3.388349 0.441035 13.032860 3.762109 1.588911 13.706647 4.330035 2.530185 12.063279 1.890320 2.103991 13.055653 2.831895 2.202833 13.926522 3.598514 2.368920 17.231924 3.228500 0.418918 16.636312 3.288767 1.631221 15.972198 3.947970 2.129823 17.460123 3.989202 0.474405 17.025312 4.375598 2.112736 15.725403 4.991432 2.402547 19.781912 7.822397 0.475144 18.321117 7.216566 1.694569 16.988314 6.666272 1.978403 15.041915 8.425941 0.358950 15.148688 7.678636 1.535773 15.191449 6.792729 2.173682 14.086992 8.899209 0.373607 13.939036 7.978737 1.394630 14.070273 7.144456 2.121803 9.858732 5.745276 2.370053 11.397693 5.741917 2.345791 12.746421 5.666574 2.408233 15.197878 5.385421 1.549729
32  12.680647 3.406630 0.440698 12.987975 3.754002 1.625120 13.664210 4.337865 2.552135 11.992817 1.784806 1.939255 12.946342 2.727947 2.148559 13.856517 3.518157 2.331351 17.223471 3.213112 0.445559 16.637823 3.288935 1.602396 15.940125 3.930641 2.127486 17.474440 3.984898 0.398737 17.034283 4.401265 2.131984 15.672364 4.984870 2.427536 19.781151 7.799185 0.518787 18.293512 7.225220 1.633246 16.933973 6.671778 1.998863 15.092865 8.445235 0.376222 15.155888 7.683727 1.547202 15.186770 6.814353 2.198755 14.109604 8.891900 0.375617 13.983099 7.988159 1.422002 14.035215 7.172965 2.129405 9.790093 5.713079 2.378529 11.345004 5.711720 2.349173 12.677435 5.633227 2.421986 15.169867 5.344380 1.585599
33  12.709333 3.430184 0.430146 12.985955 3.762176 1.631980 13.596743 4.320822 2.561783 11.913773 1.727479 1.755240 12.917595 2.665759 2.043135 13.770864 3.461911 2.261337 17.237970 3.168125 0.431781 16.602924 3.322102 1.592826 15.927663 3.914078 2.126082 17.479820 3.998855 0.449444 17.000603 4.407561 2.090280 15.619000 4.977308 2.402458 19.753319 7.769451 0.498712 18.239393 7.200376 1.606544 16.901011 6.656260 1.965484 15.074986 8.446177 0.370444 15.116499 7.682442 1.506705 15.117954 6.804733 2.192248 14.040248 8.900934 0.338292 13.904039 7.930401 1.443008 13.969220 7.168376 2.095754 9.740063 5.690658 2.366423 11.245629 5.689523 2.329474 12.599930 5.614855 2.373324 15.121781 5.365619 1.551481
34  12.663844 3.401643 0.448172 12.960195 3.696981 1.617134 13.581175 4.306148 2.566303 11.893797 1.698414 1.569369 12.833257 2.598037 1.877588 13.701578 3.371087 2.224446 17.180338 3.211478 0.416110 16.589592 3.308782 1.636555 15.918264 3.886131 2.114411 17.463634 3.998219 0.425610 16.949394 4.398958 2.091737 15.630505 4.949442 2.452781 19.725521 7.771252 0.525297 18.159443 7.174987 1.625273 16.795767 6.609859 2.020962 15.084947 8.410738 0.375255 15.122149 7.700176 1.523006 15.069205 6.802347 2.178012 14.048810 8.887092 0.390061 13.895846 7.998888 1.383221 13.942925 7.141947 2.110600 9.631658 5.686018 2.288738 11.166099 5.702244 2.280715 12.512180 5.613557 2.385684 15.078931 5.368268 1.593330
35  12.653410 3.384869 0.440960 12.920142 3.682934 1.612202 13.539957 4.300156 2.559445 11.829076 1.693248 1.336165 12.789793 2.534553 1.740138 13.614467 3.309875 2.136932 17.241789 3.222562 0.408578 16.559553 3.460430 1.651697 15.875669 3.867882 2.135740 17.454494 3.986024 0.418872 16.915300 4.343875 2.096810 15.582061 4.933797 2.449301 19.599466 7.649997 0.492045 18.031115 7.086873 1.623902 16.699488 6.568832 2.066268 15.098797 8.433290 0.380170 15.078122 7.698432 1.504769 15.020560 6.801928 2.161468 14.091407 8.923744 0.342088 13.879757 7.970557 1.387140 13.856293 7.197242 2.111178 9.561335 5.694173 2.208285 11.088357 5.690699 2.220556 12.419681 5.613583 2.356265 15.018226 5.373070 1.568029
36  12.637103 3.378094 0.414967 12.941695 3.702339 1.619656 13.482139 4.293262 2.585939 11.817845 1.667411 1.098099 12.762836 2.537643 1.598248 13.566379 3.259406 2.070234 17.194269 3.206439 0.389374 16.578386 3.324747 1.684146 15.871044 3.879788 2.119849 17.452808 3.964324 0.405979 16.903898 4.371378 2.093047 15.545248 4.893301 2.446401 19.521212 7.575391 0.551336 17.926954 7.046425 1.682256 16.545965 6.524303 2.147816 15.071518 8.402677 0.402755 15.061872 7.705390 1.546946 14.979115 6.816983 2.175857 14.065204 8.904316 0.381816 13.798187 7.951757 1.373345 13.849402 7.169729 2.095990 9.508411 5.623282 2.125125 11.014240 5.683050 2.130762 12.338490 5.608586 2.276364 14.981997 5.340273 1.604455
37  12.593688 3.372718 0.448458 12.866365 3.666609 1.591116 13.448237 4.313839 2.601564 11.837647 1.680589 0.794811 12.706116 2.505447 1.390249 13.483845 3.178254 1.936551 17.185759 3.203623 0.420019 16.553740 3.309873 1.624674 15.827168 3.848156 2.126226 17.440083 3.932954 0.428981 16.896544 4.347138 2.062275 15.487411 4.845335 2.464582 19.464014 7.475517 0.655209 17.785637 6.970024 1.751930 16.431461 6.443867 2.202491 15.065179 8.397274 0.373781 14.986309 7.680087 1.520135 14.939583 6.816844 2.173067 14.058142 8.922196 0.348057 13.717695 7.979192 1.325015 13.788197 7.152022 2.079304 9.414918 5.700057 1.965784 10.908804 5.689568 1.988327 12.254449 5.584050 2.237313 14.917935 5.328697 1.592488
38  12.634146 3.364458 0.459396 12.870676 3.667114 1.632105 13.420943 4.289597 2.563771 11.838473 1.794731 0.483202 12.633152 2.519366 1.202825 13.395437 3.130502 1.855977 17.197510 3.208104 0.420379 16.526628 3.304184 1.610205 15.777994 3.826185 2.106697 17.454878 3.868662 0.441511 16.824219 4.301955 2.080056 15.481257 4.819353 2.450561 19.386749 7.340792 0.927606 17.715668 6.878286 1.913576 16.273489 6.354409 2.279284 15.075207 8.406260 0.387487 14.977823 7.679484 1.516099 14.906056 6.807564 2.156546 14.028491 8.860248 0.370573 13.702158 7.983267 1.332831 13.735576 7.115968 2.083793 9.347287 5.696747 1.736038 10.830263 5.700430 1.888236 12.165879 5.596928 2.164879 14.891292 5.293706 1.576288
39  12.642090 3.360927 0.463241 12.793165 3.672441 1.640194 13.367016 4.312602 2.564093 11.819954 1.780563 0.460429 12.668975 2.512264 1.181743 13.344266 3.092458 1.862235 17.184731 3.230537 0.398112 16.514681 3.294046 1.613201 15.724834 3.818317 2.081321 17.461185 3.837530 0.420750 16.801502 4.262015 2.068751 15.456089 4.772923 2.453834 19.293421 7.317351 1.139242 17.517780 6.786253 2.058589 16.089060 6.245259 2.334730 15.090889 8.440590 0.379226 14.938449 7.647618 1.512946 14.864375 6.781906 2.122808 14.034701 8.898816 0.363702 13.634548 7.963963 1.337131 13.677103 7.110348 2.064321 9.299285 5.744530 1.395849 10.780665 5.733635 1.691082 12.066209 5.595094 2.059945 14.792870 5.280382 1.569108
40  12.665235 3.315267 0.488205 12.758604 3.655970 1.647168 13.317618 4.309559 2.594911 11.849401 1.790410 0.469919 12.622145 2.468406 1.196298 13.310963 3.083029 1.903380 17.236128 3.205817 0.424995 16.495077 3.278249 1.614512 15.717562 3.801592 2.085834 17.458902 3.804788 0.416404 16.781048 4.240864 2.034822 15.424822 4.751521 2.424435 19.114113 7.264105 1.304743 17.315271 6.715538 2.199348 15.876139 6.179272 2.409664 15.069269 8.385536 0.371914 14.955328 7.642291 1.506635 14.842451 6.792531 2.104280 13.948532 8.835445 0.390253 13.591513 7.884658 1.415111 13.641444 7.053052 2.084362 9.295527 5.757394 1.110799 10.699596 5.708120 1.507921 11.965305 5.618995 1.988838 14.748041 5.272541 1.572199
41  12.633590 3.369562 0.489266 12.692339 3.679569 1.662277 13.310386 4.291872 2.561841 11.852245 1.775549 0.473750 12.646786 2.466706 1.179272 13.320210 3.072065 1.879228 17.212423 3.200446 0.440338 16.477531 3.269235 1.597586 15.652007 3.805557 2.044649 17.467367 3.762822 0.418026 16.782627 4.229721 2.011560 15.421021 4.723744 2.425135 18.946499 7.273362 1.399390 17.158911 6.664411 2.271477 15.730364 6.104604 2.419363 15.067982 8.400812 0.374398 14.881716 7.634960 1.482724 14.796881 6.763306 2.103567 13.712340 8.730435 0.504087 13.387735 7.877078 1.431948 13.573513 6.958152 2.132629 9.257453 5.771997 0.719753 10.639698 5.758229 1.319944 11.846470 5.631023 1.886350 14.682010 5.233943 1.555692
42  12.601911 3.340622 0.435700 12.663177 3.663983 1.622891 13.261027 4.288829 2.592693 11.855123 1.760123 0.471705 12.668717 2.466066 1.203954 13.328835 3.040535 1.907094 17.257837 3.181888 0.437940 16.480902 3.260439 1.564521 15.661409 3.815780 2.035483 17.471842 3.749266 0.408014 16.756424 4.238821 2.046704 15.395145 4.731470 2.412327 18.695791 7.302640 1.569400 16.938759 6.623987 2.364378 15.520804 6.025793 2.467484 15.057836 8.387074 0.371749 14.874696 7.633383 1.511731 14.708479 6.781507 2.089964 13.410337 8.686777 0.708580 13.241045 7.787508 1.623143 13.513996 6.826348 2.233678 9.308807 5.772423 0.476911 10.591194 5.714767 1.181673 11.753571 5.589307 1.817288 14.692652 5.227832 1.517664
43  12.632587 3.359968 0.440220 12.598913 3.664720 1.619155 13.240994 4.291307 2.577369 11.858502 1.777874 0.451275 12.610320 2.450360 1.210903 13.317763 3.007063 1.946791 17.362600 3.174801 0.512051 16.439772 3.289082 1.629465 15.604800 3.817238 2.070984 17.490503 3.765680 0.419956 16.754923 4.255516 2.012751 15.430813 4.721456 2.395390 18.471569 7.370974 1.686113 16.731121 6.582358 2.455530 15.374631 5.961440 2.477769 15.093884 8.417975 0.342482 14.847240 7.643551 1.476115 14.696089 6.764769 2.089081 13.076612 8.645720 0.858067 13.028493 7.670369 1.764684 13.432299 6.699532 2.302131 9.285540 5.750203 0.432050 10.580549 5.708417 1.126815 11.722795 5.568147 1.813652 14.623555 5.206743 1.525990
44  12.586729 3.375539 0.452795 12.589780 3.647405 1.619224 13.195290 4.302118 2.550833 11.873986 1.772414 0.490550 12.621969 2.464436 1.183653 13.297905 3.044693 1.917225 17.393974 3.162502 0.668226 16.392351 3.325047 1.691325 15.523624 3.901572 2.116232 17.511953 3.718069 0.461766 16.764780 4.243317 2.029864 15.414598 4.722722 2.405996 18.318548 7.367528 1.771556 16.554459 6.556421 2.541511 15.170580 5.861212 2.502261 15.060357 8.395845 0.339633 14.874914 7.659923 1.492829 14.652161 6.795462 2.092348 12.715972 8.646275 1.136477 12.866985 7.557639 1.964406 13.402617 6.570035 2.387444 9.301977 5.747548 0.456880 10.570942 5.691742 1.130333 11.709323 5.566470 1.814836 14.640837 5.236506 1.496665
45  12.574113 3.357056 0.460836 12.492780 3.709087 1.598821 13.175694 4.349000 2.528242 11.847387 1.747144 0.479051 12.600349 2.459148 1.176375 13.306039 3.057409 1.910589 17.374706 3.060312 0.942085 16.333103 3.357760 1.836592 15.432652 3.924349 2.162238 17.528509 3.664379 0.436086 16.808994 4.231735 1.998458 15.409515 4.699571 2.405432 18.156607 7.388425 1.848132 16.355247 6.505774 2.590545 15.077591 5.772234 2.450255 15.079500 8.398181 0.367324 14.838274 7.645361 1.430564 14.608787 6.816154 2.063300 12.443466 8.591825 1.345838 12.738103 7.448238 2.134876 13.331807 6.470582 2.437302 9.295442 5.740365 0.446838 10.571379 5.718608 1.127175 11.684423 5.573901 1.827709 14.608604 5.272825 1.491204
46  12.507101 3.394666 0.421891 12.460825 3.719264 1.641249 13.155101 4.409759 2.534595 11.832998 1.776615 0.475385 12.612185 2.497771 1.219042 13.295263 3.061309 1.922863 17.338455 2.995372 1.132886 16.212299 3.354596 2.016917 15.275162 3.993078 2.203159 17.528883 3.667482 0.429810 16.802628 4.289530 1.955438 15.435884 4.710352 2.385000 17.986643 7.392738 1.875796 16.254745 6.416571 2.667570 14.921777 5.723939 2.446410 15.050434 8.412303 0.371713 14.830139 7.645900 1.487563 14.601578 6.786824 2.077429 12.158442 8.506722 1.533266 12.649375 7.328270 2.271480 13.318220 6.362901 2.486618 9.314178 5.703973 0.453176 10.577940 5.700605 1.143594 11.681509 5.583252 1.863546 14.508851 5.233411 1.502542
47  12.393135 3.375758 0.495978 12.345094 3.780467 1.653195 13.104105 4.469141 2.499034 11.842075 1.764078 0.456748 12.600451 2.501887 1.180917 13.259754 3.082320 1.912148 17.191168 2.918293 1.343744 16.003254 3.421746 2.015015 15.078789 4.051798 2.239608 17.552519 3.644013 0.411267 16.805325 4.209017 1.991370 15.433206 4.694771 2.365764 17.783970 7.388403 1.803983 16.124369 6.386682 2.644938 14.809638 5.659067 2.430761 15.040919 8.392135 0.381649 14.807262 7.618217 1.465622 14.576778 6.815826 2.052713 11.937870 8.433314 1.705164 12.496320 7.260403 2.293109 13.268013 6.318802 2.486086 9.319148 5.733181 0.429298 10.517049 5.739077 1.139181 11.642320 5.602499 1.885356 14.433012 5.229842 1.481075
48  12.119502 3.394956 0.686026 12.207126 3.868417 1.806674 13.137994 4.550707 2.568194 11.849401 1.790410 0.469919 12.595675 2.486892 1.205085 13.204003 3.075725 1.965876 16.977989 2.800692 1.522811 15.783469 3.435450 2.166417 14.918287 4.106715 2.289653 17.586475 3.666310 0.459250 16.781658 4.203572 1.971889 15.447363 4.707407 2.386441 17.597870 7.425030 1.712780 16.015053 6.416195 2.620746 14.698936 5.648734 2.383819 15.045805 8.396984 0.384279 14.752465 7.637696 1.451662 14.496190 6.820846 2.056434 11.730331 8.351760 1.779020 12.355694 7.172158 2.347000 13.198455 6.285512 2.499162 9.321268 5.768487 0.474247 10.515193 5.743320 1.168468 11.609324 5.590746 1.926445 14.396663 5.271956 1.464487
49  11.802704 3.395403 0.914132 12.115163 3.972161 2.014739 13.106340 4.671060 2.618362 11.836359 1.794358 0.454967 12.549615 2.484903 1.196204 13.152486 3.082320 1.960071 16.723911 2.661212 1.666826 15.580703 3.424185 2.252541 14.723449 4.151515 2.285131 17.582964 3.632019 0.433984 16.770508 4.234914 1.957424 15.435503 4.706469 2.346238 17.382578 7.480854 1.563279 15.885782 6.367070 2.536062 14.599942 5.653783 2.387730 15.056215 8.388700 0.359877 14.716640 7.644270 1.471408 14.445013 6.849155 2.038626 11.496081 8.260036 1.822242 12.232031 7.149590 2.372899 13.085371 6.291253 2.496172 9.291286 5.758772 0.475866 10.465253 5.737331 1.195127 11.568360 5.609191 1.965050 14.338298 5.274632 1.447092
50  11.371132 3.382090 1.232519 11.973851 4.108623 2.207572 13.115789 4.771578 2.631522 11.814352 1.767955 0.496002 12.518136 2.507448 1.214325 13.112919 3.090101 2.008872 16.475819 2.580533 1.801268 15.310820 3.472439 2.324850 14.525293 4.210140 2.314754 17.596771 3.682679 0.509149 16.768677 4.195051 1.944432 15.437470 4.699504 2.367776 17.168015 7.482752 1.434348 15.795665 6.405875 2.504086 14.531934 5.622415 2.410900 15.038822 8.422567 0.374250 14.692381 7.678814 1.447748 14.367620 6.844317 2.029891 11.283445 8.169807 1.888838 12.101180 7.124097 2.372130 12.984612 6.273488 2.510435 9.295228 5.743706 0.493746 10.430863 5.743866 1.248479 11.529550 5.609693 1.991379 14.215028 5.285418 1.480991
51  10.972458 3.424414 1.557099 11.884961 4.203759 2.404261 13.053192 4.821618 2.646081 11.844100 1.807369 0.447584 12.498532 2.526137 1.214155 13.052032 3.144458 2.007485 16.179951 2.420650 1.809125 15.126361 3.459965 2.306674 14.403749 4.270591 2.321460 17.618835 3.683294 0.412640 16.739651 4.202946 1.959334 15.435503 4.706469 2.346238 16.977253 7.460842 1.383977 15.669454 6.431084 2.511290 14.384919 5.626109 2.420379 14.990670 8.476800 0.419625 14.655479 7.687862 1.467819 14.345889 6.892351 2.037755 11.057419 8.124698 1.880554 11.936371 7.106324 2.363904 12.890335 6.298095 2.497512 9.280905 5.741371 0.456125 10.420005 5.764786 1.250289 11.499819 5.632199 2.053465 14.189732 5.249976 1.538454
52  10.676082 3.491802 1.799197 11.717533 4.251214 2.486395 12.974180 4.824270 2.697402 11.814352 1.767955 0.496002 12.520879 2.505860 1.275315 12.986709 3.136559 2.032932 15.814916 2.276368 1.768800 14.964578 3.360303 2.279378 14.305459 4.258870 2.316895 17.610729 3.683106 0.406291 16.682022 4.263136 1.987451 15.381102 4.697650 2.365655 16.809612 7.483493 1.320089 15.545519 6.441724 2.522509 14.331627 5.623982 2.425170 15.026541 8.510875 0.475002 14.603410 7.685964 1.440220 14.262597 6.901428 2.041100 10.837838 8.056120 1.896233 11.790713 7.096064 2.375592 12.771082 6.297680 2.504237 9.281141 5.750236 0.491326 10.370215 5.749076 1.270854 11.448453 5.639300 2.076161 14.065681 5.312559 1.512112
53  10.381463 3.478538 1.957668 11.602481 4.205353 2.570193 12.834688 4.806975 2.719936 11.883986 1.771389 0.510320 12.484615 2.506965 1.295113 12.955908 3.140542 2.043078 15.511049 2.151842 1.676132 14.767880 3.300486 2.290841 14.191817 4.264527 2.312634 17.609138 3.703924 0.424711 16.716089 4.225532 1.949888 15.385899 4.700568 2.344047 16.558022 7.584725 1.244611 15.325229 6.542887 2.489775 14.217057 5.627541 2.397094 15.030314 8.494706 0.447240 14.577087 7.733434 1.445747 14.215208 6.924057 2.017039 10.614794 7.994224 1.895451 11.666620 7.032134 2.310148 12.634320 6.326337 2.486876 9.284846 5.726303 0.474035 10.353419 5.742082 1.306070 11.412347 5.624136 2.089813 14.011448 5.250589 1.538844
54  10.171391 3.476728 2.085714 11.439033 4.192047 2.612041 12.655975 4.748859 2.722521 11.871319 1.767126 0.532147 12.440678 2.511842 1.283577 12.929908 3.165174 2.047031 15.154069 2.072922 1.607992 14.579600 3.282388 2.268353 14.098936 4.286688 2.347731 17.599762 3.695261 0.409122 16.745909 4.229772 1.906402 15.353629 4.692276 2.369132 16.369614 7.505629 1.186493 15.163534 6.559821 2.461133 14.122424 5.598273 2.422979 15.041562 8.441872 0.519738 14.552146 7.752745 1.447876 14.168141 6.931291 2.025582 10.446513 7.952476 1.880959 11.503629 7.035970 2.342522 12.496243 6.353689 2.466972 9.309883 5.752680 0.462824 10.343916 5.689598 1.311375 11.381489 5.634964 2.158613 13.954852 5.292222 1.516659
55  9.959178 3.506426 2.172334 11.249644 4.141939 2.608809 12.525927 4.750534 2.727137 11.883986 1.771389 0.510320 12.429688 2.522173 1.319789 12.863338 3.145568 2.071362 14.815733 2.022701 1.549024 14.419032 3.249292 2.252926 14.038861 4.318836 2.321777 17.587049 3.681606 0.410318 16.694838 4.235770 1.921090 15.352310 4.680013 2.332351 16.169010 7.470953 1.117478 15.073277 6.535317 2.478288 14.042198 5.572240 2.389312 15.015655 8.457861 0.396649 14.474304 7.747429 1.414060 14.133778 6.970664 2.017769 10.256844 7.917517 1.886583 11.381839 7.047401 2.277216 12.379540 6.388241 2.440113 9.301646 5.711642 0.468680 10.322819 5.736963 1.360400 11.361766 5.643950 2.174970 13.853861 5.312546 1.567515
56  9.741265 3.530148 2.285433 11.121010 4.154798 2.674522 12.336034 4.716950 2.729769 11.871319 1.767126 0.532147 12.423029 2.512798 1.301999 12.790950 3.171315 2.081855 14.499511 2.012813 1.493941 14.243778 3.258788 2.245569 13.971200 4.297595 2.326072 17.566208 3.664350 0.435706 16.692402 4.212436 1.960087 15.325902 4.680014 2.338520 16.000422 7.460828 1.042913 14.997801 6.539395 2.479672 13.942411 5.638415 2.377495 14.977172 8.483348 0.442245 14.470722 7.758724 1.428694 14.067764 6.995485 2.016624 10.146514 7.919409 1.867789 11.287003 7.054755 2.262699 12.279035 6.406490 2.437163 9.269979 5.753092 0.457375 10.298120 5.743307 1.380624 11.289984 5.632987 2.214498 13.798643 5.303163 1.599978
57  9.572894 3.526263 2.376374 10.925626 4.177754 2.698304 12.210308 4.716258 2.740404 11.870808 1.739388 0.535719 12.364818 2.544680 1.300766 12.733812 3.164905 2.109112 14.230346 2.026684 1.421142 14.077929 3.247681 2.226104 13.901045 4.289508 2.322140 17.573566 3.689564 0.426435 16.655962 4.254376 1.916474 15.322331 4.645561 2.320315 15.821666 7.422361 0.983752 14.862613 6.616774 2.479498 13.884425 5.600556 2.390674 15.029217 8.473688 0.416854 14.449156 7.777082 1.439148 14.037758 6.983575 2.015644 10.005910 7.912122 1.819982 11.196438 7.075297 2.206840 12.179517 6.411169 2.426753 9.276720 5.745595 0.508951 10.241597 5.733778 1.378058 11.277219 5.671538 2.203213 13.724901 5.288396 1.604005
58  9.363131 3.581355 2.467416 10.755630 4.209471 2.707608 12.051318 4.647979 2.739751 11.871319 1.767126 0.532147 12.336538 2.560032 1.378961 12.689515 3.154567 2.150213 13.988668 2.066527 1.408805 13.964876 3.265803 2.240270 13.851637 4.278217 2.339228 17.554308 3.702128 0.442298 16.666838 4.220126 1.933286 15.270119 4.667027 2.327872 15.630405 7.380513 0.949516 14.836917 6.642243 2.440325 13.815509 5.604413 2.379354 15.034802 8.440825 0.440172 14.434853 7.786639 1.413200 14.005464 7.008281 2.025326 9.901864 7.881672 1.806505 11.083100 7.096948 2.172127 12.060702 6.480278 2.398911 9.277462 5.769858 0.480265 10.254785 5.735706 1.397555 11.256044 5.694349 2.241506 13.657434 5.343672 1.601715
59  9.155438 3.568384 2.496222 10.560531 4.221735 2.681520 11.901142 4.629857 2.704235 11.883986 1.771389 0.510320 12.267390 2.583105 1.294933 12.633448 3.177837 2.124293 13.726906 2.097528 1.314314 13.816055 3.212029 2.171335 13.804358 4.280665 2.333140 17.582806 3.664863 0.433752 16.654463 4.221449 1.902357 15.250022 4.650565 2.288132 15.502041 7.364770 0.886939 14.740252 6.602555 2.452616 13.723804 5.630909 2.367788 15.009871 8.412372 0.390347 14.461797 7.784326 1.446391 13.961733 7.031341 1.997639 9.778661 7.920746 1.719101 10.981395 7.126253 2.132424 11.954504 6.510808 2.382012 9.277462 5.769858 0.480265 10.195079 5.775883 1.394655 11.200785 5.714410 2.233140 13.583722 5.328694 1.605968
60  8.970352 3.609792 2.538694 10.424518 4.219458 2.698354 11.746740 4.599802 2.710926 11.858149 1.735161 0.557494 12.261611 2.547011 1.350419 12.575634 3.205721 2.129015 13.519316 2.150182 1.227256 13.701466 3.185081 2.120856 13.765239 4.236389 2.369212 17.578285 3.682072 0.434761 16.641478 4.235228 1.922297 15.267939 4.651651 2.302748 15.375366 7.328907 0.858997 14.725782 6.576244 2.444960 13.678790 5.625689 2.401335 14.997521 8.452531 0.400287 14.401473 7.797961 1.429306 13.936672 7.086968 2.009880 9.670182 7.941173 1.707025 10.886358 7.142845 2.096172 11.854923 6.533792 2.385636 9.277462 5.769858 0.480265 10.186122 5.742683 1.453097 11.172509 5.722985 2.305424 13.543724 5.353533 1.615165
61  8.814919 3.626834 2.507077 10.226368 4.217350 2.668462 11.585613 4.573736 2.663522 11.851445 1.731770 0.508762 12.232879 2.584665 1.326837 12.526677 3.212163 2.149670 13.302077 2.225460 1.088249 13.541995 3.128617 2.092027 13.675309 4.187589 2.343660 17.549080 3.676843 0.414867 16.580496 4.168527 1.950718 15.247046 4.645477 2.262674 15.230464 7.266617 0.804210 14.662889 6.614770 2.456789 13.633983 5.649765 2.385044 15.036069 8.464877 0.410696 14.381600 7.829673 1.421301 13.925181 7.085366 1.972489 9.564152 7.943019 1.644777 10.748226 7.148035 2.067700 11.762551 6.549167 2.371060 9.228163 5.749245 0.446304 10.155492 5.750594 1.430174 11.133771 5.708452 2.297983 13.470065 5.338383 1.619623
62  8.673736 3.648723 2.506646 10.128478 4.192957 2.657502 11.486676 4.520249 2.676574 11.851946 1.759486 0.505226 12.235849 2.572276 1.381269 12.462323 3.305567 2.071339 13.093341 2.266472 0.985035 13.489450 3.099573 2.023551 13.625741 4.080670 2.353032 17.564148 3.662164 0.417357 16.561468 4.195925 1.916943 15.212811 4.622918 2.274948 15.097160 7.190089 0.751659 14.612269 6.638206 2.364630 13.582652 5.642655 2.416614 14.979418 8.462645 0.417127 14.383924 7.830825 1.399204 13.892886 7.110037 1.982218 9.467253 7.979058 1.633799 10.689834 7.196103 2.024031 11.681532 6.605247 2.316355 9.205323 5.748577 0.487450 10.124105 5.795846 1.436210 11.095909 5.717625 2.300918 13.387554 5.358717 1.641227
63  8.539292 3.639220 2.524688 10.009506 4.176763 2.627907 11.328869 4.496055 2.638065 11.851946 1.759486 0.505226 12.167868 2.577327 1.352694 12.415427 3.311955 2.071921 12.949636 2.337625 0.820255 13.346246 3.044972 1.899234 13.561366 4.008782 2.309486 17.538097 3.650676 0.425340 16.549597 4.190752 1.909438 15.195920 4.601546 2.262091 14.945828 7.161928 0.593819 14.588633 6.639402 2.320541 13.539289 5.649946 2.439183 15.028280 8.486027 0.413243 14.340349 7.833611 1.385029 13.874103 7.106702 1.967948 9.355636 7.940928 1.561372 10.574554 7.178958 1.986786 11.595636 6.638660 2.293243 9.232505 5.736551 0.430514 10.087144 5.827393 1.438397 11.097025 5.704084 2.270202 13.338734 5.354304 1.604778
64  8.440715 3.662011 2.518243 9.877614 4.159604 2.590503 11.201947 4.483948 2.612072 11.851946 1.759486 0.505226 12.153676 2.609162 1.350341 12.349871 3.334868 2.063966 12.820436 2.358256 0.713151 13.241863 2.993175 1.820449 13.497436 3.906272 2.287292 17.546165 3.659224 0.410389 16.513384 4.160860 1.885190 15.135262 4.600566 2.236015 14.804334 7.084563 0.514503 14.535886 6.663181 2.254194 13.563841 5.720432 2.401572 15.015578 8.429881 0.426554 14.327347 7.825028 1.402626 13.832462 7.115091 1.957675 9.268738 7.956860 1.508041 10.500009 7.233029 1.924272 11.461071 6.632639 2.244069 9.281330 5.756219 0.402659 10.098008 5.825337 1.456738 11.054384 5.683026 2.319124 13.265147 5.338856 1.609545
65  8.311644 3.625476 2.496221 9.753909 4.140835 2.544931 11.102818 4.499241 2.532920 11.825217 1.786362 0.494370 12.123957 2.598183 1.356640 12.341600 3.388485 2.061571 12.708377 2.264470 0.734159 13.121419 2.958234 1.676699 13.422889 3.822762 2.228380 17.583469 3.688111 0.415813 16.479582 4.172159 1.825726 15.090455 4.566883 2.192506 14.694736 7.047599 0.481024 14.463111 6.679532 2.196041 13.501971 5.755583 2.377688 14.997167 8.469087 0.433523 14.288667 7.850263 1.390549 13.804285 7.095494 1.923385 9.166945 7.965365 1.417892 10.388808 7.169121 1.872033 11.361781 6.659072 2.217809 9.286814 5.723425 0.421379 10.064035 5.832799 1.432263 11.029984 5.684762 2.318718 13.191604 5.323298 1.614455
66  8.201046 3.607061 2.480844 9.643538 4.127489 2.547560 10.963582 4.488605 2.524405 11.831955 1.789692 0.543174 12.054306 2.616741 1.348554 12.318258 3.261360 2.211604 12.606017 2.477001 0.557952 13.094316 2.898551 1.629174 13.333062 3.723789 2.201638 17.571211 3.661811 0.434832 16.445288 4.153678 1.879797 15.058763 4.568431 2.195956 14.644448 7.053775 0.425059 14.433124 6.689754 2.191677 13.443128 5.738049 2.412885 14.984282 8.452055 0.406582 14.276844 7.847600 1.375896 13.769808 7.134880 1.915735 9.063901 7.953909 1.335974 10.307832 7.250614 1.842293 11.296696 6.699440 2.182576 9.313153 5.760110 0.412492 10.048557 5.843059 1.446141 11.030843 5.727440 2.332820 13.151610 5.347872 1.623929
67  8.056017 3.626987 2.425196 9.530982 4.120962 2.482437 10.876291 4.487265 2.511040 11.759037 1.799224 0.463999 12.027482 2.637033 1.368055 12.279428 3.283918 2.221887 12.483945 2.411615 0.396261 12.997279 2.938124 1.593054 13.270290 3.719527 2.207828 17.565983 3.661488 0.428469 16.416180 4.108951 1.830460 15.025039 4.529628 2.176599 14.635700 7.068923 0.410101 14.381021 6.711843 2.170794 13.406387 5.744023 2.406483 15.014832 8.445201 0.362995 14.290860 7.849112 1.370976 13.758175 7.133298 1.878276 9.025224 8.014999 1.272101 10.220538 7.258285 1.766038 11.231022 6.728083 2.140463 9.301777 5.756977 0.467184 10.015041 5.850367 1.455137 10.967422 5.731666 2.343007 13.092835 5.367046 1.605246
68  7.978051 3.656755 2.387258 9.440003 4.078133 2.450478 10.779716 4.460910 2.493635 11.746827 1.805056 0.450032 12.026116 2.574465 1.399443 12.220182 3.271978 2.208936 12.438419 2.427544 0.414856 12.952648 2.897615 1.609785 13.251783 3.714871 2.205702 17.557453 3.661347 0.436130 16.405113 4.116620 1.830515 14.981220 4.550085 2.163351 14.663042 7.051465 0.405268 14.423896 6.701696 2.208782 13.371655 5.808993 2.424186 14.998925 8.481972 0.427583 14.289731 7.840424 1.367126 13.728140 7.143241 1.905478 8.990652 8.052930 1.215473 10.156022 7.328165 1.727170 11.173247 6.757266 2.126614 9.262682 5.742812 0.428203 10.005915 5.888636 1.497767 10.958298 5.729697 2.381639 13.003546 5.417324 1.557916
69  7.923768 3.658789 2.334626 9.358698 4.128758 2.423072 10.696948 4.472427 2.454890 11.746506 1.791516 0.410348 11.983262 2.590744 1.370056 12.179716 3.266638 2.222125 12.458390 2.398224 0.449025 12.919780 2.890853 1.607933 13.204593 3.710367 2.242631 17.550524 3.675056 0.419035 16.362978 4.105485 1.804640 14.951284 4.519691 2.157733 14.655096 7.071884 0.427039 14.431554 6.701635 2.168998 13.360999 5.846124 2.426227 15.028825 8.430385 0.420337 14.303245 7.861511 1.364315 13.709329 7.139998 1.891209 8.963573 8.066951 1.113300 10.070333 7.362919 1.660960 11.070961 6.777008 2.108050 9.268915 5.734323 0.418098 9.988215 5.875682 1.472570 10.934270 5.761325 2.385938 12.949783 5.419132 1.580766
70  7.824707 3.686774 2.310545 9.294202 4.112167 2.424994 10.626795 4.488519 2.465461 11.762230 1.781882 0.458060 11.983874 2.602664 1.385557 12.167795 3.261949 2.242324 12.454807 2.442128 0.468435 12.915853 2.902957 1.599667 13.156960 3.718563 2.227324 17.581242 3.678310 0.411066 16.354000 4.138161 1.812592 14.937070 4.516338 2.159768 14.687045 7.051028 0.428102 14.425394 6.710275 2.149088 13.336561 5.834544 2.482234 15.038487 8.412098 0.455460 14.270944 7.889984 1.348955 13.674822 7.179396 1.883603 8.918713 8.104520 1.057293 10.018671 7.368664 1.616002 11.022412 6.793902 2.071287 9.254482 5.769104 0.521531 9.952208 5.862599 1.494373 10.888464 5.737380 2.397856 12.927907 5.435705 1.608939
71  7.745864 3.736927 2.280630 9.217394 4.158324 2.386873 10.566145 4.487025 2.442506 11.734112 1.767785 0.454234 11.929603 2.577977 1.376434 12.017742 3.332520 2.112657 12.450811 2.406893 0.457895 12.962418 2.907905 1.622476 13.117242 3.709684 2.254868 17.549747 3.682909 0.412619 16.319595 4.101887 1.780916 14.900152 4.475719 2.157406 14.620431 7.054233 0.402267 14.358967 6.721291 2.160076 13.295423 5.866326 2.492888 15.028825 8.430385 0.420337 14.281494 7.877868 1.319220 13.665401 7.163085 1.863529 8.875527 8.136084 0.955413 9.977633 7.408476 1.547488 10.953722 6.852812 2.032807 9.242570 5.803863 0.519218 9.939069 5.884186 1.482709 10.892527 5.826482 2.403265 12.841264 5.362818 1.637619
72  7.664740 3.720718 2.262972 9.119934 4.177375 2.364198 10.481072 4.508418 2.438574 11.710211 1.734082 0.453868 11.874966 2.608744 1.416667 11.980819 3.333386 2.146253 12.479854 2.437295 0.457657 12.943651 2.874161 1.639223 13.051641 3.699973 2.271237 17.543102 3.679059 0.414955 16.262342 4.103335 1.747140 14.846631 4.478183 2.172154 14.625998 7.067445 0.401632 14.325397 6.715277 2.166254 13.232661 5.875414 2.479478 15.022189 8.485132 0.410257 14.231985 7.869816 1.325034 13.607177 7.153491 1.856430 8.849185 8.154544 0.848881 9.914932 7.427615 1.494257 10.906110 6.859314 1.995420 9.136341 5.795500 0.538061 9.907182 5.878852 1.543425 10.829951 5.848490 2.410359 12.812826 5.377540 1.628670
73  7.600211 3.739462 2.224607 9.041855 4.181460 2.340403 10.379863 4.488083 2.427943 11.752700 1.779233 0.455220 11.880194 2.613029 1.393893 11.979967 3.248549 2.221708 12.462843 2.427789 0.431176 12.897502 2.880991 1.574656 13.030708 3.707903 2.237503 17.540279 3.673072 0.446132 16.155418 4.111644 1.727345 14.761380 4.464037 2.149019 14.645399 7.070403 0.418570 14.260787 6.726126 2.134143 13.224105 5.914001 2.473357 15.001007 8.443357 0.388800 14.156862 7.877563 1.285017 13.604886 7.168233 1.839007 8.803619 8.127536 0.742639 9.879636 7.434076 1.429026 10.790816 6.866141 1.938985 9.084743 5.836989 0.524237 9.912985 5.917097 1.560538 10.818887 5.866724 2.407748 12.768188 5.379574 1.611843
74  7.509768 3.718367 2.206491 9.002822 4.177448 2.346347 10.318392 4.479037 2.429322 11.769384 1.784871 0.464154 11.854491 2.584935 1.392305 11.929371 3.266105 2.252595 12.447809 2.382628 0.531324 12.894356 2.884977 1.653823 12.996810 3.715861 2.273343 17.556053 3.754529 0.501534 16.126017 4.136486 1.684353 14.671422 4.484315 2.158186 14.643002 7.028858 0.434828 14.250441 6.733933 2.131372 13.189429 5.934475 2.489626 15.002402 8.457368 0.402906 14.176485 7.820358 1.303729 13.533203 7.164855 1.828056 8.787179 8.177273 0.630953 9.788895 7.450928 1.335801 10.736938 6.885174 1.887276 9.061530 5.807620 0.483089 9.873410 5.901451 1.562905 10.786300 5.874020 2.430104 12.700046 5.344314 1.639124
75  7.463418 3.701229 2.183073 8.874404 4.166263 2.286837 10.250499 4.473056 2.417362 11.773109 1.740803 0.420741 11.818872 2.608660 1.426857 11.884643 3.319664 2.148435 12.455371 2.347811 0.514860 12.854386 2.916285 1.605068 12.932426 3.723828 2.264774 17.493971 3.752205 0.491478 15.980849 4.134577 1.691533 14.568142 4.477880 2.181737 14.644925 7.062088 0.421812 14.215140 6.727204 2.120254 13.151107 5.927248 2.463597 14.993182 8.451950 0.434426 14.137605 7.828405 1.242489 13.513495 7.171771 1.791153 8.798599 8.138279 0.524259 9.756079 7.461382 1.221265 10.636071 6.922094 1.862067 9.127021 5.819840 0.508117 9.848287 5.899543 1.567019 10.723884 5.867888 2.427842 12.626991 5.343933 1.629863
76  7.368081 3.771576 2.146578 8.837858 4.166983 2.291081 10.153124 4.494966 2.402948 11.748241 1.735880 0.427856 11.750522 2.592564 1.430354 11.840922 3.345757 2.157939 12.474617 2.355031 0.542431 12.853311 2.879565 1.649753 12.841455 3.771744 2.260133 17.463947 3.731171 0.685368 15.875005 4.115749 1.773902 14.474817 4.504211 2.223145 14.620877 7.024944 0.396574 14.207298 6.734062 2.159763 13.071241 5.945715 2.477278 15.007281 8.462205 0.405526 14.070333 7.826190 1.245068 13.472673 7.170051 1.803574 8.695086 8.106138 0.459916 9.706262 7.455608 1.209604 10.587567 6.923017 1.828280 9.045367 5.816141 0.491851 9.817948 5.875459 1.585513 10.708225 5.851182 2.451779 12.568787 5.381035 1.651064
77  7.258059 3.770292 2.085735 8.713424 4.167105 2.231850 10.082346 4.487177 2.371600 11.741764 1.758850 0.409532 11.714082 2.562998 1.437143 11.723107 3.335464 2.143026 12.481979 2.384666 0.467964 12.764072 2.905533 1.629385 12.780753 3.767377 2.246222 17.435661 3.755311 0.869021 15.742410 4.138606 1.824914 14.341241 4.527062 2.273376 14.631665 7.004814 0.368541 14.208220 6.659608 2.112911 13.006574 5.960031 2.461160 14.983108 8.471382 0.419376 14.046505 7.827100 1.210823 13.404243 7.183805 1.779692 8.731314 8.091585 0.458256 9.682379 7.442231 1.185742 10.564425 6.985102 1.861625 9.093547 5.829264 0.470600 9.752362 5.890374 1.612901 10.632857 5.893692 2.456407 12.504583 5.371258 1.600108
78  7.153389 3.779301 2.098428 8.630857 4.162215 2.213315 9.991078 4.497197 2.371706 11.765743 1.770937 0.425567 11.636959 2.571146 1.458160 11.686209 3.353406 2.156803 12.424350 2.388250 0.455138 12.733682 2.885964 1.652864 12.726656 3.770236 2.281994 17.356504 3.775310 0.962207 15.654863 4.184739 1.934742 14.199032 4.543676 2.305558 14.676325 7.031252 0.447598 14.192644 6.665029 2.111612 12.983822 5.955681 2.477913 15.009010 8.462532 0.442690 13.997087 7.790711 1.219077 13.345266 7.142412 1.803071 8.736534 8.098767 0.469783 9.715981 7.473826 1.211897 10.526231 6.963702 1.868351 9.113290 5.811520 0.495370 9.738275 5.904700 1.605199 10.619770 5.879043 2.476910 12.433565 5.376608 1.619893
79  7.092629 3.790215 2.023833 8.600217 4.177904 2.223045 9.911192 4.488478 2.360217 11.681256 1.719756 0.422753 11.561754 2.551875 1.456215 11.608922 3.374828 2.185906 12.409928 2.403409 0.394928 12.705363 2.907855 1.614189 12.672533 3.779383 2.254120 17.312603 3.834886 1.098141 15.530388 4.225439 2.018397 14.031981 4.552552 2.334538 14.657129 7.054223 0.451161 14.159488 6.645360 2.096361 12.973869 5.985266 2.464505 14.966491 8.493780 0.468053 13.928524 7.814187 1.214363 13.309700 7.162670 1.736710 8.738942 8.117601 0.455319 9.602559 7.453096 1.216454 10.495692 6.981065 1.900437 9.154144 5.829886 0.539977 9.707101 5.886337 1.613247 10.578880 5.882695 2.450377 12.369119 5.389662 1.604034
80  7.016607 3.773745 1.985806 8.472552 4.169071 2.165088 9.856679 4.475065 2.351891 11.549976 1.758516 0.525471 11.469508 2.584157 1.521788 11.523845 3.419385 2.234853 12.385914 2.405482 0.462841 12.677421 2.990870 1.589489 12.621408 3.800191 2.263166 17.177708 3.844378 1.207593 15.385046 4.237711 2.113317 13.938933 4.571764 2.380270 14.683526 7.070253 0.442749 14.108521 6.650050 2.119586 12.890741 5.985239 2.446843 14.915765 8.539160 0.587665 13.857343 7.830851 1.286188 13.215283 7.104225 1.790344 8.736534 8.098767 0.469783 9.633007 7.474159 1.234905 10.498801 7.003391 1.883644 9.128901 5.824035 0.513825 9.671527 5.916012 1.625761 10.537065 5.886063 2.483145 12.311186 5.381732 1.632727
81  6.974007 3.774168 1.903883 8.425215 4.187882 2.126459 9.755451 4.480877 2.312982 11.402337 1.745006 0.730645 11.330405 2.609244 1.687039 11.431949 3.539894 2.301749 12.368137 2.418832 0.419568 12.617457 2.975933 1.613373 12.560863 3.800536 2.255807 17.035662 3.855812 1.295550 15.264851 4.232096 2.154383 13.783822 4.629265 2.423634 14.667625 7.066121 0.476760 14.110820 6.642813 2.076213 12.868615 6.030144 2.450711 14.886871 8.632584 0.819200 13.726742 7.843024 1.417639 13.111712 7.119454 1.870406 8.731314 8.091585 0.458256 9.566423 7.476150 1.239356 10.461173 7.034021 1.933778 9.172199 5.884895 0.584811  9.597352 5.913352 1.612614 10.494698 5.890382 2.485162 12.248981 5.377691 1.610818
82  6.911736 3.766539 1.790291 8.332124 4.172518 2.059096 9.693753 4.489643 2.290447 11.158314 1.739381 0.935302 11.154014 2.665128 1.785545 11.303248 3.643742 2.388132 12.366967 2.410110 0.454476 12.622269 2.971583 1.614542 12.523441 3.822832 2.245660 16.875055 3.842019 1.382234 15.129837 4.214005 2.259323 13.649685 4.638636 2.457396 14.673625 7.057071 0.451232 14.084965 6.651307 2.091645 12.854837 6.025659 2.488371 14.791725 8.597151 1.001054 13.638340 7.802022 1.561018 12.989064 7.092317 1.960899 8.756862 8.121531 0.435975 9.563450 7.490544 1.240811 10.412682 7.002560 1.983769 9.222637 5.962459 0.480789 9.540366 5.885113 1.604605 10.471482 5.902924 2.476005 12.197373 5.422419 1.596683
83  6.844481 3.767762 1.628523 8.254981 4.156391 1.946055 9.616748 4.483863 2.226117 10.829462 1.742927 1.168523 10.992944 2.837210 1.962218 11.214303 3.804119 2.478209 12.382142 2.403345 0.394027 12.523335 2.977458 1.590185 12.440872 3.834329 2.205218 16.713278 3.820604 1.424215 14.987395 4.254406 2.278692 13.470478 4.678301 2.487499 14.655871 7.058171 0.430013 14.078667 6.680395 2.084188 12.828217 6.057136 2.460835 14.686312 8.652400 1.123435 13.498925 7.816928 1.726059 12.862162 7.076115 2.029617 8.751273 8.128893 0.436457 9.543457 7.521869 1.261358 10.387523 7.033296 1.936257 9.158838 5.852530 0.480107 9.445077 5.816952 1.524428 10.438087 5.892834 2.472739 12.150702 5.396818 1.552248
84  6.769620 3.774321 1.425642 8.161509 4.161960 1.811560 9.509910 4.487456 2.150983 10.607977 1.788523 1.464871 10.832548 2.908834 2.099855 11.148347 3.942808 2.556998 12.411689 2.387529 0.490396 12.510135 2.993204 1.577816 12.405893 3.805408 2.243072 16.566046 3.780409 1.474222 14.835222 4.225717 2.343833 13.352758 4.642603 2.505801 14.666342 7.116903 0.439316 14.047247 6.676388 2.114264 12.790459 6.062433 2.454104 14.542032 8.679995 1.410513 13.329813 7.777109 1.814197 12.669038 7.023328 2.126461 8.737761 8.169007 0.420917 9.530855 7.507380 1.264226 10.385208 7.033643 1.986616 9.044906 5.707842 0.517221 9.388166 5.883919 1.596459 10.372393 5.875981 2.480624 12.102199 5.388481 1.543617
85  6.736676 3.763118 1.175215 8.084839 4.147548 1.639374 9.414607 4.469040 2.075109 10.264551 1.871614 1.699462 10.662455 3.091664 2.283336 11.104550 4.077722 2.574812 12.402205 2.427290 0.439591 12.439756 3.028186 1.583836 12.293213 3.811361 2.240822 16.383087 3.755122 1.500727 14.663784 4.229612 2.369117 13.184970 4.679064 2.505741 14.611733 7.115898 0.446889 14.001183 6.690025 2.058116 12.748013 6.091885 2.428441 14.353161 8.740426 1.527002 13.118273 7.767782 1.957046 12.511007 6.975687 2.139128 8.734088 8.157299 0.431880 9.524060 7.531352 1.296531 10.321321 7.023973 1.977150 9.023193 5.717021 0.376925 9.345495 5.852222 1.521049 10.349942 5.862883 2.477525 11.996134 5.430942 1.529136
86  6.713260 3.745097 0.877803 8.058063 4.159996 1.465868 9.287671 4.483569 1.986619 10.021218 2.061333 1.955188 10.489116 3.215187 2.412361 11.020628 4.256526 2.593405 12.364722 2.439996 0.477088 12.387874 3.013649 1.550205 12.208135 3.850620 2.210327 16.193798 3.714163 1.571384 14.485579 4.230919 2.425678 13.018246 4.726309 2.524035 14.651821 7.066579 0.472808 13.964566 6.706524 2.030940 12.697392 6.116956 2.418271 14.140242 8.806309 1.730488 12.984338 7.767277 2.037835 12.343477 6.923251 2.207094 8.727611 8.173500 0.385966 9.506470 7.491065 1.305764 10.285330 6.956345 2.002048 9.164751 5.655294 0.368839 9.305602 5.877824 1.602624 10.301593 5.889794 2.470118 11.901497 5.387080 1.520326
87  6.710524 3.701480 0.609177 7.953669 4.104706 1.272323 9.159551 4.457715 1.848215 9.754731 2.170887 2.174087 10.384585 3.325197 2.520105 10.946781 4.393561 2.589652 12.381129 2.409955 0.428244 12.335025 3.013226 1.570315 12.111717 3.855732 2.183146 15.993694 3.699097 1.609077 14.337722 4.248013 2.459585 12.817243 4.738555 2.520136 14.653410 7.057493 0.458151 13.917494 6.726289 2.078207 12.657553 6.134260 2.392605 13.890291 8.864086 1.855375 12.851849 7.815582 2.149260 12.139050 6.855606 2.224370 8.749832 8.100229 0.435323 9.495317 7.503432 1.314475 10.238131 6.979062 2.044986 9.134490 5.806891 0.394456 9.264054 5.955135 1.612128 10.265287 5.845688 2.413516 11.804935 5.400552 1.502318
88  6.695568 3.704355 0.450626 7.912148 4.084781 1.183012 9.102137 4.462175 1.825919 9.531201 2.313220 2.275706 10.250920 3.489112 2.567357 10.885784 4.452435 2.609223 12.357933 2.431874 0.421622 12.300961 2.957161 1.616222 12.030075 3.828756 2.194691 15.821348 3.718047 1.682010 14.104818 4.245963 2.558958 12.609993 4.748366 2.551198 14.608969 7.080867 0.462374 13.893829 6.716489 2.054848 12.588526 6.144763 2.399750 13.588080 8.872102 2.026231 12.625861 7.749742 2.230795 11.991658 6.784140 2.272470 8.747611 8.118905 0.377681 9.442664 7.457699 1.347263 10.177309 6.934472 2.065526 8.938349 5.967998 0.583308 9.141451 5.940400 1.726565 10.216089 5.794822 2.478835 11.532709 5.445817 1.639605
89  6.688026 3.712601 0.470247 7.879744 4.150562 1.181534 9.030849 4.427607 1.887851 9.338711 2.462366 2.269745 10.111472 3.574016 2.573692 10.860199 4.483654 2.629268 12.415730 2.370998 0.525366 12.257799 2.964846 1.604505 11.977531 3.809413 2.172078 15.638927 3.679756 1.725754 13.943285 4.259226 2.596640 12.460711 4.780081 2.523705 14.629508 7.085884 0.458723 13.848596 6.709772 2.027058 12.569367 6.136313 2.402194 13.283593 8.927121 2.023873 12.401831 7.738415 2.288274 11.810246 6.718247 2.283353 8.741211 8.125981 0.403365 9.405505 7.469186 1.316299 10.131804 6.938054 2.062905 8.718313 5.976298 0.618488 9.104008 5.954117 1.797856 10.193520 5.792776 2.502206 11.542961 5.363075 1.632928
90  6.703591 3.682938 0.488276 7.845523 4.137434 1.215280 8.986567 4.428810 1.915368 9.145355 2.499573 2.344670 10.004657 3.597957 2.626014 10.769529 4.457381 2.657255 12.415730 2.370998 0.525366 12.215573 2.970315 1.605011 11.903230 3.806362 2.167564 15.437339 3.658357 1.748060 13.796780 4.278756 2.589520 12.328264 4.820571 2.542241 14.548196 7.075625 0.384567 13.851448 6.690860 2.008494 12.562961 6.136884 2.380017 12.959563 8.942568 2.063856 12.209856 7.711425 2.325285 11.681540 6.659612 2.288773 8.736882 8.110872 0.434538 9.404578 7.504234 1.348859 10.113940 6.943211 2.092896 8.370455 6.079478 0.882698 9.053039 5.964692 1.955250 10.214015 5.783445 2.577208 11.459984 5.365625 1.638279
91  6.755309 3.661977 0.404432 7.845844 4.100371 1.237604 8.952501 4.415013 1.975554 8.967119 2.516371 2.384646 9.897215 3.556575 2.598800 10.651638 4.426682 2.656072 12.415730 2.370998 0.525366 12.190501 2.926770 1.604548 11.865625 3.758578 2.191566 15.253474 3.634778 1.705520 13.631872 4.288970 2.585292 12.184216 4.869697 2.519170 14.586195 7.076245 0.381640 13.798858 6.687127 1.981768 12.495831 6.170831 2.384728 12.676254 8.976712 2.090908 11.994459 7.686599 2.358824 11.546658 6.589727 2.343193 8.785630 8.140436 0.439269 9.366220 7.469531 1.354176 10.047523 6.921494 2.103959 8.172953 6.066134 1.141952 8.956990 5.936357 2.181537 10.224265 5.728904 2.643992 11.489344 5.375220 1.530707
92  6.744811 3.657753 0.419457 7.850380 4.050253 1.251853 8.902835 4.377695 2.010185 8.811158 2.546204 2.421942 9.822913 3.517174 2.595059 10.555654 4.395047 2.651193 12.415730 2.370998 0.525366 12.175388 2.948947 1.632303 11.830132 3.735854 2.166048 15.060113 3.635139 1.671894 13.488293 4.320659 2.620143 12.039977 4.869075 2.539197 14.553761 7.088828 0.383946 13.773553 6.713943 2.009055 12.504273 6.151269 2.415910 12.348480 8.988250 2.071692 11.771723 7.603650 2.410293 11.422688 6.530963 2.338744 8.693552 8.088494 0.409095 9.301466 7.447930 1.355945 9.970312 6.905083 2.119997 7.919369 6.108753 1.428112 8.880567 5.914673 2.312790 10.201437 5.697768 2.663603 11.417354 5.382356 1.507001
93  6.773776 3.662779 0.424922 7.835857 4.037344 1.241077 8.850298 4.346803 2.069002 8.638761 2.479119 2.478258 9.624243 3.483368 2.639361 10.454350 4.293346 2.672137 12.415730 2.370998 0.525366 12.169410 2.859213 1.625588 11.788091 3.703254 2.173265 14.885718 3.603362 1.666203 13.360765 4.350554 2.629321 11.922472 4.912802 2.534288 14.638936 7.078964 0.405268 13.745399 6.706143 1.995640 12.494014 6.165610 2.395155 12.015864 8.988431 2.012517 11.552401 7.550569 2.389315 11.285670 6.471623 2.335883 8.664537 8.097910 0.419002 9.299874 7.468632 1.373988 9.926070 6.879729 2.115511 7.675395 6.053507 1.677195 8.799668 5.870831 2.501538 10.127495 5.656865 2.704826 11.318479 5.362229 1.514042
94  6.751960 3.654562 0.408431 7.780394 3.965906 1.278602 8.794329 4.330278 2.110612 8.486601 2.469517 2.491877 9.482416 3.439161 2.650060 10.321595 4.257507 2.662886 12.415730 2.370998 0.525366 12.114452 2.862141 1.663564 11.707648 3.694268 2.178895 14.653864 3.582337 1.654776 13.152919 4.287220 2.671221 11.766985 4.879792 2.513000 14.602049 7.084116 0.414802 13.733348 6.721290 1.985251 12.398465 6.162985 2.373226 11.745122 8.982985 1.945924 11.349186 7.508593 2.390048 11.185390 6.419119 2.356720 8.691995 8.112913 0.405532 9.209449 7.473382 1.398414 9.865886 6.859120 2.159216 7.411664 6.053459 1.884197 8.694201 5.866314 2.557548 10.026749 5.660601 2.755885 11.210277 5.336023 1.532041
95  6.763988 3.653791 0.438257 7.739799 3.996844 1.312730 8.724393 4.315700 2.141963 8.294881 2.432806 2.499866 9.294121 3.388133 2.642119 10.183899 4.156992 2.667441 12.415730 2.370998 0.525366 12.043139 2.873072 1.582106 11.659191 3.659528 2.154670 14.474152 3.521793 1.629605 13.029357 4.266778 2.659537 11.621923 4.873413 2.481325 14.624236 7.067862 0.424663 13.700069 6.684581 1.983233 12.417567 6.171135 2.355670 11.466780 8.936242 1.830107 11.174703 7.527573 2.301560 11.067994 6.395802 2.338721 8.645536 8.099434 0.404850 9.128771 7.402595 1.403018 9.794210 6.832489 2.216929 7.187705 6.096129 2.107086 8.533761 5.860991 2.622774 9.870852 5.615181 2.740254 11.086955 5.289411 1.576777
96  6.746746 3.647221 0.448716 7.720723 3.940853 1.340434 8.673900 4.302740 2.186271 8.157402 2.388813 2.482132 9.153741 3.308905 2.620367 10.034908 4.080866 2.671580 12.415730 2.370998 0.525366 12.050678 2.815980 1.642869 11.597282 3.617615 2.174291 14.230446 3.490336 1.539489 12.865582 4.202372 2.641367 11.481907 4.909065 2.516770 14.628301 7.112516 0.413770 13.680386 6.668629 1.957215 12.367640 6.164186 2.362658 11.228770 8.889529 1.746013 11.014900 7.424129 2.304568 10.978774 6.341500 2.357215 8.634805 8.114947 0.414976 9.082708 7.426307 1.401771 9.713498 6.798878 2.228156 6.964767 6.079165 2.240481 8.416554 5.870432 2.630124 9.711020 5.601812 2.791551 11.016529 5.270676 1.576573
97  6.763673 3.653013 0.424381 7.695903 3.917353 1.335268 8.612549 4.264123 2.259202 7.977069 2.328730 2.490711 8.970374 3.236196 2.583534 9.904066 4.014524 2.655441 12.415730 2.370998 0.525366 12.003757 2.803406 1.621973 11.507155 3.583431 2.157414 14.000257 3.402174 1.473556 12.747192 4.148444 2.652894 11.316490 4.816326 2.464109 14.625569 7.088221 0.403564 13.651450 6.653436 1.966404 12.343281 6.168050 2.342502 11.006039 8.830335 1.584130 10.918206 7.384167 2.215200 10.862669 6.343608 2.346063 8.625955 8.147474 0.410586 9.059509 7.405581 1.437759 9.623201 6.756953 2.253365 6.746078 6.028926 2.347926 8.181962 5.809364 2.709828 9.536727 5.581381 2.768278 10.863827 5.193512 1.578397
98  6.759615 3.650375 0.430042 7.640030 3.916382 1.358481 8.571232 4.249046 2.295559 7.792388 2.268062 2.478389 8.853911 3.151697 2.557449 9.757000 3.914735 2.652697 12.402027 2.338590 0.550561 11.949032 2.787866 1.599778 11.433645 3.498457 2.170615 13.737048 3.347309 1.392966 12.589376 4.084661 2.610386 11.206735 4.801106 2.495867 14.637526 7.119934 0.418677 13.629325 6.612145 1.930369 12.307305 6.127386 2.340335 10.790997 8.754880 1.510696 10.843567 7.448327 2.115746 10.773958 6.305965 2.363492 8.623872 8.074914 0.364185 8.994823 7.474973 1.438660 9.542733 6.723532 2.264701 6.544471 6.014349 2.474261 7.970857 5.756990 2.748680 9.326692 5.552901 2.812925 10.814083 5.206459 1.620192
99  6.723962 3.646310 0.422175 7.577621 3.927829 1.448417 8.513158 4.252293 2.275754 7.591095 2.161272 2.434780 8.700892 3.102283 2.556191 9.595682 3.830684 2.648080 12.340421 2.334244 0.476215 11.907270 2.737917 1.613884 11.380292 3.489255 2.148071 13.490861 3.274753 1.236417 12.453770 4.045562 2.553886 11.112759 4.781594 2.491493 14.631460 7.102882 0.435554 13.589060 6.641430 1.905391 12.235678 6.115442 2.300255 10.589472 8.649201 1.362328 10.614893 7.367553 2.105131 10.661854 6.317022 2.331433 8.623010 8.071222 0.329082 8.921987 7.409723 1.448217 9.450172 6.721711 2.303728 6.362542 6.000826 2.568849 7.795189 5.757556 2.765403 9.130970 5.566348 2.802098 10.703506 5.143193 1.574772
100  6.706783 3.654744 0.415260 7.582452 3.909147 1.400829 8.461881 4.226584 2.330106 7.439004 2.095251 2.414896 8.554512 2.989314 2.522313 9.455790 3.733670 2.623079 12.355935 2.358927 0.511934 11.869643 2.737890 1.622114 11.276525 3.451684 2.133904 13.219372 3.235175 1.107530 12.377118 3.985670 2.500894 11.014939 4.739582 2.524227 14.654821 7.102525 0.452103 13.537286 6.635952 1.917624 12.235678 6.115442 2.300255 10.420528 8.594343 1.201900 10.489776 7.382498 2.037114 10.560655 6.313540 2.354732 8.612154 8.168946 0.373376 8.979373 7.361505 1.429010 9.363702 6.676785 2.279538 6.152646 5.945993 2.647292 7.675994 5.726795 2.786111 8.952745 5.518303 2.782050 10.617566 5.100166 1.599826
101  6.750371 3.629047 0.410070 7.521558 3.912375 1.461550 8.410790 4.200951 2.384269 7.270071 2.053668 2.335245 8.415066 2.927471 2.454858 9.307481 3.674887 2.604606 12.366421 2.334612 0.506516 11.820291 2.732156 1.529828 11.225307 3.396895 2.126740 13.005937 3.170251 1.025162 12.186034 3.906772 2.484372 10.919650 4.706115 2.500559 14.619809 7.093761 0.454288 13.490470 6.622878 1.858606 12.190056 6.085563 2.247383 10.261237 8.489870 1.021371 10.344774 7.385649 1.961515 10.452332 6.332314 2.336951 8.639914 8.091313 0.333416 8.907425 7.355289 1.402369 9.341544 6.678361 2.316210 5.938112 5.901289 2.685714 7.400073 5.684019 2.772979 8.750326 5.497335 2.759950 10.517179 5.063947 1.608191
102  6.681520 3.609705 0.370749 7.490494 3.911873 1.466030 8.360166 4.198133 2.411561 7.153438 2.013836 2.282509 8.296865 2.862399 2.446197 9.154278 3.627234 2.562307 12.350070 2.337881 0.489972 11.817283 2.749185 1.567100 11.156162 3.368484 2.121458 12.782309 3.161314 0.916484 12.093068 3.897772 2.399976 10.837634 4.662417 2.485126 14.626765 7.117347 0.438112 13.480023 6.578150 1.856619 12.148976 6.094482 2.211289 10.061134 8.366833 0.859752 10.235981 7.368092 1.890685 10.377325 6.376193 2.311602 8.611353 8.121831 0.308349 8.856339 7.305475 1.434267 9.201548 6.641100 2.285759 5.768840 5.861722 2.673430 7.244973 5.649718 2.757063 8.557145 5.496808 2.737318 10.440270 5.044534 1.606739
103  6.689629 3.619359 0.389041 7.435176 3.902247 1.478400 8.331410 4.138281 2.430592 7.033121 1.922841 2.232630 8.119984 2.819047 2.410836 9.018261 3.528292 2.538951 12.329934 2.358588 0.481608 11.812082 2.701490 1.545895 11.114410 3.339834 2.106473 12.579813 3.198440 0.824983 11.973537 3.863576 2.357697 10.751339 4.669286 2.479279 14.633321 7.102077 0.438437 13.438836 6.578623 1.809660 12.107187 6.084579 2.190338 9.919339 8.199035 0.642770 10.112816 7.371406 1.804809 10.307235 6.435160 2.263424 8.644235 8.063090 0.339277 8.849320 7.309261 1.410980 9.107789 6.605875 2.262316 5.595516 5.803069 2.663663 7.071393 5.610513 2.724629 8.383193 5.494206 2.735254 10.332532 4.997382 1.595926
104  6.715676 3.617689 0.412280 7.430167 3.885701 1.495607 8.280987 4.135536 2.457763 6.910985 1.846760 2.206173 7.999928 2.741121 2.341496 8.908599 3.445208 2.506100 12.340421 2.334244 0.476215 11.744317 2.733244 1.538113 11.078966 3.312993 2.103913 12.323092 3.251660 0.670329 11.945537 3.836367 2.340029 10.687471 4.627324 2.492619 14.629436 7.104725 0.481765 13.409472 6.599190 1.827634 12.059084 6.082495 2.157584 9.772909 8.072582 0.474520 10.030948 7.397101 1.696637 10.246397 6.481112 2.220065 8.601695 8.086059 0.354424 8.775064 7.342306 1.444465 9.043164 6.589037 2.270495 5.420350 5.788450 2.616980 6.900803 5.619390 2.668844 8.234339 5.469993 2.676732 10.246769 4.996646 1.649380
105  6.766722 3.559860 0.490091 7.367167 3.858920 1.487301 8.223371 4.138820 2.438049 6.801423 1.816585 2.134284 7.889236 2.655853 2.292319 8.819367 3.408983 2.474955 12.333711 2.341150 0.473421 11.709532 2.707431 1.521111 11.050177 3.296103 2.087690 10.793913 3.813060 0.077445 11.891572 3.753137 2.257994 10.617094 4.574627 2.487290 14.613008 7.105195 0.428872 13.402786 6.601257 1.775289 12.013754 6.089654 2.103151 9.659262 8.045766 0.396925 9.940366 7.377752 1.587370 10.170316 6.530097 2.192856 8.601719 8.035816 0.343939 8.712618 7.263073 1.426409 8.967268 6.560905 2.265352 5.282149 5.740593 2.599306 6.740840 5.628771 2.631717 8.080399 5.450828 2.643373 10.165653 4.956874 1.631788
106  6.695034 3.571813 0.434723 7.362063 3.856049 1.510144 8.202291 4.095786 2.477253 6.685481 1.777741 2.053655 7.811895 2.620254 2.259291 8.726162 3.355109 2.450208 12.358662 2.322253 0.488680 11.705861 2.684619 1.526769 11.019314 3.280138 2.072797 11.898094 3.305552 0.468127 11.819140 3.646644 2.182980 10.630869 4.505796 2.472778 14.631523 7.070896 0.513158 13.362523 6.589273 1.783578 11.952112 6.085365 2.089945 9.585634 8.018809 0.390724 9.878255 7.411778 1.585062 10.118571 6.521424 2.172878 8.610682 8.082879 0.339468 8.705477 7.318406 1.418415 8.932768 6.585936 2.296786 5.135192 5.744868 2.570914 6.614791 5.604346 2.604977 7.973265 5.427480 2.615365 10.128629 4.941855 1.601947
107  6.701834 3.594046 0.377488 7.326236 3.831166 1.519182 8.172983 4.113415 2.491757 6.627321 1.759242 1.973172 7.735535 2.562859 2.162224 8.627199 3.310514 2.391743 12.355935 2.358927 0.511934 11.653902 2.679590 1.499771 10.971889 3.259097 2.065442 11.866344 3.257371 0.406741 11.803980 3.658220 2.162685 10.569461 4.459080 2.495878 14.634789 7.042432 0.501056 13.325857 6.582566 1.726529 11.897908 6.080311 2.055801 9.610431 7.996750 0.377986 9.846350 7.370974 1.536963 10.068536 6.516656 2.161260 8.610294 8.101837 0.377516 8.667252 7.287645 1.432962 8.864690 6.516922 2.207030 4.985791 5.735372 2.500861 6.481075 5.589939 2.546747 7.834291 5.450518 2.586377 10.043699 4.910158 1.614091
108  6.667309 3.610904 0.395993 7.299889 3.802598 1.555973 8.165479 4.096693 2.471602 6.541645 1.712286 1.870235 7.644540 2.534157 2.104572 8.537733 3.263186 2.372662 12.382765 2.331345 0.523054 11.688684 2.677368 1.516363 10.936385 3.241390 2.046935 11.858348 3.252261 0.428733 11.700195 3.659292 2.160806 10.542465 4.446867 2.519076 14.631523 7.070896 0.513158 13.264642 6.586500 1.740537 11.890682 6.084457 2.065763 9.548980 8.006674 0.366649 9.854115 7.375371 1.508745 10.041164 6.527321 2.203716 8.639781 8.120970 0.363245 8.621867 7.300025 1.440848 8.817191 6.544558 2.239553 4.882629 5.686967 2.429424 6.417402 5.582420 2.495562 7.711718 5.406255 2.540906 9.994169 4.910331 1.619281
109  6.625543 3.618270 0.360280 7.292768 3.785446 1.541600 8.115388 4.094024 2.498638 6.470803 1.661272 1.722019 7.563263 2.478580 2.049981 8.452221 3.219114 2.313118 12.363484 2.324075 0.495554 11.648265 2.673281 1.511337 10.924487 3.238029 2.058125 11.855018 3.304565 0.437335 11.684411 3.621770 2.094732 10.511980 4.448458 2.523077 14.641825 7.049229 0.491086 13.241686 6.604407 1.711929 11.855716 6.102736 2.027223 9.670674 8.065375 0.418446 9.820267 7.375523 1.525389 9.983200 6.535923 2.180739 8.592339 8.096061 0.358260 8.622281 7.315214 1.447968 8.760966 6.497647 2.221078 4.767859 5.707748 2.322020 6.276572 5.589807 2.419921 7.609757 5.405003 2.509847 9.948669 4.911849 1.619476
110  6.671263 3.669695 0.374144 7.281352 3.816335 1.558937 8.094596 4.073770 2.511164 6.410592 1.633800 1.623324 7.487782 2.424868 1.965076 8.399039 3.165431 2.279803 12.355935 2.358927 0.511934 11.643718 2.691278 1.509506 10.912462 3.243859 2.053288 11.859744 3.272313 0.431257 11.685884 3.679576 2.139276 10.480824 4.437155 2.563383 14.625992 7.084094 0.497187 13.191925 6.584813 1.720529 11.848487 6.106883 2.037204 9.612387 8.113312 0.348552 9.815493 7.356323 1.539827 9.929964 6.509828 2.177184 8.622736 8.133873 0.399834 8.589623 7.310397 1.453665 8.706221 6.500646 2.228193 4.688006 5.701078 2.240292 6.206960 5.562727 2.373561 7.543649 5.421186 2.481509 9.912056 4.916372 1.656857
111  6.672312 3.623391 0.395651 7.270405 3.766752 1.543020 8.065407 4.091379 2.525616 6.362107 1.616659 1.498532 7.454535 2.428352 1.896247 8.312193 3.120580 2.231967 12.336648 2.351686 0.484395 11.620295 2.693368 1.490315 10.889150 3.237855 2.014427 11.885497 3.247633 0.440473 11.687163 3.718425 2.140151 10.428210 4.416053 2.529118 14.641825 7.049229 0.491086 13.184621 6.589150 1.676426 11.793947 6.117070 2.009593 9.593502 8.081272 0.375405 9.760912 7.322842 1.532087 9.877555 6.515565 2.187303 8.606899 8.124264 0.367597 8.547258 7.282763 1.422351 8.670491 6.512109 2.192203 4.645747 5.706013 2.175703 6.139400 5.570002 2.335773 7.460091 5.383863 2.447447 9.856853 4.934309 1.633168
112  6.646342 3.674021 0.433815 7.232071 3.766285 1.556539 8.015537 4.088757 2.552535 6.320850 1.581126 1.421726 7.373167 2.398522 1.821306 8.249327 3.082339 2.190763 12.382765 2.331345 0.523054 11.601058 2.715926 1.492182 10.871033 3.216124 2.023478 11.849538 3.278739 0.454159 11.667745 3.705053 2.146414 10.444253 4.410522 2.552035 14.631523 7.070896 0.513158 13.116517 6.585224 1.663848 11.714350 6.134626 1.994788 9.575618 7.985250 0.401118 9.735038 7.331579 1.504094 9.852025 6.521907 2.216940 8.599888 8.118398 0.377404 8.525056 7.298437 1.416466 8.621126 6.510199 2.225555 4.563849 5.696953 2.153564 6.045035 5.569917 2.302355 7.393938 5.399882 2.436355 9.806656 4.927654 1.649344
113  6.679058 3.618222 0.408919 7.222629 3.717963 1.608856 7.987327 4.051837 2.544942 6.270183 1.560524 1.285178 7.302071 2.332954 1.729329 8.189543 3.040157 2.143083 12.355935 2.358927 0.511934 11.563693 2.726205 1.459630 10.822343 3.262286 2.012739 11.847907 3.273088 0.434779 11.663332 3.697909 2.132320 10.409374 4.393204 2.533795 14.595612 7.036005 0.504665 13.050399 6.592051 1.649901 11.669506 6.106570 2.004400 9.524861 8.014849 0.347689 9.709078 7.343756 1.510848 9.807673 6.516607 2.196884 8.577661 8.083072 0.391133 8.479871 7.291045 1.423023 8.561231 6.508649 2.220123 4.428022 5.665240 2.101745 5.961246 5.541737 2.255668 7.310558 5.404572 2.428577 9.766754 4.920880 1.654297
114  6.661036 3.620489 0.402264 7.217008 3.758829 1.606430 7.896372 3.986430 2.623114 6.235401 1.571140 1.152960 7.230491 2.317119 1.629835 8.089738 2.997584 2.104599 12.355935 2.358927 0.511934 11.554232 2.737234 1.435964 10.798766 3.266717 1.992592 11.853204 3.290878 0.428805 11.619329 3.714762 2.150457 10.366061 4.353258 2.556454 14.517171 7.029278 0.490888 12.956910 6.542266 1.615664 11.569468 6.092532 2.018651 9.550587 8.010305 0.389084 9.668074 7.312893 1.523167 9.745188 6.490839 2.188493 8.590210 8.127958 0.390743 8.474073 7.306201 1.418266 8.483253 6.507115 2.239836 4.352156 5.657458 2.067878 5.855656 5.514804 2.236548 7.198311 5.391186 2.417956 9.688958 4.923867 1.658604
115  6.635392 3.629990 0.391775 7.160157 3.714681 1.599470 7.901025 4.072742 2.539717 6.163340 1.501217 1.003138 7.227921 2.303794 1.526850 7.985308 2.952071 2.028088 12.336648 2.351686 0.484395 11.495205 2.755617 1.398512 10.718980 3.247380 1.980647 11.836493 3.271915 0.430571 11.600838 3.710553 2.102153 10.318629 4.349837 2.524985 14.431732 7.015710 0.487247 12.833788 6.495570 1.635157 11.469069 6.075125 2.035228 9.556737 8.054942 0.338110 9.653996 7.320623 1.517087 9.658712 6.479453 2.180511 8.602454 8.111340 0.340180 8.301503 7.354509 1.479769 8.459065 6.487313 2.176544 4.249935 5.606151 2.035400 5.765269 5.518966 2.204908 7.097760 5.369783 2.414869 9.618535 4.905638 1.615737
116  6.672196 3.617962 0.436433 7.133964 3.709097 1.637715 7.880479 4.029989 2.578586 6.128311 1.503049 0.850576 7.135556 2.224423 1.414532 7.946420 2.882827 1.974788 12.355935 2.358927 0.511934 11.499353 2.753802 1.425843 10.701389 3.278339 1.958164 11.869230 3.252652 0.430376 11.562213 3.703193 2.129790 10.259461 4.334533 2.513237 14.308769 6.960513 0.510632 12.730906 6.494779 1.629087 11.358117 6.067618 2.090208 9.545333 8.009852 0.384911 9.647504 7.306060 1.552554 9.589925 6.492731 2.178692 8.622155 8.130975 0.392423 8.269009 7.340477 1.458224 8.391425 6.473248 2.157315 4.182711 5.594979 2.011387 5.704481 5.462523 2.194201 7.026906 5.365738 2.386150 9.536576 4.883846 1.633463
117  6.650100 3.598515 0.416254 7.074925 3.676606 1.589317 7.823340 4.033330 2.558982 6.092645 1.549517 0.650596 7.026908 2.257684 1.250351 7.859163 2.855088 1.876173 12.355935 2.358927 0.511934 11.408422 2.802251 1.334715 10.623923 3.258831 1.930001 11.760072 3.214120 0.349151 11.523440 3.726233 2.101424 10.230565 4.305468 2.509427 14.211922 6.888328 0.492887 12.628666 6.463695 1.618226 11.241789 6.036092 2.098589 9.523660 8.015938 0.374352 9.553747 7.308166 1.487823 9.553593 6.470220 2.168384 8.590950 8.151321 0.385395 8.137555 7.418954 1.529180 8.283430 6.455186 2.154459 4.097296 5.589423 1.955093 5.610607 5.462510 2.126955 6.942139 5.359749 2.328224 9.483322 4.867793 1.613086
118  6.667449 3.602267 0.448836 7.055276 3.687953 1.624322 7.801062 4.029891 2.533162 6.092397 1.589215 0.476905 7.021457 2.263784 1.159198 7.750399 2.832290 1.808858 12.382765 2.331345 0.523054 11.405408 2.731889 1.336710 10.620584 3.221475 1.922066 11.847337 3.187845 0.398370 11.513360 3.701245 2.103073 10.176077 4.292076 2.501058 14.119583 6.841726 0.539460 12.491930 6.414650 1.652812 11.111190 6.004870 2.113003 9.526597 8.008857 0.389304 9.560217 7.303183 1.499249 9.512306 6.452494 2.153701 8.508314 8.138526 0.404835 8.118179 7.345099 1.489716 8.199415 6.458796 2.185153 4.074412 5.593283 1.927467 5.542997 5.478966 2.088248 6.830078 5.346313 2.318011 9.418160 4.856818 1.618620
119  6.624433 3.635004 0.387907 7.011941 3.666776 1.620730 7.791038 4.037348 2.535480 6.070921 1.612772 0.446955 6.958498 2.256709 1.108766 7.700394 2.822072 1.776410 12.349825 2.291693 0.520791 11.364292 2.709329 1.319511 10.390063 3.338076 1.949622 11.768601 3.185415 0.336462 11.443583 3.689837 2.053137 10.146972 4.280714 2.473080 14.096601 6.890948 0.626660 12.391520 6.400272 1.640772 11.041681 5.981309 2.147979 9.570578 7.961854 0.396888 9.497311 7.299541 1.529635 9.452302 6.429105 2.138563 8.372446 8.001178 0.445206 8.002889 7.365312 1.512294 8.171604 6.422634 2.214956 3.979430 5.623557 1.819327 5.461206 5.475593 2.015568 6.781435 5.361728 2.267196 9.350776 4.848241 1.575689
120  6.625722 3.643404 0.375160 6.966550 3.723692 1.581229 7.750281 4.048818 2.535054 6.052043 1.598675 0.425058 6.943608 2.293188 1.073694 7.707139 2.805489 1.795913 12.408776 2.277189 0.657300 11.281333 2.747114 1.382020 10.511813 3.257550 1.910968 11.821509 3.164174 0.320668 11.462576 3.687208 2.079856 10.105187 4.261187 2.487804 14.031473 6.905236 0.751512 12.319383 6.383314 1.746456 10.922044 5.957876 2.189434 9.558625 7.985014 0.415224 9.484118 7.301147 1.480206 9.409066 6.435993 2.123600 8.032770 7.995986 0.544271 7.852988 7.278842 1.551277 8.105677 6.374201 2.275499 3.900461 5.621518 1.709412 5.390135 5.498959 1.971068 6.705643 5.371254 2.254501 9.317091 4.865515 1.578138
121  6.635309 3.611970 0.391346 6.931108 3.703529 1.596878 7.737039 4.031726 2.537969 6.064910 1.598355 0.454982 6.938276 2.280076 1.050775 7.697990 2.779024 1.836198 12.427478 2.194361 0.863802 11.254599 2.784744 1.508781 10.365733 3.291261 1.965496 11.938213 3.044285 0.278232 11.454379 3.639401 2.058014 10.130597 4.242254 2.455519 13.948313 6.918255 0.838509 12.201210 6.376570 1.810501 10.810843 5.922554 2.213973 9.570510 7.945818 0.384893 9.454029 7.265394 1.503464 9.359785 6.446407 2.113058 7.773518 8.010605 0.675649 7.753907 7.184004 1.599220 8.105556 6.310310 2.294603 3.819275 5.643145 1.615823 5.326256 5.534705 1.889214 6.626325 5.363788 2.199083 9.262055 4.875564 1.551371
122  6.644043 3.630055 0.420042 6.916674 3.692693 1.594774 7.752429 4.065211 2.534658 6.052043 1.598675 0.425058 6.944737 2.252665 1.077316 7.670323 2.769098 1.828856 12.380335 2.162303 1.067867 11.145049 2.748660 1.637605 10.275224 3.321598 2.036428 11.898097 3.089020 0.309944 11.428363 3.657267 2.033553 10.098248 4.236981 2.475375 13.841883 6.904020 0.904449 12.042121 6.332993 1.887264 10.686677 5.876031 2.245649 9.578394 7.973268 0.389757 9.452576 7.271894 1.520922 9.318774 6.427293 2.082879 7.508341 8.065705 0.855788 7.664654 7.120719 1.784142 8.058678 6.192647 2.361491 3.787879 5.694208 1.516491 5.296377 5.563370 1.810007 6.591346 5.366928 2.154531 9.187831 4.858943 1.556440
123  6.625053 3.633444 0.399650 6.837553 3.734692 1.557589 7.698405 4.070140 2.511045 6.091116 1.593845 0.414577 6.922288 2.254804 1.076424 7.655738 2.767900 1.852412 12.244715 2.154549 1.140288 11.004240 2.745347 1.758460 10.130782 3.353851 2.091469 11.909206 3.079962 0.311659 11.430607 3.659023 1.970200 10.107513 4.219114 2.441857 13.655207 6.889903 0.969494 11.902199 6.321341 1.936345 10.574490 5.836608 2.298060 9.556501 7.981690 0.423623 9.432733 7.264119 1.479172 9.275109 6.420871 2.081477 7.243652 8.098285 1.071798 7.478739 7.072399 1.926552 8.017224 6.112228 2.422554 3.730134 5.719990 1.375640 5.230862 5.590888 1.691020 6.489498 5.375066 2.104425 9.163087 4.828892 1.541572
124  6.637043 3.630140 0.438733 6.810775 3.728750 1.586936 7.646936 4.095621 2.529691 6.075200 1.597230 0.405490 6.876303 2.266670 1.114759 7.603974 2.791758 1.855407 12.100720 2.037468 1.348600 10.875580 2.737346 1.861201 9.985266 3.361807 2.167574 11.869955 3.074425 0.341864 11.413303 3.666620 1.961317 10.052200 4.202778 2.436173 13.560733 6.884260 0.992624 11.792457 6.301126 1.992685 10.451246 5.793431 2.327326 9.575541 7.969221 0.389103 9.363008 7.298663 1.504581 9.260737 6.451915 2.083797 6.945806 8.085917 1.334869 7.401491 6.997492 2.044301 7.955438 6.037652 2.454647 3.706316 5.731117 1.153282 5.168437 5.591759 1.582167 6.397256 5.375459 2.034839 9.091549 4.847440 1.527342
125  6.610684 3.611008 0.420652 6.742534 3.757257 1.570601 7.612457 4.117332 2.479723 6.081963 1.585377 0.427884 6.875104 2.292631 1.116264 7.601448 2.779495 1.888298 11.878693 1.944076 1.504376 10.661358 2.688310 1.968449 9.804768 3.391728 2.201684 11.943655 3.045835 0.378956 11.346049 3.610847 1.985991 10.024843 4.175247 2.410277 13.386030 6.866971 1.081754 11.630124 6.273074 2.037436 10.266641 5.758873 2.352582 9.554691 7.971884 0.379803 9.333492 7.269767 1.463175 9.159932 6.446647 2.059522 6.724309 8.044509 1.513927 7.209940 6.926218 2.193549 7.916457 5.950119 2.486131 3.667760 5.745089 0.899178 5.099454 5.633291 1.397870 6.277182 5.382001 1.929442 9.066920 4.840322 1.458145
126  6.639336 3.629601 0.340181 6.684325 3.758980 1.551111 7.552650 4.155850 2.481804 6.062824 1.597590 0.408479 6.861473 2.297408 1.130623 7.564088 2.815601 1.886532 11.661186 1.766017 1.745729 10.428883 2.624760 2.102656 9.603779 3.429969 2.210304 11.903540 3.064169 0.346116 11.297550 3.606639 1.998504 9.976071 4.186492 2.406033 13.195421 6.870072 1.174335 11.478803 6.239034 2.122806 10.107046 5.698983 2.389150 9.545105 7.966181 0.376301 9.278505 7.303594 1.465372 9.074487 6.427880 2.056816 6.484276 8.003274 1.633379 7.056854 6.847017 2.225549 7.847468 5.893849 2.485898 3.652039 5.737224 0.568386 5.006964 5.652094 1.197788 6.183909 5.407103 1.821837 8.960391 4.861068 1.433969
127  6.618629 3.625622 0.349712 6.635513 3.781510 1.561856 7.510696 4.169570 2.455575 6.060635 1.591775 0.401556 6.830561 2.285534 1.132041 7.491097 2.854771 1.893749 11.327950 1.585480 1.870941 10.162936 2.577778 2.168452 9.399518 3.436960 2.203238 11.916182 3.070483 0.320293 11.280003 3.598229 1.948672 9.946859 4.175128 2.378027 13.026858 6.900064 1.263520 11.327943 6.254220 2.188940 9.924173 5.665335 2.380156 9.536902 7.970887 0.384752 9.221466 7.285726 1.403555 9.010465 6.437959 2.017675 6.253766 7.927441 1.712909 6.948421 6.770602 2.235621 7.798410 5.891875 2.447855 3.599474 5.769164 0.434052 4.965997 5.633083 1.049151 6.073140 5.412903 1.706038 8.890612 4.873652 1.401659
128  6.625150 3.620250 0.389934 6.573295 3.810459 1.563664 7.430694 4.244490 2.403533 6.077253 1.622407 0.404317 6.830145 2.283418 1.132812 7.476628 2.888607 1.857915 10.966858 1.361734 1.915009 9.950385 2.511824 2.193122 9.234210 3.479624 2.234382 11.985691 3.072046 0.390791 11.240231 3.585594 2.019841 9.921990 4.164119 2.368495 12.858633 6.925805 1.363414 11.097584 6.270160 2.259653 9.766863 5.612805 2.393548 9.534472 7.958727 0.388777 9.200829 7.270189 1.455139 8.971910 6.455540 2.008017 6.071780 7.908140 1.739233 6.824393 6.779166 2.214827 7.627203 5.927492 2.396188 3.584407 5.771762 0.459783 4.924112 5.603689 1.088587 6.059236 5.395453 1.728678 8.831205 4.827992 1.424342
129  6.529168 3.635234 0.400539 6.463383 3.830777 1.551729 7.380027 4.273918 2.419081 6.050135 1.560235 0.393870 6.799644 2.338987 1.129345 7.432817 2.899923 1.880293 10.520120 1.285172 1.891350 9.663533 2.482297 2.214795 9.069818 3.515294 2.263081 11.993989 3.044824 0.388677 11.233054 3.591456 1.975013 9.914752 4.171956 2.367381 12.712354 6.908598 1.425857 10.972158 6.229074 2.302131 9.587199 5.566780 2.385122 9.523529 7.976087 0.363824 9.155754 7.293305 1.428506 8.929029 6.470767 1.981920 5.930022 7.913082 1.738566 6.718348 6.767440 2.176464 7.550979 5.965173 2.360756 3.597246 5.776918 0.441091 4.908501 5.625873 1.054106 6.017277 5.421491 1.779997 8.770023 4.842622 1.439940
130  6.363260 3.554659 0.536837 6.420300 3.843394 1.670998 7.394173 4.294583 2.434776 6.056681 1.596330 0.417773 6.767248 2.307045 1.149504 7.390158 2.937100 1.875091 10.096883 1.134455 1.912071 9.420940 2.541938 2.172143 8.967414 3.546124 2.245972 12.013215 3.040278 0.384044 11.198701 3.617442 1.947221 9.899653 4.153842 2.370907 12.470189 6.915999 1.492042 10.867677 6.217836 2.311975 9.444501 5.526549 2.403159 9.543502 7.928419 0.380268 9.146044 7.313894 1.412934 8.891358 6.477618 1.999595 5.707623 7.886657 1.723331 6.613195 6.860920 2.164665 7.464533 5.987060 2.376377 3.589452 5.768440 0.457420 4.911751 5.611191 1.102447 5.992836 5.412716 1.820145 8.724388 4.877974 1.447570
131  6.085653 3.531355 0.709107 6.369128 3.928492 1.801580 7.397757 4.381499 2.484715 6.045551 1.590365 0.390835 6.808762 2.267397 1.197137 7.347652 2.949318 1.872411 9.755516 1.085787 1.830192 9.212569 2.545751 2.223433 8.835001 3.587776 2.236887 12.005298 3.054339 0.383618 11.219617 3.621482 1.938849 9.858904 4.178860 2.330205 12.310718 6.951685 1.523430 10.694982 6.153511 2.378566 9.293306 5.490715 2.402473 9.527002 7.969788 0.378065 9.128094 7.336728 1.440411 8.869272 6.488453 2.010120 5.589881 7.897974 1.688122 6.480440 6.862314 2.114524 7.343068 6.082537 2.345775 3.610161 5.774696 0.441034 4.849429 5.626557 1.122412 5.952504 5.431592 1.866096 8.677664 4.902994 1.426326
132  5.797840 3.539226 0.841865 6.258652 4.001594 1.969609 7.408724 4.468746 2.523380 6.042200 1.612490 0.412827 6.770410 2.301583 1.227211 7.300687 2.951741 1.920120 9.431174 1.106200 1.808783 9.022335 2.580555 2.186383 8.749104 3.613828 2.262767 12.008339 3.042588 0.388530 11.185362 3.599256 1.964300 9.875105 4.177524 2.346906 12.093905 6.946338 1.582390 10.499396 6.102551 2.432535 9.124899 5.454830 2.411247 9.523132 7.958570 0.398160 9.114137 7.323441 1.442110 8.835593 6.528300 1.966389 5.460308 7.943804 1.634170 6.381190 6.901105 2.125138 7.238195 6.124650 2.340841 3.563033 5.760682 0.445859 4.849375 5.659160 1.185687 5.918335 5.457126 1.923004 8.573215 4.918318 1.460008
133  5.461957 3.590045 1.101950 6.127308 4.094469 2.087477 7.357287 4.535502 2.518274 6.039958 1.578887 0.416215 6.718354 2.335162 1.184595 7.255095 2.966290 1.931939 9.133163 1.114703 1.738173 8.812706 2.595253 2.190920 8.655976 3.702674 2.245455 11.996436 3.049623 0.426533 11.202579 3.602368 1.920020 9.869945 4.145901 2.331837 11.889075 6.925159 1.547982 10.371408 6.109961 2.448257 8.977088 5.406780 2.392512 9.497938 7.963686 0.375951 9.051356 7.365818 1.419129 8.752497 6.552694 1.966526 5.323288 7.942669 1.566106 6.263071 6.928014 2.037350 7.108760 6.175753 2.332329 3.620059 5.859748 0.348812 4.810777 5.709953 1.160021 5.875889 5.466912 1.935990 8.510530 4.909099 1.442340
134  5.122137 3.633813 1.332444 6.055155 4.211010 2.216373 7.297853 4.590501 2.562583 6.027956 1.619007 0.397455 6.687046 2.363164 1.216938 7.193317 3.012193 1.916759 8.900248 1.135227 1.788494 8.660895 2.640789 2.249510 8.581009 3.740426 2.286090 12.049045 3.076362 0.411445 11.168217 3.622910 1.933102 9.809885 4.163905 2.302276 11.681703 6.980617 1.514712 10.188353 6.090726 2.464160 8.810543 5.402277 2.376394 9.573561 7.995088 0.430627 9.082827 7.344095 1.434296 8.729044 6.579497 1.967602 5.212488 7.964298 1.517209 6.115009 7.005805 2.029364 6.997232 6.229732 2.304380 3.616614 5.788262 0.372020 4.750952 5.705684 1.194137 5.819009 5.497296 1.968669 8.422973 4.933843 1.435833
135  4.834689 3.743253 1.495090 5.925571 4.194106 2.295922 7.186497 4.614150 2.581454 6.042621 1.615476 0.403998 6.627478 2.350846 1.216279 7.152958 3.014225 1.943063 8.649230 1.218745 1.797442 8.529387 2.728311 2.210849 8.484711 3.793404 2.284249 12.002106 3.044015 0.427522 11.215374 3.629983 1.893275 9.827713 4.184729 2.279889 11.515984 7.030789 1.506688 10.026182 6.090906 2.442716 8.694363 5.392397 2.363137 9.599863 7.994987 0.423570 9.047367 7.362374 1.399305 8.657558 6.584265 1.972092 5.045105 8.009686 1.396624 5.987239 7.076967 1.930614 6.868116 6.310981 2.249802 3.597697 5.813184 0.363938 4.718382 5.707150 1.212974 5.787356 5.524334 1.999446 8.322714 4.950494 1.445365
136  4.509973 3.807365 1.723047 5.789408 4.260021 2.397733 7.034851 4.601883 2.592312 6.043068 1.645400 0.408738 6.611499 2.377087 1.267736 7.092561 3.058208 1.951935 8.396839 1.288573 1.737429 8.429189 2.775731 2.259399 8.411628 3.826287 2.296551 11.998066 3.053217 0.458568 11.116608 3.628418 1.921397 9.808338 4.187654 2.309908 11.330656 7.044674 1.419294 9.945955 6.111807 2.465406 8.586257 5.411345 2.372755 9.506460 7.967822 0.371899 8.984255 7.398279 1.407233 8.618176 6.609692 1.962752 4.926169 8.074261 1.353887 5.877405 7.095474 1.906350 6.763729 6.387684 2.243849 3.608777 5.804482 0.415632 4.698383 5.752320 1.191981 5.761822 5.557958 2.041166 8.231623 4.973174 1.460451
137  4.302472 3.825928 1.886152 5.641726 4.336453 2.458439 6.919199 4.604906 2.610875 6.041334 1.595768 0.446502 6.563512 2.411479 1.214508 7.042825 3.055308 1.981584 8.168098 1.343465 1.645625 8.280605 2.778772 2.215859 8.346606 3.814960 2.296377 11.996389 3.057575 0.421775 11.142172 3.639600 1.894122 9.773761 4.190952 2.264727 11.162308 7.076436 1.368175 9.805118 6.137740 2.447459 8.509391 5.395083 2.374202 9.533545 8.001238 0.388525 8.955734 7.374520 1.374895 8.564790 6.638085 1.991560 4.814054 8.088956 1.258544 5.739392 7.187212 1.841789 6.672026 6.410136 2.204712 3.575975 5.812004 0.389217 4.677585 5.769199 1.265026 5.751978 5.589054 2.067625 8.174636 4.988965 1.452072
138  4.093611 3.821641 2.036534 5.456409 4.330005 2.515962 6.785732 4.606891 2.611817 6.040843 1.595681 0.413627 6.567518 2.415175 1.242115 6.975643 3.059936 1.995801 7.955501 1.345389 1.593181 8.205568 2.756040 2.183403 8.298313 3.787409 2.306358 12.000441 3.063648 0.448816 11.111325 3.629540 1.902034 9.725974 4.182976 2.265348 10.979024 7.114510 1.339616 9.709576 6.126988 2.459910 8.446940 5.385320 2.389557 9.549426 7.983230 0.399690 8.942142 7.386632 1.397979 8.529525 6.654994 1.990348 4.751997 8.096076 1.218233 5.678201 7.168544 1.806639 6.590724 6.469435 2.195157 3.585717 5.813367 0.456644 4.658920 5.774678 1.266551 5.684641 5.602068 2.082361 8.089881 4.998782 1.488132
139  3.883835 3.876434 2.128674 5.288530 4.367810 2.555522 6.637522 4.620069 2.638880 6.026343 1.559590 0.435568 6.547363 2.396705 1.255279 6.895325 3.063718 2.008406 7.722163 1.426145 1.434778 8.077854 2.727235 2.109024 8.209045 3.822435 2.286794 11.998754 3.040974 0.427864 11.069802 3.623372 1.900833 9.744365 4.156507 2.254734 10.822979 7.112936 1.222272 9.579455 6.153171 2.437069 8.377524 5.383497 2.384127 9.520279 7.954519 0.397506 8.917038 7.424979 1.382296 8.483768 6.659007 1.978421 4.669500 8.107645 1.156501 5.613420 7.244303 1.778639 6.515726 6.523711 2.158561 3.568575 5.779652 0.458055 4.647388 5.769168 1.255151 5.687090 5.611093 2.114919 8.042166 5.001492 1.513221
140  3.727796 3.956123 2.218410 5.135253 4.333174 2.607724 6.478045 4.612356 2.654265 6.024207 1.569062 0.405919 6.496117 2.371145 1.292184 6.851102 3.082332 2.020303 7.582201 1.455372 1.273816 7.942461 2.721671 2.068538 8.156368 3.759673 2.292909 12.016683 3.057535 0.438718 11.081885 3.613306 1.918471 9.696627 4.171661 2.237300 10.681092 7.093547 1.167150 9.534917 6.155028 2.430605 8.308152 5.381637 2.378786 9.527829 7.993140 0.387219 8.939331 7.429762 1.431693 8.482775 6.700416 1.981375 4.586162 8.139208 1.128846 5.514983 7.245770 1.732739 6.418593 6.535866 2.129196 3.581602 5.806664 0.454933 4.625524 5.812491 1.268794 5.678143 5.660979 2.126915 7.986335 5.044705 1.476883
141  3.543042 3.981051 2.252652 4.987492 4.353277 2.568410 6.298651 4.600375 2.640149 6.052930 1.589876 0.428355 6.494009 2.439038 1.250973 6.819180 3.094556 2.044029 7.378057 1.565106 1.112253 7.803736 2.692709 1.969883 8.069434 3.715009 2.244889 12.008524 3.076209 0.470858 11.039727 3.599319 1.867203 9.666789 4.154953 2.202818 10.485776 7.089014 1.104506 9.416643 6.186387 2.386974 8.216325 5.395294 2.378031 9.525059 8.005121 0.398580 8.883090 7.447123 1.339138 8.423858 6.706806 1.959260 4.455670 8.197122 1.111243 5.407542 7.284906 1.703072 6.320098 6.586994 2.099563 3.567015 5.825696 0.421572 4.564446 5.779781 1.300571 5.617146 5.645397 2.136805 7.913441 5.029077 1.504953
142  3.320180 4.016220 2.322911 4.752326 4.317412 2.571700 6.101040 4.585457 2.612666 5.988084 1.590305 0.418497 6.452201 2.437161 1.258782 6.754209 3.126517 2.012193 7.177099 1.661736 0.997582 7.683115 2.633239 1.902038 7.975480 3.649546 2.242417 11.988536 3.048446 0.454273 11.018809 3.605510 1.866681 9.635946 4.169976 2.214704 10.300393 7.040339 1.043888 9.330544 6.190502 2.393556 8.118201 5.410539 2.374718 9.524935 7.981071 0.380567 8.869708 7.445601 1.383277 8.394338 6.731253 1.968770 4.381148 8.197899 1.067051 5.356838 7.316713 1.627538 6.234385 6.626225 2.076308 3.581602 5.806664 0.454933 4.584534 5.793105 1.288297 5.584942 5.653476 2.181761 7.875507 5.042573 1.533341
143  3.099727 3.971589 2.257237 4.574557 4.358769 2.541178 5.956886 4.576351 2.574572 5.990401 1.589124 0.414863 6.382225 2.411841 1.230807 6.721497 3.128268 2.020185 7.028772 1.751566 0.878310 7.548039 2.659425 1.782649 7.899150 3.619091 2.228510 11.991195 3.056187 0.407431 10.995282 3.600397 1.847160 9.637795 4.159770 2.179653 10.149185 7.041483 0.952911 9.234230 6.214655 2.391156 8.062767 5.406020 2.380857 9.509415 7.987925 0.384592 8.857363 7.479457 1.368634 8.350425 6.753596 1.943107 4.329131 8.208113 1.030832 5.294533 7.359261 1.596849 6.159096 6.681483 2.056195 3.603547 5.810356 0.442054 4.551628 5.856389 1.327775 5.576518 5.705472 2.203100 7.758536 5.119388 1.488468
144  2.927569 4.013316 2.245181 4.377161 4.368717 2.491530 5.775625 4.580129 2.542059 6.007917 1.607975 0.405438 6.354372 2.418159 1.260588 6.646366 3.166928 2.023777 6.889857 1.810384 0.783751 7.427452 2.682560 1.766437 7.804823 3.609406 2.233155 11.995578 3.063647 0.445078 10.950591 3.611361 1.851158 9.588570 4.154888 2.170640 9.990025 7.022175 0.937278 9.169735 6.237683 2.345320 7.981318 5.430370 2.396502 9.506713 8.007936 0.401996 8.828705 7.494486 1.371344 8.324340 6.782829 1.935817 4.244503 8.243764 0.989823 5.213502 7.396031 1.583889 6.080440 6.708491 2.046265 3.594574 5.833317 0.487815 4.521811 5.856667 1.339122 5.546142 5.726131 2.228337 7.711797 5.115926 1.495681
145  2.755378 4.061811 2.194454 4.258464 4.379655 2.452994 5.611801 4.560207 2.502887 5.979644 1.611744 0.399361 6.335835 2.413312 1.252282 6.612548 3.171995 2.013440 6.783180 1.832288 0.799398 7.342983 2.683162 1.697380 7.711771 3.566124 2.197223 11.991040 3.072774 0.432845 10.939836 3.621163 1.831194 9.560100 4.158181 2.127675 9.835116 6.985059 0.820306 9.107368 6.275642 2.292377 7.928624 5.439351 2.371011 9.509340 8.018494 0.454970 8.827394 7.513125 1.363300 8.316916 6.792754 1.936317 4.195621 8.317224 0.965189 5.112391 7.451826 1.568356 6.029219 6.746662 1.995291 3.565201 5.803692 0.431448 4.505764 5.878243 1.322981 5.520971 5.754381 2.221090 7.671401 5.121136 1.522665
146  2.628513 4.081737 2.150671 4.135530 4.392276 2.421758 5.471260 4.564249 2.459920 5.992667 1.598225 0.428067 6.303894 2.477514 1.282771 6.559599 3.211284 2.002012 6.659552 2.015747 0.576058 7.237783 2.672478 1.625137 7.652993 3.540494 2.168059 11.985921 3.063621 0.447827 10.886855 3.585570 1.853319 9.505132 4.137485 2.109860 9.708155 6.989861 0.761803 9.066072 6.264152 2.323462 7.916329 5.465619 2.391762 9.491960 8.094254 0.446731 8.826533 7.521776 1.415118 8.275861 6.806066 1.932617 4.147177 8.378146 0.959303 5.106609 7.473411 1.555952 5.983294 6.803952 2.012159 3.558759 5.813842 0.462153 4.474921 5.914320 1.367564 5.478253 5.745225 2.248228 7.600038 5.162102 1.510576
147  2.503947 4.083229 2.064566 3.988900 4.403679 2.334369 5.383237 4.559879 2.415856 5.986348 1.634668 0.422059 6.270654 2.483088 1.271277 6.533919 3.218920 1.990864 6.538041 2.136679 0.401136 7.169847 2.675054 1.489645 7.565098 3.479478 2.101936 11.986952 3.076197 0.434630 10.848630 3.609449 1.808192 9.457370 4.133829 2.078208 9.570397 6.904561 0.664497 9.027215 6.266692 2.272387 7.867891 5.491164 2.375453 9.499741 8.032777 0.440790 8.783604 7.524888 1.374292 8.231885 6.828400 1.906978 4.070596 8.423563 0.911740 5.032731 7.520273 1.520397 5.909833 6.843248 1.987092 3.529456 5.807363 0.488847 4.479449 5.877692 1.334629 5.472744 5.792514 2.238759 7.549956 5.167318 1.508373
148  2.410944 4.054896 2.022161 3.910927 4.384808 2.309062 5.288074 4.552162 2.380687 5.992049 1.579530 0.411635 6.258121 2.495553 1.244499 6.487582 3.229392 1.962890 6.532724 2.158449 0.394210 7.122367 2.667289 1.486338 7.530834 3.439289 2.103393 11.959682 3.074518 0.437071 10.849615 3.576226 1.819292 9.440873 4.116127 2.073477 9.429486 6.867163 0.605392 8.940909 6.273211 2.254916 7.816123 5.514646 2.379758 9.491701 8.062232 0.422621 8.759317 7.505179 1.360170 8.238291 6.859975 1.909612 4.023525 8.424211 0.915850 4.987797 7.548022 1.515854 5.849904 6.838529 1.936252 3.557571 5.865442 0.524081 4.475247 5.878657 1.386883 5.461225 5.786794 2.274885 7.496492 5.143878 1.508559
149  2.291697 4.030844 1.954478 3.792261 4.335452 2.226028 5.163314 4.548621 2.322864 5.985255 1.591369 0.389257 6.250490 2.460915 1.288577 6.450982 3.236846 1.958344 6.529941 2.144029 0.378321 7.082582 2.698200 1.460961 7.489349 3.459290 2.100325 11.977066 3.057518 0.427259 10.840728 3.579309 1.772637 9.410810 4.131303 2.050168 9.246984 6.871590 0.451819 8.899916 6.347403 2.187348 7.803372 5.558338 2.345652 9.499959 8.064797 0.464835 8.756860 7.524002 1.301281 8.179351 6.866442 1.887553 3.920426 8.414124 0.899038 4.897384 7.562946 1.434124 5.758311 6.876416 1.949215 3.488574 5.813367 0.493571 4.443394 5.900118 1.350948 5.485193 5.829938 2.342565 7.440875 5.171419 1.489115
150  2.224691 4.007236 1.907892 3.717868 4.348289 2.181367 5.054639 4.524663 2.314579 5.979798 1.577024 0.430205 6.241640 2.474500 1.307953 6.407087 3.258456 1.972584 6.534552 2.164782 0.384900 7.041397 2.693673 1.500393 7.452752 3.466086 2.091475 12.019663 3.071026 0.446207 10.801178 3.619904 1.761401 9.357739 4.127087 2.035209 9.124036 6.891959 0.446443 8.886459 6.409061 2.163394 7.775177 5.605486 2.361936 9.491478 8.030185 0.398540 8.754263 7.556792 1.332550 8.150886 6.849276 1.894001 3.863712 8.433296 0.817897 4.817772 7.545177 1.414139 5.708605 6.892003 1.919265 3.490254 5.835279 0.483894 4.398021 5.895732 1.388286 5.493623 5.900545 2.416565 7.386192 5.181604 1.526775
