# Supplementary material for: Kinematics of male Eupalaestrus weijenberghi (Araneae, Theraphosidae) locomotion on different substrates and inclines
Source: PeerJ. 2019 Sep 26;7:e7748. doi: 10.7717/peerj.7748 (PMC6766366; doi:10.7717/peerj.7748)
Supplement: Supplemental Information 1 [file peerj-07-7748-s001.zip › Silva-Pereyra et al 2019 - Supplementary document - Kinematic data/624v12.3d]

1  20.757719 1.808460 0.437833 21.268469 2.343422 1.519987 21.794775 2.900717 2.478395 20.565350 0.914609 2.840753 21.689396 1.759343 2.699471 22.594927 2.416259 2.690575 26.470493 1.891157 0.255026 25.673185 2.066801 1.347943 25.019346 2.472703 1.980286 27.197483 2.539178 0.761665 26.054794 3.103908 2.109152 24.812595 3.615420 2.612681 27.190468 6.393741 0.317330 26.165098 5.891129 1.861089 24.976749 5.228173 2.442959 26.441654 7.383146 0.462245 25.462421 6.623930 1.180563 24.728502 6.051753 1.761398 20.338007 6.754314 0.362718 21.320694 6.184706 1.162311 22.000032 5.810728 1.889542 21.682478 5.043863 0.411371 21.593657 4.954104 1.710317 22.163443 4.704931 2.680923 23.921696 4.192488 1.791912
2  20.777508 1.826647 0.431172 21.272963 2.360009 1.544387 21.758106 2.934359 2.487803 20.430180 0.817267 2.708153 21.570963 1.699299 2.572425 22.484556 2.377984 2.626174 26.519686 1.899236 0.263659 25.646544 2.023449 1.339032 24.959839 2.443280 1.994888 26.809040 2.513247 0.736231 25.858681 3.067568 2.177014 24.610571 3.605466 2.654759 27.288137 6.371518 0.357363 26.177681 5.872416 1.884638 24.957544 5.243510 2.464194 26.319981 7.410635 0.604109 25.256205 6.702905 1.346056 24.549366 6.008587 1.858177 20.311075 6.771635 0.375997 21.291559 6.186930 1.189747 21.981390 5.794230 1.909127 21.366884 5.048635 0.651446 21.472435 4.907513 1.875903 22.169468 4.631888 2.764461 23.826841 4.197476 1.793524
3  20.761871 1.805456 0.487072 21.240547 2.416680 1.556777 21.679029 2.917454 2.493745 20.295210 0.693247 2.472656 21.440351 1.613101 2.430601 22.335478 2.288583 2.567046 26.543604 1.852614 0.255118 25.592949 2.057986 1.260022 24.919844 2.493110 1.954689 26.499899 2.660960 0.705063 25.707148 3.081158 2.113795 24.470713 3.649856 2.622897 27.182884 6.400808 0.317014 26.144793 5.936724 1.916502 24.916256 5.288523 2.464054 26.073816 7.475449 0.758142 25.135263 6.677591 1.411981 24.370647 5.995431 1.980096 20.321358 6.752661 0.348769 21.263496 6.175065 1.190942 21.872196 5.805922 1.941098 21.105850 5.000780 0.863393 21.375172 4.826699 2.111822 22.245983 4.549971 2.814137 23.744883 4.194917 1.794985
4  20.757191 1.820164 0.438105 21.218344 2.392644 1.569293 21.645084 2.925138 2.516752 20.222370 0.665894 2.189179 21.360632 1.550393 2.236248 22.223661 2.242280 2.447877 26.538935 1.851940 0.296361 25.611301 2.052467 1.308587 24.863811 2.498280 1.911159 26.112343 2.805129 0.501177 25.615005 3.100505 2.024049 24.425308 3.663575 2.645518 27.202921 6.407594 0.300138 26.143827 5.942254 1.851424 24.867617 5.333645 2.442777 25.820904 7.651958 0.926201 24.875103 6.706378 1.580582 24.145285 6.007968 2.037780 20.307398 6.731689 0.372168 21.259748 6.199789 1.264807 21.842480 5.810660 1.984926 20.676186 5.010693 1.301628 21.256037 4.745850 2.368550 22.327538 4.541394 2.885031 23.659571 4.208621 1.793326
5  20.820078 1.841012 0.449900 21.184357 2.370248 1.535533 21.598000 2.911656 2.540853 20.174957 0.633762 1.903554 21.247173 1.501817 2.031938 22.116415 2.205586 2.353835 26.520576 1.856077 0.284211 25.586397 2.028439 1.282092 24.835575 2.522920 1.901914 25.959677 2.725707 0.404507 25.491451 3.115959 1.993052 24.372696 3.721841 2.717754 27.180319 6.367308 0.322130 26.144133 5.964311 1.822196 24.848879 5.375738 2.424093 25.441887 7.791817 1.076761 24.631384 6.795506 1.691539 23.934381 5.968690 2.139042 20.299261 6.755037 0.429050 21.143938 6.178189 1.250286 21.751951 5.799077 1.983422 20.199255 4.996666 1.737146 21.158648 4.718016 2.599283 22.371086 4.502089 2.944326 23.602707 4.242357 1.816068
6  20.776167 1.830388 0.444657 21.158215 2.389961 1.572462 21.558239 2.951440 2.533730 20.182007 0.592802 1.494411 21.178602 1.480095 1.830997 22.006821 2.154729 2.229035 26.511288 1.841601 0.283395 25.510431 2.072902 1.233739 24.818804 2.567759 1.879750 25.981834 2.632061 0.371718 25.449373 3.110728 1.956147 24.338549 3.686773 2.649939 27.210905 6.377549 0.347104 26.101309 5.973307 1.840305 24.790585 5.425320 2.388336 24.895866 8.022688 1.142673 24.279350 6.808554 1.784553 23.742550 5.954514 2.245445 20.314186 6.788159 0.418935 21.125502 6.169777 1.274480 21.731699 5.799839 2.057272 19.901720 4.933304 2.173719 21.100330 4.702521 2.848705 22.371788 4.485126 2.962139 23.394558 4.422024 1.948368
7  20.825529 1.806578 0.495141 21.147879 2.376379 1.507766 21.513287 2.949353 2.543642 20.224852 0.628630 1.142156 21.168352 1.444059 1.566710 21.946785 2.100717 2.122952 26.507612 1.877623 0.292962 25.484663 2.083342 1.236053 24.816196 2.545354 1.893211 25.964054 2.491252 0.257258 25.428825 3.129966 1.996815 24.310276 3.665134 2.673688 27.178354 6.391437 0.313496 26.079742 6.009889 1.829706 24.834921 5.419870 2.412766 24.427839 8.071483 1.210953 23.961531 6.888216 1.866456 23.546696 5.907138 2.285381 20.289911 6.744633 0.430702 21.077641 6.223793 1.303039 21.719198 5.782309 2.151518 19.679401 4.853551 2.635735 21.032101 4.638371 3.025016 22.316666 4.464543 3.041069 23.355478 4.451471 1.968323
8  20.827871 1.842558 0.429783 21.140118 2.377597 1.542770 21.462139 2.920472 2.550311 20.281706 0.763842 0.719040 21.164515 1.462143 1.361004 21.892933 2.085257 2.015312 26.538544 1.854667 0.275078 25.490734 2.114286 1.180003 24.766661 2.542006 1.871629 25.977976 2.525056 0.267326 25.427818 3.129578 1.966992 24.282518 3.668566 2.675884 27.197414 6.390457 0.303377 26.086584 5.987389 1.847287 24.803959 5.447291 2.377084 24.028326 8.141898 1.252211 23.719206 6.859928 1.928203 23.399494 5.797945 2.343683 20.288183 6.711335 0.474018 21.050262 6.192465 1.304536 21.636276 5.820648 2.097341 19.564453 4.798386 3.061332 21.023529 4.600326 3.195851 22.264801 4.469130 3.074207 23.417931 4.265926 1.856710
9  20.817158 1.850941 0.458044 21.100470 2.359416 1.559710 21.405960 2.931259 2.604040 20.370230 0.814597 0.499884 21.200245 1.476074 1.183689 21.885281 2.038492 1.930425 26.532261 1.864599 0.287578 25.452003 2.110479 1.161485 24.734255 2.547533 1.856609 25.975716 2.571938 0.259912 25.412149 3.141506 1.980690 24.273376 3.642870 2.675021 27.196926 6.375891 0.344280 26.063141 5.999011 1.812117 24.755243 5.449029 2.354716 23.619137 8.055071 1.298789 23.483156 6.718518 2.055014 23.264933 5.737978 2.406053 20.264584 6.760604 0.412557 21.032181 6.182646 1.339744 21.605228 5.790715 2.149405 19.439760 4.665467 3.488924 20.923435 4.568938 3.318038 22.189434 4.406015 3.160007 23.345583 4.217031 1.892142
10  20.771490 1.835743 0.473428 21.084215 2.342765 1.598886 21.350431 2.905988 2.617135 20.410782 0.798049 0.521555 21.233959 1.494497 1.216459 21.903324 1.993690 1.879414 26.467737 1.835595 0.278540 25.382158 2.208997 1.123484 24.654951 2.549066 1.853916 26.003542 2.502976 0.315902 25.392538 3.154084 1.996849 24.265642 3.618004 2.658935 27.181581 6.394504 0.343855 26.058954 6.020256 1.820006 24.792150 5.451802 2.373381 23.258768 8.015172 1.247275 23.238985 6.725691 2.007024 23.202948 5.749778 2.397858 20.277786 6.781878 0.436660 21.037283 6.191274 1.346632 21.529087 5.812007 2.166881 19.394838 4.723215 3.774829 20.852680 4.571651 3.415163 22.159641 4.434212 3.263336 23.310833 4.221089 1.922173
11  20.788553 1.820071 0.460586 21.028759 2.353366 1.604110 21.310440 2.876648 2.615178 20.400286 0.798560 0.507030 21.194061 1.477788 1.217113 21.845556 2.012656 1.929727 26.391943 1.881857 0.275680 25.266594 2.287899 1.054868 24.631521 2.521504 1.940333 26.127432 2.532525 0.496926 25.377024 3.124053 1.970488 24.250553 3.617290 2.667454 27.196138 6.379142 0.358074 26.018940 5.979740 1.783323 24.782310 5.434565 2.360387 22.957689 7.853350 1.112893 23.055557 6.679654 1.939790 23.080511 5.744338 2.394401 20.269558 6.747306 0.456515 21.004429 6.188691 1.348337 21.531624 5.826949 2.215037 19.236601 4.840873 3.845821 20.701941 4.613935 3.466716 21.938683 4.444907 3.221380 23.225080 4.194733 1.923011
12  20.805542 1.832596 0.467500 20.995705 2.314804 1.595620 21.258352 2.861102 2.633052 20.378366 0.797298 0.488779 21.175882 1.432947 1.200132 21.821732 1.993510 1.937677 26.267138 1.771321 0.227939 25.164680 2.241748 1.059356 24.503666 2.627524 1.835728 26.155193 2.520387 0.516761 25.357658 3.115017 1.997679 24.227440 3.638000 2.686538 27.198042 6.398561 0.322019 26.036600 6.000889 1.794915 24.717850 5.473217 2.307339 22.569513 7.713397 0.843055 22.807974 6.566765 1.845147 22.954580 5.766057 2.389433 20.281656 6.797538 0.421038 20.987209 6.161371 1.360210 21.444866 5.818098 2.216419 18.728046 4.035061 4.393960 20.515522 4.647525 3.521362 21.785902 4.463367 3.238075 23.177402 4.211112 1.927591
13  20.806408 1.845615 0.454936 20.961123 2.296064 1.568824 21.190893 2.858269 2.638863 20.416153 0.789020 0.492328 21.175398 1.455082 1.221280 21.743027 1.995325 2.014342 26.095503 1.846123 0.331417 25.058048 2.262829 1.184576 24.402695 2.636267 1.933196 26.150393 2.510696 0.534130 25.370874 3.087878 1.995414 24.222815 3.605000 2.656167 27.168623 6.388744 0.332160 26.011505 6.022181 1.778488 24.683004 5.456026 2.312258 22.417652 7.538176 0.840553 22.703659 6.574171 1.788954 22.909586 5.788802 2.392622 20.286081 6.753585 0.435340 20.943577 6.192883 1.381253 21.384462 5.799449 2.243351 18.418219 3.757177 4.620103 20.400759 4.636236 3.503793 21.618422 4.518140 3.236114 23.098907 4.209656 1.941234
14  20.786228 1.829191 0.466906 20.921124 2.320927 1.621573 21.170490 2.856602 2.622133 20.423243 0.796753 0.487734 21.148455 1.446657 1.238601 21.729923 1.975751 2.002615 25.991816 1.811955 0.397344 24.970610 2.277218 1.235436 24.287922 2.622755 2.043889 26.150393 2.510696 0.534130 25.334730 3.079855 1.996567 24.202852 3.562086 2.661227 27.182327 6.413957 0.367045 25.991554 6.009263 1.758263 24.674538 5.472154 2.315670 22.228706 7.414341 0.719271 22.599691 6.548341 1.775491 22.828262 5.847257 2.387018 20.215485 6.770769 0.426069 20.924717 6.214424 1.368055 21.339705 5.748239 2.228388 18.824703 4.847837 4.091615 20.209604 4.651065 3.514322 21.446413 4.458261 3.238004 23.048967 4.222062 1.961315
15  20.804523 1.877340 0.431903 20.909393 2.282416 1.602892 21.116535 2.806605 2.653828 20.379398 0.760598 0.487798 21.103256 1.420631 1.249796 21.703646 1.966522 2.016932 25.943459 1.711972 0.632120 24.839600 2.247588 1.431611 24.157522 2.608261 2.097014 26.144018 2.497800 0.557319 25.325317 3.064045 1.953083 24.164110 3.554500 2.666072 27.184635 6.390913 0.340666 25.952217 5.968521 1.736390 24.641407 5.430871 2.258837 22.105480 7.187972 0.546520 22.490442 6.495018 1.674541 22.750261 5.889555 2.283317 20.276186 6.750157 0.427144 20.834263 6.176006 1.464000 21.296745 5.786238 2.269527 18.659582 4.840780 4.052656 19.997225 4.605323 3.523382 21.310614 4.462696 3.248311 22.974239 4.164617 1.946508
16  20.759651 1.835313 0.471091 20.805748 2.253680 1.650337 21.053087 2.811935 2.674512 20.378366 0.797298 0.488779 21.084269 1.404427 1.312315 21.662792 1.879029 2.075675 25.813148 1.574071 0.895928 24.702894 2.134992 1.674549 23.975582 2.596946 2.253634 26.116814 2.493778 0.567390 25.279230 2.997377 2.005154 24.110516 3.482162 2.659322 27.224644 6.428843 0.330902 25.908676 5.960834 1.704504 24.624363 5.404438 2.218008 21.912540 7.123811 0.380900 22.372498 6.384149 1.501657 22.638519 5.856583 2.281266 20.258293 6.771545 0.425179 20.804478 6.159093 1.464097 21.220770 5.721064 2.272949 18.498549 4.819305 4.035477 19.891239 4.642700 3.449440 21.096107 4.444947 3.195870 22.915049 4.099708 1.945047
17  20.669212 1.794168 0.528907 20.674931 2.278793 1.739561 21.060995 2.833731 2.726789 20.403391 0.779297 0.494322 21.105263 1.399881 1.312978 21.608088 1.883974 2.144768 25.695646 1.447173 1.062310 24.589495 1.985913 1.797399 23.790770 2.566727 2.359004 26.136457 2.516942 0.580123 25.278717 2.994157 1.987212 24.074251 3.398458 2.644736 27.242662 6.476223 0.381218 25.892118 5.943264 1.666337 24.596281 5.370203 2.169729 21.911781 7.070094 0.392835 22.366802 6.382479 1.490898 22.639832 5.775586 2.295277 20.276186 6.750157 0.427144 20.819073 6.123749 1.404080 21.187609 5.705073 2.275891 18.357267 4.842273 4.000717 19.717253 4.650908 3.443403 20.932045 4.430061 3.150903 22.832832 4.078275 1.935036
18  20.288351 1.731428 0.827098 20.532291 2.207622 1.923918 21.061928 2.877951 2.832063 20.386192 0.764999 0.506195 21.047918 1.394033 1.304364 21.564007 1.873806 2.146772 25.415133 1.260746 1.203389 24.341175 1.907424 1.950165 23.577921 2.531926 2.430924 26.124355 2.474624 0.544545 25.268438 2.994889 1.982036 24.039740 3.378508 2.647253 27.311968 6.495731 0.392577 25.873198 5.924454 1.586565 24.575050 5.369693 2.114976 21.914890 7.072552 0.351376 22.327919 6.361039 1.465882 22.616482 5.780634 2.236564 20.244761 6.763401 0.438379 20.775106 6.128325 1.463249 21.155857 5.674031 2.287978 18.217497 4.858959 3.956313 19.580799 4.695025 3.406916 20.791128 4.411518 3.122375 22.779764 4.047633 1.936538
19  20.140463 1.681462 1.013763 20.388908 2.246563 2.170158 21.064280 2.946797 2.951070 20.374680 0.755443 0.490860 21.015751 1.407150 1.306664 21.512058 1.818620 2.200915 25.092329 1.096935 1.299914 24.129202 1.825866 2.040829 23.400101 2.526837 2.489039 26.150393 2.510696 0.534130 25.265495 2.981805 1.944184 24.019745 3.350220 2.653610 27.354279 6.518210 0.390120 25.815660 5.908150 1.527053 24.525431 5.349336 2.069885 21.878075 7.080325 0.347591 22.366835 6.381199 1.539301 22.546547 5.840470 2.270297 20.244761 6.763401 0.438379 20.746107 6.108096 1.406824 21.091328 5.672609 2.298536 17.984520 4.874738 3.868312 19.402725 4.718287 3.338698 20.687819 4.438448 3.125423 22.711555 4.052473 1.924810
20  19.759581 1.638860 1.326224 20.263712 2.388816 2.374724 21.111584 3.069988 3.047256 20.401051 0.787173 0.520841 20.959108 1.394200 1.229090 21.470913 1.822475 2.207376 24.695786 0.802790 1.284838 23.890141 1.690417 2.051070 23.236715 2.513222 2.511225 25.948038 2.433880 0.288559 25.242657 2.972946 1.925571 24.014236 3.357585 2.624258 27.383924 6.567661 0.388909 25.800684 5.929838 1.447600 24.495686 5.341240 1.989668 21.897186 7.094812 0.326669 22.353045 6.338907 1.509078 22.491615 5.732990 2.169931 20.244761 6.763401 0.438379 20.758528 6.143376 1.462757 21.050657 5.678891 2.285287 17.894390 4.955069 3.835475 19.316357 4.731025 3.308263 20.560373 4.463593 3.128099 22.632177 4.053748 1.966147
21  19.318401 1.686705 1.851480 20.176184 2.502569 2.704297 21.122036 3.164648 3.125207 20.399954 0.784767 0.505041 20.976353 1.384598 1.328752 21.470913 1.822475 2.207376 24.365284 0.656676 1.230246 23.612427 1.603441 2.050529 23.123392 2.495597 2.510786 25.959414 2.451344 0.276546 25.232462 2.946909 1.944248 24.017105 3.361516 2.638126 27.400393 6.535056 0.415289 25.736086 5.895306 1.397544 24.447233 5.339858 1.971550 21.890633 7.073789 0.387589 22.296436 6.340046 1.497251 22.400270 5.751263 2.198321 20.231234 6.755265 0.451589 20.672951 6.150574 1.463188 20.997547 5.667093 2.318141 17.730864 5.005716 3.673629 19.186054 4.755769 3.252249 20.460527 4.484486 3.116138 22.575985 4.034613 1.950353
22  18.969994 1.775347 2.405941 20.013666 2.614499 2.958917 21.164194 3.232604 3.192583 20.371265 0.849546 0.437253 20.949137 1.363174 1.360549 21.401131 1.821679 2.246152 23.959576 0.568892 1.173895 23.412485 1.568993 2.020539 23.003754 2.482734 2.524070 25.966204 2.462578 0.291945 25.235535 2.973620 1.944559 23.972452 3.366065 2.614431 27.350874 6.508518 0.406184 25.693262 5.883500 1.397376 24.413723 5.341911 1.983339 21.906719 7.093021 0.354548 22.287329 6.335956 1.443225 22.392378 5.765040 2.201932 20.231234 6.755265 0.451589 20.675220 6.158289 1.514119 20.980978 5.686489 2.361345 17.554586 5.046424 3.538516 19.010042 4.796723 3.179761 20.323685 4.593707 2.984316 22.549105 4.055410 1.960855
23  18.734400 1.887430 2.958588 20.013298 2.660480 3.177530 21.162416 3.275019 3.235517 20.368994 0.824923 0.469861 20.898222 1.339825 1.392971 21.349255 1.823666 2.264815 23.620052 0.461308 1.142124 23.220974 1.507895 1.988659 22.875435 2.430557 2.512837 25.975454 2.459232 0.342468 25.191069 2.964510 1.928989 23.955597 3.351111 2.605263 27.294510 6.481129 0.405813 25.589085 5.830242 1.388012 24.307684 5.337774 2.003181 21.915785 7.081705 0.393896 22.238773 6.339997 1.466630 22.359535 5.728621 2.208895 20.231234 6.755265 0.451589 20.647282 6.180510 1.482994 20.979918 5.678717 2.443042 17.400391 5.100174 3.377440 18.904886 4.815273 3.076608 20.160673 4.588204 2.982163 22.496826 4.012017 1.957234
24  18.561808 2.052539 3.397638 19.905666 2.736755 3.373039 21.111500 3.322064 3.270591 20.356773 0.791614 0.505760 20.892384 1.355913 1.404768 21.310280 1.839401 2.270011 23.291428 0.425192 1.068288 23.031816 1.513091 1.957270 22.804087 2.426323 2.509376 25.980766 2.397792 0.261763 25.198458 2.990188 1.941895 23.933617 3.319276 2.623217 27.188017 6.400368 0.414406 25.483524 5.839408 1.378286 24.229652 5.328161 2.060085 21.971220 7.042537 0.375102 22.206993 6.361057 1.450416 22.319824 5.710965 2.194203 20.231234 6.755265 0.451589 20.636982 6.167825 1.466413 20.915670 5.691146 2.348772 17.252625 5.108416 3.168983 18.779367 4.854379 2.908574 20.046295 4.616235 2.884870 22.411201 4.036185 1.963866
25  19.597147 1.299209 3.634321 19.787851 2.748038 3.436802 20.971785 3.299699 3.304241 20.357994 0.824299 0.460768 20.846266 1.364808 1.387045 21.279190 1.842970 2.258805 22.923222 0.388530 1.044881 22.853535 1.525576 1.941123 22.722403 2.400485 2.516391 25.976284 2.381794 0.285378 25.161604 2.936585 1.905144 23.922503 3.338493 2.578554 27.021261 6.321980 0.394119 25.415161 5.757863 1.495862 24.108795 5.262528 2.132811 22.008530 7.007879 0.400286 22.166538 6.412308 1.535170 22.276779 5.744120 2.193078 20.235994 6.770650 0.438920 20.676445 6.140975 1.456670 20.849728 5.655067 2.329261 17.114471 5.134426 2.970958 18.632805 4.896436 2.810120 19.919827 4.638139 2.854511 22.339544 4.021817 1.968308
26  19.576746 1.157336 3.777142 19.626480 2.709792 3.417158 20.836258 3.270837 3.273034 20.339622 0.759227 0.507638 20.846407 1.359154 1.447126 21.220604 1.823428 2.330458 22.684381 0.423498 0.996686 22.681208 1.465289 1.963621 22.608473 2.353713 2.520892 25.984745 2.430829 0.291602 25.169998 2.940349 1.917695 23.896467 3.310673 2.560639 26.901817 6.242004 0.416661 25.284485 5.667345 1.567896 23.980526 5.254201 2.209569 21.985361 7.006186 0.381123 22.131702 6.403795 1.535253 22.212231 5.739025 2.210155 20.238398 6.771492 0.473503 20.570621 6.156606 1.446107 20.842575 5.675985 2.362175 16.973515 5.195989 2.761623 18.525845 4.890507 2.668272 19.785627 4.666953 2.766397 22.291435 4.032481 1.978431
27  18.016861 2.145391 3.685508 19.422623 2.624951 3.414282 20.607798 3.180204 3.230857 20.389799 0.792242 0.431127 20.804701 1.377146 1.453186 21.149706 1.818944 2.323462 22.350149 0.465626 0.898073 22.479507 1.447964 1.911360 22.515955 2.327227 2.507019 25.993086 2.458099 0.322763 25.140873 2.913131 1.936580 23.882700 3.286026 2.565475 26.766624 6.168808 0.469895 25.181059 5.664011 1.610158 23.855803 5.213678 2.268980 21.965740 7.028608 0.401841 22.100834 6.392821 1.545851 22.173777 5.702245 2.228602 20.235994 6.770650 0.438920 20.558271 6.180509 1.522945 20.821518 5.666761 2.393457 16.866922 5.210352 2.523630 18.441517 4.925063 2.525193 19.693441 4.655396 2.708637 22.249254 4.018748 1.962771
28  17.823738 2.084822 3.688235 19.243471 2.516648 3.380178 20.410978 3.073990 3.153396 20.343655 0.792037 0.474573 20.740158 1.341539 1.443580 21.098366 1.763624 2.377521 22.125036 0.535508 0.807067 22.352077 1.420328 1.884772 22.425184 2.274711 2.471066 25.979315 2.423715 0.320626 25.146797 2.912818 1.885264 23.892038 3.282034 2.569220 26.604168 6.142719 0.576654 25.041769 5.589616 1.664892 23.723372 5.191767 2.357573 21.974113 7.045718 0.386365 22.067179 6.382923 1.519482 22.112261 5.701923 2.205726 20.224047 6.739018 0.429690 20.511593 6.156362 1.518660 20.743366 5.674319 2.367335 16.792185 5.232052 2.301512 18.341303 4.964895 2.395776 19.577673 4.682690 2.635669 22.179602 4.005385 1.976515
29  17.645208 1.929656 3.623708 19.093605 2.449784 3.325046 20.269945 2.995644 3.163484 20.364756 0.803094 0.456838 20.710232 1.336707 1.467080 21.061583 1.791227 2.381470 21.901024 0.591958 0.713079 22.189447 1.425577 1.803562 22.369034 2.214779 2.442626 25.991053 2.407320 0.281985 25.089909 2.888586 1.877021 23.844694 3.267871 2.556569 26.466703 6.137812 0.687959 24.894308 5.584572 1.772867 23.629423 5.153186 2.471390 21.980942 7.022546 0.368679 22.051668 6.390751 1.517107 22.046085 5.655187 2.223808 20.208063 6.730011 0.408347 20.532715 6.130878 1.472595 20.693821 5.678145 2.413682 16.716444 5.244709 2.050139 18.247908 4.954495 2.232477 19.464384 4.685369 2.555107 22.118868 4.004633 1.964744
30  17.522738 1.876849 3.526838 18.905642 2.383080 3.239624 20.115768 2.926698 3.092568 20.332529 0.814560 0.425468 20.681004 1.372796 1.471007 21.009193 1.813095 2.355772 21.722383 0.631068 0.573616 22.094440 1.439312 1.734507 22.314617 2.200792 2.320637 25.986238 2.451769 0.309270 25.103239 2.902847 1.904266 23.844826 3.255421 2.528291 26.316290 6.098303 0.786180 24.742350 5.542097 1.869695 23.382975 5.141079 2.473563 21.966906 7.045570 0.357664 22.025345 6.366081 1.513807 22.056786 5.680421 2.198140 20.240124 6.724783 0.356077 20.486855 6.150517 1.485041 20.676208 5.646870 2.381581 16.652378 5.309826 1.714099 18.145638 4.986098 2.029028 19.339731 4.717174 2.461841 22.062340 4.005090 1.960573
31  17.345512 1.750914 3.395564 18.745903 2.289105 3.132333 19.958500 2.844877 3.006444 20.356283 0.841942 0.429865 20.665983 1.389171 1.490127 20.925426 1.728863 2.444971 21.644873 0.761033 0.394159 21.963047 1.446487 1.602231 22.239727 2.111702 2.275564 25.973965 2.438312 0.324802 25.073277 2.898334 1.873262 23.808661 3.240327 2.504672 26.173079 6.125734 0.832523 24.560755 5.544592 1.960132 23.249191 5.093810 2.554738 21.868359 7.050786 0.370452 21.998850 6.384928 1.503600 21.981379 5.730381 2.216098 20.269062 6.759827 0.389756 20.467819 6.151316 1.497220 20.657158 5.668144 2.417267 16.688171 5.311112 1.304644 18.127352 4.987379 1.796967 19.251251 4.739101 2.328360 21.983797 4.017568 1.955946
32  17.137028 1.682312 3.217168 18.603268 2.243226 2.988733 19.824171 2.824778 2.919378 20.387918 0.805104 0.432801 20.647623 1.377036 1.492929 20.861986 1.813317 2.350578 21.594236 0.784814 0.367374 21.947428 1.457649 1.598563 22.199968 2.115705 2.308077 26.022442 2.460788 0.363811 25.095245 2.891058 1.924086 23.820175 3.244581 2.472091 26.000160 6.147879 0.907284 24.390970 5.591375 2.036842 23.107874 5.085433 2.635215 21.880018 7.076609 0.330855 21.946133 6.372257 1.508137 21.916063 5.737840 2.195579 20.249271 6.784009 0.389189 20.407337 6.140615 1.500379 20.634792 5.673920 2.439478 16.782595 5.284725 0.798820 18.188871 4.991526 1.398819 19.156918 4.777467 2.176529 21.950312 3.966039 1.982976
33  16.990656 1.648713 3.038572 18.467976 2.206248 2.855093 19.698181 2.762695 2.847231 20.374754 0.813234 0.437333 20.605785 1.379324 1.454347 20.818953 1.817760 2.380210 21.613554 0.797006 0.405844 21.847076 1.462024 1.574165 22.138868 2.108783 2.286998 26.004385 2.453851 0.335569 25.049919 2.863878 1.854544 23.798855 3.242452 2.494561 25.812380 6.190908 0.929834 24.210552 5.618167 2.089117 22.943598 5.068297 2.640424 21.867748 7.063417 0.327732 21.924534 6.374418 1.549210 21.860662 5.726891 2.220900 20.259438 6.768636 0.365577 20.352282 6.191991 1.444299 20.579878 5.587401 2.415761 16.953062 5.275173 0.423256 18.193804 5.006627 1.221087 19.109955 4.790723 2.036779 21.897554 3.974206 1.961512
34  16.859608 1.631544 2.809038 18.337139 2.213453 2.717791 19.564634 2.718726 2.763354 20.335489 0.798718 0.422221 20.617283 1.370081 1.456936 20.774775 1.831452 2.395896 21.593374 0.790579 0.379192 21.831842 1.398937 1.571413 22.067949 2.082794 2.307730 26.016939 2.411730 0.318277 25.076683 2.907485 1.840334 23.787853 3.227692 2.478169 25.614559 6.218657 0.972132 24.047459 5.647007 2.131119 22.822193 5.028942 2.693795 21.846022 7.097665 0.341677 21.916252 6.391085 1.494554 21.869247 5.736222 2.200592 20.275970 6.743242 0.367234 20.347160 6.176305 1.531889 20.523384 5.638036 2.427795 16.990595 5.281543 0.449447 18.187357 5.012524 1.252102 19.072561 4.784138 2.076128 21.859266 3.958183 2.015099
35  16.772177 1.625009 2.658103 18.268042 2.181048 2.619129 19.483591 2.708265 2.746814 20.350943 0.807870 0.401767 20.573433 1.417518 1.463480 20.734642 1.865646 2.364928 21.644318 0.812211 0.363607 21.849072 1.456542 1.579387 22.059893 2.106569 2.295561 26.003210 2.440784 0.306058 25.077291 2.875540 1.867342 23.765812 3.237417 2.463732 25.388950 6.223037 0.981734 23.947653 5.620175 2.185297 22.715830 5.010526 2.709358 21.880270 7.061851 0.351904 21.891176 6.393153 1.528607 21.814014 5.722502 2.199627 20.364639 6.704502 0.375243 20.293264 6.104134 1.532540 20.458530 5.565762 2.464105 16.998709 5.246551 0.475246 18.161879 4.988091 1.269056 19.073009 4.752737 2.088174 21.815470 4.005279 1.996801
36  16.656540 1.655117 2.545068 18.154501 2.173058 2.542553 19.398073 2.710137 2.707108 20.335476 0.814515 0.413932 20.539124 1.349153 1.468040 20.738483 1.840389 2.349358 21.647755 0.823852 0.362693 21.810095 1.474338 1.570487 22.036674 2.072088 2.319924 26.035204 2.399761 0.297701 25.056963 2.851869 1.848608 23.749649 3.245915 2.468621 25.243053 6.198966 0.974278 23.776838 5.628069 2.231656 22.529701 4.917336 2.755300 21.868767 7.076381 0.320965 21.902281 6.352890 1.539681 21.821655 5.695889 2.233508 20.268791 6.553972 0.474972 20.159807 5.973878 1.662734 20.405159 5.505531 2.474030 17.017338 5.285068 0.462763 18.152372 5.006807 1.263606 19.014044 4.757033 2.111084 21.788589 3.934973 2.016271
37  16.606495 1.620381 2.487446 18.096222 2.143726 2.494513 19.308550 2.676301 2.675077 20.335152 0.800657 0.411954 20.469828 1.397256 1.445441 20.677929 1.828028 2.343018 21.649035 0.824284 0.353377 21.779703 1.479719 1.527228 21.985651 2.069238 2.304328 26.006142 2.482596 0.341489 24.993174 2.815221 1.806616 23.724239 3.202733 2.426719 25.026299 6.189867 0.969726 23.619247 5.520131 2.278880 22.390848 4.836946 2.772165 21.849892 7.049945 0.353579 21.871912 6.368142 1.543558 21.680256 5.732018 2.249965 20.014618 6.531168 0.562844 20.011671 5.984397 1.726392 20.304119 5.421500 2.577379 16.973885 5.264390 0.485122 18.088295 5.050348 1.296485 18.919226 4.750867 2.194069 21.708330 3.929166 2.027403
38  16.486816 1.624844 2.453872 17.958656 2.152679 2.435877 19.165670 2.661986 2.648467 20.359604 0.822998 0.409625 20.479223 1.348138 1.485162 20.638159 1.803647 2.372277 21.630342 0.833315 0.379344 21.750736 1.532912 1.523221 21.912317 2.082180 2.342834 26.026709 2.514493 0.361831 24.981522 2.842005 1.825471 23.670492 3.214536 2.405985 24.789194 6.219691 0.947799 23.465738 5.529038 2.290278 22.238935 4.823113 2.806165 21.872971 7.059987 0.323961 21.830454 6.363811 1.554510 21.618824 5.746593 2.194178 19.692841 6.601834 0.804840 19.772972 5.933158 1.821527 20.284492 5.338592 2.600415 16.995903 5.285262 0.477281 18.060583 5.036905 1.328722 18.889585 4.778057 2.234971 21.597664 3.979145 2.026096
39  16.340292 1.623740 2.325416 17.830332 2.156166 2.378155 19.063446 2.658225 2.633646 20.336905 0.788794 0.423210 20.420900 1.358427 1.488933 20.580191 1.809332 2.382549 21.631140 0.822561 0.333567 21.740126 1.530361 1.515070 21.878622 2.050269 2.358908 26.002726 2.479436 0.334737 24.917152 2.849012 1.713039 23.597343 3.199425 2.351229 24.466024 6.214672 0.927809 23.293713 5.543722 2.292606 22.090338 4.777260 2.805202 21.887444 7.086870 0.325326 21.784250 6.346229 1.568238 21.564417 5.713677 2.227227 19.378250 6.635827 0.998573 19.561956 5.906285 2.092941 20.144091 5.249727 2.756872 16.973305 5.289373 0.506336 17.948435 5.036625 1.384647 18.787971 4.786988 2.281770 21.502914 3.959771 2.067127
40  16.195211 1.635593 2.236830 17.718084 2.193974 2.311565 18.951389 2.674299 2.590170 20.321449 0.816357 0.413038 20.401705 1.384068 1.530913 20.457150 1.791764 2.368436 21.657711 0.812595 0.335278 21.710754 1.545533 1.527083 21.786625 2.080434 2.384277 26.048395 2.451083 0.353366 24.832962 2.867329 1.701664 23.534449 3.215294 2.306479 24.215626 6.214821 0.832407 23.124077 5.558956 2.301712 21.946321 4.772475 2.825252 21.888372 7.049074 0.346319 21.755970 6.364834 1.540178 21.466778 5.781565 2.226869 18.930731 6.727785 1.312600 19.371834 5.866971 2.258081 20.038033 5.149334 2.841941 16.971090 5.303105 0.487137 17.925392 5.002907 1.377843 18.703489 4.772220 2.338405 21.386543 3.964960 2.064245
41  16.143637 1.589330 2.084846 17.598581 2.171543 2.241348 18.827873 2.645992 2.547248 20.314247 0.819204 0.466258 20.325378 1.377119 1.483662 20.376072 1.834960 2.369761 21.633093 0.820249 0.377785 21.626097 1.580048 1.546749 21.720596 2.100945 2.373432 26.087917 2.477038 0.336700 24.795101 2.851911 1.652338 23.466307 3.205600 2.275915 23.927191 6.164990 0.745647 22.924879 5.552484 2.305597 21.829355 4.763368 2.811488 21.855074 7.049105 0.339300 21.711079 6.391020 1.564986 21.358173 5.781533 2.207877 18.579645 6.748160 1.612371 19.145067 5.822419 2.428878 19.915436 5.079114 2.896157 16.962957 5.286199 0.466435 17.863466 5.017823 1.431526 18.626802 4.762970 2.376125 21.299726 3.995039 2.051768
42  16.015993 1.611588 1.994272 17.465710 2.152011 2.175586 18.712126 2.644164 2.526332 20.318020 0.797011 0.465687 20.214661 1.350500 1.533925 20.291597 1.856168 2.400511 21.619476 0.853661 0.345593 21.633354 1.545029 1.624329 21.619244 2.133717 2.287667 26.103388 2.511436 0.337865 24.753532 2.869636 1.591182 23.388460 3.202652 2.214942 23.633612 6.165500 0.669708 22.806156 5.590789 2.292436 21.684307 4.755927 2.815029 21.912666 7.037000 0.345920 21.649931 6.340130 1.508094 21.264265 5.840806 2.175321 18.227434 6.765847 1.914782 19.001930 5.792009 2.567024 19.837000 5.089535 2.945591 16.993265 5.263031 0.499043 17.807880 5.042546 1.460995 18.532352 4.750635 2.403818 21.189922 4.021030 2.047326
43  15.940804 1.559546 1.825325 17.357691 2.121423 2.073165 18.569029 2.627214 2.475139 20.333447 0.862212 0.437186 20.196594 1.421192 1.526945 20.202967 1.835723 2.385977 21.624022 0.820959 0.348045 21.527170 1.560583 1.535265 21.517841 2.150764 2.278382 26.098183 2.505743 0.358274 24.695683 2.856265 1.543141 23.324484 3.208711 2.137056 23.295683 6.148058 0.619318 22.633829 5.601760 2.280785 21.564722 4.759742 2.811383 21.906870 7.038187 0.360440 21.597807 6.407481 1.510558 21.358616 5.786037 2.241961 17.905079 6.739964 2.137088 18.762611 5.676257 2.686562 19.681835 5.055083 2.956444 16.976606 5.239308 0.526531 17.752728 5.050240 1.485760 18.479740 4.722844 2.438108 21.094120 4.049897 2.026430
44  15.888816 1.511334 1.666009 17.293343 2.112044 1.970657 18.474501 2.604198 2.427466 20.296688 0.815713 0.429756 20.157772 1.406668 1.500765 20.099691 1.866982 2.332725 21.602888 0.844243 0.426664 21.499355 1.564033 1.544936 21.459194 2.185537 2.224012 26.121431 2.477663 0.356435 24.543667 2.937026 1.470038 23.220425 3.217509 2.063921 23.020512 6.141410 0.456890 22.476204 5.640101 2.209462 21.450520 4.747272 2.820301 21.892275 7.027346 0.358887 21.499931 6.415007 1.494239 21.290346 5.824134 2.244672 17.592339 6.752277 2.333636 18.603140 5.700858 2.747151 19.541790 5.068346 2.945707 16.958401 5.295235 0.501090 17.663366 5.013599 1.522720 18.399763 4.698904 2.487704 20.949327 4.042098 2.011157
45  15.851257 1.438203 1.512582 17.210562 2.052337 1.878368 18.368670 2.561872 2.372905 20.270369 0.898717 0.481504 20.069674 1.424260 1.544521 20.042601 1.920347 2.377515 21.640375 0.854512 0.480225 21.456282 1.562393 1.489330 21.391899 2.206590 2.239091 26.147385 2.463548 0.344290 24.478512 2.890643 1.340853 23.169567 3.218289 1.984212 22.780811 6.104956 0.393855 22.317587 5.644877 2.165528 21.353647 4.795622 2.792565 21.883396 7.031770 0.365103 21.477186 6.425120 1.475013 21.182711 5.805209 2.239635 17.366703 6.678140 2.453562 18.439781 5.700090 2.766194 19.384155 5.101478 2.942854 16.900030 5.237351 0.532061 17.623138 4.987607 1.511571 18.317448 4.677113 2.516292 20.839075 4.067409 2.007596
46  15.878728 1.448431 1.368377 17.173279 2.043872 1.804379 18.265436 2.594453 2.360036 20.174942 0.978095 0.463402 19.957052 1.479512 1.571416 19.926388 1.975734 2.430643 21.585556 0.806385 0.387146 21.390404 1.566525 1.538368 21.341948 2.220616 2.249185 26.133780 2.493871 0.367289 24.382866 2.924328 1.254884 23.076801 3.213807 1.897255 22.744947 6.121270 0.383340 22.246122 5.646411 2.151688 21.276409 4.805945 2.750714 21.902733 7.047974 0.356787 21.474390 6.424127 1.450711 21.076099 5.876138 2.218561 17.136280 6.692503 2.580832 18.271822 5.762261 2.767100 19.245823 5.124282 2.943889 16.945715 5.287374 0.515054 17.568609 4.999544 1.499461 18.243959 4.695661 2.523709 20.767220 4.073238 2.011180
47  15.844242 1.479212 1.169389 17.106567 2.067338 1.652571 18.169237 2.567032 2.288819 19.977865 0.911912 0.575276 19.776737 1.516747 1.717476 19.808867 2.068291 2.515059 21.583879 0.816186 0.401890 21.424475 1.577534 1.500278 21.259951 2.207010 2.221017 26.116491 2.521829 0.364030 24.276955 2.942670 1.172326 22.988604 3.231232 1.822571 22.720638 6.138792 0.350506 22.241714 5.671020 2.172089 21.225618 4.847393 2.754838 21.883965 7.017008 0.376064 21.458864 6.449621 1.431912 21.034021 5.930928 2.266040 16.967480 6.701661 2.584887 18.127209 5.804311 2.773244 19.085602 5.188369 2.899650 16.958950 5.328813 0.483082 17.528158 5.006089 1.558929 18.188749 4.670031 2.556400 20.706503 4.088028 1.991699
48  15.904732 1.469950 0.911589 17.069712 2.053544 1.559083 18.072691 2.548475 2.215461 19.573521 0.669466 0.812522 19.559099 1.430275 1.911989 19.755571 2.159364 2.611739 21.565388 0.797678 0.380053 21.384790 1.591772 1.528147 21.231724 2.215773 2.217612 26.081198 2.543453 0.323513 24.189070 2.997915 1.146183 22.930487 3.239320 1.831351 22.707205 6.196973 0.364752 22.159880 5.677361 2.151627 21.197081 4.847824 2.779765 21.877640 7.041022 0.341522 21.428146 6.452606 1.417637 21.001579 5.931971 2.275162 16.830378 6.784016 2.524736 17.998270 5.827211 2.714272 18.957197 5.255617 2.863039 16.950462 5.300119 0.448810 17.492485 5.011549 1.537852 18.137506 4.675634 2.569036 20.608416 4.066821 2.007906
49  15.978102 1.465022 0.664832 17.077019 2.046829 1.390249 18.020487 2.541063 2.180889 19.323038 0.538715 1.159314 19.350489 1.447910 2.102046 19.604309 2.244776 2.713439 21.571779 0.792592 0.404495 21.286379 1.578931 1.490666 21.198765 2.218177 2.218064 25.891544 2.678480 0.386960 24.119038 3.025788 1.232058 22.833118 3.222939 1.902647 22.761318 6.161579 0.405271 22.122107 5.659575 2.116730 21.136005 4.853758 2.792524 21.888630 7.038820 0.388464 21.366375 6.513275 1.465645 20.975563 5.971226 2.286967 16.692263 6.786607 2.485473 17.908249 5.911603 2.653932 18.839622 5.265247 2.813288 16.907801 5.300076 0.482839 17.431299 5.006776 1.545317 18.066332 4.657675 2.575139 20.566984 4.089245 1.972586
50  16.101734 1.488729 0.494025 17.097139 2.054427 1.272759 17.951860 2.528566 2.129320 18.843409 0.461153 1.472586 19.137150 1.458070 2.255689 19.481789 2.305541 2.813634 21.533009 0.822733 0.370733 21.338839 1.557724 1.538391 21.122746 2.213895 2.201422 25.788048 2.692765 0.421757 23.986324 3.014440 1.234727 22.714634 3.220644 2.004222 22.745111 6.164495 0.360580 22.129631 5.665784 2.150281 21.136932 4.889843 2.787792 21.882153 7.031559 0.355978 21.399345 6.481061 1.450520 20.932673 5.914082 2.199681 16.561689 6.847403 2.334576 17.703892 5.946686 2.524565 18.711416 5.334422 2.767510 16.893694 5.361722 0.531199 17.408945 4.995639 1.559759 18.030016 4.668356 2.596266 20.484709 4.066663 2.024925
51  16.114130 1.517095 0.456538 17.064629 2.020905 1.264517 17.917721 2.524398 2.132024 18.366310 0.387270 1.817160 18.875525 1.535873 2.421267 19.383821 2.396401 2.891674 21.550367 0.822911 0.407881 21.310652 1.569958 1.480206 21.116650 2.214022 2.206078 25.591118 2.651622 0.424853 23.839760 2.907072 1.228107 22.605930 3.214119 2.070456 22.722967 6.161810 0.367967 22.148750 5.664209 2.148441 21.120913 4.897159 2.802580 21.912498 7.069864 0.390454 21.355808 6.474356 1.515934 20.870552 5.939470 2.207402 16.470598 6.876216 2.152157 17.665400 5.984441 2.436995 18.593163 5.377787 2.702876 16.912870 5.266973 0.486548 17.319098 5.010966 1.555646 17.990799 4.648698 2.612608 20.417189 4.055329 2.030746
52  16.116261 1.497802 0.481420 17.089521 2.008977 1.244568 17.865568 2.501189 2.168263 17.985357 0.433772 2.146205 18.712179 1.546806 2.604017 19.275200 2.435543 2.972062 21.509130 0.846930 0.401495 21.278164 1.532604 1.499899 21.032396 2.191402 2.207812 25.412838 2.542680 0.477703 23.700636 2.873723 1.345115 22.568033 3.156901 2.166003 22.770229 6.171060 0.363773 22.116156 5.681118 2.134221 21.118082 4.934202 2.812990 21.915241 7.047417 0.383462 21.321344 6.502939 1.487968 20.872984 5.904355 2.144938 16.373693 6.963078 1.946271 17.518778 6.037286 2.329659 18.479078 5.430931 2.638371 16.928110 5.350514 0.430723 17.334402 5.011210 1.595631 17.926268 4.659819 2.619620 20.357786 4.062540 2.051685
53  16.085798 1.497573 0.472324 17.052317 2.032765 1.286607 17.825651 2.479118 2.186343 17.720034 0.429178 2.428314 18.514668 1.554214 2.726197 19.158180 2.421309 3.015683 21.490152 0.858954 0.378616 21.211922 1.544663 1.482637 20.940847 2.151824 2.199358 25.227419 2.461757 0.479035 23.552355 2.849549 1.452823 22.333723 3.124924 2.261135 22.736120 6.107254 0.394981 22.118917 5.655009 2.129368 21.088125 4.963505 2.770808 21.884504 7.069964 0.371625 21.293900 6.453946 1.479538 20.828850 5.904233 2.206519 16.321787 6.970568 1.788476 17.466860 6.073501 2.193778 18.369268 5.466955 2.572859 16.945530 5.334262 0.429493 17.255945 4.981083 1.603286 17.853937 4.681103 2.661800 20.278036 4.017034 2.078267
54  16.108225 1.504385 0.460241 16.994946 1.974692 1.319943 17.747845 2.540939 2.234260 17.422073 0.413278 2.586039 18.367619 1.534492 2.795479 19.061237 2.401486 2.994666 21.503567 0.805320 0.359614 21.248255 1.543007 1.445864 20.900261 2.144697 2.206825 24.981421 2.367877 0.527799 23.372026 2.769585 1.519967 22.160238 3.094988 2.324320 22.760637 6.160213 0.372775 22.090498 5.682494 2.121667 21.053169 4.985659 2.801288 21.916906 7.050408 0.385618 21.269011 6.455605 1.459530 20.765001 5.883073 2.146068 16.281897 7.005660 1.602061 17.379704 6.093682 2.080160 18.268986 5.520107 2.491143 16.943733 5.316212 0.442678 17.227749 5.036585 1.550505 17.790905 4.679443 2.686774 20.193159 4.000904 2.074898
55  16.078485 1.513476 0.444943 16.933153 1.997476 1.383464 17.611090 2.516329 2.308044 17.227345 0.450360 2.624387 18.132244 1.539101 2.793464 18.896185 2.353878 2.994240 21.501228 0.843749 0.385547 21.127020 1.484694 1.480393 20.838467 2.109360 2.195009 24.730215 2.208901 0.573952 23.191229 2.669139 1.616648 22.004496 3.074822 2.420052 22.774826 6.153669 0.404418 22.100077 5.686378 2.130561 21.036757 4.957870 2.793609 21.914391 7.038891 0.388290 21.200626 6.486796 1.430951 20.735287 5.907389 2.144717 16.229004 7.014002 1.405753 17.282688 6.135716 1.902076 18.145010 5.550308 2.420142 16.964125 5.343842 0.431996 17.187489 5.015205 1.587238 17.726566 4.690573 2.693864 20.078470 3.998131 2.099720
56  16.072590 1.500748 0.448665 16.902342 1.976522 1.395382 17.579655 2.517850 2.324378 16.986231 0.452065 2.656084 17.959513 1.508435 2.789265 18.743484 2.325691 2.976374 21.530451 0.845684 0.436838 21.088743 1.450703 1.508514 20.789232 2.050577 2.166603 24.500832 2.069648 0.622283 22.953995 2.606370 1.720551 21.814489 3.041263 2.513792 22.751997 6.144770 0.372558 22.079676 5.658176 2.116742 21.011156 4.986423 2.769789 21.899464 7.070900 0.376288 21.185411 6.333684 1.377940 20.655880 5.881919 2.048671 16.188438 7.040057 1.170770 17.215824 6.162249 1.765394 18.015285 5.620992 2.306372 16.961777 5.324080 0.425148 17.139135 5.026052 1.629782 17.653772 4.725262 2.693193 19.977879 3.964499 2.117744
57  16.038708 1.520976 0.446098 16.791834 2.053943 1.415840 17.498854 2.555762 2.362406 16.763960 0.431785 2.656462 17.797375 1.492573 2.773793 18.578529 2.286786 2.968879 21.495691 0.851351 0.382081 21.038996 1.449179 1.476705 20.773977 2.066460 2.205244 24.153940 1.885441 0.689651 22.747477 2.543786 1.796192 21.579166 3.034423 2.577466 22.759617 6.106790 0.377982 22.089674 5.683012 2.090287 20.988531 4.992751 2.759887 21.877995 7.043500 0.398036 21.167933 6.336094 1.328237 20.592228 5.894414 2.058535 16.206118 7.009400 0.964110 17.177402 6.199916 1.561715 17.946114 5.646130 2.214370 16.944727 5.320216 0.439342 17.079973 5.030802 1.628618 17.613461 4.718576 2.691679 19.888554 3.946395 2.108379
58  16.051702 1.500922 0.460353 16.773235 2.039744 1.420207 17.426394 2.558389 2.399935 16.584373 0.461083 2.647696 17.627985 1.483141 2.734940 18.428932 2.274513 2.926693 21.561644 0.793282 0.388211 20.965637 1.438183 1.480094 20.679098 2.015959 2.237305 23.862921 1.708236 0.780560 22.526880 2.465003 1.895703 21.349667 3.007241 2.679671 22.743860 6.150410 0.337281 22.059135 5.629701 2.079375 20.934586 5.004027 2.736622 21.853502 6.981101 0.373725 21.104395 6.302635 1.331257 20.534992 5.854825 2.022029 16.205355 7.008718 0.678070 17.165461 6.169821 1.393901 17.839767 5.679904 2.108209 16.926540 5.275858 0.387342 17.092909 5.065368 1.638998 17.569000 4.736747 2.713179 19.780046 3.956331 2.102028
59  16.043619 1.485324 0.465726 16.740503 2.059610 1.445051 17.336571 2.539881 2.426510 16.440443 0.456737 2.606145 17.498154 1.445328 2.685545 18.318148 2.227918 2.909514 21.520943 0.843513 0.370415 20.909721 1.439189 1.504209 20.598862 2.043366 2.202483 23.568514 1.550735 0.879855 22.289650 2.405434 1.984707 21.150402 3.022310 2.704418 22.744024 6.160963 0.356605 21.991001 5.672675 2.066339 20.911015 5.013206 2.722651 21.760632 6.931331 0.395497 21.022367 6.262164 1.332160 20.403652 5.860265 2.118420 16.282320 6.933366 0.401188 17.160498 6.158607 1.222292 17.767363 5.719043 2.004155 16.926819 5.301030 0.430865 17.038006 5.083989 1.615195 17.510431 4.726208 2.706943 19.711189 3.959569 2.093176
60  16.050051 1.512734 0.488383 16.683193 2.047798 1.457307 17.284990 2.570754 2.423396 16.314350 0.443860 2.531785 17.342306 1.413126 2.646033 18.195545 2.204167 2.829439 21.573977 0.831337 0.408427 20.902561 1.464309 1.465663 20.550417 2.008035 2.208735 23.251144 1.488447 0.906167 22.067963 2.312195 2.067458 20.953739 3.013182 2.773712 22.739342 6.155764 0.366522 21.991789 5.664989 2.075562 20.884157 5.008469 2.710468 21.630909 6.866837 0.373752 20.869286 6.262023 1.359720 20.308046 5.822561 2.069751 16.280836 6.936031 0.427647 17.117441 6.170218 1.221150 17.695871 5.700627 2.010223 16.908314 5.287666 0.440150 17.011127 5.040987 1.632640 17.432430 4.734751 2.740102 19.630560 3.899572 2.099076
61  16.040060 1.490625 0.470005 16.624853 2.009418 1.474438 17.222433 2.533097 2.472150 16.175262 0.389377 2.493001 17.235382 1.376495 2.596003 18.100914 2.144739 2.822155 21.531424 0.850156 0.342583 20.884295 1.404938 1.408300 20.493071 2.005176 2.186316 22.883326 1.431100 0.881623 21.869343 2.253661 2.153283 20.769175 3.029583 2.812761 22.742392 6.132190 0.347252 21.999592 5.676173 2.071409 20.839323 5.002854 2.711478 21.491346 6.910876 0.383112 20.740828 6.300921 1.456326 20.291040 5.789208 2.117537 16.281313 6.929254 0.404492 17.103308 6.167269 1.199242 17.683025 5.716908 2.043134 16.928679 5.287227 0.417113 16.961529 5.055379 1.626161 17.360476 4.729687 2.728539 19.554735 3.915750 2.106911
62  16.034863 1.507724 0.502313 16.607964 2.005515 1.514338 17.203159 2.560041 2.473971 16.108892 0.350000 2.437260 17.109217 1.338567 2.541964 17.981670 2.074292 2.804645 21.491625 0.811085 0.418164 20.860619 1.428273 1.430862 20.437452 2.005507 2.210178 22.578878 1.435020 0.886122 21.693678 2.300734 2.223268 20.593258 3.062119 2.882094 22.752779 6.165051 0.398573 21.994305 5.668000 2.099492 20.824127 5.019298 2.690264 21.380035 6.842966 0.454927 20.631090 6.317505 1.490233 20.119915 5.740959 2.169495 16.274166 6.973428 0.406228 17.086214 6.183920 1.212579 17.638186 5.710717 2.045311 16.897026 5.294313 0.436444 16.903965 5.080321 1.615232 17.298012 4.728133 2.753514 19.501257 3.926815 2.122150
63  16.047182 1.480020 0.461452 16.583937 2.004578 1.545859 17.131836 2.504062 2.497800 16.006315 0.308119 2.367299 17.062580 1.253648 2.483075 17.895584 2.010259 2.761168 21.482916 0.837008 0.423758 20.835611 1.424101 1.451422 20.394148 2.004914 2.171394 22.307833 1.377157 0.826522 21.541416 2.255748 2.191959 20.458776 3.060736 2.899575 22.679937 6.179440 0.352950 21.948017 5.652598 2.061509 20.787086 5.031360 2.700414 21.267504 7.003455 0.630620 20.457512 6.346673 1.657675 20.037014 5.698852 2.266150 16.264484 6.916121 0.419251 17.044796 6.165671 1.219965 17.550339 5.693327 2.096455 16.917358 5.272148 0.431332 16.887327 5.036415 1.632006 17.239597 4.717639 2.747350 19.420877 3.898087 2.135897
64  16.042250 1.493502 0.468335 16.570745 2.009348 1.502964 17.075914 2.529402 2.497690 15.908239 0.273929 2.259025 16.937002 1.219017 2.409534 17.804087 2.002980 2.700293 21.561972 0.805126 0.424353 20.843651 1.412729 1.437588 20.364101 1.996704 2.158319 22.074018 1.308889 0.756871 21.368513 2.271632 2.191248 20.352493 3.093823 2.911842 22.685928 6.208620 0.361549 21.913971 5.653325 2.041822 20.749607 5.023003 2.684675 21.153362 7.111268 0.831760 20.366791 6.360028 1.731766 19.860443 5.668145 2.362124 16.263498 6.936398 0.444192 17.023949 6.159558 1.233277 17.523832 5.681190 2.100349 16.901197 5.270963 0.427983 16.833086 5.034570 1.629618 17.176207 4.704893 2.735467 19.346077 3.881495 2.120334
65  16.042934 1.489414 0.467029 16.524792 2.024441 1.509393 17.042294 2.522031 2.533452 15.797616 0.260382 2.140867 16.831745 1.202959 2.305711 17.705816 1.955655 2.639419 21.557735 0.814358 0.400587 20.784445 1.382425 1.421721 20.329760 1.963650 2.148299 21.726933 1.510486 0.631667 21.231707 2.281269 2.123546 20.252518 3.086902 2.916737 22.679394 6.168014 0.370067 21.900700 5.693587 2.062640 20.745871 5.028081 2.652424 20.934345 7.229834 0.995990 20.205828 6.341693 1.840168 19.687775 5.620558 2.416681 16.251436 6.915470 0.434585 17.029869 6.182796 1.290552 17.499235 5.698843 2.109518 16.898235 5.274890 0.409778 16.819054 5.030119 1.651816 17.129692 4.669408 2.733169 19.285141 3.896247 2.104828
66  16.031437 1.494252 0.478940 16.522814 2.054996 1.523100 17.004942 2.530568 2.548122 15.716434 0.263349 2.005030 16.766705 1.237175 2.217978 17.597895 1.947013 2.610862 21.547455 0.840473 0.406376 20.781633 1.437849 1.439566 20.265049 1.996104 2.143712 21.421793 1.682448 0.567989 21.106218 2.266130 2.133604 20.184429 3.104182 2.900517 22.691080 6.180569 0.356422 21.851311 5.743063 2.050029 20.695019 5.067297 2.621042 20.633341 7.329295 1.024606 19.977242 6.417665 1.846881 19.582714 5.617325 2.433335 16.267035 6.923107 0.444864 17.007412 6.193434 1.283381 17.436012 5.696757 2.135245 16.930157 5.287166 0.441924 16.736122 5.058726 1.678835 17.095753 4.683794 2.764016 19.247162 3.918810 2.102209
67  16.056658 1.509628 0.426891 16.484789 2.038181 1.504863 16.935514 2.537083 2.561773 15.684665 0.290437 1.796858 16.681280 1.213483 2.117341 17.512653 1.924924 2.511233 21.542015 0.825199 0.353783 20.738417 1.396533 1.426824 20.249063 1.990335 2.114064 21.152048 1.906636 0.495835 21.030350 2.290589 2.080208 20.138239 3.083807 2.886124 22.669161 6.181900 0.380223 21.807468 5.728685 2.001873 20.647150 5.100238 2.589824 20.276667 7.437060 1.010657 19.802084 6.411025 1.921307 19.441425 5.615846 2.427775 16.277033 6.911687 0.402537 16.948961 6.150684 1.272162 17.384645 5.685048 2.155976 16.795952 5.267682 0.517255 16.677328 5.010118 1.694023 17.065687 4.640143 2.787896 19.175976 3.904414 2.108765
68  16.034178 1.500065 0.447192 16.459881 2.094199 1.536778 16.898197 2.552621 2.550294 15.598554 0.301319 1.620257 16.595024 1.206449 1.979679 17.456680 1.908625 2.434935 21.539646 0.830482 0.373182 20.708466 1.376156 1.373464 20.195704 2.011969 2.088978 21.286804 1.635458 0.558463 21.014542 2.320560 2.029202 20.116404 3.093755 2.853779 22.678528 6.166496 0.374826 21.798433 5.741174 2.004989 20.629690 5.126731 2.572242 19.955297 7.468315 0.955488 19.581308 6.450823 1.876027 19.301077 5.603663 2.457598 16.273130 6.916006 0.435794 16.947773 6.141148 1.292176 17.362522 5.673899 2.191536 16.518364 5.270222 0.611644 16.573456 5.002725 1.804009 17.095558 4.610988 2.827611 19.097532 3.896284 2.114035
69  16.035002 1.511128 0.448129 16.419195 2.051901 1.528335 16.849453 2.557052 2.567409 15.580518 0.323141 1.407395 16.587055 1.190247 1.812163 17.334358 1.867785 2.353680 21.520313 0.826604 0.395744 20.675419 1.386526 1.371582 20.138048 2.008610 2.066997 21.209433 1.606782 0.452734 20.977999 2.310280 1.998862 20.061333 3.099432 2.860053 22.704899 6.175757 0.374253 21.779360 5.782302 2.029351 20.583708 5.135748 2.582136 19.633116 7.531748 0.935126 19.360695 6.412390 1.863246 19.188164 5.624859 2.422098 16.251617 6.904537 0.429568 16.882767 6.185637 1.297320 17.307739 5.688566 2.176326 16.236605 5.288211 0.783487 16.442999 4.968392 1.953128 17.086689 4.522385 2.930797 19.051027 3.912377 2.091940
70  16.041567 1.497589 0.469644 16.392441 2.011985 1.570659 16.823893 2.556389 2.590538 15.573968 0.353220 1.162484 16.519821 1.213299 1.657856 17.255106 1.846433 2.224328 21.477423 0.831274 0.397255 20.698727 1.399850 1.355253 20.121975 2.002799 2.037352 21.208654 1.603218 0.480521 20.925131 2.285963 2.059246 20.024786 3.073773 2.894854 22.682741 6.189247 0.381809 21.737503 5.753561 2.027335 20.561882 5.131022 2.563202 19.372116 7.513114 0.938026 19.201750 6.453093 1.845861 19.078365 5.618872 2.447180 16.269169 6.914662 0.439064 16.874447 6.176642 1.284497 17.285660 5.677439 2.211903 15.916789 5.292584 1.037702 16.323374 4.949420 2.133474 17.157913 4.471514 2.997482 18.999146 3.919970 2.090699
71  16.041567 1.497589 0.469644 16.318726 2.019064 1.541960 16.763203 2.562756 2.568925 15.573970 0.417156 0.916549 16.538637 1.227245 1.498106 17.193195 1.829756 2.141675 21.506872 0.814680 0.430159 20.669338 1.396362 1.319976 20.064245 1.999342 2.015439 21.194246 1.610877 0.421286 20.849897 2.299216 2.061441 19.994627 3.077903 2.881000 22.676489 6.202294 0.358977 21.754465 5.750631 2.003427 20.518957 5.139210 2.552655 19.125509 7.491702 0.868753 19.040459 6.410953 1.861217 18.984571 5.607488 2.452543 16.255651 6.906344 0.421076 16.878048 6.163498 1.309794 17.214764 5.659197 2.218047 15.518153 5.285075 1.403940 16.204342 4.834979 2.383811 17.203157 4.391667 3.084812 18.925158 3.885247 2.116607
72  16.012251 1.528399 0.451953 16.340361 2.019764 1.562860 16.754534 2.569958 2.578233 15.673934 0.538289 0.627513 16.486801 1.245513 1.324095 17.139610 1.784395 2.041219 21.474062 0.820278 0.401387 20.606264 1.402852 1.326893 20.029814 1.965951 2.005732 21.226103 1.581015 0.407689 20.881157 2.296813 2.056176 19.914351 3.029985 2.864115 22.668871 6.220556 0.347422 21.718987 5.759021 1.986899 20.517208 5.142183 2.538609 18.811455 7.412210 0.850749 18.843676 6.398052 1.850400 18.900068 5.582943 2.445887 16.217930 6.915267 0.445205 16.807716 6.144208 1.309395 17.178284 5.669146 2.239781 15.122926 5.276081 1.831728 16.102222 4.709999 2.649950 17.246256 4.303212 3.165104 18.876823 3.877978 2.120348
73  15.998561 1.530351 0.465558 16.271883 2.019191 1.583480 16.687956 2.555930 2.608254 15.783787 0.538770 0.461444 16.535755 1.232034 1.190776 17.105213 1.775508 1.985082 21.467388 0.798793 0.398190 20.545986 1.405788 1.272685 19.955856 1.956466 1.954319 21.225361 1.604870 0.471681 20.805185 2.329285 2.026282 19.903307 3.024507 2.889779 22.654507 6.221363 0.388112 21.711678 5.796413 1.965592 20.450956 5.136052 2.517483 18.607609 7.317968 0.791217 18.710608 6.428372 1.785343 18.786379 5.569359 2.442342 16.186594 6.903177 0.448267 16.767874 6.195409 1.274509 17.083988 5.672750 2.259793 14.810444 5.242661 2.306831 16.025942 4.681083 2.902467 17.268688 4.260288 3.228662 18.791288 3.887149 2.095616
74  16.025013 1.522920 0.459719 16.290354 1.998946 1.563180 16.621864 2.564506 2.592162 15.769476 0.538562 0.441021 16.552895 1.250530 1.213181 17.079409 1.744205 2.002410 21.483675 0.847258 0.419453 20.481632 1.444244 1.263994 19.909046 2.016125 1.930052 21.258011 1.650102 0.452285 20.794035 2.268481 2.017537 19.846767 3.028128 2.840975 22.658493 6.216411 0.351192 21.660593 5.774559 1.956287 20.427862 5.126725 2.496099 18.376572 7.291983 0.661906 18.516647 6.360404 1.740465 18.692593 5.652907 2.395504 16.207403 6.911268 0.437149 16.744558 6.174890 1.375886 16.939226 5.749077 2.322309 14.623633 5.154533 2.700131 15.973461 4.659132 3.069209 17.283342 4.256815 3.276059 18.708477 3.875062 2.088959
75  16.006023 1.495710 0.465254 16.210808 2.009484 1.594965 16.573996 2.539689 2.630605 15.794148 0.529682 0.457721 16.517321 1.236643 1.218985 17.044338 1.742576 2.018747 21.426517 0.928282 0.394348 20.403389 1.498626 1.267918 19.836985 2.009849 1.925311 21.189337 1.643528 0.406503 20.718058 2.257415 2.027741 19.797295 3.013347 2.838194 22.671364 6.201269 0.351268 21.614561 5.751227 1.941233 20.365520 5.164351 2.453866 18.162682 7.232783 0.540557 18.416739 6.387775 1.698331 18.605299 5.680620 2.359401 16.217930 6.915267 0.445205 16.702644 6.196250 1.376498 16.991266 5.692537 2.292316 14.453290 5.160790 2.965672 15.857983 4.657880 3.151731 17.110744 4.264192 3.276104 18.642981 3.832293 2.100447
76  15.994105 1.512233 0.458448 16.185549 2.001902 1.563253 16.466709 2.507526 2.630126 15.806992 0.535619 0.470564 16.520075 1.260275 1.223799 17.051647 1.712467 2.109901 21.341398 1.002236 0.365942 20.366735 1.551709 1.241251 19.750793 2.000948 1.937686 21.281599 1.642459 0.476768 20.685369 2.337767 1.973555 19.766176 3.023991 2.836431 22.673365 6.196113 0.345738 21.578737 5.777870 1.927637 20.329821 5.160806 2.414810 18.014006 7.192156 0.422630 18.329576 6.393132 1.654756 18.522942 5.730185 2.315646 16.251619 6.914665 0.456210 16.666134 6.182559 1.382706 16.950661 5.655898 2.294954 14.272181 5.223869 3.194036 15.740466 4.717691 3.227928 16.976383 4.300103 3.273994 18.581179 3.861075 2.090924
77  16.001221 1.501613 0.449885 16.173330 1.978514 1.546616 16.381603 2.555179 2.625653 15.806992 0.535619 0.470564 16.453251 1.244258 1.247329 17.013556 1.737866 2.116835 21.184666 1.056190 0.366788 20.228970 1.489590 1.356753 19.659624 2.030900 2.014188 21.151697 1.456976 0.328698 20.653107 2.311082 2.010926 19.721527 2.996752 2.839341 22.660965 6.211853 0.354667 21.532682 5.765461 1.917267 20.285387 5.159292 2.412662 17.934193 7.126685 0.384170 18.179789 6.440574 1.594941 18.460629 5.775083 2.266664 16.217930 6.915267 0.445205 16.628429 6.191684 1.381107 16.903568 5.690867 2.333761 14.168566 5.215894 3.325486 15.580577 4.750159 3.281093 16.838350 4.361452 3.294247 18.497744 3.862724 2.090041
78  15.998346 1.502828 0.452861 16.072155 1.978497 1.569686 16.361282 2.571436 2.626484 15.782080 0.523675 0.468662 16.465267 1.248353 1.260842 16.983435 1.706237 2.155796 21.083723 1.059982 0.355114 20.122526 1.587120 1.344464 19.566263 2.057316 2.044320 21.195004 1.472062 0.333915 20.626574 2.321324 1.986891 19.679846 3.006151 2.810927 22.653656 6.191185 0.343656 21.468798 5.755176 1.857277 20.227373 5.164294 2.378083 17.905113 7.146581 0.385014 18.189846 6.378884 1.583406 18.283195 5.780347 2.234244 16.243240 6.922866 0.456839 16.540064 6.206207 1.339326 16.836992 5.682679 2.351466 13.962281 5.278265 3.401430 15.429527 4.809488 3.283174 16.677752 4.442410 3.271288 18.405262 3.892439 2.098470
79  15.992874 1.501620 0.433360 16.007471 1.998907 1.631250 16.277809 2.535916 2.646012 15.776470 0.509791 0.463045 16.409281 1.209378 1.288054 16.886446 1.724107 2.145491 20.916328 1.042443 0.422820 19.977091 1.566163 1.349485 19.424513 2.047146 2.082438 21.171535 1.527453 0.337734 20.556787 2.290483 1.981094 19.620737 2.991258 2.808851 22.660496 6.175664 0.338095 21.469332 5.732594 1.869706 20.190802 5.129343 2.358139 17.921103 7.138525 0.380646 18.187708 6.344724 1.592719 18.256374 5.755056 2.214694 16.209549 6.923474 0.445820 16.548557 6.200094 1.374085 16.790062 5.717633 2.390206 13.840163 5.327956 3.412023 15.250142 4.881304 3.271360 16.504650 4.467097 3.256115 18.329651 3.889378 2.089362
80  15.999731 1.551408 0.407675 16.007999 1.951136 1.629035 16.222555 2.540035 2.619420 15.778442 0.538276 0.459697 16.370153 1.230972 1.314652 16.856447 1.692436 2.184489 20.788591 0.933137 0.536367 19.859383 1.477914 1.423342 19.274530 2.012844 2.173905 21.202736 1.548026 0.383545 20.558374 2.241436 1.970083 19.588478 2.936297 2.793310 22.666819 6.196890 0.328480 21.431105 5.694026 1.812515 20.115780 5.123712 2.341379 17.887896 7.122737 0.370720 18.134373 6.361944 1.562762 18.229460 5.755352 2.236279 16.205563 6.931793 0.480911 16.551970 6.228852 1.389199 16.731367 5.710111 2.356558 13.608911 5.339065 3.484234 15.101229 4.900267 3.276723 16.324385 4.470489 3.229480 18.244852 3.860333 2.097871
81  15.989874 1.544444 0.391463 15.875192 1.999216 1.632039 16.157648 2.536639 2.650637 15.776470 0.509791 0.463045 16.341461 1.240332 1.315158 16.801723 1.688753 2.212699 20.638432 0.800546 0.692895 19.704512 1.485545 1.532573 19.137140 1.961333 2.240937 21.199358 1.514384 0.366835 20.533060 2.212199 1.929356 19.538958 2.935214 2.786301 22.657373 6.185383 0.355341 21.357975 5.689971 1.770493 20.056185 5.122394 2.313822 17.888783 7.113783 0.349276 18.125088 6.327191 1.573117 18.164713 5.710547 2.226586 16.209549 6.923474 0.445820 16.495836 6.206883 1.465662 16.690723 5.673803 2.359437 13.494510 5.401193 3.456144 14.913002 4.963662 3.212469 16.197306 4.545765 3.151584 18.181456 3.851736 2.095974
82  15.980571 1.569785 0.432863 15.867664 1.994345 1.623300 16.108618 2.579159 2.634640 15.772084 0.529757 0.464726 16.298040 1.214030 1.355638 16.763662 1.713935 2.219811 20.443758 0.635052 0.853157 19.522751 1.335890 1.661485 18.935858 2.004719 2.303156 21.185888 1.543193 0.363946 20.517181 2.247949 1.971970 19.481514 2.919359 2.769724 22.655594 6.210845 0.383300 21.324640 5.681170 1.730627 20.045650 5.150923 2.285118 17.879301 7.137635 0.372049 18.048424 6.343813 1.523108 18.137608 5.696775 2.214146 16.217934 6.940024 0.467090 16.442541 6.178292 1.427037 16.624174 5.665967 2.377401 13.364645 5.419920 3.399057 14.772234 5.004265 3.155745 16.037563 4.572440 3.116217 18.120260 3.849407 2.080114
83  15.936924 1.534110 0.524754 15.801631 2.015535 1.683694 16.086407 2.605800 2.712090 15.796359 0.517415 0.453881 16.310352 1.218190 1.364997 16.708988 1.710134 2.248088 20.114111 0.504696 0.855121 19.310791 1.333434 1.684981 18.788952 1.997536 2.298137 21.186657 1.559826 0.391401 20.454876 2.261374 1.946590 19.409294 2.899509 2.748417 22.652802 6.209321 0.405226 21.311441 5.699601 1.708809 19.973726 5.127916 2.253708 17.931498 7.031767 0.388345 18.045595 6.307708 1.506641 18.083248 5.689533 2.208426 16.201172 6.931691 0.446455 16.435373 6.178435 1.416883 16.603279 5.672695 2.401245 13.195221 5.465571 3.284822 14.653712 5.050829 3.080739 15.881651 4.626871 3.069314 18.044619 3.846317 2.071265
84  15.644256 1.496956 0.743859 15.640192 2.086458 1.846608 16.069841 2.696120 2.777743 15.779100 0.540118 0.477995 16.229376 1.208799 1.393214 16.654360 1.706265 2.276395 19.777805 0.403365 0.841596 19.086115 1.269971 1.720341 18.638472 1.964785 2.326110 21.184374 1.536412 0.405656 20.433544 2.252121 1.972461 19.370358 2.876642 2.725096 22.670914 6.214005 0.384184 21.226000 5.665994 1.665688 19.906540 5.115377 2.248195 17.927471 7.100496 0.394226 18.033173 6.230299 1.520132 18.000145 5.681295 2.190609 16.217934 6.940024 0.467090 16.395990 6.188528 1.444592 16.523539 5.672169 2.391778 13.048562 5.571263 3.121401 14.508926 5.106110 2.987772 15.776451 4.719682 2.975227 17.958088 3.864110 2.056174
85  15.258037 1.485538 0.884688 15.485824 2.130468 2.002082 16.046017 2.831925 2.895453 15.741043 0.509441 0.410830 16.242428 1.236069 1.416456 16.645130 1.730882 2.244480 19.432777 0.286701 0.808040 18.872871 1.201595 1.704023 18.473698 1.980726 2.334823 21.188194 1.542630 0.376491 20.380861 2.207622 1.925862 19.311825 2.847128 2.739693 22.686966 6.228902 0.370883 21.169516 5.662810 1.608557 19.861414 5.140772 2.199287 17.951590 7.115518 0.358563 18.001291 6.256336 1.523147 17.924175 5.700170 2.184903 16.205563 6.931793 0.480911 16.351702 6.218452 1.474725 16.477880 5.657792 2.386011 12.892185 5.630875 2.985220 14.361389 5.168377 2.901726 15.634431 4.749545 2.928043 17.903297 3.870085 2.076762
86  14.824102 1.513607 1.173625 15.269938 2.202968 2.241790 16.014816 2.937069 3.000659 15.735100 0.481537 0.396705 16.196554 1.250532 1.394773 16.593678 1.756658 2.218900 19.092995 0.220559 0.817780 18.567432 1.164309 1.752645 18.347984 1.979580 2.404627 21.200535 1.572954 0.390640 20.366888 2.241086 1.920918 19.289360 2.854026 2.708705 22.696331 6.220128 0.421500 21.113005 5.681167 1.568383 19.801954 5.132746 2.168352 17.929527 7.136068 0.355263 17.936058 6.267885 1.479663 17.887928 5.695100 2.185623 16.169462 6.945029 0.455941 16.356789 6.185430 1.408518 16.477880 5.657792 2.386011 12.782976 5.771733 2.813459 14.251898 5.223423 2.782619 15.507678 4.822417 2.858234 17.836618 3.892880 2.050651
87  14.363224 1.561284 1.529684 15.088035 2.320291 2.433357 16.010153 3.014267 3.038349 15.681666 0.479871 0.372654 16.113239 1.226344 1.383502 16.520912 1.735983 2.271379 18.719011 0.151168 0.801647 18.379946 1.119068 1.748839 18.196421 1.957271 2.408292 21.163969 1.583518 0.376980 20.274378 2.225725 1.886506 19.233900 2.834409 2.686054 22.760191 6.170781 0.425565 21.045784 5.613025 1.474487 19.763958 5.126061 2.111993 17.968742 7.100373 0.403969 17.929379 6.210324 1.501522 17.883938 5.679013 2.190140 16.186415 6.936123 0.446273 16.276581 6.162420 1.457692 16.415400 5.627031 2.382283 12.698326 5.844986 2.623614 14.137814 5.286623 2.607734 15.376691 4.829206 2.796255 17.750933 3.860220 2.024464
88  13.850236 1.684578 1.998965 14.922068 2.474029 2.648026 16.006346 3.115856 3.103761 15.676205 0.493336 0.372362 16.116005 1.269679 1.424458 16.452106 1.725894 2.268138 18.373499 0.121753 0.802343 18.121983 1.070101 1.757669 18.034792 1.962348 2.389986 21.179279 1.530734 0.374705 20.249912 2.231292 1.888659 19.220442 2.844629 2.665844 22.730137 6.105374 0.426278 21.002731 5.570099 1.443284 19.685345 5.067107 2.123037 17.890913 7.144577 0.394674 17.914877 6.219189 1.474443 17.829281 5.686564 2.152138 16.192715 6.907047 0.421825 16.270882 6.176541 1.475839 16.407175 5.627952 2.350269 12.574783 5.926579 2.347697 14.053232 5.386523 2.445059 15.278501 4.908911 2.700400 17.696812 3.852272 2.039534
89  13.540754 1.838506 2.376828 14.772424 2.581826 2.842549 15.923805 3.191536 3.120374 15.659302 0.525478 0.375196 16.092596 1.260993 1.458543 16.435349 1.768211 2.246998 18.060921 0.114604 0.785807 17.892647 1.073315 1.738384 17.917072 1.956535 2.418734 21.180220 1.528638 0.365971 20.222685 2.213005 1.865118 19.151707 2.818265 2.645252 22.639580 6.008700 0.433920 20.971033 5.518359 1.500971 19.620462 5.051335 2.114252 17.861864 7.106502 0.359928 17.897293 6.226080 1.472161 17.753593 5.668480 2.164415 16.200869 6.923718 0.415860 16.245434 6.180707 1.446219 16.372932 5.600175 2.335010 12.519803 5.989519 2.076268 13.940641 5.472806 2.259872 15.162111 4.943444 2.623402 17.649660 3.862912 2.021747
90  13.292883 1.970212 2.609946 14.652908 2.615813 2.941861 15.837772 3.186868 3.160763 15.685238 0.541485 0.353661 16.009027 1.272546 1.425198 16.368471 1.742033 2.291642 17.809727 0.137588 0.772416 17.768671 1.084786 1.766957 17.817724 1.957875 2.401176 21.227571 1.618150 0.483710 20.210619 2.190161 1.876265 19.125902 2.796652 2.644730 22.531689 5.974155 0.401454 20.855848 5.470991 1.531111 19.542391 5.066100 2.165380 17.860012 7.138284 0.372725 17.838909 6.254658 1.508310 17.723211 5.665661 2.139545 16.209511 6.940175 0.464338 16.237799 6.237608 1.404000 16.326931 5.606031 2.349380 12.477736 6.091636 1.805104 13.867330 5.529475 2.104492 15.059767 4.964691 2.522375 17.592314 3.844780 2.010442
91  13.094851 2.057916 2.752459 14.503448 2.685107 2.966555 15.685299 3.198001 3.162762 15.729626 0.520042 0.443181 15.978374 1.260412 1.367371 16.296415 1.731062 2.293086 17.594164 0.164148 0.712560 17.665363 1.098744 1.765667 17.706875 1.943186 2.378776 21.198696 1.599069 0.468281 20.202829 2.198347 1.877526 19.100826 2.779451 2.621293 22.425673 5.925241 0.402365 20.741941 5.417109 1.568296 19.488171 5.022581 2.236606 17.929626 7.105118 0.363207 17.830099 6.261210 1.525487 17.666813 5.652252 2.181392 16.179541 6.928536 0.435502 16.209890 6.203391 1.481087 16.298954 5.640455 2.363816 12.425407 6.114414 1.544050 13.850398 5.494972 1.896228 14.938370 5.014811 2.430101 17.519276 3.865873 2.034121
92  12.907433 2.091808 2.822555 14.362197 2.689639 2.961016 15.564208 3.188694 3.114599 15.725930 0.561175 0.364942 16.009874 1.272640 1.386116 16.297110 1.779918 2.299317 17.411539 0.237820 0.627155 17.507444 1.097747 1.683557 17.608217 1.947191 2.370173 21.232542 1.619390 0.481158 20.170637 2.184528 1.861005 19.056362 2.787656 2.606841 22.270727 5.869515 0.409585 20.629087 5.387671 1.557993 19.374016 5.004230 2.287136 17.911951 7.146443 0.375813 17.833427 6.270362 1.514748 17.663391 5.670316 2.121994 16.179541 6.928536 0.435502 16.183830 6.262953 1.483115 16.268900 5.596566 2.338509 12.410093 6.134690 1.309021 13.797697 5.563682 1.723090 14.855244 5.103344 2.331198 17.469646 3.871642 2.031276
93  12.700024 2.158551 2.882150 14.170752 2.664696 2.926131 15.432720 3.119319 3.043901 15.764894 0.525981 0.456180 15.927073 1.244928 1.397735 16.201744 1.767495 2.281665 17.221571 0.280062 0.549217 17.361469 1.120387 1.656842 17.516613 1.969716 2.343302 21.205191 1.592745 0.472865 20.150146 2.193545 1.841188 19.055267 2.792821 2.578896 22.131592 5.769387 0.451855 20.535452 5.327993 1.681852 19.239656 4.990768 2.307450 17.905527 7.147490 0.367714 17.775648 6.272990 1.488459 17.616577 5.693180 2.152843 16.179541 6.928536 0.435502 16.207031 6.256568 1.444417 16.263266 5.633961 2.373985 12.424278 6.142165 1.032109 13.759905 5.542520 1.526202 14.742244 5.128346 2.219598 17.410734 3.875016 2.030367
94  12.513332 2.192343 2.840455 13.982985 2.660440 2.865154 15.292393 3.072526 2.976794 15.751375 0.519541 0.438586 15.925022 1.271871 1.435371 16.199144 1.815740 2.292289 17.051073 0.355683 0.546878 17.283512 1.147604 1.665067 17.422079 1.966750 2.304778 21.231026 1.626950 0.474029 20.147882 2.206268 1.828143 19.026819 2.773622 2.580606 21.966200 5.736011 0.401731 20.383661 5.360723 1.649989 19.178635 4.993396 2.397141 17.891970 7.131981 0.353137 17.735281 6.289791 1.450752 17.580378 5.714074 2.133705 16.179541 6.928536 0.435502 16.155928 6.226437 1.500474 16.207401 5.611385 2.380734 12.465479 6.153478 0.721731 13.733546 5.619771 1.323390 14.680026 5.151338 2.078511 17.349577 3.887010 2.009952
95  12.365202 2.142011 2.781660 13.852168 2.620771 2.785994 15.122085 3.023340 2.889080 15.719803 0.544514 0.452396 15.879232 1.268130 1.410263 16.140102 1.833287 2.277047 16.865826 0.419698 0.458690 17.128761 1.201280 1.582955 17.350786 1.958949 2.302462 21.190487 1.587512 0.470745 20.131762 2.178834 1.847691 18.978401 2.750919 2.558354 21.800772 5.737302 0.369807 20.245428 5.365734 1.692168 19.011194 4.967820 2.446322 17.915262 7.132803 0.394334 17.709068 6.257276 1.480026 17.517513 5.676483 2.139498 16.201571 6.922305 0.408930 16.087805 6.265330 1.462386 16.173817 5.617826 2.394216 12.597385 6.125839 0.444130 13.700867 5.610678 1.147940 14.618128 5.142857 1.994384 17.321083 3.884367 1.979591
96  12.189249 2.141770 2.660483 13.686711 2.578580 2.670623 14.976054 2.993438 2.798984 15.706542 0.519162 0.473073 15.846643 1.294292 1.447825 16.065563 1.827978 2.282494 16.782345 0.478272 0.427740 17.029110 1.192815 1.566206 17.268349 1.910498 2.285764 21.198553 1.613609 0.418619 20.097866 2.151343 1.840248 18.946888 2.730994 2.550150 21.614546 5.727427 0.427103 20.120035 5.349185 1.728555 18.870504 4.979049 2.459121 17.906395 7.115833 0.359355 17.661139 6.315491 1.439222 17.461926 5.659459 2.148831 16.179541 6.928536 0.435502 16.071806 6.249184 1.447266 16.163477 5.597458 2.370275 12.598924 6.134463 0.437196 13.727695 5.591924 1.137617 14.546705 5.134011 2.025197 17.245287 3.881255 1.971492
97  12.023767 2.053906 2.479051 13.576369 2.488127 2.553363 14.818605 2.926431 2.717819 15.750431 0.603770 0.397011 15.787766 1.279538 1.414721 15.993488 1.790664 2.283440 16.711088 0.424600 0.421249 16.959658 1.173977 1.524077 17.170107 1.833793 2.311592 21.196545 1.614211 0.431942 20.062147 2.156085 1.832997 18.910645 2.723755 2.518259 21.475157 5.727734 0.447345 19.979250 5.326892 1.800397 18.757959 4.929176 2.513459 17.881853 7.142455 0.386104 17.674330 6.251391 1.449734 17.417536 5.666407 2.123638 16.205338 6.900059 0.418421 16.047668 6.207497 1.460137 16.087597 5.559405 2.359431 12.582568 6.111423 0.465777 13.698357 5.572185 1.148715 14.529339 5.110982 2.020962 17.194336 3.859998 1.983894
98  11.914311 2.039713 2.289327 13.393953 2.509538 2.428750 14.672959 2.901125 2.654129 15.752546 0.581705 0.449566 15.788077 1.278103 1.455603 15.986176 1.808544 2.294323 16.640980 0.437782 0.457447 16.894363 1.226008 1.547088 17.090582 1.858528 2.328523 21.202585 1.629401 0.439436 20.024633 2.167676 1.805136 18.872879 2.697009 2.513752 21.302603 5.751632 0.455491 19.822721 5.334063 1.801022 18.627274 4.914670 2.530104 17.871685 7.232365 0.464945 17.677168 6.280349 1.464961 17.484356 5.670541 2.180170 16.231157 6.871579 0.401354 15.989350 6.149687 1.464435 16.041536 5.574166 2.352571 12.559041 6.127657 0.475681 13.613199 5.581180 1.214675 14.500557 5.150250 2.044696 17.133291 3.856039 1.967840
99  11.817575 1.966839 2.165679 13.318592 2.416928 2.346004 14.561029 2.857745 2.599642 15.718687 0.551495 0.443950 15.730259 1.278283 1.409497 15.906772 1.778878 2.357488 16.601460 0.427000 0.425129 16.846996 1.207698 1.543805 17.073782 1.829675 2.349397 21.209450 1.631086 0.399329 19.995403 2.126316 1.762352 18.851620 2.703218 2.455606 21.096619 5.786952 0.436374 19.711445 5.308501 1.822987 18.476028 4.935654 2.563935 17.841286 7.173364 0.427089 17.616516 6.249248 1.478201 17.449211 5.652178 2.149652 16.256998 6.843095 0.384299 15.942029 6.267995 1.441021 16.011709 5.587345 2.375078 12.538536 6.102511 0.469977 13.597723 5.585360 1.203396 14.446011 5.122815 2.106026 17.058092 3.838744 1.954178
100  11.739827 1.923423 2.077120 13.224001 2.383255 2.243226 14.460917 2.815301 2.547421 15.761099 0.527115 0.431016 15.752461 1.248698 1.495620 15.910912 1.770438 2.299883 16.613008 0.439895 0.462488 16.842854 1.202885 1.558372 17.031734 1.851260 2.311099 21.224966 1.641386 0.402148 19.980501 2.152294 1.749485 18.826920 2.690074 2.470526 20.901026 5.790106 0.486700 19.535398 5.304671 1.881525 18.361427 4.917092 2.560683 17.895174 7.132611 0.404490 17.595221 6.284310 1.400688 17.379692 5.659881 2.191683 16.158344 6.832360 0.418280 15.962043 6.206306 1.453515 15.978730 5.518960 2.402776 12.547824 6.119578 0.490218 13.521058 5.582217 1.219695 14.394169 5.113390 2.131937 17.003620 3.844970 1.975248
101  11.678805 1.881614 2.011536 13.120353 2.350866 2.201034 14.374107 2.798421 2.516035 15.718119 0.544730 0.445086 15.707792 1.276219 1.472569 15.807534 1.828728 2.238989 16.601460 0.427000 0.425129 16.795523 1.197510 1.509108 17.001144 1.842003 2.301158 21.211378 1.618783 0.401260 19.944347 2.139182 1.733811 18.781996 2.680388 2.421925 20.703716 5.832680 0.547160 19.389296 5.304405 1.935821 18.201420 4.866173 2.626468 17.887466 7.131773 0.399355 17.582741 6.260277 1.414296 17.327826 5.734183 2.212293 16.070921 6.692171 0.439558 15.857078 6.082652 1.528546 15.886036 5.494711 2.428545 12.547824 6.119578 0.490218 13.563476 5.572036 1.293687 14.354300 5.117997 2.171929 16.932924 3.830503 1.983402
102  11.592343 1.846005 1.942709 13.012708 2.323559 2.125333 14.295041 2.774629 2.459887 15.736656 0.556821 0.389026 15.649760 1.197754 1.511369 15.757137 1.830458 2.248192 16.615299 0.427246 0.459847 16.780119 1.203666 1.531599 16.963722 1.844930 2.356561 21.204811 1.631726 0.423264 19.946806 2.139009 1.725641 18.777445 2.692731 2.405634 20.477303 5.853391 0.605992 19.224812 5.350096 1.988692 18.008392 4.830960 2.680495 17.912037 7.145343 0.395166 17.541447 6.278859 1.406636 17.272448 5.732533 2.248903 15.969119 6.601079 0.420395 15.752215 6.066776 1.620268 15.754530 5.525855 2.415032 12.547824 6.119578 0.490218 13.491418 5.595621 1.304346 14.302617 5.108573 2.197753 16.880041 3.852977 1.990118
103  11.536191 1.814029 1.826145 12.984504 2.308779 2.086808 14.186889 2.755686 2.435408 15.720450 0.531788 0.442521 15.679629 1.203782 1.439404 15.713854 1.784420 2.242076 16.594385 0.425815 0.434745 16.765862 1.211447 1.504572 16.946381 1.838414 2.329049 21.194132 1.608765 0.404063 19.932360 2.126041 1.765422 18.714272 2.679901 2.357666 20.294119 5.915823 0.661710 19.034546 5.318231 2.066128 17.865742 4.797610 2.686934 17.882454 7.149738 0.373282 17.544031 6.289491 1.425726 17.217205 5.717343 2.214721 15.691708 6.728853 0.586154 15.552101 6.066633 1.668176 15.648936 5.456754 2.484335 12.498227 6.100515 0.483977 13.452811 5.570967 1.296199 14.235495 5.078542 2.193712 16.795729 3.824255 1.999760
104  11.479103 1.785697 1.756070 12.873803 2.281765 1.997912 14.124534 2.712576 2.398831 15.705069 0.518126 0.410306 15.649192 1.196694 1.460769 15.664844 1.833083 2.220338 16.618721 0.462478 0.400529 16.753969 1.193512 1.571976 16.874287 1.828214 2.329511 21.229301 1.584599 0.412806 19.933475 2.102383 1.702001 18.667105 2.671938 2.325666 20.055464 5.913169 0.671529 18.852987 5.311676 2.084715 17.682512 4.734684 2.724807 17.888910 7.131975 0.422150 17.439550 6.308569 1.430571 17.144064 5.736089 2.150181 15.445352 6.744216 0.629340 15.412748 6.080852 1.737083 15.552444 5.362339 2.563064 12.534053 6.118598 0.480438 13.412236 5.535081 1.348314 14.172794 5.061638 2.232715 16.712673 3.827855 1.990878
105  11.386975 1.770301 1.607155 12.798086 2.228428 1.896055 14.009521 2.697044 2.332556 15.732933 0.551604 0.478414 15.537986 1.192895 1.457310 15.604018 1.815556 2.234316 16.603760 0.414336 0.422496 16.686216 1.240770 1.480159 16.811415 1.881481 2.325896 21.193150 1.628141 0.409442 19.821976 2.170348 1.686117 18.598742 2.672338 2.291760 19.796364 5.911730 0.700768 18.659559 5.338455 2.174364 17.513351 4.672434 2.734172 17.899401 7.138385 0.394809 17.442951 6.268642 1.415554 17.103252 5.767246 2.203140 15.109940 6.878972 0.800752 15.178841 6.054830 1.834962 15.447118 5.273413 2.599732 12.498227 6.100515 0.483977 13.368331 5.552463 1.369485 14.123665 5.049112 2.274876 16.644157 3.826245 1.952128
106  11.327293 1.762516 1.449673 12.761882 2.232180 1.822173 13.922414 2.667333 2.252880 15.719253 0.542743 0.415818 15.522966 1.241382 1.457028 15.534991 1.821881 2.249382 16.641764 0.432679 0.467917 16.647058 1.258766 1.549645 16.755770 1.874589 2.304398 21.239840 1.590248 0.390105 19.803066 2.187326 1.653671 18.568682 2.669669 2.236636 19.529629 5.939409 0.719769 18.466522 5.345677 2.144485 17.350838 4.642953 2.742896 17.884836 7.087339 0.357868 17.407871 6.312121 1.389700 17.026659 5.755690 2.135463 14.703060 7.048685 1.105914 14.932326 6.036860 2.061649 15.348372 5.256299 2.652298 12.496324 6.109509 0.518737 13.315294 5.560026 1.397890 14.072314 5.039748 2.300618 16.582825 3.825108 1.958790
107  11.277625 1.746305 1.307750 12.656313 2.211508 1.700439 13.832912 2.654694 2.188623 15.706334 0.538460 0.457316 15.449682 1.222521 1.461423 15.452529 1.834394 2.210231 16.592834 0.422720 0.387267 16.656744 1.248576 1.549391 16.696953 1.892572 2.288487 21.185663 1.593300 0.448740 19.747089 2.151887 1.614207 18.515928 2.658060 2.201991 19.284506 5.956293 0.700524 18.310696 5.332317 2.196516 17.156416 4.581841 2.760193 17.863029 7.125862 0.380343 17.402468 6.376993 1.400344 16.995882 5.745928 2.155451 14.291272 7.139252 1.359851 14.736315 6.040266 2.171702 15.263065 5.176817 2.696626 12.490067 6.109674 0.484606 13.252635 5.487057 1.395627 13.989812 4.990616 2.329182 16.481953 3.847771 1.955471
108  11.225956 1.692837 1.144575 12.592631 2.192766 1.606723 13.745503 2.639278 2.147257 15.684049 0.550671 0.397320 15.435350 1.234248 1.461267 15.412294 1.844231 2.198110 16.550638 0.445344 0.353925 16.598053 1.272850 1.532291 16.658854 1.917772 2.295648 21.219507 1.638472 0.396677 19.732393 2.166831 1.567551 18.468874 2.690985 2.133971 18.991879 6.011640 0.625131 18.109180 5.387753 2.172822 17.017513 4.574778 2.735722 17.846060 7.155756 0.410901 17.337772 6.375458 1.316005 16.899210 5.781091 2.100157 13.936012 7.143921 1.581695 14.523860 6.037350 2.275579 15.131019 5.142443 2.741029 12.480023 6.127820 0.520011 13.233111 5.510420 1.415137 13.926963 4.977787 2.319128 16.371351 3.871990 1.909779
109  11.221906 1.649659 0.946395 12.519748 2.129246 1.477936 13.657187 2.582503 2.057833 15.658859 0.555829 0.421352 15.412916 1.221654 1.455942 15.325109 1.846658 2.204930 16.549267 0.442595 0.360577 16.554165 1.262486 1.491239 16.586685 1.907198 2.296578 21.228901 1.609988 0.405121 19.649067 2.148896 1.510090 18.383322 2.680031 2.089860 18.661846 6.019605 0.565196 17.995979 5.377483 2.159493 16.873919 4.574721 2.727992 17.868717 7.108606 0.396805 17.251984 6.370290 1.366152 16.843687 5.771508 2.072906 13.629271 7.154579 1.713586 14.317913 6.032989 2.323618 14.979426 5.144737 2.733589 12.459537 6.102702 0.514350 13.168809 5.506134 1.431955 13.833665 4.921331 2.360914 16.273724 3.889504 1.902553
110  11.230161 1.598082 0.751435 12.488675 2.134283 1.295996 13.579506 2.559918 1.986030 15.664651 0.607538 0.444783 15.361844 1.214939 1.471125 15.303449 1.869083 2.207873 16.525318 0.458444 0.340635 16.544872 1.243935 1.542632 16.537775 1.994728 2.239210 21.231726 1.606541 0.452103 19.634964 2.173127 1.467735 18.373323 2.699377 2.019898 18.468073 5.987542 0.494571 17.830488 5.397900 2.110447 16.803267 4.561857 2.723515 17.854927 7.116899 0.366760 17.232107 6.437141 1.363849 16.781410 5.765692 2.031744 13.333721 7.182727 1.802984 14.119840 6.065948 2.349115 14.840644 5.216658 2.707500 12.485142 6.101447 0.533268 13.095230 5.480268 1.438109 13.797322 4.904056 2.378357 16.208908 3.901276 1.885297
111  11.230878 1.592399 0.556413 12.464808 2.136687 1.177486 13.504556 2.555929 1.892796 15.569193 0.723329 0.440099 15.238569 1.292909 1.545781 15.201968 1.937984 2.240547 16.587393 0.433468 0.386831 16.529121 1.308351 1.484081 16.456966 2.026940 2.221966 21.208223 1.578439 0.450337 19.578098 2.187193 1.394609 18.276272 2.703149 1.961548 18.308861 5.999421 0.502911 17.724716 5.424501 2.125680 16.719538 4.565848 2.697527 17.851473 7.118982 0.359254 17.229473 6.461372 1.296739 16.737349 5.826153 2.068137 13.073836 7.209503 1.825319 13.939100 6.097987 2.297147 14.689701 5.247802 2.670943 12.504824 6.124094 0.462972 13.048366 5.507003 1.449098 13.739542 4.921219 2.386458 16.136984 3.885293 1.868919
112  11.253507 1.594445 0.472067 12.451487 2.102931 1.130991 13.482806 2.557753 1.867860 15.378534 0.779437 0.417456 15.121353 1.367144 1.565598 15.063903 1.986439 2.298087 16.545616 0.453842 0.391382 16.470200 1.279075 1.515336 16.412127 2.046678 2.196861 21.239214 1.599229 0.470351 19.539278 2.236124 1.320796 18.242157 2.726319 1.904584 18.289223 5.985181 0.520918 17.650068 5.430004 2.115686 16.662909 4.591378 2.708578 17.880278 7.117843 0.340064 17.200365 6.373283 1.270277 16.697977 5.799215 2.011299 12.840141 7.243215 1.839711 13.768311 6.137868 2.237908 14.553335 5.310928 2.613829 12.520057 6.169954 0.447559 12.986414 5.477828 1.445728 13.678598 4.877579 2.411713 16.060936 3.947784 1.829094
113  11.286971 1.602131 0.425836 12.467252 2.117026 1.128761 13.417304 2.548245 1.879304 15.101552 0.763970 0.521789 14.954473 1.347150 1.615716 15.000775 2.076614 2.338658 16.559282 0.451209 0.396152 16.467299 1.322469 1.485797 16.398144 2.065302 2.201475 21.204325 1.589508 0.498020 19.488544 2.246189 1.280185 18.192650 2.744061 1.889768 18.267645 6.006227 0.516666 17.651411 5.408744 2.073288 16.616304 4.622092 2.702720 17.844419 7.081680 0.356037 17.158155 6.462134 1.323466 16.694895 5.836546 2.058728 12.673588 7.295204 1.845104 13.646858 6.189363 2.226436 14.453177 5.391939 2.539827 12.493865 6.131243 0.467260 12.943801 5.431578 1.491597 13.618777 4.880919 2.389172 16.009207 3.909184 1.875179
114  11.253507 1.594445 0.472067 12.435773 2.092149 1.123727 13.438618 2.547786 1.910086 14.779733 0.570408 0.712878 14.825694 1.349611 1.709112 14.914937 2.166849 2.432452 16.580530 0.428018 0.338369 16.455864 1.305597 1.512518 16.396242 2.031030 2.215618 21.197630 1.618416 0.480437 19.449854 2.260860 1.281656 18.148657 2.772847 1.888918 18.283220 5.990438 0.488857 17.611807 5.431767 2.079136 16.583792 4.602325 2.711974 17.851473 7.118982 0.359254 17.154627 6.395798 1.338109 16.707870 5.831033 2.004733 12.573153 7.316467 1.770077 13.561216 6.203252 2.124082 14.351025 5.441829 2.509727 12.473461 6.137119 0.442960 12.947146 5.507660 1.447974 13.616666 4.890157 2.420778 15.972377 3.928899 1.873654
115  11.302283 1.587633 0.448340 12.399912 2.087920 1.126197 13.398940 2.564284 1.932074 14.521358 0.457373 0.955106 14.599611 1.344526 1.883577 14.860750 2.236654 2.487115 16.578344 0.444763 0.377602 16.446835 1.273224 1.467252 16.367746 2.032548 2.190990 21.112644 1.674631 0.441735 19.356665 2.275068 1.257743 18.135942 2.757828 1.898054 18.248711 5.966606 0.469272 17.636452 5.416779 2.098581 16.593746 4.627402 2.697099 17.871124 7.134819 0.393919 17.174936 6.377545 1.292226 16.675144 5.818989 2.013275 12.507059 7.280688 1.634217 13.488608 6.254708 2.027645 14.256955 5.483323 2.479196 12.504064 6.119779 0.466442 12.958040 5.504300 1.446671 13.548997 4.872983 2.428506 15.928814 3.940388 1.872021
116  11.253507 1.594445 0.472067 12.375700 2.094734 1.164912 13.374549 2.523175 1.970696 14.124267 0.376910 1.211806 14.371181 1.379927 2.060467 14.797148 2.300065 2.573354 16.596077 0.449922 0.355174 16.441576 1.295104 1.532168 16.305336 2.033901 2.206733 20.996744 1.661276 0.486408 19.316635 2.315395 1.279823 18.026480 2.766671 1.906234 18.210539 5.967467 0.434461 17.650171 5.415923 2.076436 16.590366 4.641437 2.714195 17.873568 7.202558 0.379393 17.152962 6.436766 1.236746 16.659443 5.808704 1.984124 12.440248 7.362591 1.473247 13.399221 6.287161 1.952499 14.145433 5.521238 2.381712 12.490077 6.132183 0.421472 12.921207 5.452196 1.501300 13.490236 4.872503 2.454637 15.879299 3.929479 1.887830
117  11.263957 1.589318 0.459051 12.334027 2.120635 1.181610 13.256504 2.516667 2.030841 13.787458 0.316265 1.521149 14.210855 1.401431 2.217195 14.705967 2.346529 2.673865 16.559710 0.442380 0.369789 16.401237 1.275617 1.491739 16.298128 2.010538 2.201713 20.880363 1.654094 0.476654 19.184759 2.264319 1.291501 17.921537 2.771575 1.954473 18.209261 5.990539 0.411067 17.636278 5.424402 2.090889 16.566040 4.663364 2.702973 17.864271 7.077899 0.392727 17.127110 6.384571 1.395544 16.646975 5.784235 1.939566 12.383001 7.352709 1.275243 13.298741 6.284101 1.804475 14.067557 5.585885 2.298641 12.490593 6.165265 0.429656 12.882056 5.464880 1.471543 13.479373 4.865090 2.467798 15.805483 3.929431 1.877105
118  11.253507 1.594445 0.472067 12.274330 2.068969 1.215784 13.240034 2.542451 2.030042 13.430525 0.340032 1.851541 14.014922 1.460935 2.348440 14.636158 2.389426 2.717605 16.589766 0.462970 0.376930 16.348299 1.275554 1.485208 16.236563 2.008002 2.180815 20.727787 1.612516 0.440062 19.070553 2.252436 1.351680 17.810255 2.718401 2.029074 18.238684 6.020088 0.435974 17.660799 5.404595 2.085964 16.550858 4.681624 2.705570 17.836626 7.092264 0.410531 17.089054 6.395011 1.306492 16.567282 5.790701 1.926834 12.381383 7.357275 1.026833 13.198732 6.371103 1.663604 13.972385 5.632010 2.219061 12.477131 6.141730 0.404383 12.824057 5.454692 1.484655 13.371327 4.860270 2.474785 15.724166 3.921406 1.878005
119  11.257477 1.605631 0.437407 12.271518 2.088293 1.225040 13.140822 2.513241 2.089308 13.152267 0.329278 2.121084 13.873856 1.453773 2.449411 14.567080 2.403428 2.741256 16.533350 0.438329 0.373129 16.295479 1.266772 1.439267 16.187523 1.954657 2.196496 20.522736 1.568337 0.416805 18.933588 2.197937 1.412576 17.691109 2.734185 2.059106 18.233522 6.003563 0.380978 17.640520 5.390430 2.083457 16.546263 4.682657 2.711959 17.827467 7.111615 0.386618 17.078409 6.367434 1.310964 16.500761 5.777862 1.892293 12.342992 7.344624 0.789644 13.162230 6.361902 1.468546 13.836798 5.699212 2.094058 12.472640 6.115582 0.417347 12.799885 5.448306 1.511895 13.341560 4.871492 2.497121 15.670494 3.890350 1.891773
120  11.251460 1.585989 0.430809 12.181750 2.327907 1.346429 13.088180 2.552994 2.182461 12.931082 0.298047 2.319253 13.732050 1.462219 2.524113 14.457482 2.365591 2.778668 16.572670 0.419255 0.388754 16.323305 1.247531 1.514809 16.135256 1.996609 2.193449 20.337143 1.500839 0.431883 18.810072 2.247437 1.361637 17.567776 2.712299 2.153331 18.208256 6.024582 0.378028 17.618252 5.401358 2.096074 16.513441 4.712412 2.686002 17.818157 7.089526 0.374470 16.999443 6.366482 1.287171 16.446226 5.771381 1.884773 12.387682 7.331725 0.449884 13.121544 6.360343 1.266412 13.739489 5.789777 1.970702 12.472748 6.110284 0.418379 12.763933 5.503078 1.503485 13.288099 4.885795 2.484135 15.566539 3.872353 1.905114
121  11.278419 1.595347 0.411373 12.178656 2.050575 1.284442 13.018723 2.535456 2.168508 12.734744 0.289063 2.351522 13.630420 1.399658 2.535388 14.324351 2.290141 2.756258 16.533514 0.440911 0.327039 16.291008 1.250985 1.447270 16.074623 1.964936 2.209997 20.060955 1.414080 0.471502 18.609100 2.146523 1.519727 17.415365 2.690612 2.214109 18.223669 5.988223 0.408037 17.624809 5.407175 2.073537 16.506891 4.745675 2.677941 17.864271 7.077899 0.392727 17.030642 6.378789 1.254970 16.396282 5.768562 1.839613 12.389311 7.308836 0.413711 13.176649 6.369345 1.196777 13.708204 5.759556 1.899035 12.456554 6.081116 0.441091 12.741410 5.503036 1.507040 13.266321 4.917313 2.533184 15.504512 3.885191 1.886902
122  11.212506 1.588671 0.477148 12.090521 2.070120 1.342227 12.976583 2.524306 2.232518 12.583809 0.285600 2.365591 13.452843 1.386483 2.538262 14.217106 2.247406 2.757429 16.515266 0.393458 0.414109 16.296894 1.247507 1.452911 16.038280 1.910898 2.209586 19.919556 1.345520 0.483796 18.464838 2.092510 1.549872 17.286501 2.677272 2.263564 18.228451 6.012202 0.400364 17.606506 5.439754 2.080650 16.500090 4.715776 2.704022 17.799683 7.025662 0.352248 16.944925 6.335853 1.230941 16.317163 5.736695 1.862530 12.437375 7.298359 0.411947 13.138476 6.386878 1.176541 13.702100 5.729267 1.918830 12.412586 6.122499 0.429841 12.716333 5.519945 1.480177 13.195176 4.887875 2.505269 15.428134 3.849844 1.898839
123  11.196495 1.629342 0.501942 12.097063 2.052494 1.363237 12.957878 2.529493 2.197386 12.476027 0.231844 2.332817 13.375834 1.309015 2.460723 14.082273 2.162375 2.728862 16.505201 0.405118 0.402923 16.259920 1.172943 1.479521 15.984909 1.932712 2.175154 19.691114 1.232867 0.562702 18.315102 2.082558 1.644460 17.143532 2.647550 2.347556 18.208456 5.987661 0.415527 17.593969 5.440474 2.068005 16.470566 4.750661 2.671808 17.734030 6.999628 0.379296 16.850159 6.365416 1.236984 16.267788 5.723766 1.889019 12.398174 7.313431 0.401252 13.179974 6.375486 1.149076 13.627808 5.771110 1.961787 12.450380 6.064902 0.417683 12.650930 5.476527 1.506668 13.168259 4.887681 2.541032 15.371488 3.849180 1.906609
124  11.172963 1.657163 0.534176 12.048443 2.018463 1.398685 12.924828 2.525689 2.238019 12.355494 0.173963 2.304906 13.251421 1.250712 2.429953 14.003516 2.103551 2.712592 16.532707 0.388060 0.426156 16.236971 1.196007 1.481195 15.979068 1.917140 2.179675 19.549641 1.162434 0.673715 18.184607 2.034607 1.680018 16.959864 2.643270 2.424314 18.228056 6.025852 0.387572 17.548750 5.454126 2.059828 16.448099 4.720595 2.680078 17.625814 6.963811 0.397949 16.725199 6.328621 1.273868 16.196936 5.713771 1.889410 12.419112 7.317519 0.414055 13.071734 6.329945 1.150465 13.561629 5.767864 1.984246 12.450233 6.083800 0.383547 12.643208 5.480554 1.492308 13.084155 4.862844 2.531051 15.299695 3.822047 1.912781
125  11.117901 1.689497 0.554440 12.004362 2.026019 1.373042 12.841882 2.484294 2.287643 12.243661 0.091305 2.260417 13.118812 1.194605 2.417261 13.871179 2.036613 2.657656 16.547886 0.384891 0.443462 16.185902 1.156816 1.498781 15.910346 1.898957 2.176184 19.356075 1.111116 0.748171 17.984196 1.973100 1.834972 16.806795 2.651306 2.475209 18.204706 6.022617 0.381523 17.534220 5.488411 2.079681 16.408594 4.751263 2.662821 17.464262 6.944359 0.384078 16.640503 6.322201 1.316948 15.992240 5.657506 1.949288 12.389615 7.329126 0.394658 13.072957 6.351128 1.177828 13.541927 5.775410 2.009950 12.420992 6.070281 0.419694 12.587398 5.468834 1.510868 13.033996 4.864060 2.535082 15.214644 3.776650 1.948806
126  11.159874 1.679852 0.553399 11.936555 2.022228 1.416914 12.765472 2.493699 2.316378 12.069163 0.048977 2.202783 13.025028 1.165975 2.402809 13.746323 1.992797 2.643682 16.518160 0.413986 0.465321 16.145477 1.147572 1.484144 15.881847 1.873195 2.175438 19.099352 1.028249 0.810881 17.780621 1.971159 1.880209 16.635902 2.693726 2.563463 18.217360 6.016441 0.368121 17.475843 5.438422 2.054709 16.373674 4.771298 2.657674 17.265423 6.886094 0.347854 16.466560 6.238349 1.336493 15.909528 5.668426 1.998672 12.431305 7.322299 0.404052 13.076219 6.331196 1.188432 13.475845 5.772288 2.032455 12.450955 6.154445 0.427960 12.530714 5.453249 1.536873 12.954967 4.833114 2.529442 15.146111 3.779258 1.933029
127  11.165858 1.653108 0.523212 11.895794 2.007458 1.460180 12.685085 2.479910 2.344271 11.920753 0.041447 2.126885 12.870202 1.133081 2.299529 13.609882 1.924194 2.605216 16.565676 0.436868 0.446639 16.070221 1.139485 1.450834 15.764071 1.841964 2.213223 18.834696 1.028390 0.832509 17.582220 1.945439 1.943774 16.459259 2.677121 2.617051 18.199591 6.006352 0.419495 17.465469 5.469905 2.038831 16.352755 4.788782 2.638715 17.033360 6.908381 0.356269 16.294258 6.305057 1.387332 15.775679 5.660673 2.030593 12.373069 7.321795 0.403644 13.016879 6.323623 1.191120 13.409810 5.769288 2.055028 12.424613 6.107213 0.471015 12.517518 5.445611 1.525360 12.888021 4.816159 2.537362 15.040112 3.757915 1.911642
128  11.151138 1.673433 0.538399 11.867126 2.025090 1.438951 12.652174 2.511184 2.348280 11.748742 0.035294 2.047596 12.704925 1.140786 2.225883 13.474098 1.906959 2.520156 16.552794 0.450718 0.448518 16.061361 1.106786 1.497361 15.730171 1.805553 2.207868 18.548277 0.960043 0.879410 17.398092 1.966941 2.004759 16.262939 2.684473 2.670828 18.221891 6.035414 0.416738 17.421473 5.490137 2.005607 16.272268 4.802936 2.611867 16.768471 7.095258 0.405630 16.083235 6.253033 1.355177 15.642077 5.654005 2.003204 12.359619 7.348112 0.382288 12.945236 6.369851 1.252889 13.321742 5.725814 2.058069 12.356985 6.080695 0.474861 12.427900 5.410177 1.530013 12.819143 4.786042 2.537893 14.946360 3.769155 1.908610
129  11.218717 1.561519 0.447498 11.856997 2.018361 1.460950 12.592020 2.462831 2.377511 11.600386 0.060969 1.911623 12.602098 1.092750 2.130498 13.357162 1.852842 2.466638 16.513201 0.477841 0.365275 15.981349 1.179754 1.499414 15.635283 1.783058 2.138239 18.302950 0.921573 0.851054 17.186003 1.896640 2.067354 16.097160 2.718675 2.675796 18.199722 6.007243 0.433456 17.374588 5.486854 2.012681 16.212563 4.815851 2.595166 16.378786 7.099172 0.399837 15.831108 6.289161 1.389521 15.413833 5.658514 2.076322 12.379288 7.311779 0.366797 12.912655 6.279464 1.187246 13.260615 5.700451 2.089856 12.313792 5.994884 0.454665 12.352890 5.328205 1.570138 12.765334 4.722644 2.560849 14.838728 3.764756 1.918455
130  11.216744 1.579717 0.420757 11.810007 2.006262 1.476558 12.515540 2.475604 2.401449 11.476900 0.030732 1.775486 12.420530 1.082899 2.025507 13.190411 1.838832 2.403971 16.507488 0.419043 0.455204 15.971009 1.148880 1.482364 15.579121 1.800860 2.119232 18.023449 0.948892 0.831017 16.953293 1.867913 2.092004 15.917228 2.778025 2.707413 18.200531 6.023048 0.460687 17.311951 5.499413 1.987305 16.149113 4.857883 2.579838 16.024338 7.214733 0.496450 15.527887 6.377966 1.473386 15.224192 5.647537 2.114295 12.392432 7.335665 0.402595 12.838362 6.319544 1.248407 13.157615 5.664874 2.067008 12.174124 5.983510 0.518010 12.220506 5.339200 1.667834 12.694820 4.662048 2.637042 14.756693 3.753684 1.904542
131  11.214681 1.571742 0.453618 11.734850 2.005847 1.521628 12.452310 2.469795 2.442554 11.330395 0.001592 1.649694 12.305107 1.010253 1.943795 13.052476 1.787036 2.361506 16.556231 0.457809 0.441151 15.939571 1.136342 1.434080 15.519836 1.791836 2.103696 17.809715 0.980510 0.775927 16.755091 1.939684 2.067997 15.727707 2.788960 2.695757 18.200443 6.020385 0.422474 17.269829 5.502994 1.992185 16.089890 4.835854 2.542023 15.690957 7.279187 0.511748 15.330812 6.370368 1.454907 15.034219 5.632821 2.177206 12.376789 7.293227 0.400845 12.821730 6.327496 1.235196 13.091697 5.662473 2.089995 11.831685 5.937790 0.741871 11.979512 5.284530 1.760611 12.623878 4.574271 2.683105 14.625046 3.705010 1.909046
132  11.202485 1.578509 0.437406 11.690815 2.005570 1.470777 12.389462 2.499276 2.469921 11.228667 -0.004980 1.551933 12.203167 1.052833 1.844631 12.933412 1.751218 2.276331 16.507488 0.419043 0.455204 15.853389 1.133092 1.391511 15.460542 1.782718 2.088249 17.487045 0.983286 0.733690 16.589149 1.993270 2.067317 15.552181 2.832917 2.710215 18.209078 6.011298 0.448085 17.191765 5.503106 1.931252 16.012997 4.878458 2.514106 15.346807 7.278107 0.490936 15.055602 6.396873 1.541089 14.873992 5.548830 2.222742 12.359193 7.329483 0.383006 12.746264 6.346398 1.269127 13.025827 5.660193 2.113048 11.339480 5.889344 0.939412 11.784018 5.205437 1.949574 12.573389 4.481468 2.763284 14.535553 3.703087 1.910871
133  11.208191 1.588052 0.431956 11.621589 1.995698 1.502197 12.303261 2.495346 2.468510 11.156322 -0.014111 1.380391 12.075328 0.993826 1.771607 12.843947 1.702063 2.210959 16.571699 0.431893 0.461099 15.842287 1.123340 1.355754 15.388348 1.770555 2.091357 17.217695 0.978235 0.640288 16.431332 1.956427 2.041146 15.408722 2.833721 2.722620 18.184795 6.004424 0.435230 17.136324 5.526195 1.911724 15.974866 4.853410 2.497716 15.026488 7.259069 0.476074 14.855955 6.334156 1.518569 14.711025 5.577886 2.207772 12.360611 7.278917 0.384044 12.690390 6.316583 1.286232 12.942589 5.594882 2.125834 10.920231 5.831772 1.282414 11.626627 5.061852 2.177958 12.542515 4.414010 2.823947 14.438141 3.691315 1.908315
134  11.195361 1.577901 0.445737 11.683599 1.988476 1.490800 12.286079 2.489215 2.476750 11.060787 -0.004055 1.260161 12.031438 0.974737 1.678297 12.760220 1.669608 2.168785 16.615139 0.486192 0.474988 15.819713 1.121273 1.389175 15.354492 1.733818 2.086437 16.979795 1.064603 0.535287 16.302088 1.942473 2.017545 15.316405 2.833964 2.716395 18.193903 6.015562 0.453030 17.092201 5.555583 1.885776 15.920657 4.851980 2.477929 14.705682 7.246477 0.456270 14.637037 6.332318 1.503049 14.578984 5.558966 2.222124 12.326127 7.319349 0.427668 12.647410 6.280396 1.261968 12.861808 5.600439 2.123102 10.488868 5.724928 1.654346 11.478902 4.971899 2.410782 12.379536 4.389692 2.882862 14.380752 3.673948 1.899785
135  11.205098 1.577222 0.434152 11.591692 2.004476 1.541792 12.242535 2.480591 2.475794 10.998063 -0.025172 1.134319 11.921484 0.953337 1.582726 12.661060 1.637993 2.114973 16.624115 0.490270 0.499136 15.775297 1.093746 1.334067 15.295205 1.724478 2.071236 16.776760 1.147371 0.500291 16.215296 1.943978 1.972175 15.249854 2.814363 2.713478 18.165373 6.019701 0.438619 17.098839 5.515551 1.865038 15.906796 4.857861 2.455775 14.443784 7.167938 0.442592 14.467518 6.294511 1.525277 14.474434 5.586378 2.212959 12.346169 7.312518 0.399420 12.591244 6.315305 1.271783 12.815269 5.590706 2.120579 10.140894 5.538167 2.127109 11.307511 4.805769 2.606493 12.317211 4.267232 2.931509 14.287754 3.670124 1.891442
136  11.204386 1.581691 0.435589 11.536773 1.950652 1.527629 12.165466 2.476835 2.527004 10.973264 -0.046988 1.004384 11.879081 0.884835 1.505250 12.591502 1.597619 2.071643 16.561289 0.422368 0.431652 15.751236 1.045420 1.339759 15.251728 1.744986 2.034023 16.619181 1.245396 0.507572 16.137075 1.987420 2.012745 15.138535 2.850252 2.697890 18.200607 6.019983 0.454144 17.014763 5.550654 1.883806 15.828576 4.871434 2.421257 14.244775 7.098704 0.400391 14.256929 6.237844 1.518482 14.357950 5.526375 2.206911 12.347063 7.306743 0.401818 12.576520 6.324003 1.279698 12.756944 5.636727 2.137322 9.874102 5.393860 2.498419 11.227485 4.706400 2.792320 12.440970 4.174771 2.980996 14.212309 3.666954 1.886101
137  11.195053 1.567814 0.433687 11.517293 1.974911 1.562002 12.150785 2.442392 2.503778 10.940931 -0.030222 0.845243 11.822620 0.898912 1.380379 12.522934 1.542215 1.995641 16.559879 0.443655 0.453225 15.696729 1.076252 1.278980 15.217895 1.708122 2.029257 16.566376 1.144563 0.491388 16.023691 1.951961 1.994716 15.084779 2.821650 2.710999 18.173157 6.029219 0.435525 17.009396 5.510485 1.825534 15.811540 4.858449 2.392397 14.077173 6.965456 0.427613 14.193745 6.212717 1.508249 14.278625 5.509326 2.203169 12.378958 7.284929 0.364199 12.509250 6.282877 1.267739 12.715332 5.604351 2.143963 9.722368 5.258810 2.772543 11.094743 4.634947 2.915227 12.512543 4.296075 3.131474 14.167958 3.601432 1.902252
