# Supplementary material for: Kinematics of male Eupalaestrus weijenberghi (Araneae, Theraphosidae) locomotion on different substrates and inclines
Source: PeerJ. 2019 Sep 26;7:e7748. doi: 10.7717/peerj.7748 (PMC6766366; doi:10.7717/peerj.7748)
Supplement: Supplemental Information 1 [file peerj-07-7748-s001.zip › Silva-Pereyra et al 2019 - Supplementary document - Kinematic data/627t0.3d]

1  11.297372 11.444867 0.734684 NaN NaN NaN  9.716413 10.523451 2.712031 11.565051 12.377611 2.599835 NaN NaN NaN  9.147017 11.156215 2.843546 5.256835 12.691925 0.699153 NaN NaN NaN  6.507734 11.610030 2.553444 5.541334 11.604718 1.198812 NaN NaN NaN  7.081718 9.985690 3.212779 2.857862 8.048951 0.612141 NaN NaN NaN  5.403699 8.648673 2.919218 8.487494 6.356380 1.409705 NaN NaN NaN  7.559903 8.187563 2.897185 9.092880 7.046232 0.733139 NaN NaN NaN  8.603215 7.882660 2.837524 11.842947 8.458724 3.631283 NaN NaN NaN  8.748638 9.274834 3.513910 7.325731 9.702539 2.291718
2  11.308728 11.403221 0.675581 NaN NaN NaN  9.744185 10.555770 2.747228 11.669089 12.403469 2.549595 NaN NaN NaN  9.232932 11.186183 2.823764 5.267666 12.683284 0.720830 NaN NaN NaN  6.535956 11.571813 2.516426 5.758431 11.573609 1.067669 NaN NaN NaN  7.018809 10.046591 3.207668 2.845884 8.051732 0.640321 NaN NaN NaN  5.462195 8.626093 2.922189 8.615080 6.416470 1.174806 NaN NaN NaN  7.727587 7.934008 2.953340 9.101855 7.035442 0.726528 NaN NaN NaN  8.617656 7.886499 2.826814 11.943337 8.491896 3.727352 NaN NaN NaN  8.997667 9.216877 3.520971 7.508677 9.716763 2.330217
3  11.333202 11.386105 0.661743 NaN NaN NaN  9.730767 10.502680 2.753114 11.675378 12.389812 2.561068 NaN NaN NaN  9.312429 11.182949 2.820063 5.207722 12.702854 0.710292 NaN NaN NaN  6.536403 11.588724 2.504440 5.835670 11.589979 0.925009 NaN NaN NaN  7.061866 10.112263 3.226176 2.819382 8.032120 0.660580 NaN NaN NaN  5.487081 8.644454 2.878927 8.682246 6.496014 1.045290 NaN NaN NaN  7.774134 7.782990 2.873951 9.087049 7.073276 0.691287 NaN NaN NaN  8.679932 7.894206 2.819497 12.095786 8.522355 3.765583 NaN NaN NaN  9.171861 9.136124 3.518983 7.625403 9.742683 2.403389
4  11.318161 11.382385 0.662978 NaN NaN NaN  9.791401 10.489905 2.778362 11.775990 12.373139 2.556284 NaN NaN NaN  9.372197 11.189702 2.798314 5.247653 12.684603 0.704909 NaN NaN NaN  6.575689 11.570513 2.443273 5.859197 11.714838 0.774924 NaN NaN NaN  7.034937 10.139538 3.193204 2.820758 8.062901 0.653775 NaN NaN NaN  5.536792 8.635912 2.849148 8.778976 6.532852 0.916757 NaN NaN NaN  7.850077 7.807121 2.860506 9.108453 7.046502 0.711689 NaN NaN NaN  8.690885 7.973160 2.789702 12.198306 8.516006 3.822133 NaN NaN NaN  9.277260 9.149756 3.479401 7.626322 9.755816 2.343228
5  11.292968 11.337386 0.694751 NaN NaN NaN  9.828032 10.474937 2.810198 11.857917 12.376183 2.509884 NaN NaN NaN  9.421057 11.168736 2.810747 5.234313 12.689243 0.722385 NaN NaN NaN  6.590284 11.511184 2.455128 5.924235 11.723772 0.711511 NaN NaN NaN  7.069766 10.196271 3.264799 2.846229 8.045716 0.639688 NaN NaN NaN  5.580623 8.651217 2.793306 8.821622 6.619586 0.853878 NaN NaN NaN  7.927584 7.666861 2.774947 9.055525 7.039689 0.737867 NaN NaN NaN  8.784942 7.952865 2.770403 12.362330 8.532451 3.906735 NaN NaN NaN  9.343424 9.150882 3.474913 7.690412 9.608116 2.349714
6  11.282974 11.380519 0.712456 NaN NaN NaN  9.882692 10.496308 2.810664 11.924213 12.389490 2.492161 NaN NaN NaN  9.540216 11.176436 2.815129 5.259708 12.699814 0.719848 NaN NaN NaN  6.617885 11.517544 2.399306 5.890031 11.724823 0.666219 NaN NaN NaN  7.076095 10.255630 3.252568 2.835003 8.077022 0.644318 NaN NaN NaN  5.602921 8.633559 2.774299 8.834486 6.668927 0.689653 NaN NaN NaN  8.000952 7.727592 2.718204 9.068939 7.054489 0.695560 NaN NaN NaN  8.830573 7.925581 2.832756 12.454762 8.509632 3.897069 NaN NaN NaN  9.509352 9.102500 3.464621 7.801197 9.709284 2.326032
7  11.321382 11.348787 0.692302 NaN NaN NaN  9.895349 10.491603 2.817537 11.990277 12.376765 2.462391 NaN NaN NaN  9.580920 11.187945 2.789799 5.257120 12.662179 0.701864 NaN NaN NaN  6.638720 11.502462 2.370384 5.885383 11.782953 0.729085 NaN NaN NaN  7.116557 10.239224 3.277620 2.820400 8.035937 0.669615 NaN NaN NaN  5.646178 8.611774 2.767795 8.905690 6.631613 0.705908 NaN NaN NaN  8.044553 7.669098 2.632609 9.085617 7.031074 0.719610 NaN NaN NaN  8.888584 7.904387 2.849110 12.581692 8.493348 3.923551 NaN NaN NaN  9.616101 9.051075 3.462253 7.823990 9.640687 2.355513
8  11.305238 11.372138 0.698147 NaN NaN NaN  9.927812 10.491037 2.802124 12.080023 12.390676 2.419867 NaN NaN NaN  9.618730 11.160394 2.748247 5.253186 12.694157 0.720161 NaN NaN NaN  6.630637 11.526719 2.369658 5.948348 11.738304 0.721693 NaN NaN NaN  7.109313 10.269251 3.297046 2.824419 8.064096 0.644841 NaN NaN NaN  5.652586 8.561743 2.802834 8.880338 6.631021 0.700724 NaN NaN NaN  8.060476 7.633500 2.693119 9.124121 7.021672 0.724535 NaN NaN NaN  8.948163 7.959326 2.822988 12.717805 8.514306 3.928576 NaN NaN NaN  9.652321 9.089972 3.466856 7.897924 9.655982 2.354260
9  11.312205 11.322663 0.687328 NaN NaN NaN  10.009542 10.459848 2.857088 12.114291 12.422036 2.334651 NaN NaN NaN  9.693446 11.198272 2.765656 5.257997 12.678492 0.721698 NaN NaN NaN  6.722339 11.529627 2.401897 5.916809 11.750381 0.734108 NaN NaN NaN  7.142819 10.295772 3.297780 2.858320 8.017988 0.647003 NaN NaN NaN  5.684753 8.589822 2.733880 8.885047 6.643748 0.689130 NaN NaN NaN  8.074028 7.590850 2.702293 9.073950 7.056626 0.644583 NaN NaN NaN  9.008970 7.947673 2.805456 12.767593 8.452270 3.910174 NaN NaN NaN  9.788768 9.051524 3.431775 7.932765 9.637864 2.346734
10  11.299671 11.335845 0.692712 NaN NaN NaN  9.988374 10.472505 2.847789 12.165484 12.435972 2.285949 NaN NaN NaN  9.764036 11.254335 2.748260 5.257351 12.692717 0.722972 NaN NaN NaN  6.798844 11.599660 2.394995 5.983845 11.728349 0.748091 NaN NaN NaN  7.152327 10.346151 3.328283 2.853546 8.063663 0.677155 NaN NaN NaN  5.698988 8.573597 2.736232 8.852236 6.648083 0.685673 NaN NaN NaN  8.110833 7.660162 2.633637 9.077001 7.065812 0.682792 NaN NaN NaN  9.080732 7.900577 2.848670 12.869860 8.440312 3.902364 NaN NaN NaN  9.930048 9.023484 3.433954 8.022976 9.677762 2.372477
11  11.305057 11.328241 0.694832 NaN NaN NaN  10.043199 10.458264 2.830295 12.236757 12.394260 2.225986 NaN NaN NaN  9.809154 11.248161 2.766903 5.252734 12.710111 0.694294 NaN NaN NaN  6.785043 11.573823 2.397139 5.964519 11.780807 0.752237 NaN NaN NaN  7.193041 10.342741 3.309627 2.831998 8.066455 0.658182 NaN NaN NaN  5.759469 8.592508 2.702957 8.849635 6.628660 0.643915 NaN NaN NaN  8.136939 7.618982 2.687778 9.106812 7.091712 0.656050 NaN NaN NaN  9.100524 7.886968 2.860051 12.985955 8.435119 3.883042 NaN NaN NaN  9.955217 9.026260 3.401679 8.072289 9.672442 2.399735
12  11.311907 11.313714 0.694780 NaN NaN NaN  10.079298 10.496261 2.847660 12.271004 12.403777 2.183129 NaN NaN NaN  9.828527 11.266001 2.704789 5.233628 12.691618 0.713253 NaN NaN NaN  6.785425 11.546848 2.354828 5.952645 11.736289 0.716809 NaN NaN NaN  7.205157 10.385383 3.315924 2.830677 8.067501 0.676377 NaN NaN NaN  5.796877 8.604935 2.663457 8.894475 6.618986 0.694294 NaN NaN NaN  8.168571 7.600317 2.691276 9.066410 7.104610 0.647760 NaN NaN NaN  9.126960 7.950669 2.835633 13.026648 8.457852 3.857284 NaN NaN NaN  10.076610 8.990614 3.414583 8.126634 9.671659 2.369310
13  11.311536 11.340875 0.681692 NaN NaN NaN  10.146081 10.454051 2.857616 12.332228 12.395943 2.118656 NaN NaN NaN  9.938331 11.271670 2.680198 5.243981 12.669095 0.710171 NaN NaN NaN  6.845389 11.609552 2.351546 6.006348 11.703393 0.683144 NaN NaN NaN  7.226350 10.406396 3.292734 2.841431 8.046946 0.678728 NaN NaN NaN  5.836975 8.582366 2.659112 8.879441 6.613923 0.692688 NaN NaN NaN  8.193692 7.598288 2.690543 9.141582 7.080863 0.627005 NaN NaN NaN  9.172623 7.896128 2.897381 13.128654 8.446948 3.829893 NaN NaN NaN  10.182537 8.999593 3.360013 8.177526 9.663371 2.345504
14  11.287623 11.353585 0.705829 NaN NaN NaN  10.156966 10.422954 2.901619 12.372057 12.414654 2.051669 NaN NaN NaN  9.956544 11.302764 2.668011 5.245634 12.698501 0.728481 NaN NaN NaN  6.875683 11.625258 2.367165 6.029482 11.725870 0.697472 NaN NaN NaN  7.251020 10.454382 3.346922 2.860064 8.044480 0.649575 NaN NaN NaN  5.843726 8.621650 2.624454 8.900732 6.684489 0.686734 NaN NaN NaN  8.254864 7.604587 2.765256 9.107640 7.058400 0.640432 NaN NaN NaN  9.259157 7.927365 2.878180 13.240729 8.428753 3.850134 NaN NaN NaN  10.250834 9.033158 3.415043 8.201817 9.606711 2.366948
15  11.322567 11.317072 0.661031 NaN NaN NaN  10.183448 10.423961 2.906847 12.416063 12.398982 1.981705 NaN NaN NaN  10.046533 11.293953 2.647088 5.264666 12.671788 0.709364 NaN NaN NaN  6.920851 11.575866 2.380403 6.023788 11.707398 0.631240 NaN NaN NaN  7.294952 10.450313 3.308902 2.814455 8.055978 0.638183 NaN NaN NaN  5.927732 8.593247 2.601290 8.886819 6.612930 0.695245 NaN NaN NaN  8.301625 7.618589 2.736915 9.102993 7.060995 0.642343 NaN NaN NaN  9.269888 7.903610 2.856801 13.297511 8.450127 3.799600 NaN NaN NaN  10.308511 9.013273 3.353257 8.262549 9.715925 2.367940
16  11.317895 11.357423 0.685887 NaN NaN NaN  10.183852 10.412271 2.895087 12.455762 12.405869 1.890483 NaN NaN NaN  10.103643 11.302746 2.570425 5.325191 12.723914 0.737788 NaN NaN NaN  7.008628 11.624709 2.347547 6.021029 11.728625 0.683724 NaN NaN NaN  7.347098 10.473821 3.304011 2.828618 8.044650 0.678198 NaN NaN NaN  5.937516 8.591681 2.607799 8.883927 6.638570 0.681376 NaN NaN NaN  8.360312 7.587089 2.759337 9.101010 7.066879 0.641171 NaN NaN NaN  9.345972 7.875780 2.891572 13.398154 8.435268 3.767042 NaN NaN NaN  10.399101 8.988822 3.327671 8.339576 9.694487 2.339705
17  11.344054 11.335548 0.655239 NaN NaN NaN  10.224177 10.394699 2.871445 12.522379 12.428138 1.828078 NaN NaN NaN  10.156176 11.252546 2.542142 5.377621 12.743689 0.747597 NaN NaN NaN  7.124356 11.552343 2.381099 6.019264 11.690913 0.696221 NaN NaN NaN  7.401279 10.441059 3.284612 2.855829 8.023190 0.638227 NaN NaN NaN  5.966320 8.594049 2.573310 8.864077 6.643594 0.651817 NaN NaN NaN  8.367851 7.655346 2.736045 9.098154 7.089257 0.672124 NaN NaN NaN  9.414300 7.941482 2.866258 13.446428 8.397011 3.748638 NaN NaN NaN  10.534230 8.966223 3.348730 8.351252 9.603637 2.388757
18  11.283330 11.349889 0.706989 NaN NaN NaN  10.324914 10.409255 2.899033 12.581199 12.338380 1.759213 NaN NaN NaN  10.281575 11.243844 2.524059 5.529191 12.658980 0.827266 NaN NaN NaN  7.239488 11.622322 2.502478 6.050959 11.691742 0.695045 NaN NaN NaN  7.452752 10.474333 3.322156 2.812167 8.068850 0.631674 NaN NaN NaN  6.041169 8.578894 2.497967 8.893377 6.606872 0.675022 NaN NaN NaN  8.392741 7.653356 2.749670 9.132944 7.090077 0.661575 NaN NaN NaN  9.518581 7.988567 2.808289 13.552790 8.367814 3.676845 NaN NaN NaN  10.595345 8.902818 3.333005 8.427400 9.662421 2.362018
19  11.298458 11.351812 0.697012 NaN NaN NaN  10.383636 10.376895 2.920178 12.637068 12.343291 1.662923 NaN NaN NaN  10.342679 11.268724 2.507292 5.625803 12.732559 0.869552 NaN NaN NaN  7.381449 11.565424 2.600213 6.033626 11.704114 0.725954 NaN NaN NaN  7.531704 10.466120 3.267753 2.846347 8.061073 0.648723 NaN NaN NaN  6.105918 8.610237 2.487537 8.903811 6.609192 0.661101 NaN NaN NaN  8.435370 7.665513 2.731278 9.148351 7.118629 0.655473 NaN NaN NaN  9.516241 7.912488 2.850512 13.657186 8.280595 3.646755 NaN NaN NaN  10.649045 8.870714 3.284627 8.471382 9.629599 2.338122
20  11.298458 11.351812 0.697012 NaN NaN NaN  10.449141 10.351905 2.917471 12.732488 12.324814 1.580643 NaN NaN NaN  10.458262 11.292160 2.492820 5.811662 12.820676 1.067223 NaN NaN NaN  7.576461 11.558146 2.700680 6.045782 11.658927 0.712598 NaN NaN NaN  7.554350 10.515741 3.290078 2.834189 8.055957 0.638005 NaN NaN NaN  6.157443 8.587310 2.407308 8.891555 6.640426 0.648773 NaN NaN NaN  8.459929 7.643237 2.753349 9.275412 7.130305 0.724484 NaN NaN NaN  9.584509 7.927679 2.899719 13.707161 8.227467 3.605429 NaN NaN NaN  10.787430 8.873813 3.269824 8.564501 9.639244 2.381289
21  11.304996 11.346344 0.689352 NaN NaN NaN  10.480249 10.340926 2.939834 12.741845 12.300507 1.475751 NaN NaN NaN  10.513388 11.294964 2.462947 5.975757 12.875661 1.267622 NaN NaN NaN  7.742944 11.544174 2.825698 6.044698 11.667682 0.728176 NaN NaN NaN  7.579259 10.512050 3.320098 2.834819 8.035954 0.646910 NaN NaN NaN  6.174880 8.581383 2.433935 8.852735 6.612651 0.662940 NaN NaN NaN  8.493311 7.662721 2.748271 9.418184 7.097582 0.783279 NaN NaN NaN  9.596506 7.992492 2.958296 13.807150 8.182126 3.563660 NaN NaN NaN  10.844747 8.842627 3.250989 8.625491 9.671976 2.396752
22  11.294162 11.348117 0.698170 NaN NaN NaN  10.550906 10.223557 2.995074 12.840209 12.287648 1.384862 NaN NaN NaN  10.631641 11.279490 2.453598 6.211416 12.980540 1.496828 NaN NaN NaN  7.958649 11.481009 2.929447 6.049276 11.709530 0.686803 NaN NaN NaN  7.639459 10.517965 3.284946 2.867290 8.046623 0.637194 NaN NaN NaN  6.244255 8.595723 2.389481 8.866940 6.650750 0.662740 NaN NaN NaN  8.521480 7.668032 2.825727 9.477604 7.061386 0.999556 NaN NaN NaN  9.684288 8.064565 3.068488 13.875820 8.090408 3.503755 NaN NaN NaN  10.937123 8.815878 3.260372 8.713673 9.672753 2.348886
23  11.313282 11.388365 0.647951 NaN NaN NaN  10.674978 10.219249 2.970041 12.851980 12.238471 1.250808 NaN NaN NaN  10.676139 11.298032 2.438724 6.374118 13.026617 1.709113 NaN NaN NaN  8.133291 11.424906 3.011279 6.024926 11.688979 0.687148 NaN NaN NaN  7.698800 10.543931 3.278515 2.843694 8.052189 0.668078 NaN NaN NaN  6.303473 8.616387 2.381114 8.896889 6.630096 0.638691 NaN NaN NaN  8.540493 7.655540 2.789883 9.725917 6.929808 1.132609 NaN NaN NaN  9.743508 8.160467 3.099607 13.969718 8.059501 3.417335 NaN NaN NaN  10.979284 8.786435 3.208457 8.789695 9.667041 2.410640
24  11.292726 11.383337 0.648103 NaN NaN NaN  10.746558 10.185045 3.042135 12.877125 12.226659 1.102150 NaN NaN NaN  10.718053 11.221655 2.284365 6.655071 13.103038 1.881401 NaN NaN NaN  8.383444 11.307416 3.067018 6.029891 11.670132 0.708195 NaN NaN NaN  7.725105 10.564501 3.272557 2.895112 8.061931 0.658534 NaN NaN NaN  6.318597 8.608235 2.397046 8.884310 6.632301 0.683851 NaN NaN NaN  8.556132 7.653513 2.736148 10.046792 6.823023 1.409348 NaN NaN NaN  9.758865 8.269899 3.151876 13.983413 8.015972 3.337080 NaN NaN NaN  11.082508 8.743536 3.157172 8.830486 9.708724 2.380460
25  11.289101 11.368897 0.653991 NaN NaN NaN  10.746102 10.151659 3.025311 12.854746 12.182634 0.920625 NaN NaN NaN  10.815845 11.227160 2.254832 6.936439 13.147879 1.994784 NaN NaN NaN  8.522543 11.198073 3.054607 6.065081 11.711645 0.672953 NaN NaN NaN  7.763338 10.572344 3.261527 2.928745 8.075459 0.657386 NaN NaN NaN  6.418525 8.591117 2.440943 8.882799 6.587045 0.691716 NaN NaN NaN  8.588858 7.716811 2.752640 10.337893 6.694705 1.615855 NaN NaN NaN  9.841684 8.353593 3.220880 14.100470 7.937235 3.262192 NaN NaN NaN  11.177882 8.705178 3.185146 8.856044 9.658579 2.405761
26  11.307354 11.373993 0.621483 NaN NaN NaN  10.844397 10.163269 3.004411 12.776086 12.098750 0.639790 NaN NaN NaN  10.915961 11.244094 2.157465 7.274803 13.189324 1.979515 NaN NaN NaN  8.645824 11.170257 3.041221 6.057402 11.666135 0.681580 NaN NaN NaN  7.823060 10.577590 3.241234 3.064424 8.035957 0.696942 NaN NaN NaN  6.556324 8.561774 2.516964 8.898137 6.623087 0.683486 NaN NaN NaN  8.644415 7.656853 2.780928 10.611050 6.630978 1.802953 NaN NaN NaN  9.862708 8.406116 3.273061 14.196735 7.915723 3.166627 NaN NaN NaN  11.265087 8.728482 3.154135 8.972480 9.689453 2.336590
27  11.305891 11.359235 0.678577 NaN NaN NaN  10.912500 10.152596 3.021365 12.834536 12.082488 0.648119 NaN NaN NaN  11.010574 11.312895 2.213984 7.557404 13.218645 1.972712 NaN NaN NaN  8.791789 11.097692 3.055970 6.055169 11.720485 0.690812 NaN NaN NaN  7.875413 10.617953 3.282571 3.192416 8.013660 0.824989 NaN NaN NaN  6.651928 8.586159 2.636249 8.902963 6.590845 0.666214 NaN NaN NaN  8.705493 7.749574 2.679089 10.940559 6.548655 1.989492 NaN NaN NaN  10.000487 8.433232 3.317101 14.265629 7.865274 3.068746 NaN NaN NaN  11.371251 8.713150 3.100153 9.066355 9.678362 2.331688
28  11.305507 11.362507 0.607589 NaN NaN NaN  10.994374 10.128041 3.048259 12.816673 12.073707 0.623589 NaN NaN NaN  11.049114 11.336283 2.310114 7.903752 13.198346 1.983108 NaN NaN NaN  9.004620 11.029042 3.071174 6.036244 11.688412 0.683535 NaN NaN NaN  7.919616 10.621054 3.275653 3.295583 7.970962 0.922972 NaN NaN NaN  6.796075 8.633646 2.685576 8.889143 6.611632 0.680788 NaN NaN NaN  8.803246 7.826136 2.709203 11.174130 6.572848 2.213169 NaN NaN NaN  10.028050 8.518555 3.356231 14.371718 7.856069 2.913693 NaN NaN NaN  11.482720 8.724924 3.085199 9.097959 9.703275 2.360057
29  11.337547 11.363838 0.661082 NaN NaN NaN  11.063546 10.121728 3.072700 12.787223 12.106148 0.639783 NaN NaN NaN  11.094510 11.290394 2.386461 8.219583 13.211879 1.984836 NaN NaN NaN  9.146234 10.978452 3.097270 6.066535 11.696497 0.679576 NaN NaN NaN  7.955176 10.625121 3.242996 3.512680 7.951162 0.953013 NaN NaN NaN  6.945987 8.667224 2.755565 8.905646 6.581223 0.697806 NaN NaN NaN  8.857227 7.799039 2.709190 11.487231 6.613192 2.463943 NaN NaN NaN  10.098005 8.542224 3.382692 14.486105 7.832265 2.862534 NaN NaN NaN  11.605697 8.687149 3.078779 9.202906 9.674094 2.363886
30  11.323314 11.374810 0.660291 NaN NaN NaN  11.144726 10.129026 3.059547 12.825782 12.086020 0.597162 NaN NaN NaN  11.173884 11.307598 2.378016 8.513985 13.231932 2.015336 NaN NaN NaN  9.291717 10.919100 3.119069 6.050149 11.698137 0.679049 NaN NaN NaN  8.024706 10.640806 3.256183 3.737268 7.924905 0.935780 NaN NaN NaN  7.119309 8.630710 2.816743 8.935120 6.621748 0.655724 NaN NaN NaN  8.938628 7.790632 2.665190 11.756902 6.649607 2.642097 NaN NaN NaN  10.199069 8.590420 3.441884 14.611731 7.816735 2.771438 NaN NaN NaN  11.681828 8.669373 3.051148 9.314437 9.668085 2.365960
31  11.307824 11.340171 0.646964 NaN NaN NaN  11.245107 10.149078 3.053946 12.839639 12.093461 0.631030 NaN NaN NaN  11.255069 11.334929 2.444580 8.794819 13.212338 2.017324 NaN NaN NaN  9.401986 10.896708 3.118005 6.068630 11.686451 0.687631 NaN NaN NaN  8.183789 10.635169 3.241764 3.997521 7.872580 0.903593 NaN NaN NaN  7.298542 8.580153 2.902080 8.957520 6.566228 0.719948 NaN NaN NaN  9.039151 7.798320 2.707383 12.052035 6.671475 2.792043 NaN NaN NaN  10.361603 8.563299 3.466658 14.710999 7.829877 2.673574 NaN NaN NaN  11.798380 8.674877 3.072376 9.429495 9.656646 2.378523
32  11.330059 11.331589 0.651333 NaN NaN NaN  11.385060 10.165925 3.054430 12.852189 12.092257 0.662920 NaN NaN NaN  11.353734 11.321266 2.494412 9.041539 13.220589 2.019793 NaN NaN NaN  9.566601 10.872602 3.136451 6.079052 11.688972 0.661925 NaN NaN NaN  8.215137 10.656291 3.212604 4.257889 7.814824 0.920404 NaN NaN NaN  7.491734 8.601743 2.954233 8.962932 6.577702 0.671951 NaN NaN NaN  9.147395 7.767268 2.628128 12.368946 6.773217 2.861047 NaN NaN NaN  10.547154 8.572573 3.448162 14.874189 7.862720 2.587763 NaN NaN NaN  11.973707 8.696061 2.976661 9.559624 9.679506 2.383339
33  11.282349 11.317320 0.688908 NaN NaN NaN  11.418192 10.165046 3.072134 12.882011 12.074259 0.648970 NaN NaN NaN  11.394310 11.288562 2.512587 9.268190 13.181985 2.041475 NaN NaN NaN  9.699331 10.826186 3.135607 6.073421 11.693035 0.672493 NaN NaN NaN  8.262223 10.698846 3.180249 4.525323 7.745011 0.984644 NaN NaN NaN  7.724872 8.639751 3.012679 8.930219 6.527714 0.739032 NaN NaN NaN  9.228422 7.800722 2.681493 12.694347 6.798682 2.919610 NaN NaN NaN  10.688426 8.514250 3.424343 15.000547 7.873393 2.456642 NaN NaN NaN  12.145798 8.730428 2.952784 9.660818 9.669711 2.374646
34  11.377972 11.296434 0.695317 NaN NaN NaN  11.588943 10.217266 3.009666 12.839592 12.122941 0.620128 NaN NaN NaN  11.419773 11.286219 2.578761 9.552544 13.175299 2.027807 NaN NaN NaN  9.888659 10.832450 3.098975 6.046938 11.706011 0.677524 NaN NaN NaN  8.357150 10.661008 3.122727 4.781421 7.647981 1.162852 NaN NaN NaN  7.955023 8.638012 3.082875 8.945986 6.583190 0.757205 NaN NaN NaN  9.371306 7.782838 2.665573 12.968066 6.821641 2.923048 NaN NaN NaN  10.887079 8.519132 3.353585 15.084343 7.940159 2.260404 NaN NaN NaN  12.326715 8.674503 2.898558 9.796146 9.708158 2.338250
35  11.383609 11.329981 0.710594 NaN NaN NaN  11.692418 10.194839 3.017373 12.868601 12.069322 0.625327 NaN NaN NaN  11.507327 11.315596 2.615495 9.823270 13.152020 1.982280 NaN NaN NaN  9.955894 10.785465 3.073052 6.059687 11.714293 0.685895 NaN NaN NaN  8.434870 10.689834 3.127726 5.043524 7.599195 1.278312 NaN NaN NaN  8.209635 8.656643 3.157685 8.926834 6.584071 0.694198 NaN NaN NaN  9.439776 7.827856 2.644929 13.264310 6.830037 2.926557 NaN NaN NaN  11.110483 8.484221 3.337166 15.207200 7.933817 2.048764 NaN NaN NaN  12.495051 8.685440 2.810444 9.937439 9.727842 2.338989
36  11.446655 11.271018 0.720377 NaN NaN NaN  11.744340 10.182952 2.993085 12.850442 12.079815 0.647265 NaN NaN NaN  11.536737 11.280154 2.624378 10.064236 13.108640 1.980007 NaN NaN NaN  10.149466 10.786893 3.093484 6.062932 11.691402 0.680971 NaN NaN NaN  8.467913 10.729912 3.121871 5.274904 7.515391 1.421006 NaN NaN NaN  8.478557 8.693314 3.249169 8.906369 6.620148 0.657353 NaN NaN NaN  9.547620 7.839807 2.623912 13.528991 6.884583 2.907858 NaN NaN NaN  11.275167 8.418550 3.328154 15.270895 7.919342 1.805068 NaN NaN NaN  12.699214 8.698706 2.772341 10.025889 9.690957 2.319887
37  11.651979 11.320360 1.053541 NaN NaN NaN  11.819507 10.157516 3.076841 12.881014 12.100607 0.663300 NaN NaN NaN  11.622769 11.315926 2.668218 10.292158 13.086786 1.932977 NaN NaN NaN  10.246624 10.788547 3.068557 6.090669 11.703485 0.677995 NaN NaN NaN  8.568542 10.702497 3.048578 5.614208 7.488135 1.560882 NaN NaN NaN  8.739252 8.755217 3.299314 8.927253 6.580922 0.684722 NaN NaN NaN  9.701711 7.808490 2.623796 13.816377 6.924493 2.964363 NaN NaN NaN  11.416759 8.397463 3.220032 15.330553 7.922472 1.549497 NaN NaN NaN  12.760966 8.643851 2.649184 10.163074 9.670075 2.272197
38  12.097878 11.203036 1.068244 NaN NaN NaN  11.745040 10.086107 3.076741 12.852157 12.108131 0.618154 NaN NaN NaN  11.711417 11.222034 2.631213 10.535933 13.040362 1.916070 NaN NaN NaN  10.374755 10.723420 3.064130 6.067516 11.724482 0.694694 NaN NaN NaN  8.581586 10.694515 3.031951 5.891555 7.432207 1.650094 NaN NaN NaN  9.019953 8.887753 3.320117 8.933935 6.597812 0.684775 NaN NaN NaN  9.759055 7.757199 2.696504 13.973724 6.897679 2.878568 NaN NaN NaN  11.601848 8.355139 3.200370 15.355661 7.932436 1.298523 NaN NaN NaN  12.981637 8.582976 2.649599 10.281639 9.656228 2.252169
39  12.588559 11.185972 1.284644 NaN NaN NaN  11.784075 9.978861 3.161756 12.860475 12.104719 0.633715 NaN NaN NaN  11.810555 11.228866 2.648993 10.748118 12.953859 1.872339 NaN NaN NaN  10.492919 10.723158 3.068789 6.013447 11.694570 0.670100 NaN NaN NaN  8.625143 10.721909 3.017662 6.142989 7.460444 1.686153 NaN NaN NaN  9.267532 8.925554 3.368945 8.928885 6.642252 0.644686 NaN NaN NaN  9.814219 7.724753 2.658991 14.204494 6.911035 2.871885 NaN NaN NaN  11.762411 8.265921 3.139503 15.397332 7.881847 1.072461 NaN NaN NaN  13.079599 8.567075 2.565997 10.383162 9.651900 2.261682
40  12.797840 11.125751 1.409154 NaN NaN NaN  11.829518 9.907639 3.222080 12.843562 12.111120 0.640882 NaN NaN NaN  11.857929 11.223004 2.649012 10.964728 12.924665 1.853225 NaN NaN NaN  10.613542 10.709049 3.072595 6.077701 11.681732 0.672649 NaN NaN NaN  8.667356 10.738682 3.013282 6.549391 7.441988 1.735872 NaN NaN NaN  9.577580 8.949121 3.323148 8.932820 6.643528 0.651733 NaN NaN NaN  9.914536 7.733538 2.656254 14.349141 6.917418 2.806192 NaN NaN NaN  11.904771 8.259645 3.032521 15.437851 7.850608 0.919807 NaN NaN NaN  13.277995 8.700566 2.584075 10.487110 9.635526 2.256114
41  13.309669 11.050705 1.699570 NaN NaN NaN  11.802059 9.827887 3.213144 12.877040 12.095562 0.631279 NaN NaN NaN  11.936195 11.134065 2.642813 11.132279 12.866788 1.795108 NaN NaN NaN  10.741703 10.683509 3.062038 6.063552 11.681499 0.693917 NaN NaN NaN  8.664616 10.742202 2.976124 6.885547 7.462564 1.748814 NaN NaN NaN  9.826475 9.010038 3.376447 8.990990 6.633605 0.667031 NaN NaN NaN  9.980945 7.693801 2.662361 14.507899 6.831532 2.774071 NaN NaN NaN  12.080705 8.203789 3.016722 15.332516 7.760713 0.682848 NaN NaN NaN  13.223330 8.517740 2.353378 10.580819 9.621037 2.258235
42  13.444169 10.960407 1.878456 NaN NaN NaN  11.852413 9.786345 3.236083 12.871514 12.099935 0.640232 NaN NaN NaN  11.995001 11.138145 2.702258 11.288382 12.844511 1.727227 NaN NaN NaN  10.837261 10.674613 3.036350 6.076811 11.675447 0.675720 NaN NaN NaN  8.762113 10.723771 2.942410 7.202325 7.452423 1.736118 NaN NaN NaN  9.954630 9.000323 3.303278 8.982773 6.665632 0.674646 NaN NaN NaN  10.022108 7.668107 2.647965 14.683571 6.819223 2.685919 NaN NaN NaN  12.217744 8.138403 2.939914 15.324850 7.763145 0.697938 NaN NaN NaN  13.311260 8.548918 2.423637 10.640486 9.612376 2.234861
43  13.784751 10.787563 2.154233 NaN NaN NaN  11.897489 9.771318 3.225472 12.855455 12.082729 0.657317 NaN NaN NaN  12.055661 11.060700 2.686355 11.415350 12.766734 1.704393 NaN NaN NaN  10.933846 10.704966 3.030047 6.104447 11.669174 0.698227 NaN NaN NaN  8.769918 10.714369 2.896419 7.528545 7.451945 1.739551 NaN NaN NaN  10.170750 9.070169 3.278489 8.985690 6.628460 0.681593 NaN NaN NaN  10.073860 7.672451 2.613436 14.819408 6.823178 2.643488 NaN NaN NaN  12.314202 8.066175 2.917157 15.377347 7.745878 0.702298 NaN NaN NaN  13.385711 8.506786 2.448056 10.732873 9.573192 2.259158
44  14.216480 10.619451 2.483754 NaN NaN NaN  11.948183 9.749207 3.260906 12.872442 12.104704 0.648932 NaN NaN NaN  12.066470 11.102864 2.688300 11.595456 12.720466 1.663921 NaN NaN NaN  11.007771 10.714436 2.983045 6.053209 11.679637 0.690880 NaN NaN NaN  8.771194 10.717147 2.852801 7.827792 7.465274 1.675703 NaN NaN NaN  10.339662 9.081464 3.215199 9.005152 6.618582 0.694178 NaN NaN NaN  10.127450 7.619049 2.645846 14.901909 6.780570 2.610983 NaN NaN NaN  12.414599 8.067292 2.851518 15.389995 7.725074 0.679564 NaN NaN NaN  13.437332 8.459442 2.481744 10.801346 9.558513 2.266449
45  14.590611 10.544516 2.628844 NaN NaN NaN  12.018928 9.816605 3.232967 12.878541 12.085822 0.652736 NaN NaN NaN  12.091125 11.047968 2.781161 11.736012 12.699835 1.597959 NaN NaN NaN  11.089633 10.725981 2.978336 6.099378 11.671564 0.680693 NaN NaN NaN  8.824166 10.729122 2.873584 8.100503 7.490241 1.614890 NaN NaN NaN  10.406488 9.170849 3.253895 8.953744 6.631361 0.666896 NaN NaN NaN  10.169926 7.649531 2.625859 14.986094 6.754937 2.582318 NaN NaN NaN  12.539885 7.995036 2.829989 15.371151 7.723760 0.689176 NaN NaN NaN  13.466482 8.521384 2.529111 10.870718 9.587653 2.235500
46  14.813044 10.540552 2.673985 NaN NaN NaN  12.130368 9.788549 3.265702 12.827304 12.138517 0.597655 NaN NaN NaN  12.179740 11.014726 2.705478 11.888026 12.736869 1.502721 NaN NaN NaN  11.130652 10.821142 2.972799 6.066781 11.664685 0.710532 NaN NaN NaN  8.870396 10.737639 2.829498 8.321609 7.605827 1.495732 NaN NaN NaN  10.500217 9.193705 3.196215 8.959065 6.643639 0.629497 NaN NaN NaN  10.171019 7.641193 2.622926 15.073574 6.756862 2.547000 NaN NaN NaN  12.575215 7.970694 2.844352 15.353618 7.734020 0.703234 NaN NaN NaN  13.524331 8.511231 2.563947 10.953254 9.580540 2.234207
47  14.962695 10.529742 2.699753 NaN NaN NaN  12.222184 9.786286 3.296289 12.951548 12.068810 0.733937 NaN NaN NaN  12.168239 11.064087 2.770516 12.050798 12.812667 1.475671 NaN NaN NaN  11.216326 10.888876 2.952692 6.080215 11.655701 0.675208 NaN NaN NaN  8.923489 10.758240 2.804798 8.607881 7.634862 1.365963 NaN NaN NaN  10.523660 9.162220 3.161272 8.977172 6.644766 0.644216 NaN NaN NaN  10.215936 7.642863 2.603006 15.137574 6.736006 2.536115 NaN NaN NaN  12.630896 7.998285 2.781025 15.348195 7.771040 0.637893 NaN NaN NaN  13.572512 8.491233 2.602952 11.017371 9.598081 2.245370
48  15.088025 10.485856 2.748607 NaN NaN NaN  12.330147 9.789058 3.323174 12.896180 12.061076 0.666709 NaN NaN NaN  12.229731 11.034567 2.758060 12.157037 12.811032 1.366895 NaN NaN NaN  11.331068 11.000481 2.899098 6.066224 11.664331 0.686318 NaN NaN NaN  8.938156 10.753177 2.744169 8.855835 7.738565 1.260636 NaN NaN NaN  10.641502 9.193219 3.149133 8.966930 6.635684 0.658563 NaN NaN NaN  10.203547 7.667874 2.561665 15.190711 6.697328 2.519366 NaN NaN NaN  12.693385 7.991101 2.757211 15.385560 7.778520 0.669212 NaN NaN NaN  13.601539 8.494694 2.603952 11.072592 9.568905 2.215973
49  15.292955 10.440151 2.820165 NaN NaN NaN  12.458680 9.824967 3.313446 12.949894 12.065446 0.706755 NaN NaN NaN  12.304111 11.033170 2.754196 12.281805 12.825000 1.334805 NaN NaN NaN  11.374870 11.012127 2.910450 6.053574 11.667667 0.685733 NaN NaN NaN  8.995236 10.764578 2.759044 9.079376 7.783267 1.128318 NaN NaN NaN  10.665160 9.158994 3.178386 8.963709 6.622286 0.662158 NaN NaN NaN  10.235537 7.594186 2.565123 15.319226 6.684293 2.517640 NaN NaN NaN  12.763781 7.967861 2.760578 15.371499 7.778964 0.667255 NaN NaN NaN  13.675241 8.517874 2.660448 11.129466 9.560167 2.227676
50  15.450129 10.441734 2.899060 NaN NaN NaN  12.604523 9.817365 3.332193 12.977749 12.123014 0.769195 NaN NaN NaN  12.363046 10.994481 2.788067 12.395633 12.808570 1.172353 NaN NaN NaN  11.489496 11.130873 2.834108 6.090002 11.680874 0.685883 NaN NaN NaN  9.081496 10.756661 2.778269 9.280939 7.821866 1.069670 NaN NaN NaN  10.683630 9.122475 3.160779 8.974037 6.653764 0.639127 NaN NaN NaN  10.293926 7.606924 2.585276 15.381072 6.679748 2.532766 NaN NaN NaN  12.803987 7.986978 2.791410 15.360717 7.739689 0.663772 NaN NaN NaN  13.615028 8.508283 2.581476 11.186028 9.547665 2.208611
51  15.660594 10.403033 2.965895 NaN NaN NaN  12.737235 9.803226 3.329065 12.930340 12.080684 0.705638 NaN NaN NaN  12.412953 10.999168 2.751429 12.473440 12.722441 1.082830 NaN NaN NaN  11.545239 11.156245 2.778741 6.113685 11.669498 0.693246 NaN NaN NaN  9.057846 10.772603 2.678399 9.347749 7.763522 0.956328 NaN NaN NaN  10.701851 9.100230 3.159959 8.958880 6.626077 0.639424 NaN NaN NaN  10.339538 7.518271 2.564047 15.460842 6.637527 2.538988 NaN NaN NaN  12.904798 7.960507 2.789027 15.384064 7.781545 0.659150 NaN NaN NaN  13.692150 8.500942 2.638117 11.259483 9.579939 2.233011
52  15.817925 10.354801 3.062121 NaN NaN NaN  12.925283 9.836795 3.327658 12.935968 12.065928 0.708259 NaN NaN NaN  12.459866 11.020228 2.753459 12.537241 12.704682 0.960189 NaN NaN NaN  11.538508 11.236959 2.834263 6.053960 11.681537 0.694229 NaN NaN NaN  9.123991 10.771214 2.628217 9.448861 7.870781 0.802368 NaN NaN NaN  10.740172 9.038879 3.156205 8.964766 6.655571 0.627327 NaN NaN NaN  10.387128 7.567458 2.535837 15.557214 6.681395 2.493027 NaN NaN NaN  12.986135 8.004862 2.719497 15.363268 7.756919 0.677402 NaN NaN NaN  13.750357 8.514849 2.677513 11.341450 9.591183 2.228827
53  15.989332 10.329158 3.103270 NaN NaN NaN  13.055928 9.812197 3.318344 12.906110 12.088131 0.676231 NaN NaN NaN  12.516407 11.021392 2.773454 12.625109 12.691228 0.903558 NaN NaN NaN  11.590546 11.312477 2.790585 6.105318 11.656968 0.685610 NaN NaN NaN  9.157671 10.784249 2.572843 9.520003 7.752604 0.700758 NaN NaN NaN  10.756310 9.021026 3.162506 8.953520 6.603162 0.668753 NaN NaN NaN  10.383663 7.574995 2.543540 15.571651 6.659662 2.488628 NaN NaN NaN  13.107846 7.879228 2.699770 15.381143 7.771535 0.634543 NaN NaN NaN  13.707093 8.505751 2.702610 11.390999 9.562513 2.216874
54  16.119530 10.313940 3.162017 NaN NaN NaN  13.143277 9.836711 3.290893 13.000357 12.083409 0.747216 NaN NaN NaN  12.583620 11.000536 2.766226 12.680762 12.729760 0.809498 NaN NaN NaN  11.650496 11.494864 2.771920 6.079920 11.680616 0.692354 NaN NaN NaN  9.235038 10.802692 2.550066 9.530166 7.726597 0.634877 NaN NaN NaN  10.774022 8.968807 3.172188 8.973505 6.630023 0.637030 NaN NaN NaN  10.413264 7.611393 2.484880 15.678844 6.659547 2.489083 NaN NaN NaN  13.158837 7.884827 2.665832 15.417483 7.763798 0.659890 NaN NaN NaN  13.828341 8.525913 2.764782 11.442287 9.574670 2.227499
55  16.228815 10.343996 3.206145 NaN NaN NaN  13.246550 9.866847 3.282197 12.960559 12.082910 0.726510 NaN NaN NaN  12.598413 11.014578 2.781391 12.766842 12.720479 0.691585 NaN NaN NaN  11.763319 11.440337 2.646974 6.079506 11.646137 0.676480 NaN NaN NaN  9.255637 10.821786 2.532258 9.554887 7.731253 0.659152 NaN NaN NaN  10.809590 8.969647 3.142380 8.950205 6.622452 0.666544 NaN NaN NaN  10.492956 7.619314 2.467393 15.724442 6.660764 2.444690 NaN NaN NaN  13.240054 7.845878 2.684658 15.416051 7.768426 0.693628 NaN NaN NaN  13.837390 8.506259 2.781936 11.559190 9.605511 2.195524
56  16.405472 10.333650 3.233157 NaN NaN NaN  13.373582 9.862254 3.280139 12.980532 12.066786 0.746170 NaN NaN NaN  12.654303 11.002459 2.757287 12.737596 12.701671 0.669658 NaN NaN NaN  11.839164 11.427817 2.593070 6.079476 11.672795 0.688216 NaN NaN NaN  9.279531 10.837580 2.501435 9.589940 7.733280 0.654253 NaN NaN NaN  10.814974 8.954586 3.152041 8.980526 6.641815 0.635886 NaN NaN NaN  10.489211 7.591870 2.473114 15.803412 6.680217 2.432112 NaN NaN NaN  13.272115 7.888285 2.657294 15.365587 7.718421 0.694269 NaN NaN NaN  13.884008 8.528136 2.761674 11.582948 9.619418 2.235970
57  16.464180 10.279708 3.309857 NaN NaN NaN  13.472817 9.896794 3.291632 13.017325 12.090815 0.808068 NaN NaN NaN  12.730849 10.987331 2.760772 12.747169 12.692177 0.711184 NaN NaN NaN  11.862407 11.410179 2.598831 6.095941 11.668457 0.694155 NaN NaN NaN  9.279974 10.839966 2.498986 9.543864 7.734803 0.625518 NaN NaN NaN  10.828781 8.940342 3.144610 8.949706 6.609390 0.672480 NaN NaN NaN  10.504785 7.623429 2.443255 15.828344 6.661921 2.411779 NaN NaN NaN  13.347620 7.879658 2.628301 15.381642 7.769824 0.707846 NaN NaN NaN  13.945415 8.555862 2.813987 11.633851 9.606296 2.251624
58  16.578699 10.280011 3.403878 NaN NaN NaN  13.569022 9.936090 3.289264 13.000696 12.074772 0.761217 NaN NaN NaN  12.749359 10.998555 2.781707 12.808465 12.730514 0.691948 NaN NaN NaN  11.890068 11.434089 2.616293 6.089134 11.649042 0.691613 NaN NaN NaN  9.319579 10.799508 2.441723 9.566323 7.729438 0.618077 NaN NaN NaN  10.871715 8.908176 3.158583 8.962504 6.633681 0.669493 NaN NaN NaN  10.524137 7.682559 2.407582 15.892353 6.647877 2.352281 NaN NaN NaN  13.379031 7.875896 2.656518 15.361793 7.766621 0.694899 NaN NaN NaN  13.946575 8.524196 2.803319 11.668054 9.618011 2.237459
59  16.694979 10.249378 3.402851 NaN NaN NaN  13.682190 9.925007 3.271882 13.014934 12.030149 0.806012 NaN NaN NaN  12.791721 10.934685 2.802017 12.799365 12.682093 0.624328 NaN NaN NaN  11.903363 11.450632 2.613105 6.064145 11.672003 0.685941 NaN NaN NaN  9.341955 10.825218 2.446143 9.558647 7.725850 0.655289 NaN NaN NaN  10.876264 8.916922 3.185189 8.945092 6.626007 0.671591 NaN NaN NaN  10.513815 7.599279 2.362024 15.951403 6.651544 2.284950 NaN NaN NaN  13.472691 7.856131 2.608582 15.421311 7.757048 0.681036 NaN NaN NaN  13.931575 8.545754 2.830578 11.726596 9.597576 2.231105
60  16.818586 10.261027 3.452980 NaN NaN NaN  13.754948 9.939316 3.278714 13.013854 12.066312 0.783522 NaN NaN NaN  12.847541 10.987405 2.807217 12.819715 12.704342 0.646681 NaN NaN NaN  11.941455 11.419047 2.652881 6.107316 11.660500 0.676309 NaN NaN NaN  9.436528 10.868982 2.497086 9.578280 7.751427 0.675850 NaN NaN NaN  10.935462 8.876412 3.149856 8.973671 6.619815 0.697799 NaN NaN NaN  10.561861 7.628819 2.399353 15.998684 6.643240 2.173266 NaN NaN NaN  13.508595 7.840032 2.620828 15.391684 7.762450 0.693657 NaN NaN NaN  14.009912 8.546371 2.829345 11.782395 9.594439 2.231562
61  16.884127 10.227356 3.481613 NaN NaN NaN  13.824196 9.884331 3.240488 13.007817 12.009157 0.746384 NaN NaN NaN  12.861812 10.988059 2.778228 12.781454 12.679855 0.679478 NaN NaN NaN  12.014818 11.380239 2.620401 6.081978 11.650840 0.671644 NaN NaN NaN  9.421221 10.854791 2.413457 9.573009 7.720803 0.659131 NaN NaN NaN  10.961212 8.902079 3.127033 8.934718 6.621613 0.692380 NaN NaN NaN  10.597187 7.710165 2.333995 16.054426 6.648462 2.110705 NaN NaN NaN  13.589170 7.815566 2.542720 15.419103 7.760016 0.711508 NaN NaN NaN  13.972378 8.535762 2.792861 11.844638 9.601754 2.243250
62  16.985008 10.278595 3.454916 NaN NaN NaN  13.927813 9.950061 3.256851 13.013718 12.061728 0.791489 NaN NaN NaN  12.940384 10.958920 2.788834 12.805646 12.728707 0.647864 NaN NaN NaN  12.047450 11.406132 2.620488 6.096717 11.673538 0.711299 NaN NaN NaN  9.512816 10.798498 2.321365 9.579464 7.744489 0.644459 NaN NaN NaN  10.981276 8.901406 3.135452 8.942654 6.608759 0.666386 NaN NaN NaN  10.627503 7.690380 2.340510 16.098558 6.665826 2.081515 NaN NaN NaN  13.597444 7.860183 2.532647 15.403442 7.780093 0.702292 NaN NaN NaN  14.013506 8.518781 2.783845 11.878394 9.592841 2.215021
63  17.073856 10.281908 3.438756 NaN NaN NaN  14.026164 9.985352 3.243811 13.015090 12.034722 0.798060 NaN NaN NaN  12.981817 10.972042 2.786488 12.825370 12.660661 0.650505 NaN NaN NaN  12.043568 11.356833 2.650084 6.099381 11.649851 0.692651 NaN NaN NaN  9.494328 10.757516 2.310768 9.593069 7.747258 0.630171 NaN NaN NaN  11.101387 8.902129 3.119627 8.955963 6.639410 0.685826 NaN NaN NaN  10.658011 7.662146 2.314180 16.173561 6.621305 2.033216 NaN NaN NaN  13.695420 7.786543 2.508049 15.423414 7.752286 0.722204 NaN NaN NaN  14.037856 8.533916 2.827059 11.920073 9.592403 2.212875
64  17.086187 10.345369 3.450754 NaN NaN NaN  14.064632 9.991355 3.200682 13.033752 12.011243 0.796473 NaN NaN NaN  13.005368 10.978381 2.768060 12.795007 12.705945 0.612568 NaN NaN NaN  12.080665 11.336946 2.601674 6.111356 11.658712 0.695791 NaN NaN NaN  9.606971 10.771216 2.304589 9.585780 7.720796 0.655556 NaN NaN NaN  11.107876 8.893683 3.130240 8.960246 6.647959 0.680108 NaN NaN NaN  10.665613 7.598414 2.382122 16.207756 6.668876 1.985313 NaN NaN NaN  13.744515 7.835625 2.498589 15.431451 7.760266 0.724078 NaN NaN NaN  14.103492 8.583530 2.898212 11.981471 9.599925 2.210979
65  17.144403 10.336710 3.449972 NaN NaN NaN  14.122573 9.987670 3.200911 13.056346 12.071294 0.827277 NaN NaN NaN  13.031996 10.928017 2.738627 12.827000 12.699052 0.694824 NaN NaN NaN  12.037270 11.395146 2.596701 6.108917 11.655833 0.681024 NaN NaN NaN  9.605783 10.739897 2.298482 9.563716 7.735942 0.649741 NaN NaN NaN  11.127155 8.806772 3.105605 8.978086 6.599823 0.665632 NaN NaN NaN  10.726040 7.667768 2.254259 16.282198 6.667305 1.935701 NaN NaN NaN  13.801406 7.802922 2.494671 15.416061 7.777988 0.706109 NaN NaN NaN  14.089136 8.600332 2.861988 12.055471 9.623430 2.237157
66  17.224379 10.385823 3.445089 NaN NaN NaN  14.185939 10.015070 3.172877 13.034343 12.031287 0.797813 NaN NaN NaN  13.108304 10.934624 2.773835 12.791024 12.720402 0.721541 NaN NaN NaN  12.066077 11.361449 2.651331 6.136267 11.671372 0.680459 NaN NaN NaN  9.622474 10.772158 2.298331 9.563343 7.757014 0.662461 NaN NaN NaN  11.163662 8.837047 3.070421 9.000026 6.555418 0.729238 NaN NaN NaN  10.761300 7.664243 2.335624 16.315779 6.707221 1.881187 NaN NaN NaN  13.827873 7.813040 2.490130 15.417258 7.753165 0.708418 NaN NaN NaN  14.080448 8.604499 2.818926 12.065889 9.565006 2.187772
67  17.240871 10.394234 3.467812 NaN NaN NaN  14.216822 10.008313 3.182888 13.102311 12.053325 0.827846 NaN NaN NaN  13.104003 10.921824 2.779477 12.811425 12.687576 0.612602 NaN NaN NaN  12.040054 11.345441 2.607913 6.096141 11.642626 0.683059 NaN NaN NaN  9.723176 10.705344 2.289107 9.620895 7.728851 0.639047 NaN NaN NaN  11.144017 8.841737 3.084268 9.071904 6.406498 0.832200 NaN NaN NaN  10.841219 7.619517 2.377158 16.357407 6.686490 1.818301 NaN NaN NaN  13.928526 7.807082 2.441677 15.400599 7.762151 0.712446 NaN NaN NaN  14.074724 8.604907 2.832517 12.102055 9.571110 2.166497
68  17.287443 10.469325 3.461074 NaN NaN NaN  14.275524 10.040432 3.160114 13.111696 12.043895 0.823083 NaN NaN NaN  13.078234 10.806277 2.783900 12.802681 12.682508 0.627451 NaN NaN NaN  12.050016 11.363480 2.581672 6.230780 11.634849 0.689114 NaN NaN NaN  9.793387 10.672475 2.335921 9.590625 7.738297 0.680824 NaN NaN NaN  11.181830 8.789813 3.097090 9.149692 6.401554 0.954681 NaN NaN NaN  10.948190 7.614269 2.452571 16.393679 6.730643 1.726310 NaN NaN NaN  13.951591 7.822757 2.411331 15.403482 7.798752 0.745320 NaN NaN NaN  14.116623 8.606592 2.854972 12.119426 9.577749 2.175900
69  17.343901 10.522093 3.420584 NaN NaN NaN  14.287208 10.023228 3.158475 13.077530 12.038060 0.856039 NaN NaN NaN  13.126128 10.753542 2.870151 12.782829 12.662564 0.632560 NaN NaN NaN  12.084669 11.327031 2.657268 6.307882 11.554887 0.709383 NaN NaN NaN  9.803272 10.671100 2.429422 9.602552 7.739279 0.678414 NaN NaN NaN  11.218266 8.780406 3.123145 9.272155 6.295440 1.100184 NaN NaN NaN  11.067541 7.621233 2.488950 16.412760 6.762272 1.661506 NaN NaN NaN  14.023466 7.806003 2.431844 15.376832 7.743928 0.702890 NaN NaN NaN  14.110017 8.598029 2.824648 12.152393 9.552464 2.175619
70  17.406994 10.503682 3.421685 NaN NaN NaN  14.392283 10.041327 3.136703 13.345191 12.114239 1.095555 NaN NaN NaN  13.160112 10.628235 2.934632 12.786642 12.711604 0.640331 NaN NaN NaN  12.146394 11.335745 2.600641 6.431330 11.508629 0.711904 NaN NaN NaN  9.950322 10.638760 2.459842 9.559105 7.759660 0.661140 NaN NaN NaN  11.271013 8.790880 3.097438 9.410915 6.228576 1.241087 NaN NaN NaN  11.155000 7.582819 2.585412 16.449228 6.725985 1.580344 NaN NaN NaN  14.061073 7.816498 2.372523 15.404883 7.741723 0.722343 NaN NaN NaN  14.131311 8.618404 2.854817 12.188568 9.580591 2.198069
71  17.469517 10.524268 3.381406 NaN NaN NaN  14.408908 10.065661 3.146683 13.516809 12.150000 1.255787 NaN NaN NaN  13.214824 10.592741 3.027963 12.789274 12.696988 0.626947 NaN NaN NaN  12.118435 11.326766 2.600499 6.542944 11.474344 0.722395 NaN NaN NaN  10.006116 10.619698 2.617806 9.582004 7.740232 0.650050 NaN NaN NaN  11.323975 8.753190 3.075846 9.571909 6.169204 1.377096 NaN NaN NaN  11.358749 7.659156 2.665613 16.496254 6.697634 1.478294 NaN NaN NaN  14.137308 7.730824 2.344047 15.392669 7.752116 0.725522 NaN NaN NaN  14.107571 8.617693 2.846974 12.222826 9.540414 2.205713
72  17.548815 10.526086 3.329884 NaN NaN NaN  14.483504 10.053136 3.126907 13.807108 12.224277 1.563391 NaN NaN NaN  13.243119 10.431740 3.052328 12.837797 12.719384 0.643537 NaN NaN NaN  12.251345 11.316065 2.656339 6.713670 11.449079 0.735720 NaN NaN NaN  10.139391 10.523041 2.649750 9.584469 7.736810 0.657559 NaN NaN NaN  11.392093 8.757092 3.055715 9.810027 6.088705 1.517130 NaN NaN NaN  11.532946 7.674272 2.726624 16.484694 6.722034 1.401138 NaN NaN NaN  14.156882 7.753366 2.342960 15.410313 7.752983 0.718154 NaN NaN NaN  14.196919 8.573970 2.847769 12.322376 9.522653 2.207454
73  17.610445 10.529100 3.339944 NaN NaN NaN  14.559835 10.030084 3.126288 14.124075 12.140342 1.739636 NaN NaN NaN  13.310750 10.367351 3.124658 12.784072 12.699142 0.683543 NaN NaN NaN  12.326508 11.282510 2.682099 6.826978 11.415141 0.764329 NaN NaN NaN  10.238889 10.496749 2.720533 9.602085 7.719040 0.646016 NaN NaN NaN  11.421240 8.664067 3.114680 10.030112 5.997883 1.592493 NaN NaN NaN  11.737112 7.670004 2.820791 16.549604 6.740842 1.303974 NaN NaN NaN  14.257295 7.705225 2.336394 15.413028 7.776449 0.685437 NaN NaN NaN  14.219539 8.589645 2.813657 12.378196 9.483004 2.197294
74  17.709280 10.520553 3.293939 NaN NaN NaN  14.666506 10.043530 3.105120 14.447794 12.192526 2.065626 NaN NaN NaN  13.318598 10.294971 3.172259 12.801675 12.691466 0.642630 NaN NaN NaN  12.371561 11.260205 2.670289 7.005045 11.388702 0.786840 NaN NaN NaN  10.397190 10.440818 2.780277 9.581223 7.760671 0.663957 NaN NaN NaN  11.454465 8.698241 3.087035 10.321738 5.914438 1.736015 NaN NaN NaN  11.917892 7.667319 2.860779 16.540016 6.739593 1.178182 NaN NaN NaN  14.328276 7.632569 2.351619 15.424832 7.782004 0.706958 NaN NaN NaN  14.290578 8.581842 2.889945 12.453287 9.470519 2.172216
75  17.776667 10.485552 3.261230 NaN NaN NaN  14.771498 10.016893 3.091088 14.681141 12.140690 2.234406 NaN NaN NaN  13.390052 10.255425 3.187020 12.825702 12.714598 0.658886 NaN NaN NaN  12.394797 11.248865 2.645572 7.199538 11.319077 0.857998 NaN NaN NaN  10.517204 10.384263 2.861691 9.581369 7.734550 0.647332 NaN NaN NaN  11.528326 8.669036 3.105197 10.609533 5.861442 1.774339 NaN NaN NaN  12.107872 7.800984 2.836242 16.585831 6.654556 1.140130 NaN NaN NaN  14.383022 7.586849 2.303837 15.432445 7.785759 0.720167 NaN NaN NaN  14.318470 8.557280 2.815998 12.508820 9.435061 2.214151
76  17.885189 10.489812 3.222930 NaN NaN NaN  14.873725 10.009501 3.084218 14.852643 12.114030 2.366134 NaN NaN NaN  13.470212 10.161526 3.258608 12.810595 12.668181 0.637529 NaN NaN NaN  12.465543 11.258125 2.667157 7.371440 11.360531 1.001592 NaN NaN NaN  10.678254 10.336271 2.950518 9.592743 7.726486 0.683698 NaN NaN NaN  11.554130 8.596239 3.098348 10.889299 5.857539 1.790580 NaN NaN NaN  12.270300 7.854386 2.857437 16.618994 6.723754 1.018224 NaN NaN NaN  14.469961 7.608591 2.267952 15.410271 7.773308 0.705691 NaN NaN NaN  14.404424 8.511595 2.854855 12.596292 9.453068 2.188609
77  17.951332 10.493587 3.178879 NaN NaN NaN  14.909602 9.996710 3.089610 15.009532 12.023158 2.445383 NaN NaN NaN  13.529137 10.197735 3.255893 12.850955 12.672767 0.641278 NaN NaN NaN  12.538182 11.277886 2.679266 7.528390 11.342391 1.106707 NaN NaN NaN  10.860059 10.268979 3.021424 9.552683 7.787048 0.672016 NaN NaN NaN  11.569486 8.581765 3.127898 11.077646 5.799371 1.833270 NaN NaN NaN  12.403588 7.887549 2.885109 16.622486 6.743206 0.826187 NaN NaN NaN  14.609157 7.528619 2.230630 15.425315 7.741297 0.704603 NaN NaN NaN  14.445285 8.490438 2.846640 12.706780 9.454032 2.184338
78  18.054020 10.491144 3.159646 NaN NaN NaN  15.037763 10.015445 3.067986 15.188910 12.021587 2.540690 NaN NaN NaN  13.597857 10.142703 3.288934 12.794526 12.697033 0.616967 NaN NaN NaN  12.585717 11.274833 2.696679 7.682579 11.339695 1.218521 NaN NaN NaN  10.978665 10.270123 3.098651 9.626031 7.741096 0.662288 NaN NaN NaN  11.560186 8.593953 3.113854 11.443792 5.756628 1.835921 NaN NaN NaN  12.552352 7.910220 2.898267 16.549715 6.750445 0.704257 NaN NaN NaN  14.595028 7.564363 2.165353 15.432156 7.752234 0.692681 NaN NaN NaN  14.474975 8.497135 2.899778 12.729297 9.447329 2.212331
79  18.149067 10.481174 3.120273 NaN NaN NaN  15.096161 10.006348 3.082019 15.321841 11.925326 2.573335 NaN NaN NaN  13.669408 10.147295 3.267442 12.814623 12.721948 0.612547 NaN NaN NaN  12.665226 11.281186 2.690433 7.851073 11.349218 1.300501 NaN NaN NaN  11.155605 10.192848 3.152481 9.608108 7.721359 0.695927 NaN NaN NaN  11.602724 8.581673 3.080037 11.711361 5.676650 1.835232 NaN NaN NaN  12.600124 7.905771 2.907847 16.539391 6.738717 0.702929 NaN NaN NaN  14.636510 7.589742 2.188606 15.423945 7.754579 0.708879 NaN NaN NaN  14.569877 8.431966 2.852207 12.789355 9.439219 2.207815
80  18.206755 10.432986 3.081067 NaN NaN NaN  15.192408 10.009234 3.075027 15.501131 11.898498 2.602740 NaN NaN NaN  13.776093 10.188028 3.288263 12.783944 12.750171 0.631239 NaN NaN NaN  12.688943 11.242111 2.657024 8.046419 11.409129 1.353042 NaN NaN NaN  11.289389 10.170015 3.190117 9.601078 7.716987 0.680814 NaN NaN NaN  11.648985 8.514526 3.151087 11.956638 5.680261 1.889939 NaN NaN NaN  12.732704 7.968393 2.927649 16.591492 6.732497 0.688215 NaN NaN NaN  14.708203 7.538682 2.231987 15.462148 7.757726 0.731497 NaN NaN NaN  14.625910 8.441639 2.864433 12.858771 9.440269 2.221955
81  18.292669 10.463217 3.058480 NaN NaN NaN  15.263148 10.028352 3.042675 15.696693 11.846495 2.670352 NaN NaN NaN  13.881789 10.196657 3.300661 12.863799 12.707522 0.639575 NaN NaN NaN  12.784649 11.274910 2.701093 8.209848 11.440166 1.369331 NaN NaN NaN  11.455835 10.132704 3.232619 9.636074 7.734332 0.659586 NaN NaN NaN  11.707321 8.521456 3.091419 12.189134 5.690159 1.895994 NaN NaN NaN  12.860804 8.003091 2.963736 16.548868 6.744986 0.661083 NaN NaN NaN  14.706164 7.563035 2.282904 15.444752 7.784490 0.688973 NaN NaN NaN  14.625261 8.422037 2.894462 12.959743 9.421153 2.230196
82  18.366833 10.457076 3.038367 NaN NaN NaN  15.338982 10.014258 3.063513 15.943477 11.783918 2.741325 NaN NaN NaN  13.981677 10.222130 3.303126 12.840515 12.685959 0.627789 NaN NaN NaN  12.777922 11.300833 2.683953 8.463707 11.410668 1.425039 NaN NaN NaN  11.597702 10.091911 3.283300 9.601825 7.736058 0.659662 NaN NaN NaN  11.674302 8.516652 3.125085 12.477941 5.662448 1.922233 NaN NaN NaN  12.946949 8.019552 2.976630 16.558506 6.769280 0.696065 NaN NaN NaN  14.734689 7.558351 2.280907 15.411695 7.806847 0.712334 NaN NaN NaN  14.730199 8.369441 2.917090 13.021917 9.429581 2.255210
83  18.469698 10.420614 3.032279 NaN NaN NaN  15.433046 9.985237 3.077142 16.123013 11.802897 2.776093 NaN NaN NaN  14.127846 10.249497 3.304230 12.849288 12.713935 0.637727 NaN NaN NaN  12.889432 11.270476 2.686194 8.637377 11.416659 1.500311 NaN NaN NaN  11.714305 10.078116 3.325271 9.597750 7.702302 0.692583 NaN NaN NaN  11.704021 8.483419 3.167376 12.701482 5.677444 1.950007 NaN NaN NaN  13.046587 8.030928 2.978920 16.584539 6.739669 0.667778 NaN NaN NaN  14.834727 7.489735 2.323290 15.398460 7.832335 0.658224 NaN NaN NaN  14.768312 8.397285 2.913089 13.090672 9.425756 2.249595
84  18.562880 10.459313 3.030235 NaN NaN NaN  15.519464 9.968295 3.045234 16.347570 11.786486 2.824499 NaN NaN NaN  14.260232 10.312486 3.327619 12.847416 12.687613 0.650131 NaN NaN NaN  12.903539 11.321367 2.677671 8.867358 11.405067 1.560506 NaN NaN NaN  11.894979 10.021314 3.317516 9.578351 7.726418 0.668542 NaN NaN NaN  11.793703 8.515374 3.156085 12.956355 5.706803 1.968942 NaN NaN NaN  13.159529 8.097617 2.976393 16.608614 6.724318 0.702692 NaN NaN NaN  14.894895 7.517845 2.405222 15.408355 7.744128 0.712864 NaN NaN NaN  14.853065 8.355645 2.918470 13.177342 9.468585 2.262683
85  18.656023 10.434951 2.990266 NaN NaN NaN  15.642873 9.987309 3.065704 16.567429 11.738098 2.879609 NaN NaN NaN  14.411844 10.356320 3.313799 12.825641 12.707661 0.636178 NaN NaN NaN  13.060996 11.281424 2.704824 9.080351 11.378389 1.640531 NaN NaN NaN  12.071257 9.954349 3.377181 9.592395 7.751263 0.646224 NaN NaN NaN  11.848822 8.501431 3.115215 13.157767 5.719454 1.993147 NaN NaN NaN  13.263555 8.106420 3.027501 16.575027 6.722850 0.687496 NaN NaN NaN  14.928686 7.539946 2.411991 15.375403 7.793212 0.677422 NaN NaN NaN  14.904137 8.438927 2.910223 13.265115 9.386144 2.273102
86  18.760447 10.446153 2.945604 NaN NaN NaN  15.777165 9.958923 3.045310 16.796698 11.758001 2.863415 NaN NaN NaN  14.573364 10.361938 3.321260 12.835187 12.750621 0.644374 NaN NaN NaN  13.131764 11.290665 2.718832 9.278538 11.397308 1.738129 NaN NaN NaN  12.264061 9.917324 3.387581 9.603377 7.756844 0.661771 NaN NaN NaN  11.922130 8.450524 3.104047 13.355862 5.735939 2.058575 NaN NaN NaN  13.376218 8.144077 3.037152 16.574530 6.780809 0.638770 NaN NaN NaN  14.978097 7.466196 2.459866 15.424303 7.836890 0.693834 NaN NaN NaN  14.994913 8.416097 2.919713 13.353304 9.405046 2.268533
87  18.893431 10.440674 2.840331 NaN NaN NaN  15.900028 9.934390 3.038554 17.018465 11.686126 2.888238 NaN NaN NaN  14.721258 10.406568 3.276531 12.808762 12.715383 0.649892 NaN NaN NaN  13.173319 11.302940 2.708085 9.509441 11.405223 1.833041 NaN NaN NaN  12.500809 9.875254 3.344255 9.627463 7.689814 0.685280 NaN NaN NaN  11.943247 8.392883 3.124522 13.525547 5.768783 2.005060 NaN NaN NaN  13.459756 8.135893 3.041248 16.574083 6.804459 0.650801 NaN NaN NaN  15.042720 7.499706 2.477993 15.425534 7.774831 0.702501 NaN NaN NaN  15.061481 8.409419 2.939133 13.493851 9.352753 2.272488
88  18.963949 10.437381 2.755150 NaN NaN NaN  16.031071 9.914093 3.018213 17.223982 11.655853 2.937067 NaN NaN NaN  14.897715 10.421987 3.262132 12.836730 12.733644 0.627725 NaN NaN NaN  13.259942 11.265463 2.705654 9.748393 11.431579 1.926504 NaN NaN NaN  12.748450 9.813869 3.372166 9.590741 7.750160 0.647841 NaN NaN NaN  12.026260 8.461022 3.079080 13.739282 5.766171 2.023654 NaN NaN NaN  13.595860 8.132348 3.034222 16.534771 6.827574 0.635869 NaN NaN NaN  15.098015 7.499959 2.521099 15.431782 7.784415 0.708569 NaN NaN NaN  15.194561 8.374322 2.900509 13.556586 9.359519 2.291202
89  19.101000 10.433379 2.654302 NaN NaN NaN  16.124166 9.916712 2.978860 17.453381 11.627967 2.948641 NaN NaN NaN  15.070321 10.467069 3.205958 12.815472 12.738574 0.613842 NaN NaN NaN  13.303739 11.250289 2.701516 10.034090 11.461972 1.951966 NaN NaN NaN  12.925573 9.768058 3.371468 9.615674 7.729403 0.624278 NaN NaN NaN  11.998928 8.403321 3.084594 13.932917 5.785107 2.030268 NaN NaN NaN  13.667871 8.036280 3.115812 16.614370 6.734865 0.696950 NaN NaN NaN  15.115714 7.493624 2.550934 15.428838 7.783669 0.713358 NaN NaN NaN  15.227776 8.443540 2.963356 13.667588 9.346324 2.292280
90  19.208792 10.456136 2.556734 NaN NaN NaN  16.231802 9.917689 2.924097 17.678951 11.665434 2.891275 NaN NaN NaN  15.225179 10.492395 3.173148 12.867182 12.709961 0.664833 NaN NaN NaN  13.381296 11.328964 2.687469 10.306974 11.545599 1.981454 NaN NaN NaN  13.139731 9.726652 3.313135 9.616103 7.722046 0.653166 NaN NaN NaN  12.046659 8.428415 3.078719 14.103758 5.783110 2.064650 NaN NaN NaN  13.779456 8.118366 3.095668 16.586643 6.712018 0.694086 NaN NaN NaN  15.174978 7.483556 2.587739 15.446475 7.801783 0.686271 NaN NaN NaN  15.336512 8.456948 2.991145 13.744205 9.383152 2.314451
91  19.321819 10.471746 2.374482 NaN NaN NaN  16.335835 9.926151 2.874380 17.833839 11.661897 2.852855 NaN NaN NaN  15.394335 10.530017 3.117050 12.839767 12.738659 0.671099 NaN NaN NaN  13.452588 11.256427 2.623216 10.508895 11.539143 1.923881 NaN NaN NaN  13.266904 9.651091 3.269461 9.624828 7.718525 0.636523 NaN NaN NaN  12.120715 8.388704 3.041088 14.261799 5.772429 2.040753 NaN NaN NaN  13.880662 8.082043 3.108196 16.554277 6.768756 0.699608 NaN NaN NaN  15.265129 7.484381 2.577598 15.457623 7.804573 0.730133 NaN NaN NaN  15.436929 8.424011 2.943189 13.821308 9.379496 2.279071
92  19.401371 10.485121 2.217849 NaN NaN NaN  16.474527 9.922196 2.824065 17.993952 11.645248 2.797430 NaN NaN NaN  15.550790 10.568986 3.032037 12.861861 12.745853 0.667310 NaN NaN NaN  13.546898 11.292768 2.642332 10.819084 11.610614 1.896790 NaN NaN NaN  13.461934 9.597095 3.269863 9.605641 7.739210 0.624234 NaN NaN NaN  12.176706 8.394298 3.032236 14.391387 5.799498 1.952110 NaN NaN NaN  13.980026 8.046241 3.091601 16.587608 6.781278 0.671111 NaN NaN NaN  15.274906 7.487012 2.634539 15.586627 7.905906 0.633882 NaN NaN NaN  15.461338 8.461089 2.967574 13.914762 9.349321 2.265698
93  19.490587 10.554482 1.999534 NaN NaN NaN  16.581934 9.918072 2.738415 18.167294 11.632247 2.740843 NaN NaN NaN  15.680125 10.560848 2.986447 12.873555 12.707045 0.649903 NaN NaN NaN  13.590627 11.290372 2.586025 11.083633 11.624907 1.848909 NaN NaN NaN  13.668575 9.530041 3.297423 9.634279 7.728960 0.663221 NaN NaN NaN  12.185660 8.342055 3.024287 14.597908 5.788133 1.975621 NaN NaN NaN  14.088502 8.012573 3.055800 16.596590 6.737576 0.654944 NaN NaN NaN  15.360029 7.472113 2.629696 15.704467 7.975568 0.644802 NaN NaN NaN  15.536615 8.471936 3.028818 14.007846 9.333790 2.258093
94  19.548042 10.604042 1.737498 NaN NaN NaN  16.728239 9.982254 2.628346 18.341717 11.638173 2.649363 NaN NaN NaN  15.783821 10.625928 2.895698 12.819449 12.719605 0.639574 NaN NaN NaN  13.686018 11.302968 2.593292 11.393712 11.616693 1.802643 NaN NaN NaN  13.833000 9.512169 3.273072 9.604979 7.738343 0.626559 NaN NaN NaN  12.232226 8.386860 2.979887 14.745366 5.759970 1.910382 NaN NaN NaN  14.178557 8.040482 3.040311 16.594206 6.742136 0.699655 NaN NaN NaN  15.415578 7.528480 2.650981 15.876566 7.972869 0.657401 NaN NaN NaN  15.570870 8.495131 3.019870 14.076835 9.335131 2.266544
95  19.587957 10.665482 1.501336 NaN NaN NaN  16.826162 9.970612 2.558496 18.458879 11.690488 2.540936 NaN NaN NaN  15.925637 10.636529 2.842325 12.859589 12.694339 0.642850 NaN NaN NaN  13.727072 11.318672 2.608361 11.588142 11.627003 1.716644 NaN NaN NaN  13.903605 9.472511 3.206153 9.604544 7.716727 0.675946 NaN NaN NaN  12.291907 8.368427 2.930024 14.877505 5.787162 1.854050 NaN NaN NaN  14.306393 8.002992 3.050165 16.631838 6.738485 0.696938 NaN NaN NaN  15.488845 7.463214 2.677227 16.076372 7.828182 0.918173 NaN NaN NaN  15.590816 8.630298 3.088620 14.158101 9.336264 2.264591
96  19.646757 10.699450 1.312115 NaN NaN NaN  17.049059 10.029549 2.541610 18.543915 11.720214 2.418792 NaN NaN NaN  16.057987 10.690431 2.781388 12.846186 12.690483 0.644252 NaN NaN NaN  13.831294 11.314901 2.571284 11.841193 11.666499 1.665573 NaN NaN NaN  14.049288 9.468049 3.232868 9.621746 7.734079 0.651603 NaN NaN NaN  12.278333 8.376083 2.916309 15.033647 5.826703 1.788386 NaN NaN NaN  14.401466 7.978607 3.004022 16.580217 6.762908 0.692569 NaN NaN NaN  15.498313 7.494170 2.692432 16.480955 7.916639 1.227940 NaN NaN NaN  15.625360 8.687158 3.105585 14.265348 9.354975 2.248597
97  19.644785 10.755114 1.054297 NaN NaN NaN  17.187244 10.057940 2.454818 18.678320 11.740996 2.331113 NaN NaN NaN  16.198576 10.738662 2.715721 12.841191 12.686834 0.658703 NaN NaN NaN  13.886586 11.346258 2.566542 12.078361 11.623322 1.599701 NaN NaN NaN  14.147779 9.498296 3.196500 9.607166 7.678243 0.666302 NaN NaN NaN  12.361869 8.400388 2.888113 15.136843 5.834362 1.699480 NaN NaN NaN  14.512139 7.947596 2.996166 16.599352 6.763232 0.685154 NaN NaN NaN  15.577452 7.547688 2.704107 16.844259 7.796739 1.326010 NaN NaN NaN  15.682908 8.729762 3.185668 14.353962 9.342546 2.253723
98  19.636198 10.840734 0.752905 NaN NaN NaN  17.287037 10.078818 2.374153 18.794455 11.780985 2.190044 NaN NaN NaN  16.313833 10.763311 2.657387 12.846905 12.686527 0.673123 NaN NaN NaN  13.974830 11.358562 2.540171 12.499058 11.627368 1.514986 NaN NaN NaN  14.241158 9.559137 3.183964 9.598622 7.696376 0.667129 NaN NaN NaN  12.431125 8.438322 2.827987 15.245701 5.874017 1.698006 NaN NaN NaN  14.567905 7.930558 3.006512 16.559944 6.734565 0.702192 NaN NaN NaN  15.629630 7.554935 2.738554 17.297947 7.719764 1.652927 NaN NaN NaN  15.753965 8.774344 3.179740 14.485883 9.414732 2.244996
99  19.622139 10.791920 0.608777 NaN NaN NaN  17.374739 10.094053 2.303914 18.897820 11.803585 2.049007 NaN NaN NaN  16.406870 10.791586 2.550818 12.880589 12.676877 0.670746 NaN NaN NaN  14.008773 11.408742 2.524419 12.642501 11.652341 1.416910 NaN NaN NaN  14.315510 9.564876 3.160605 9.585590 7.717721 0.659903 NaN NaN NaN  12.420602 8.442656 2.811178 15.424979 5.853173 1.645221 NaN NaN NaN  14.700658 7.931787 2.986807 16.567663 6.774317 0.670654 NaN NaN NaN  15.712246 7.618021 2.774594 17.645428 7.744777 1.869989 NaN NaN NaN  15.857311 8.794190 3.212057 14.533124 9.416727 2.170409
100  19.641127 10.773267 0.612106 NaN NaN NaN  17.405489 10.090427 2.384661 18.983221 11.829493 1.977932 NaN NaN NaN  16.514032 10.842290 2.514898 12.869807 12.728420 0.665015 NaN NaN NaN  14.046142 11.404040 2.514310 12.857303 11.539453 1.320476 NaN NaN NaN  14.427839 9.594009 3.177853 9.645082 7.701767 0.674056 NaN NaN NaN  12.484452 8.467025 2.744314 15.493099 5.925814 1.558332 NaN NaN NaN  14.776830 7.886583 2.975095 16.568510 6.733519 0.697062 NaN NaN NaN  15.744015 7.621255 2.783519 17.925892 7.744504 2.005106 NaN NaN NaN  15.916624 8.834491 3.267244 14.650344 9.477022 2.229598
101  19.620689 10.771412 0.574633 NaN NaN NaN  17.413698 10.093831 2.350292 19.021738 11.832864 1.936452 NaN NaN NaN  16.582504 10.844287 2.499851 12.850705 12.696506 0.655189 NaN NaN NaN  14.061371 11.343755 2.481563 12.805749 11.652480 1.303369 NaN NaN NaN  14.430002 9.633101 3.120811 9.623007 7.703558 0.657311 NaN NaN NaN  12.513561 8.400947 2.768587 15.603909 5.916569 1.484631 NaN NaN NaN  14.852685 7.864430 2.963188 16.568916 6.749267 0.684562 NaN NaN NaN  15.787567 7.641841 2.762410 18.138435 7.733135 2.152384 NaN NaN NaN  16.001457 8.806906 3.256115 14.686491 9.456664 2.222440
102  19.642235 10.739971 0.571676 NaN NaN NaN  17.530115 10.074727 2.447083 19.056854 11.848854 1.887579 NaN NaN NaN  16.620380 10.832977 2.499918 12.859408 12.701390 0.682560 NaN NaN NaN  14.085853 11.383357 2.494058 12.954609 11.614240 1.225027 NaN NaN NaN  14.497168 9.620844 3.208695 9.615372 7.746426 0.637169 NaN NaN NaN  12.520083 8.438855 2.730959 15.646650 5.983974 1.391914 NaN NaN NaN  14.870181 7.797565 2.940511 16.598881 6.761383 0.688911 NaN NaN NaN  15.798461 7.609559 2.813379 18.381311 7.685673 2.346283 NaN NaN NaN  16.053619 8.820819 3.296479 14.730138 9.423172 2.219198
103  19.693619 10.730614 0.530452 NaN NaN NaN  17.496416 10.055585 2.427785 19.120361 11.834408 1.918085 NaN NaN NaN  16.652311 10.826262 2.485438 12.874059 12.707652 0.669173 NaN NaN NaN  14.088090 11.355767 2.500579 13.056314 11.549241 1.122369 NaN NaN NaN  14.393401 9.693738 3.114135 9.629155 7.711191 0.683642 NaN NaN NaN  12.546282 8.383767 2.750774 15.726444 5.970600 1.284136 NaN NaN NaN  14.930849 7.711033 2.897024 16.629070 6.738742 0.677958 NaN NaN NaN  15.827488 7.584052 2.781725 18.513174 7.626252 2.464920 NaN NaN NaN  16.151114 8.753119 3.274838 14.766997 9.424829 2.209711
104  19.687725 10.760009 0.596740 NaN NaN NaN  17.565002 10.042674 2.444474 19.158110 11.851846 1.912477 NaN NaN NaN  16.685976 10.854010 2.517009 12.859798 12.712987 0.705233 NaN NaN NaN  14.107933 11.410071 2.483106 13.264389 11.528376 0.987777 NaN NaN NaN  14.395914 9.730777 3.120314 9.582903 7.738227 0.650609 NaN NaN NaN  12.557546 8.433711 2.709862 15.765080 6.029597 1.209751 NaN NaN NaN  14.981530 7.685098 2.874619 16.614363 6.738439 0.712088 NaN NaN NaN  15.868033 7.590224 2.819441 18.605064 7.618162 2.585663 NaN NaN NaN  16.161337 8.760237 3.298727 14.796448 9.394588 2.146974
105  19.614237 10.752918 0.576452 NaN NaN NaN  17.631123 10.002999 2.500262 19.204376 11.874469 1.874666 NaN NaN NaN  16.773708 10.795779 2.507961 12.870369 12.685141 0.682536 NaN NaN NaN  14.095556 11.364237 2.476717 13.458471 11.549476 0.895322 NaN NaN NaN  14.436883 9.775934 3.119823 9.622691 7.723955 0.661762 NaN NaN NaN  12.609496 8.372971 2.676932 15.829624 5.986488 1.146277 NaN NaN NaN  15.027108 7.598498 2.848683 16.622173 6.770932 0.717450 NaN NaN NaN  15.875710 7.563181 2.805737 18.796944 7.564137 2.719459 NaN NaN NaN  16.262199 8.705812 3.300385 14.852948 9.399853 2.174336
106  19.628386 10.806872 0.573777 NaN NaN NaN  17.628830 10.018684 2.532457 19.277561 11.864429 1.865238 NaN NaN NaN  16.879259 10.806680 2.471778 12.883674 12.721550 0.668284 NaN NaN NaN  14.170845 11.380768 2.456189 13.492412 11.596427 0.803914 NaN NaN NaN  14.409477 9.843435 3.080351 9.623451 7.733082 0.636431 NaN NaN NaN  12.646718 8.393699 2.659393 15.887155 6.043951 1.053277 NaN NaN NaN  15.098479 7.585399 2.780190 16.570015 6.782179 0.665082 NaN NaN NaN  15.894434 7.600169 2.823714 18.927364 7.547310 2.805956 NaN NaN NaN  16.345388 8.702780 3.311255 14.912189 9.392927 2.159194
107  19.709394 10.761861 0.608597 NaN NaN NaN  17.687218 10.002339 2.556249 19.339989 11.849339 1.855774 NaN NaN NaN  16.911053 10.768571 2.442359 12.847308 12.703111 0.688756 NaN NaN NaN  14.224643 11.306455 2.418235 13.578505 11.635692 0.694912 NaN NaN NaN  14.429635 9.871991 3.126255 9.613948 7.722523 0.642599 NaN NaN NaN  12.674814 8.373316 2.608151 16.008139 6.044335 1.055815 NaN NaN NaN  15.098446 7.473337 2.795472 16.601912 6.776867 0.689660 NaN NaN NaN  15.936134 7.578927 2.800247 19.083902 7.519665 2.930810 NaN NaN NaN  16.481354 8.663583 3.304140 14.952770 9.356581 2.153529
108  19.680782 10.775753 0.579874 NaN NaN NaN  17.718054 10.011909 2.589451 19.376539 11.825626 1.829467 NaN NaN NaN  17.013416 10.770197 2.450044 12.812008 12.699910 0.677106 NaN NaN NaN  14.237880 11.368142 2.413384 13.591261 11.656856 0.673635 NaN NaN NaN  14.439293 9.926272 3.124802 9.627633 7.751115 0.648992 NaN NaN NaN  12.717116 8.352654 2.616265 16.085451 6.017398 0.926833 NaN NaN NaN  15.151371 7.387343 2.707039 16.568283 6.801426 0.669905 NaN NaN NaN  16.005280 7.544455 2.847113 19.206989 7.530992 3.030237 NaN NaN NaN  16.515139 8.635509 3.296263 15.014908 9.343021 2.167364
109  19.705481 10.734057 0.583182 NaN NaN NaN  17.767553 9.967144 2.588221 19.448215 11.870791 1.803634 NaN NaN NaN  17.023800 10.820941 2.482419 12.829392 12.715521 0.689559 NaN NaN NaN  14.257065 11.304690 2.386345 13.594161 11.713343 0.661597 NaN NaN NaN  14.470979 9.901832 3.132986 9.593934 7.703555 0.632917 NaN NaN NaN  12.733578 8.355272 2.542706 16.182175 6.054079 0.841113 NaN NaN NaN  15.246613 7.378109 2.727457 16.549332 6.737377 0.693546 NaN NaN NaN  16.035444 7.599061 2.807163 19.338640 7.510602 3.094661 NaN NaN NaN  16.576061 8.623385 3.291870 15.116401 9.315005 2.217831
110  19.692417 10.739408 0.610352 NaN NaN NaN  17.800127 9.996893 2.646316 19.466928 11.862848 1.780748 NaN NaN NaN  17.086655 10.821939 2.468570 12.850655 12.727336 0.698727 NaN NaN NaN  14.244887 11.348976 2.364173 13.581989 11.688864 0.666560 NaN NaN NaN  14.479618 9.947121 3.145110 9.647035 7.724880 0.671142 NaN NaN NaN  12.795801 8.342520 2.520916 16.233501 6.108257 0.770081 NaN NaN NaN  15.265341 7.315758 2.679529 16.616220 6.825243 0.702312 NaN NaN NaN  16.067387 7.593266 2.857873 19.469580 7.477099 3.176997 NaN NaN NaN  16.656826 8.621505 3.363420 15.134684 9.329868 2.219883
111  19.714209 10.753487 0.607817 NaN NaN NaN  17.821495 9.984159 2.686303 19.563641 11.833413 1.782230 NaN NaN NaN  17.124561 10.830136 2.529721 12.843433 12.698661 0.681850 NaN NaN NaN  14.314709 11.328312 2.358163 13.587540 11.654466 0.634453 NaN NaN NaN  14.518606 9.941630 3.159515 9.619602 7.711321 0.649040 NaN NaN NaN  12.817705 8.344975 2.506777 16.289930 6.158731 0.659906 NaN NaN NaN  15.357915 7.328093 2.592407 16.562927 6.808461 0.668797 NaN NaN NaN  16.118757 7.545891 2.874474 19.603123 7.465941 3.239163 NaN NaN NaN  16.847546 8.566830 3.303890 15.194809 9.342013 2.208571
112  19.712492 10.760032 0.624699 NaN NaN NaN  17.865858 9.938829 2.660528 19.586790 11.877637 1.751491 NaN NaN NaN  17.255558 10.811809 2.510110 12.866213 12.707023 0.684312 NaN NaN NaN  14.352239 11.343209 2.317671 13.593598 11.702018 0.690526 NaN NaN NaN  14.550582 10.005329 3.182975 9.637746 7.749104 0.635563 NaN NaN NaN  12.860895 8.317754 2.453777 16.326588 6.171325 0.670043 NaN NaN NaN  15.359541 7.295531 2.658400 16.571705 6.845691 0.667661 NaN NaN NaN  16.160339 7.549417 2.868855 19.666016 7.471881 3.279170 NaN NaN NaN  16.843298 8.550955 3.351243 15.290144 9.291889 2.169986
113  19.702019 10.755348 0.571741 NaN NaN NaN  17.910902 9.931924 2.700135 19.648462 11.831555 1.721581 NaN NaN NaN  17.249435 10.859797 2.494410 12.850040 12.696445 0.688120 NaN NaN NaN  14.358591 11.341300 2.310580 13.605374 11.681698 0.665318 NaN NaN NaN  14.559527 10.043547 3.187777 9.640669 7.732324 0.661102 NaN NaN NaN  12.906037 8.323491 2.453291 16.314844 6.165278 0.630372 NaN NaN NaN  15.390642 7.299452 2.638843 16.559107 6.836555 0.619399 NaN NaN NaN  16.209265 7.564085 2.866716 19.774324 7.467475 3.324461 NaN NaN NaN  16.986010 8.511744 3.325867 15.325394 9.294485 2.196143
114  19.701525 10.749627 0.627308 NaN NaN NaN  17.919874 9.941633 2.724568 19.710842 11.874078 1.693637 NaN NaN NaN  17.316856 10.816101 2.436895 12.890488 12.684055 0.665317 NaN NaN NaN  14.424744 11.382961 2.330458 13.571669 11.651599 0.710678 NaN NaN NaN  14.607006 10.069105 3.196843 9.633519 7.718923 0.703002 NaN NaN NaN  12.947016 8.355346 2.414593 16.320337 6.159533 0.702453 NaN NaN NaN  15.435266 7.288934 2.610609 16.572500 6.790710 0.686118 NaN NaN NaN  16.247583 7.593852 2.868757 19.856848 7.471088 3.365438 NaN NaN NaN  17.072433 8.509629 3.349133 15.388825 9.296507 2.207023
115  19.699459 10.777746 0.607655 NaN NaN NaN  17.960459 9.915358 2.739423 19.770199 11.820244 1.647335 NaN NaN NaN  17.407963 10.806883 2.473902 12.886097 12.675405 0.664294 NaN NaN NaN  14.450235 11.384663 2.314307 13.588820 11.671130 0.676897 NaN NaN NaN  14.646229 10.098939 3.210307 9.610723 7.732510 0.653306 NaN NaN NaN  12.981901 8.353926 2.353626 16.332108 6.146209 0.644273 NaN NaN NaN  15.455078 7.264056 2.635680 16.592684 6.780934 0.648498 NaN NaN NaN  16.279991 7.579383 2.875021 19.958675 7.425502 3.357690 NaN NaN NaN  17.130419 8.514125 3.349430 15.431919 9.310719 2.225639
116  19.693369 10.770830 0.606792 NaN NaN NaN  17.977636 9.924687 2.776030 19.820066 11.845793 1.634027 NaN NaN NaN  17.515387 10.875931 2.493212 12.836352 12.703012 0.683683 NaN NaN NaN  14.496266 11.344879 2.228387 13.616863 11.672383 0.702208 NaN NaN NaN  14.682738 10.125507 3.211680 9.618338 7.717842 0.649756 NaN NaN NaN  13.033764 8.406199 2.335046 16.315701 6.177840 0.640024 NaN NaN NaN  15.505911 7.276222 2.645370 16.613626 6.831589 0.661714 NaN NaN NaN  16.319048 7.591794 2.874119 20.044813 7.433355 3.413256 NaN NaN NaN  17.189585 8.519526 3.308274 15.493965 9.301600 2.213819
117  19.697374 10.749166 0.625869 NaN NaN NaN  18.025263 9.930963 2.755755 19.891241 11.829811 1.602354 NaN NaN NaN  17.553928 10.850080 2.457769 12.867897 12.681382 0.676755 NaN NaN NaN  14.513886 11.364490 2.237114 13.588298 11.681026 0.680313 NaN NaN NaN  14.749490 10.144785 3.200536 9.641214 7.705358 0.688138 NaN NaN NaN  13.082174 8.343924 2.326416 16.294655 6.107966 0.668334 NaN NaN NaN  15.528930 7.334072 2.642562 16.604689 6.789110 0.650062 NaN NaN NaN  16.383554 7.561712 2.844990 20.140015 7.393830 3.418408 NaN NaN NaN  17.295719 8.484081 3.324746 15.555174 9.326280 2.216059
118  19.694639 10.759910 0.600721 NaN NaN NaN  18.086044 9.909969 2.838180 19.916256 11.860188 1.555038 NaN NaN NaN  17.617496 10.908869 2.449455 12.885792 12.684859 0.678227 NaN NaN NaN  14.567485 11.370400 2.208937 13.619826 11.695810 0.676686 NaN NaN NaN  14.764091 10.149628 3.191488 9.584685 7.717710 0.649520 NaN NaN NaN  13.092056 8.378148 2.261209 16.313536 6.203586 0.635362 NaN NaN NaN  15.541428 7.272763 2.646870 16.607315 6.800479 0.667766 NaN NaN NaN  16.416519 7.601268 2.869776 20.210608 7.410531 3.462718 NaN NaN NaN  17.372332 8.446982 3.318779 15.591687 9.325666 2.223161
119  19.740475 10.767995 0.612454 NaN NaN NaN  18.109152 9.828178 2.896829 19.955019 11.835533 1.517790 NaN NaN NaN  17.637917 10.862443 2.405217 12.889711 12.699703 0.715711 NaN NaN NaN  14.599033 11.341390 2.205305 13.614595 11.641524 0.682277 NaN NaN NaN  14.803374 10.176931 3.194828 9.651432 7.702195 0.690016 NaN NaN NaN  13.156468 8.419328 2.232529 16.308838 6.101887 0.625573 NaN NaN NaN  15.539664 7.318950 2.638328 16.578741 6.767638 0.652739 NaN NaN NaN  16.475712 7.579419 2.849638 20.264856 7.396557 3.491701 NaN NaN NaN  17.437521 8.430285 3.291494 15.625856 9.297840 2.262751
120  19.735268 10.744907 0.644827 NaN NaN NaN  18.142784 9.902874 2.875222 19.996162 11.820249 1.516680 NaN NaN NaN  17.733315 10.913004 2.450904 12.889820 12.731062 0.686956 NaN NaN NaN  14.649485 11.352013 2.257303 13.620067 11.674312 0.648814 NaN NaN NaN  14.826859 10.211806 3.179363 9.652920 7.723450 0.694772 NaN NaN NaN  13.151819 8.393871 2.216537 16.308949 6.133277 0.647662 NaN NaN NaN  15.599688 7.350621 2.649658 16.615458 6.780264 0.665540 NaN NaN NaN  16.528959 7.585761 2.896969 20.334440 7.385203 3.522132 NaN NaN NaN  17.493406 8.466744 3.294132 15.723326 9.334068 2.220051
121  19.720247 10.745257 0.605047 NaN NaN NaN  18.198225 9.909478 2.839248 20.093113 11.815733 1.530208 NaN NaN NaN  17.781183 10.846787 2.380304 12.997460 12.741479 0.679242 NaN NaN NaN  14.773103 11.373742 2.297231 13.577397 11.664079 0.725187 NaN NaN NaN  14.836760 10.190068 3.234969 9.685013 7.735601 0.697317 NaN NaN NaN  13.229538 8.371661 2.192952 16.307840 6.172234 0.672790 NaN NaN NaN  15.637182 7.310502 2.659957 16.598364 6.779821 0.644111 NaN NaN NaN  16.559944 7.578168 2.836281 20.377796 7.371305 3.549778 NaN NaN NaN  17.575201 8.435117 3.304140 15.758785 9.314226 2.213387
122  19.715027 10.754502 0.607579 NaN NaN NaN  18.190939 9.877882 2.846266 20.127947 11.803243 1.499548 NaN NaN NaN  17.840120 10.889616 2.457112 13.129146 12.698705 0.736290 NaN NaN NaN  14.858178 11.338305 2.326798 13.592683 11.647512 0.672495 NaN NaN NaN  14.905504 10.206285 3.233499 9.640204 7.749959 0.698526 NaN NaN NaN  13.251889 8.413254 2.164028 16.310717 6.188014 0.617975 NaN NaN NaN  15.613353 7.324593 2.655401 16.639694 6.802673 0.653076 NaN NaN NaN  16.614323 7.576332 2.909046 20.412804 7.359725 3.587925 NaN NaN NaN  17.643291 8.408691 3.313004 15.821947 9.355864 2.201191
123  19.721722 10.751631 0.599260 NaN NaN NaN  18.237501 9.885038 2.878276 20.189810 11.824759 1.464135 NaN NaN NaN  17.852461 10.893789 2.443859 13.253453 12.718760 0.843042 NaN NaN NaN  14.992498 11.306050 2.415135 13.606234 11.635712 0.701502 NaN NaN NaN  14.938458 10.218966 3.189841 9.637567 7.726666 0.682102 NaN NaN NaN  13.308231 8.438930 2.137150 16.314516 6.147339 0.632737 NaN NaN NaN  15.672107 7.367179 2.668781 16.641163 6.760668 0.675714 NaN NaN NaN  16.611738 7.582747 2.858142 20.506237 7.329829 3.619611 NaN NaN NaN  17.725191 8.426260 3.276179 15.843310 9.353863 2.206005
124  19.732361 10.741765 0.620965 NaN NaN NaN  18.262438 9.898459 2.893444 20.214140 11.789408 1.457219 NaN NaN NaN  17.932278 10.875511 2.414351 13.319448 12.772634 0.985072 NaN NaN NaN  15.115873 11.254878 2.468807 13.601421 11.681088 0.678285 NaN NaN NaN  14.975494 10.251242 3.158320 9.661360 7.737845 0.678778 NaN NaN NaN  13.331074 8.421223 2.164580 16.338352 6.190814 0.637936 NaN NaN NaN  15.660535 7.392846 2.616709 16.613605 6.761149 0.667286 NaN NaN NaN  16.626768 7.602914 2.879650 20.527081 7.320471 3.580558 NaN NaN NaN  17.746321 8.364682 3.304527 15.911048 9.380393 2.226038
125  19.718578 10.748763 0.592662 NaN NaN NaN  18.296204 9.847913 2.864794 20.291670 11.791819 1.387480 NaN NaN NaN  17.978230 10.881040 2.408924 13.515143 12.889209 1.115022 NaN NaN NaN  15.223994 11.291304 2.570619 13.596706 11.649649 0.697973 NaN NaN NaN  15.040412 10.250181 3.141061 9.673370 7.731050 0.702574 NaN NaN NaN  13.382068 8.448758 2.154581 16.309334 6.167953 0.636378 NaN NaN NaN  15.681511 7.369790 2.639289 16.648632 6.770655 0.642009 NaN NaN NaN  16.664545 7.578123 2.863586 20.612093 7.273267 3.605109 NaN NaN NaN  17.743738 8.344632 3.273980 15.954831 9.354768 2.189835
126  19.705389 10.772429 0.608260 NaN NaN NaN  18.304605 9.846722 2.864630 20.342300 11.786569 1.367180 NaN NaN NaN  18.067659 10.899661 2.393957 13.704069 12.936069 1.158999 NaN NaN NaN  15.352741 11.258242 2.580355 13.621488 11.665630 0.699732 NaN NaN NaN  15.077308 10.304977 3.153758 9.780288 7.735800 0.677702 NaN NaN NaN  13.441561 8.448855 2.196755 16.312668 6.160923 0.611533 NaN NaN NaN  15.678376 7.357880 2.629836 16.595203 6.745118 0.649389 NaN NaN NaN  16.702288 7.601560 2.865097 20.619690 7.218209 3.589382 NaN NaN NaN  17.795958 8.343439 3.290531 15.980231 9.388458 2.189252
127  19.682655 10.751035 0.575247 NaN NaN NaN  18.366854 9.827444 2.930732 20.375303 11.766574 1.342691 NaN NaN NaN  18.103003 10.873374 2.360584 13.918478 12.951349 1.171344 NaN NaN NaN  15.461439 11.228722 2.621344 13.622077 11.668576 0.679967 NaN NaN NaN  15.121205 10.294044 3.172727 9.874565 7.734599 0.647599 NaN NaN NaN  13.560362 8.437122 2.250113 16.338465 6.142479 0.628680 NaN NaN NaN  15.669732 7.372542 2.587743 16.632248 6.803036 0.636031 NaN NaN NaN  16.772568 7.642073 2.835664 20.694338 7.205535 3.554036 NaN NaN NaN  17.826147 8.359368 3.306633 16.058620 9.377273 2.207641
128  19.728580 10.782586 0.574808 NaN NaN NaN  18.391729 9.820284 2.935426 20.445074 11.752938 1.274143 NaN NaN NaN  18.156347 10.875645 2.337662 14.112896 13.021841 1.287189 NaN NaN NaN  15.641877 11.189773 2.701493 13.601998 11.653125 0.676837 NaN NaN NaN  15.134908 10.325017 3.161027 9.978739 7.751270 0.696649 NaN NaN NaN  13.623024 8.432297 2.327808 16.323082 6.135262 0.675172 NaN NaN NaN  15.784180 7.397540 2.642023 16.646439 6.804629 0.674557 NaN NaN NaN  16.777025 7.605921 2.839678 20.726072 7.176238 3.530996 NaN NaN NaN  17.936516 8.287207 3.266859 16.088102 9.414262 2.215366
129  19.729616 10.751866 0.580406 NaN NaN NaN  18.453789 9.791391 2.921861 20.531311 11.751008 1.208745 NaN NaN NaN  18.211716 10.856323 2.297458 14.353571 13.029487 1.372874 NaN NaN NaN  15.748302 11.097876 2.752376 13.581928 11.693161 0.695349 NaN NaN NaN  15.177596 10.371458 3.178750 10.103215 7.688978 0.748432 NaN NaN NaN  13.721541 8.427939 2.364170 16.319935 6.141304 0.650709 NaN NaN NaN  15.833858 7.393788 2.622645 16.662367 6.785624 0.652361 NaN NaN NaN  16.857435 7.577331 2.857779 20.787682 7.121015 3.518502 NaN NaN NaN  18.043442 8.286659 3.229140 16.174917 9.394933 2.238739
130  19.727402 10.782548 0.602700 NaN NaN NaN  18.476688 9.817120 2.959286 20.524033 11.775537 1.158342 NaN NaN NaN  18.274645 10.882847 2.296124 14.561684 13.128857 1.537539 NaN NaN NaN  15.923767 11.070527 2.798035 13.553259 11.694976 0.680756 NaN NaN NaN  15.235111 10.376246 3.167939 10.199313 7.629826 0.797099 NaN NaN NaN  13.799621 8.442453 2.461072 16.288380 6.175884 0.608316 NaN NaN NaN  15.861522 7.367585 2.693825 16.710159 6.817478 0.749757 NaN NaN NaN  16.920120 7.645886 2.884230 20.878521 7.102251 3.475117 NaN NaN NaN  18.052654 8.292151 3.223018 16.255713 9.381656 2.188933
131  19.713799 10.756242 0.611036 NaN NaN NaN  18.496845 9.808062 2.902122 20.563913 11.758843 1.103134 NaN NaN NaN  18.334723 10.913922 2.298000 14.794608 13.142860 1.620713 NaN NaN NaN  16.028126 11.075788 2.894591 13.609477 11.693214 0.687432 NaN NaN NaN  15.258735 10.369605 3.178709 10.380250 7.593738 0.894280 NaN NaN NaN  13.952584 8.410176 2.542702 16.307318 6.157115 0.648360 NaN NaN NaN  15.901056 7.399903 2.692735 16.758419 6.811234 0.815925 NaN NaN NaN  16.966156 7.707556 2.880937 20.962286 7.120711 3.471376 NaN NaN NaN  18.166164 8.277449 3.221500 16.279190 9.366637 2.210486
132  19.725037 10.768584 0.584220 NaN NaN NaN  18.556337 9.773893 2.962641 20.615425 11.775238 1.042747 NaN NaN NaN  18.429577 10.943469 2.259331 15.000018 13.195421 1.697402 NaN NaN NaN  16.191721 11.036690 2.930190 13.602816 11.686370 0.676392 NaN NaN NaN  15.231544 10.430765 3.180723 10.515440 7.573366 0.967355 NaN NaN NaN  14.053492 8.451238 2.597804 16.290514 6.190733 0.650545 NaN NaN NaN  15.953609 7.379945 2.724335 16.913038 6.727785 0.981672 NaN NaN NaN  17.066214 7.706923 3.013247 21.063366 7.131131 3.481145 NaN NaN NaN  18.237368 8.281173 3.242559 16.348202 9.401719 2.239215
133  19.711304 10.755015 0.608107 NaN NaN NaN  18.580280 9.777246 2.965552 20.638758 11.795145 0.971443 NaN NaN NaN  18.491955 10.938135 2.232432 15.263886 13.197504 1.738485 NaN NaN NaN  16.311211 10.962036 2.934888 13.616899 11.685582 0.666448 NaN NaN NaN  15.308375 10.426489 3.179076 10.679118 7.539785 0.976010 NaN NaN NaN  14.155319 8.422620 2.737353 16.314995 6.141901 0.623513 NaN NaN NaN  16.028877 7.421443 2.670974 17.086679 6.562308 1.155838 NaN NaN NaN  17.100531 7.804907 3.086423 21.163218 7.140917 3.443465 NaN NaN NaN  18.279814 8.278224 3.234289 16.458803 9.399424 2.229414
134  19.723131 10.804388 0.589406 NaN NaN NaN  18.621626 9.798688 2.938976 20.657213 11.835190 0.883011 NaN NaN NaN  18.558714 11.019536 2.213983 15.586658 13.210162 1.751351 NaN NaN NaN  16.430252 10.929514 2.940831 13.580680 11.661650 0.619316 NaN NaN NaN  15.379754 10.419526 3.165702 10.881074 7.520567 1.029671 NaN NaN NaN  14.267949 8.438268 2.777679 16.295656 6.172300 0.638908 NaN NaN NaN  16.065870 7.366262 2.722201 17.274071 6.524841 1.251965 NaN NaN NaN  17.213417 8.051382 3.038139 21.253525 7.127858 3.402169 NaN NaN NaN  18.351170 8.265429 3.232008 16.515083 9.385555 2.244364
135  19.763119 10.768105 0.594685 NaN NaN NaN  18.650414 9.795027 2.989767 20.721745 11.772345 0.802487 NaN NaN NaN  18.564037 10.939157 2.150317 15.817492 13.195273 1.733528 NaN NaN NaN  16.621456 10.888298 3.022067 13.621801 11.658212 0.674993 NaN NaN NaN  15.389155 10.494057 3.216366 11.096254 7.444089 1.081102 NaN NaN NaN  14.451069 8.459963 2.835202 16.274685 6.135315 0.672519 NaN NaN NaN  16.139641 7.469378 2.625139 17.596300 6.368645 1.529424 NaN NaN NaN  17.319122 8.109734 3.076651 21.341309 7.160352 3.378993 NaN NaN NaN  18.418034 8.315187 3.201318 16.577005 9.381974 2.269613
136  19.732050 10.800130 0.620321 NaN NaN NaN  18.666363 9.777427 2.997971 20.676197 11.794996 0.654186 NaN NaN NaN  18.683397 10.976450 2.131961 16.065414 13.161737 1.718302 NaN NaN NaN  16.702278 10.869518 3.015537 13.594415 11.704025 0.637366 NaN NaN NaN  15.416513 10.498061 3.205437 11.234556 7.428922 1.125964 NaN NaN NaN  14.597963 8.425580 2.950892 16.268299 6.170546 0.641121 NaN NaN NaN  16.182905 7.468622 2.623521 17.753839 6.289361 1.748075 NaN NaN NaN  17.289450 8.225402 3.200392 21.434652 7.165713 3.357988 NaN NaN NaN  18.590197 8.240820 3.245672 16.665192 9.421116 2.263092
137  19.760885 10.781679 0.560821 NaN NaN NaN  18.741724 9.800480 3.038958 20.790907 11.716589 0.595342 NaN NaN NaN  18.746887 10.970410 2.119960 16.211330 13.147817 1.701293 NaN NaN NaN  16.768867 10.817805 2.991026 13.614317 11.666825 0.684285 NaN NaN NaN  15.454000 10.520156 3.204639 11.450086 7.391180 1.217083 NaN NaN NaN  14.695237 8.448802 2.991529 16.326374 6.101316 0.698235 NaN NaN NaN  16.228792 7.459588 2.633324 18.064411 6.246776 1.937859 NaN NaN NaN  17.345053 8.238063 3.223487 21.548538 7.180284 3.309677 NaN NaN NaN  18.729593 8.246976 3.204141 16.718590 9.391456 2.289525
138  19.756294 10.746344 0.593038 NaN NaN NaN  18.822287 9.759220 3.013215 20.826202 11.759390 0.530663 NaN NaN NaN  18.821596 10.990915 2.141890 16.459789 13.071611 1.705972 NaN NaN NaN  16.892687 10.752855 3.024504 13.619225 11.632839 0.642510 NaN NaN NaN  15.513124 10.492167 3.134916 11.668185 7.333117 1.320456 NaN NaN NaN  14.944426 8.472421 3.070841 16.368753 6.092220 0.713616 NaN NaN NaN  16.303886 7.435503 2.643259 18.311226 6.200781 2.101854 NaN NaN NaN  17.406342 8.277720 3.273886 21.620474 7.200573 3.306846 NaN NaN NaN  18.803471 8.264289 3.218529 16.810955 9.455941 2.276097
139  19.746780 10.769044 0.561409 NaN NaN NaN  18.862553 9.752236 3.014076 20.790590 11.727825 0.553182 NaN NaN NaN  18.866831 11.036725 2.203443 16.701225 13.041052 1.704217 NaN NaN NaN  17.022303 10.749742 3.076916 13.625525 11.686781 0.663652 NaN NaN NaN  15.545639 10.505327 3.180128 11.849620 7.273349 1.408915 NaN NaN NaN  15.075987 8.475246 3.145070 16.361504 6.084550 0.749850 NaN NaN NaN  16.352629 7.442544 2.617967 18.577524 6.116398 2.252685 NaN NaN NaN  17.513561 8.280309 3.329961 21.700798 7.200485 3.291540 NaN NaN NaN  18.884672 8.244073 3.193256 16.847765 9.393398 2.295368
140  19.718012 10.754898 0.596830 NaN NaN NaN  18.915691 9.793508 3.021386 20.814112 11.715992 0.591775 NaN NaN NaN  18.911808 10.981773 2.226513 16.900896 13.037993 1.675898 NaN NaN NaN  17.097080 10.721225 3.084712 13.643623 11.669947 0.671704 NaN NaN NaN  15.602337 10.522033 3.152110 12.052105 7.225873 1.480301 NaN NaN NaN  15.255150 8.533832 3.202787 16.356039 6.085228 0.733433 NaN NaN NaN  16.414343 7.481881 2.653307 18.795511 6.150634 2.446556 NaN NaN NaN  17.585695 8.256056 3.332293 21.834518 7.209037 3.271733 NaN NaN NaN  18.938173 8.250081 3.222041 16.947187 9.359750 2.276221
141  19.738508 10.733665 0.606896 NaN NaN NaN  19.000830 9.748861 3.038126 20.833733 11.721513 0.543787 NaN NaN NaN  19.036785 10.939153 2.325548 17.138988 12.955437 1.678373 NaN NaN NaN  17.258173 10.676585 3.120746 13.596934 11.656305 0.667126 NaN NaN NaN  15.685199 10.504521 3.173203 12.261211 7.235005 1.530580 NaN NaN NaN  15.398318 8.577065 3.232778 16.371656 6.122785 0.722737 NaN NaN NaN  16.483950 7.464434 2.631092 19.076389 6.104593 2.557051 NaN NaN NaN  17.726341 8.250005 3.370164 21.921909 7.230826 3.278573 NaN NaN NaN  19.075108 8.255350 3.226058 17.007677 9.371078 2.284268
142  19.780914 10.769296 0.606337 NaN NaN NaN  19.033306 9.759742 3.015270 20.829287 11.749096 0.563255 NaN NaN NaN  19.075861 10.892736 2.395151 17.316486 12.919166 1.672350 NaN NaN NaN  17.292475 10.681381 3.092366 13.647983 11.678811 0.692226 NaN NaN NaN  15.724203 10.538694 3.171724 12.489432 7.185946 1.593455 NaN NaN NaN  15.616532 8.593284 3.283441 16.360378 6.044905 0.706057 NaN NaN NaN  16.524233 7.453716 2.624341 19.320137 6.079015 2.646324 NaN NaN NaN  17.854620 8.206664 3.395702 22.027678 7.260169 3.258193 NaN NaN NaN  19.173820 8.265224 3.194448 17.077894 9.360717 2.308772
143  19.844309 10.744642 0.662527 NaN NaN NaN  19.123539 9.778241 3.045422 20.805462 11.781658 0.587823 NaN NaN NaN  19.189522 10.903732 2.442136 17.491491 12.896607 1.652151 NaN NaN NaN  17.429630 10.624104 3.125284 13.620195 11.685750 0.656334 NaN NaN NaN  15.718505 10.559532 3.164329 12.736945 7.173358 1.669317 NaN NaN NaN  15.769710 8.638150 3.332681 16.378105 6.156826 0.684810 NaN NaN NaN  16.639692 7.241202 2.804108 19.560600 6.080072 2.782102 NaN NaN NaN  17.968346 8.160952 3.368466 22.117214 7.257570 3.228441 NaN NaN NaN  19.235144 8.253461 3.173846 17.162239 9.374755 2.309743
144  19.765421 10.765817 0.625912 NaN NaN NaN  19.216761 9.741455 3.089202 20.790991 11.747073 0.577520 NaN NaN NaN  19.219639 10.874193 2.461753 17.705715 12.831931 1.675835 NaN NaN NaN  17.542740 10.630222 3.115549 13.632129 11.694728 0.674184 NaN NaN NaN  15.857687 10.496900 3.107253 12.948830 7.145859 1.697137 NaN NaN NaN  16.053656 8.649530 3.314573 16.334196 6.090422 0.717666 NaN NaN NaN  16.733568 7.299730 2.783754 19.908716 6.081033 2.861740 NaN NaN NaN  18.129114 8.114846 3.362200 22.239141 7.237391 3.203910 NaN NaN NaN  19.369387 8.243096 3.232882 17.270523 9.356659 2.312014
145  19.754381 10.750579 0.626574 NaN NaN NaN  19.294481 9.746091 3.077224 20.861443 11.756082 0.549814 NaN NaN NaN  19.309313 10.869861 2.522780 17.979979 12.786286 1.674435 NaN NaN NaN  17.679781 10.587666 3.128166 13.635909 11.667537 0.645424 NaN NaN NaN  15.929481 10.517985 3.108397 13.209967 7.132551 1.768145 NaN NaN NaN  16.202246 8.634082 3.298857 16.347330 6.126773 0.715194 NaN NaN NaN  16.840048 7.259982 2.788023 20.121056 6.084173 2.949285 NaN NaN NaN  18.242273 8.072293 3.332892 22.345448 7.244936 3.162391 NaN NaN NaN  19.522221 8.216930 3.203316 17.367613 9.329834 2.326583
146  19.746708 10.818403 0.585035 NaN NaN NaN  19.409494 9.749146 3.071082 20.844999 11.796984 0.555416 NaN NaN NaN  19.343834 10.849900 2.578997 18.197020 12.716654 1.672661 NaN NaN NaN  17.776276 10.554965 3.110944 13.576061 11.684130 0.650530 NaN NaN NaN  15.971888 10.551641 3.070153 13.478276 7.127572 1.802948 NaN NaN NaN  16.411007 8.703188 3.360448 16.352901 6.095789 0.734589 NaN NaN NaN  16.945354 7.250429 2.799259 20.354748 6.070735 2.941818 NaN NaN NaN  18.431133 8.008428 3.320676 22.479282 7.253420 3.109015 NaN NaN NaN  19.620659 8.269934 3.169270 17.503029 9.354624 2.297203
147  19.762115 10.835424 0.599972 NaN NaN NaN  19.464252 9.745502 3.090296 20.805037 11.748116 0.528567 NaN NaN NaN  19.384577 10.874728 2.575553 18.344687 12.683049 1.692188 NaN NaN NaN  17.847641 10.560699 3.098708 13.622707 11.659940 0.655174 NaN NaN NaN  16.003281 10.543636 3.070934 13.740537 7.082193 1.816347 NaN NaN NaN  16.565874 8.813661 3.419033 16.370510 6.105819 0.737292 NaN NaN NaN  17.106155 7.212989 2.836326 20.620464 6.048204 2.938991 NaN NaN NaN  18.606716 7.906596 3.302569 22.616560 7.270439 3.039879 NaN NaN NaN  19.715185 8.230142 3.150169 17.569082 9.329720 2.306982
148  19.758152 10.805005 0.616575 NaN NaN NaN  19.553276 9.766174 3.130265 20.822393 11.770577 0.589991 NaN NaN NaN  19.461615 10.889843 2.574173 18.474707 12.665770 1.700206 NaN NaN NaN  17.951229 10.555387 3.120063 13.607195 11.679168 0.651748 NaN NaN NaN  16.084433 10.537850 3.012857 13.978018 7.104308 1.806089 NaN NaN NaN  16.777895 8.862395 3.359036 16.360287 6.146995 0.712059 NaN NaN NaN  17.193388 7.160784 2.868398 20.861019 6.078738 2.982378 NaN NaN NaN  18.769173 7.862291 3.225152 22.728703 7.283141 2.963191 NaN NaN NaN  19.847054 8.214889 3.095857 17.676508 9.326430 2.291926
149  19.762640 10.789473 0.599807 NaN NaN NaN  19.683588 9.782423 3.061125 20.836102 11.748683 0.569561 NaN NaN NaN  19.448240 10.911252 2.517504 18.626482 12.675568 1.653623 NaN NaN NaN  18.047619 10.505309 3.074916 13.611095 11.678613 0.670914 NaN NaN NaN  16.094032 10.536811 3.001911 14.267276 7.054359 1.824278 NaN NaN NaN  16.921894 8.846583 3.347235 16.398539 6.101690 0.738237 NaN NaN NaN  17.206606 7.195011 2.797765 21.109678 6.081574 2.999888 NaN NaN NaN  18.932728 7.819270 3.185735 22.829924 7.296721 2.867794 NaN NaN NaN  19.986944 8.230612 3.057462 17.760056 9.355311 2.275776
150  19.754808 10.795448 0.638704 NaN NaN NaN  19.746101 9.770975 3.063171 20.856350 11.761250 0.569382 NaN NaN NaN  19.483585 10.900649 2.512103 18.727980 12.653742 1.661152 NaN NaN NaN  18.132906 10.557076 3.125449 13.656599 11.651179 0.652775 NaN NaN NaN  16.148264 10.549655 2.997381 14.521639 7.094116 1.809624 NaN NaN NaN  17.100225 8.943276 3.361364 16.389744 6.132339 0.753334 NaN NaN NaN  17.281868 7.217360 2.801731 21.302141 6.088202 2.984843 NaN NaN NaN  19.100100 7.775335 3.118281 22.953529 7.311627 2.727022 NaN NaN NaN  20.062609 8.219778 3.022231 17.860504 9.343926 2.279366
151  19.745855 10.774034 0.627595 NaN NaN NaN  19.780201 9.763804 3.054376 20.843040 11.728700 0.566656 NaN NaN NaN  19.530737 10.904969 2.528898 18.875849 12.633081 1.670728 NaN NaN NaN  18.213709 10.517556 3.108836 13.615801 11.663937 0.680166 NaN NaN NaN  16.211687 10.522645 2.939121 14.762182 7.068300 1.801001 NaN NaN NaN  17.240950 8.941992 3.339711 16.386688 6.131763 0.757965 NaN NaN NaN  17.175158 7.337751 2.637950 21.523909 6.095877 2.942835 NaN NaN NaN  19.254948 7.699473 3.025902 23.021345 7.274652 2.495161 NaN NaN NaN  20.242130 8.195054 2.951945 17.959942 9.325176 2.242991
152  19.801258 10.776009 0.648781 NaN NaN NaN  19.864000 9.765845 3.043928 20.843876 11.735476 0.561216 NaN NaN NaN  19.585348 10.871702 2.513990 19.021223 12.621485 1.641076 NaN NaN NaN  18.292261 10.515761 3.078990 13.630109 11.670962 0.673782 NaN NaN NaN  16.244627 10.557774 2.911766 15.056786 7.116674 1.771358 NaN NaN NaN  17.408066 8.952199 3.295509 16.397289 6.125695 0.741441 NaN NaN NaN  17.225088 7.332399 2.619941 21.705801 6.091580 2.866333 NaN NaN NaN  19.389841 7.643587 2.957362 23.087421 7.257610 2.286579 NaN NaN NaN  20.320967 8.158791 2.814426 18.042130 9.322310 2.220530
153  19.887737 10.744653 0.677856 NaN NaN NaN  19.866814 9.713324 3.013664 20.823101 11.770806 0.522552 NaN NaN NaN  19.612833 10.805013 2.539615 19.151838 12.538844 1.596587 NaN NaN NaN  18.409489 10.517385 3.099924 13.603504 11.677991 0.661768 NaN NaN NaN  16.286125 10.543246 2.871537 15.258088 7.115335 1.744941 NaN NaN NaN  17.533079 8.955367 3.239208 16.367201 6.157990 0.678971 NaN NaN NaN  17.294174 7.339067 2.574597 21.847198 6.084819 2.783805 NaN NaN NaN  19.510799 7.629166 2.868650 23.179935 7.228968 2.026191 NaN NaN NaN  20.458036 8.141739 2.715934 18.138620 9.320002 2.239998
154  20.155121 10.671962 0.865858 NaN NaN NaN  19.902838 9.689367 3.051664 20.916380 11.697901 0.679213 NaN NaN NaN  19.651815 10.805031 2.576080 19.392031 12.482170 1.588604 NaN NaN NaN  18.506166 10.499398 3.062912 13.624322 11.705659 0.625824 NaN NaN NaN  16.321676 10.573473 2.878032 15.506036 7.130400 1.681051 NaN NaN NaN  17.668959 9.009912 3.251887 16.366814 6.168514 0.668423 NaN NaN NaN  17.349680 7.333839 2.604817 21.951220 6.099193 2.670883 NaN NaN NaN  19.625010 7.630805 2.756399 23.182009 7.231203 1.744431 NaN NaN NaN  20.579865 8.139930 2.672473 18.195293 9.322613 2.204679
155  20.600500 10.554799 0.938944 NaN NaN NaN  19.906382 9.637210 3.123993 20.954557 11.716853 0.665400 NaN NaN NaN  19.714428 10.779123 2.554430 19.514614 12.440480 1.529213 NaN NaN NaN  18.592802 10.526471 3.030259 13.636476 11.666019 0.662117 NaN NaN NaN  16.343864 10.561037 2.859799 15.762872 7.202371 1.602826 NaN NaN NaN  17.827215 9.020869 3.281211 16.332804 6.179950 0.670723 NaN NaN NaN  17.407433 7.314769 2.572895 22.047850 6.033175 2.488651 NaN NaN NaN  19.716301 7.570148 2.713155 23.219955 7.090535 1.411590 NaN NaN NaN  20.663177 8.100965 2.512233 18.262884 9.314203 2.195864
156  20.804489 10.480269 1.132982 NaN NaN NaN  19.870771 9.583685 3.145433 20.937031 11.728512 0.696815 NaN NaN NaN  19.759916 10.782778 2.572926 19.662659 12.412394 1.505327 NaN NaN NaN  18.663401 10.527680 3.011193 13.645691 11.646695 0.688884 NaN NaN NaN  16.402502 10.588652 2.806784 15.917505 7.192819 1.512937 NaN NaN NaN  17.930790 9.001972 3.272273 16.346148 6.151085 0.679175 NaN NaN NaN  17.431089 7.334439 2.596537 22.128551 5.975239 2.329644 NaN NaN NaN  19.831043 7.511780 2.638073 23.372118 6.991485 1.370030 NaN NaN NaN  20.782606 8.053096 2.461818 18.330482 9.305787 2.187129
157  21.076714 10.403589 1.263089 NaN NaN NaN  19.880789 9.506872 3.162702 20.943718 11.725974 0.678241 NaN NaN NaN  19.792994 10.752519 2.561719 19.808735 12.432791 1.480366 NaN NaN NaN  18.707138 10.499401 2.923692 13.632565 11.665747 0.666503 NaN NaN NaN  16.434498 10.575206 2.777456 16.094679 7.201176 1.454801 NaN NaN NaN  17.970007 8.975236 3.222651 16.357075 6.159283 0.670170 NaN NaN NaN  17.504128 7.356972 2.548373 22.249037 5.985268 2.219594 NaN NaN NaN  19.917582 7.493301 2.559818 23.388693 6.976306 1.099625 NaN NaN NaN  20.867363 8.043625 2.377537 18.381388 9.296299 2.163146
158  21.433584 10.341043 1.514538 NaN NaN NaN  19.820023 9.462543 3.109926 20.961754 11.679914 0.673471 NaN NaN NaN  19.885033 10.784480 2.562694 19.942204 12.457832 1.490047 NaN NaN NaN  18.852615 10.523233 2.958174 13.637453 11.680442 0.681350 NaN NaN NaN  16.488857 10.549293 2.729753 16.271252 7.268435 1.348559 NaN NaN NaN  18.091646 8.962900 3.213173 16.368248 6.211737 0.636989 NaN NaN NaN  17.540808 7.317655 2.545440 22.273636 5.954227 2.068406 NaN NaN NaN  20.036165 7.450538 2.514097 23.223104 7.059696 0.785857 NaN NaN NaN  20.997570 7.962926 2.264546 18.432386 9.312485 2.146727
159  21.840866 10.198812 1.744375 NaN NaN NaN  19.859409 9.419621 3.138681 20.930504 11.715208 0.657186 NaN NaN NaN  19.938738 10.686584 2.587388 20.062019 12.422332 1.394686 NaN NaN NaN  18.932316 10.535909 2.908281 13.621959 11.669866 0.659375 NaN NaN NaN  16.541828 10.567870 2.723685 16.474337 7.279117 1.221796 NaN NaN NaN  18.189486 8.970162 3.193790 16.375114 6.176748 0.665947 NaN NaN NaN  17.590206 7.343382 2.477341 22.312677 5.919116 1.957710 NaN NaN NaN  20.111917 7.383006 2.421210 23.168648 7.004148 0.637590 NaN NaN NaN  21.032919 7.936158 2.195637 18.528032 9.291811 2.134234
160  22.168041 10.121552 1.938513 NaN NaN NaN  19.898252 9.410619 3.171005 20.958973 11.725292 0.707708 NaN NaN NaN  19.976185 10.677171 2.572181 20.165869 12.423639 1.377171 NaN NaN NaN  18.994680 10.544625 2.906951 13.687266 11.684075 0.646681 NaN NaN NaN  16.564894 10.570573 2.694191 16.687323 7.374749 1.172646 NaN NaN NaN  18.076118 8.949018 3.053813 16.356215 6.183105 0.676861 NaN NaN NaN  17.632719 7.305290 2.465877 22.410770 5.892282 1.865171 NaN NaN NaN  20.191374 7.362214 2.364904 23.210583 7.014961 0.646924 NaN NaN NaN  21.153496 7.901989 2.295953 18.579718 9.281079 2.146540
161  22.280470 10.101033 2.048767 NaN NaN NaN  19.863522 9.386198 3.148746 20.862358 11.734538 0.559762 NaN NaN NaN  20.003702 10.674067 2.571234 20.281057 12.409797 1.367332 NaN NaN NaN  19.048407 10.576255 2.875010 13.601273 11.691453 0.637865 NaN NaN NaN  16.554771 10.586550 2.661655 16.762135 7.336946 1.079732 NaN NaN NaN  18.129578 8.958667 3.086030 16.373724 6.183152 0.670835 NaN NaN NaN  17.654818 7.262704 2.484425 22.435848 5.858286 1.793824 NaN NaN NaN  20.232567 7.326058 2.339836 23.198565 7.015459 0.617981 NaN NaN NaN  21.211552 7.866849 2.352630 18.629293 9.304833 2.106675
162  22.507959 10.071790 2.183449 NaN NaN NaN  19.951811 9.435104 3.162096 20.796329 11.797029 0.577429 NaN NaN NaN  20.022423 10.764678 2.576973 20.348110 12.455909 1.306420 NaN NaN NaN  19.126726 10.647580 2.874856 13.628635 11.668827 0.642414 NaN NaN NaN  16.671543 10.563226 2.607836 16.822432 7.341397 0.983065 NaN NaN NaN  18.161322 8.955378 3.048562 16.358965 6.187712 0.648175 NaN NaN NaN  17.711279 7.327720 2.466226 22.516201 5.839017 1.758525 NaN NaN NaN  20.293232 7.325397 2.303383 23.127640 7.048755 0.623576 NaN NaN NaN  21.238546 7.882696 2.377226 18.681971 9.268029 2.100990
163  22.635050 10.096019 2.372061 NaN NaN NaN  19.996721 9.450468 3.146199 20.801773 11.788255 0.573086 NaN NaN NaN  20.083414 10.779369 2.578503 20.453411 12.373094 1.259200 NaN NaN NaN  19.158409 10.667021 2.839889 13.618616 11.650240 0.678047 NaN NaN NaN  16.710190 10.544040 2.574609 16.914230 7.441631 0.882124 NaN NaN NaN  18.163212 8.947385 3.076194 16.363003 6.158134 0.681292 NaN NaN NaN  17.741566 7.318356 2.421517 22.485012 5.864012 1.709400 NaN NaN NaN  20.313635 7.331685 2.311320 23.379337 6.915629 0.776916 NaN NaN NaN  21.202534 7.907352 2.326143 18.732988 9.288692 2.083736
164  22.797138 10.084230 2.521363 NaN NaN NaN  20.106071 9.475585 3.188057 20.784019 11.803569 0.595401 NaN NaN NaN  20.076036 10.745081 2.610521 20.514799 12.415754 1.156055 NaN NaN NaN  19.220383 10.727775 2.805043 13.656182 11.667995 0.644619 NaN NaN NaN  16.719416 10.597585 2.563667 17.042517 7.446113 0.808827 NaN NaN NaN  18.157368 8.873702 3.057236 16.396729 6.185169 0.659788 NaN NaN NaN  17.735533 7.348351 2.433135 22.549965 5.836833 1.645655 NaN NaN NaN  20.373316 7.320673 2.290561 23.403185 6.923771 0.735392 NaN NaN NaN  21.215162 7.891160 2.362861 18.785727 9.312919 2.083860
165  22.958393 10.060250 2.667863 NaN NaN NaN  20.192152 9.469209 3.218489 20.921129 11.676319 0.535695 NaN NaN NaN  20.158428 10.667551 2.630077 20.634434 12.428409 1.118996 NaN NaN NaN  19.300177 10.740481 2.755081 13.654159 11.679003 0.669750 NaN NaN NaN  16.726727 10.591979 2.592606 17.150841 7.494461 0.655777 NaN NaN NaN  18.161745 8.823205 3.039301 16.352407 6.161070 0.683014 NaN NaN NaN  17.777933 7.333064 2.425629 22.603411 5.818935 1.600499 NaN NaN NaN  20.442678 7.285678 2.275073 23.361967 6.915355 0.713332 NaN NaN NaN  21.208858 7.931553 2.367422 18.866665 9.249666 2.060978
166  23.117939 10.030529 2.776132 NaN NaN NaN  20.266598 9.477391 3.201274 20.946909 11.691505 0.498851 NaN NaN NaN  20.206766 10.647282 2.679823 20.701902 12.346347 1.010946 NaN NaN NaN  19.325893 10.822243 2.586628 13.638901 11.675611 0.644257 NaN NaN NaN  16.757948 10.593489 2.486387 17.162127 7.433423 0.630861 NaN NaN NaN  18.199335 8.832696 3.043698 16.360897 6.163927 0.682917 NaN NaN NaN  17.767923 7.324169 2.382907 22.615704 5.776175 1.525056 NaN NaN NaN  20.506632 7.264482 2.270825 23.388485 6.896728 0.756005 NaN NaN NaN  21.271814 7.908299 2.364856 18.959211 9.282192 2.072994
167  23.231501 10.003800 2.879932 NaN NaN NaN  20.410828 9.481853 3.215375 20.945820 11.709223 0.515025 NaN NaN NaN  20.250107 10.633972 2.629774 20.728022 12.384538 0.905675 NaN NaN NaN  19.422668 10.918349 2.628409 13.636426 11.678092 0.630034 NaN NaN NaN  16.818209 10.621911 2.465577 17.209986 7.440958 0.618212 NaN NaN NaN  18.260906 8.799186 3.067904 16.363985 6.202980 0.660377 NaN NaN NaN  17.837170 7.274793 2.388260 22.628048 5.769073 1.478991 NaN NaN NaN  20.545891 7.252141 2.285410 23.373066 6.892258 0.748477 NaN NaN NaN  21.326077 7.890247 2.403438 18.994177 9.268938 2.071844
168  23.397913 10.005334 2.992136 NaN NaN NaN  20.480530 9.508036 3.245036 20.866497 11.776702 0.600782 NaN NaN NaN  20.292782 10.638513 2.669908 20.804251 12.352092 0.855362 NaN NaN NaN  19.500124 10.940541 2.589286 13.640579 11.684342 0.644971 NaN NaN NaN  16.832134 10.620358 2.415951 17.228241 7.459739 0.654600 NaN NaN NaN  18.276014 8.794058 3.060102 16.412178 6.198628 0.666812 NaN NaN NaN  17.868311 7.312150 2.347649 22.664202 5.763606 1.471115 NaN NaN NaN  20.598244 7.250139 2.290837 23.376127 6.951831 0.733512 NaN NaN NaN  21.357512 7.880978 2.398628 19.046513 9.291615 2.103517
169  23.504047 9.999861 3.076758 NaN NaN NaN  20.600071 9.488999 3.225130 20.890684 11.746725 0.632335 NaN NaN NaN  20.332792 10.591379 2.659422 20.863167 12.315515 0.735744 NaN NaN NaN  19.510736 11.016356 2.530628 13.642318 11.685508 0.644141 NaN NaN NaN  16.884632 10.604970 2.363711 17.184107 7.453903 0.633774 NaN NaN NaN  18.297293 8.792902 3.044883 16.392456 6.182154 0.657542 NaN NaN NaN  17.818405 7.350882 2.257009 22.717464 5.772739 1.446190 NaN NaN NaN  20.650728 7.260105 2.275105 23.404425 6.888224 0.751659 NaN NaN NaN  21.411507 7.924813 2.463890 19.094435 9.269938 2.091818
170  23.564514 10.011030 3.154586 NaN NaN NaN  20.674959 9.533722 3.255375 20.882618 11.794512 0.634551 NaN NaN NaN  20.367027 10.600550 2.670545 20.865278 12.252573 0.651888 NaN NaN NaN  19.600046 11.044340 2.443446 13.649701 11.661034 0.651409 NaN NaN NaN  16.885958 10.614851 2.321234 17.198305 7.417694 0.677982 NaN NaN NaN  18.330467 8.731117 3.078591 16.404879 6.206188 0.660548 NaN NaN NaN  17.916170 7.360820 2.283947 22.739485 5.758486 1.396605 NaN NaN NaN  20.722326 7.282337 2.275590 23.381407 6.891976 0.748838 NaN NaN NaN  21.453276 7.882598 2.455177 19.138952 9.280779 2.108082
171  23.713520 9.975115 3.225392 NaN NaN NaN  20.747276 9.533745 3.219234 20.892731 11.736074 0.640913 NaN NaN NaN  20.406578 10.623678 2.694443 20.950865 12.220534 0.554132 NaN NaN NaN  19.670122 11.046344 2.458121 13.662687 11.660714 0.644513 NaN NaN NaN  16.926386 10.590428 2.289438 17.192503 7.436352 0.623092 NaN NaN NaN  18.342625 8.728083 3.063891 16.383783 6.186121 0.680736 NaN NaN NaN  17.941961 7.319659 2.241055 22.763304 5.734925 1.354107 NaN NaN NaN  20.756268 7.223483 2.258269 23.356070 6.932148 0.725751 NaN NaN NaN  21.415400 7.906791 2.469329 19.205435 9.279895 2.101142
172  23.805445 9.971276 3.274803 NaN NaN NaN  20.872190 9.531479 3.252886 20.861195 11.770445 0.642370 NaN NaN NaN  20.454405 10.607254 2.700866 20.889212 12.235995 0.548632 NaN NaN NaN  19.648771 11.030565 2.433168 13.658411 11.671538 0.686181 NaN NaN NaN  16.975483 10.555111 2.288994 17.194155 7.464389 0.675328 NaN NaN NaN  18.410910 8.756560 3.092963 16.371607 6.181744 0.672620 NaN NaN NaN  17.951239 7.377475 2.122938 22.824806 5.748168 1.386379 NaN NaN NaN  20.803064 7.218080 2.274282 23.400616 6.886325 0.705735 NaN NaN NaN  21.499838 7.861859 2.499513 19.282522 9.287002 2.114191
173  23.860304 9.934510 3.363560 NaN NaN NaN  20.896238 9.524452 3.253541 20.908422 11.746486 0.601528 NaN NaN NaN  20.515150 10.609578 2.708807 20.908297 12.206328 0.556422 NaN NaN NaN  19.701553 11.011890 2.471894 13.711104 11.655205 0.679051 NaN NaN NaN  17.120396 10.569409 2.283216 17.180786 7.428108 0.599228 NaN NaN NaN  18.370480 8.710570 3.046619 16.388531 6.168401 0.660118 NaN NaN NaN  18.009872 7.340303 2.201433 22.882904 5.762561 1.354573 NaN NaN NaN  20.856241 7.245658 2.280429 23.368658 6.903364 0.714368 NaN NaN NaN  21.538153 7.857612 2.506347 19.324009 9.282802 2.110478
174  23.977137 9.957188 3.392718 NaN NaN NaN  21.004593 9.527344 3.241499 20.911400 11.751871 0.684053 NaN NaN NaN  20.565517 10.623956 2.705003 20.931082 12.205797 0.549980 NaN NaN NaN  19.716202 11.001432 2.480071 13.677738 11.670523 0.656164 NaN NaN NaN  17.106552 10.545905 2.210417 17.180098 7.419416 0.639358 NaN NaN NaN  18.455112 8.698198 3.050654 16.383627 6.179817 0.671633 NaN NaN NaN  18.106747 7.303002 2.224560 22.962412 5.768780 1.341769 NaN NaN NaN  20.945814 7.222809 2.311338 23.400040 6.899323 0.717556 NaN NaN NaN  21.587830 7.849094 2.532922 19.401300 9.310036 2.149036
175  24.074286 9.896468 3.452813 NaN NaN NaN  21.100653 9.514595 3.277565 20.931063 11.732850 0.671813 NaN NaN NaN  20.593449 10.604699 2.715973 20.932638 12.226013 0.552893 NaN NaN NaN  19.747215 11.004249 2.478367 13.655333 11.653863 0.679330 NaN NaN NaN  17.178078 10.518167 2.213919 17.214886 7.407430 0.664636 NaN NaN NaN  18.499334 8.677584 3.085377 16.400749 6.219487 0.642839 NaN NaN NaN  18.115662 7.304860 2.211735 22.963421 5.754795 1.304016 NaN NaN NaN  20.985378 7.188280 2.254779 23.380512 6.915196 0.760464 NaN NaN NaN  21.609182 7.929001 2.594305 19.444246 9.279605 2.128530
176  24.112766 9.900036 3.513912 NaN NaN NaN  21.182175 9.584157 3.267259 20.904703 11.753133 0.656769 NaN NaN NaN  20.637873 10.623462 2.702255 20.946194 12.208680 0.584401 NaN NaN NaN  19.795866 11.016644 2.502032 13.653613 11.653382 0.687052 NaN NaN NaN  17.175613 10.536260 2.196103 17.197742 7.425678 0.672452 NaN NaN NaN  18.502443 8.667671 3.105487 16.415041 6.228076 0.624760 NaN NaN NaN  18.180775 7.333237 2.121492 23.031540 5.785615 1.290900 NaN NaN NaN  21.019789 7.184604 2.300504 23.414846 6.891256 0.729764 NaN NaN NaN  21.576372 7.940301 2.542463 19.478928 9.252462 2.126892
177  24.215803 9.838332 3.578799 NaN NaN NaN  21.263975 9.527552 3.271925 20.927141 11.766595 0.633502 NaN NaN NaN  20.669563 10.618345 2.700330 20.935760 12.222951 0.560285 NaN NaN NaN  19.778912 11.029395 2.535839 13.698505 11.662264 0.687857 NaN NaN NaN  17.208633 10.537526 2.157073 17.220854 7.452041 0.629181 NaN NaN NaN  18.520872 8.634398 3.098496 16.368475 6.191159 0.643176 NaN NaN NaN  18.221205 7.277786 2.112731 23.090939 5.762615 1.247948 NaN NaN NaN  21.039980 7.210258 2.274782 23.416773 6.890618 0.756908 NaN NaN NaN  21.651331 7.907472 2.597822 19.506508 9.250621 2.121729
178  24.300945 9.837313 3.585584 NaN NaN NaN  21.334732 9.574004 3.250289 20.955883 11.791008 0.621602 NaN NaN NaN  20.683304 10.592126 2.720082 20.950821 12.239670 0.533095 NaN NaN NaN  19.804064 11.036293 2.513895 13.696229 11.630361 0.680359 NaN NaN NaN  17.230894 10.517424 2.135628 17.229912 7.401985 0.654558 NaN NaN NaN  18.542141 8.647552 3.044739 16.418577 6.209464 0.671493 NaN NaN NaN  18.154427 7.227302 2.145684 23.090324 5.809678 1.219145 NaN NaN NaN  21.035719 7.180481 2.235364 23.438190 6.878716 0.731534 NaN NaN NaN  21.669451 7.907218 2.603131 19.570217 9.256171 2.119780
179  24.335369 9.888097 3.573172 NaN NaN NaN  21.396435 9.572752 3.252944 20.921728 11.774272 0.639866 NaN NaN NaN  20.721083 10.571522 2.704262 20.913021 12.241614 0.597028 NaN NaN NaN  19.789648 10.981502 2.497753 13.682629 11.674173 0.671510 NaN NaN NaN  17.309639 10.456359 2.090776 17.232670 7.418253 0.621482 NaN NaN NaN  18.551283 8.546752 3.076535 16.460302 6.162409 0.716322 NaN NaN NaN  18.298357 7.322853 2.118771 23.108181 5.760624 1.242231 NaN NaN NaN  21.094910 7.159882 2.247051 23.467445 6.893727 0.772455 NaN NaN NaN  21.730602 7.886155 2.628084 19.618603 9.226096 2.120782
180  24.425917 9.926923 3.644279 NaN NaN NaN  21.471613 9.585164 3.227574 20.903412 11.820172 0.632516 NaN NaN NaN  20.768253 10.603293 2.687051 20.900288 12.234792 0.572137 NaN NaN NaN  19.851906 10.985602 2.487700 13.703863 11.657320 0.710191 NaN NaN NaN  17.256868 10.494645 2.084475 17.241262 7.451583 0.633230 NaN NaN NaN  18.614140 8.600456 3.028658 16.574371 6.054443 0.737015 NaN NaN NaN  18.399780 7.285018 2.191741 23.237745 5.822727 1.187700 NaN NaN NaN  21.208458 7.166256 2.245374 23.290150 6.896357 0.765143 NaN NaN NaN  21.752844 7.910459 2.660736 19.645552 9.230488 2.112647
181  24.449692 9.930693 3.631091 NaN NaN NaN  21.573338 9.589876 3.239197 20.912188 11.750690 0.611945 NaN NaN NaN  20.805193 10.565880 2.710216 20.919029 12.192042 0.596927 NaN NaN NaN  19.816837 10.972897 2.483360 13.691213 11.633347 0.649463 NaN NaN NaN  17.346981 10.416678 2.091089 17.264990 7.420309 0.641766 NaN NaN NaN  18.596407 8.571847 3.059835 16.738262 5.999982 0.817226 NaN NaN NaN  18.489248 7.307443 2.233979 23.274902 5.838776 1.183405 NaN NaN NaN  21.225859 7.149556 2.219578 23.275322 6.892393 0.738079 NaN NaN NaN  21.777670 7.899448 2.649661 19.682789 9.212742 2.131544
182  24.563860 9.974402 3.582314 NaN NaN NaN  21.634674 9.615172 3.196601 20.899149 11.756005 0.632133 NaN NaN NaN  20.806311 10.588450 2.689522 20.917475 12.223171 0.518489 NaN NaN NaN  19.847485 11.026278 2.532497 13.761987 11.641058 0.675371 NaN NaN NaN  17.409981 10.440825 2.175802 17.258066 7.409432 0.684397 NaN NaN NaN  18.648384 8.505572 3.055696 16.921068 5.945087 0.901672 NaN NaN NaN  18.570681 7.320408 2.286451 23.324718 5.837224 1.157165 NaN NaN NaN  21.313263 7.202088 2.167106 23.254110 6.899822 0.773237 NaN NaN NaN  21.818783 7.931357 2.662331 19.738649 9.241077 2.104311
183  24.562351 10.031823 3.598362 NaN NaN NaN  21.699228 9.602667 3.204982 20.912727 11.755804 0.673880 NaN NaN NaN  20.790161 10.566120 2.684929 20.936970 12.256143 0.536669 NaN NaN NaN  19.916052 10.981301 2.508881 13.872057 11.608119 0.677734 NaN NaN NaN  17.480494 10.400888 2.197365 17.213451 7.404777 0.651856 NaN NaN NaN  18.669409 8.485780 3.059810 17.031570 5.832766 1.025965 NaN NaN NaN  18.667187 7.257660 2.417277 23.334570 5.839508 1.108490 NaN NaN NaN  21.346582 7.127100 2.203862 23.324032 6.913385 0.771538 NaN NaN NaN  21.838991 7.931446 2.691143 19.759066 9.219728 2.117415
184  24.658012 10.099464 3.539268 NaN NaN NaN  21.747896 9.624476 3.193503 20.938835 11.718699 0.673333 NaN NaN NaN  20.856466 10.529179 2.691706 20.956007 12.238597 0.545890 NaN NaN NaN  19.896101 10.963490 2.505486 13.912046 11.608238 0.673588 NaN NaN NaN  17.515440 10.382339 2.255613 17.228106 7.420230 0.648868 NaN NaN NaN  18.685612 8.481679 3.055703 17.204624 5.725958 1.151165 NaN NaN NaN  18.841446 7.373047 2.453817 23.387823 5.857728 1.105367 NaN NaN NaN  21.374393 7.131130 2.221322 23.330597 6.895679 0.762561 NaN NaN NaN  21.833021 7.972071 2.657724 19.778605 9.190360 2.108479
185  24.688652 10.103958 3.523884 NaN NaN NaN  21.795519 9.651958 3.150541 20.936806 11.698422 0.657266 NaN NaN NaN  20.859388 10.510638 2.702755 20.902187 12.224642 0.559616 NaN NaN NaN  19.930218 10.978195 2.505744 13.997698 11.592731 0.625895 NaN NaN NaN  17.583292 10.342933 2.314831 17.216961 7.421238 0.659945 NaN NaN NaN  18.696606 8.455871 3.094233 17.413372 5.616677 1.295292 NaN NaN NaN  18.998203 7.291769 2.538148 23.446766 5.902776 1.018973 NaN NaN NaN  21.363197 7.150062 2.172641 23.394014 6.890181 0.743364 NaN NaN NaN  21.879164 7.950956 2.633187 19.831486 9.194175 2.090619
186  24.763733 10.178272 3.500986 NaN NaN NaN  21.877367 9.668591 3.165956 20.986174 11.614258 0.758442 NaN NaN NaN  20.890392 10.444284 2.728132 20.806068 12.265781 0.620781 NaN NaN NaN  20.004814 10.943803 2.498393 14.111820 11.575258 0.635419 NaN NaN NaN  17.666948 10.324673 2.351080 17.242630 7.494603 0.644430 NaN NaN NaN  18.731079 8.423896 3.069983 17.638153 5.490456 1.446974 NaN NaN NaN  19.157820 7.321865 2.599788 23.483295 5.932605 0.946918 NaN NaN NaN  21.451895 7.191980 2.157074 23.429720 6.905542 0.757488 NaN NaN NaN  21.891556 7.977089 2.659614 19.851038 9.184949 2.125793
187  24.825165 10.169327 3.467874 NaN NaN NaN  21.952551 9.646187 3.166829 21.128386 11.580341 0.919030 NaN NaN NaN  20.927416 10.416142 2.787370 20.782692 12.268125 0.614996 NaN NaN NaN  19.988390 10.925113 2.493649 14.262792 11.550931 0.668870 NaN NaN NaN  17.707754 10.328665 2.430695 17.212404 7.420332 0.667027 NaN NaN NaN  18.769707 8.414610 3.058242 17.924536 5.340367 1.576550 NaN NaN NaN  19.305649 7.294044 2.682163 23.527538 5.926786 0.922304 NaN NaN NaN  21.529100 7.163260 2.144373 23.419550 6.898323 0.768628 NaN NaN NaN  21.942678 7.965172 2.682608 19.930809 9.151567 2.118289
188  24.927616 10.164637 3.442837 NaN NaN NaN  22.039566 9.668146 3.160162 21.198856 11.631103 1.072871 NaN NaN NaN  20.963892 10.243906 2.898190 20.805038 12.270012 0.623741 NaN NaN NaN  20.054312 10.953768 2.513896 14.396223 11.530185 0.666598 NaN NaN NaN  17.820961 10.282799 2.502814 17.177387 7.434693 0.656493 NaN NaN NaN  18.832714 8.380336 3.083672 18.194559 5.320577 1.629536 NaN NaN NaN  19.490288 7.307941 2.692753 23.512077 5.943331 0.842290 NaN NaN NaN  21.530535 7.124284 2.162390 23.454241 6.892546 0.742794 NaN NaN NaN  21.972464 7.973686 2.700868 19.982599 9.127035 2.122838
189  25.021137 10.151407 3.405450 NaN NaN NaN  22.109549 9.649280 3.163433 21.535164 11.779591 1.268367 NaN NaN NaN  20.946918 10.152122 2.955475 20.845726 12.316909 0.616879 NaN NaN NaN  20.092529 10.906895 2.528997 14.620534 11.518716 0.677840 NaN NaN NaN  17.944941 10.215903 2.558511 17.240063 7.404073 0.622927 NaN NaN NaN  18.858891 8.340760 3.116912 18.496124 5.239922 1.665438 NaN NaN NaN  19.622953 7.339961 2.767819 23.559210 5.954218 0.768081 NaN NaN NaN  21.629908 7.108458 2.109679 23.458199 6.890253 0.777831 NaN NaN NaN  22.037727 7.950819 2.709960 20.025593 9.116731 2.146775
190  25.100988 10.172766 3.386142 NaN NaN NaN  22.222261 9.648828 3.149805 21.545237 11.777926 1.358464 NaN NaN NaN  21.003134 10.024006 3.001610 20.776205 12.290383 0.613327 NaN NaN NaN  20.191256 10.904271 2.555169 14.730719 11.515348 0.708279 NaN NaN NaN  18.087307 10.221207 2.641958 17.225174 7.408713 0.648598 NaN NaN NaN  18.903795 8.369227 3.081503 18.772415 5.240289 1.630116 NaN NaN NaN  19.781055 7.356356 2.781077 23.541443 5.952443 0.678503 NaN NaN NaN  21.708771 7.109695 2.087070 23.420603 6.949918 0.785552 NaN NaN NaN  22.178537 8.022490 2.862053 20.083815 9.141697 2.149695
191  25.212372 10.186652 3.310925 NaN NaN NaN  22.288046 9.685216 3.097316 21.760248 11.758942 1.607855 NaN NaN NaN  20.989189 9.972258 3.094038 20.836136 12.250455 0.622781 NaN NaN NaN  20.236612 10.905318 2.550698 14.933162 11.521397 0.792043 NaN NaN NaN  18.208973 10.203604 2.745250 17.217060 7.429132 0.626792 NaN NaN NaN  18.990295 8.299250 3.121636 19.036144 5.241100 1.662811 NaN NaN NaN  19.900780 7.365235 2.799832 23.577984 5.966093 0.621673 NaN NaN NaN  21.754660 7.105644 2.079825 23.418341 6.911890 0.716302 NaN NaN NaN  22.202169 8.040855 2.878606 20.173426 9.119338 2.175684
192  25.268036 10.164705 3.332011 NaN NaN NaN  22.394999 9.674728 3.129778 21.952885 11.777796 1.747865 NaN NaN NaN  21.049675 9.953591 3.127286 20.853336 12.297197 0.566494 NaN NaN NaN  20.274597 10.904887 2.553256 15.114332 11.567227 0.837151 NaN NaN NaN  18.311466 10.184712 2.777431 17.213142 7.413426 0.637650 NaN NaN NaN  19.082394 8.259150 3.161497 19.247993 5.292251 1.645995 NaN NaN NaN  20.026005 7.421320 2.803128 23.597656 5.999087 0.604719 NaN NaN NaN  21.800385 7.110483 2.127673 23.413313 6.874959 0.740185 NaN NaN NaN  22.237309 8.016270 2.909156 20.207546 9.130816 2.159204
193  25.374195 10.139033 3.273179 NaN NaN NaN  22.427790 9.652873 3.103994 22.184855 11.720623 1.945590 NaN NaN NaN  21.076328 9.881794 3.160411 20.955956 12.257808 0.598821 NaN NaN NaN  20.327763 10.846063 2.553929 15.215044 11.563554 0.895969 NaN NaN NaN  18.385508 10.144298 2.889664 17.218063 7.405132 0.620920 NaN NaN NaN  19.034060 8.259460 3.132613 19.524807 5.197573 1.679804 NaN NaN NaN  20.106365 7.393509 2.872330 23.563990 5.959847 0.632355 NaN NaN NaN  21.828598 7.025856 2.155516 23.265217 6.977042 0.647378 NaN NaN NaN  22.279947 8.010919 2.905563 20.266390 9.112696 2.184175
194  25.437399 10.165675 3.282696 NaN NaN NaN  22.499796 9.636483 3.146806 22.585230 11.679496 2.179425 NaN NaN NaN  21.168304 9.866036 3.170784 20.958937 12.244510 0.589628 NaN NaN NaN  20.372696 10.883429 2.582092 15.398009 11.572450 0.874965 NaN NaN NaN  18.545895 10.075368 2.891325 17.228394 7.403280 0.637609 NaN NaN NaN  19.089392 8.296875 3.091385 19.681345 5.177668 1.722360 NaN NaN NaN  20.191677 7.456363 2.890284 23.571192 5.968778 0.610067 NaN NaN NaN  21.919338 7.017658 2.195507 23.261513 6.975255 0.600378 NaN NaN NaN  22.352022 7.972087 2.900729 20.346083 9.079293 2.177048
195  25.507589 10.191593 3.266028 NaN NaN NaN  22.623289 9.613808 3.121538 22.800751 11.664534 2.370894 NaN NaN NaN  21.234709 9.884488 3.196152 20.933739 12.247439 0.586489 NaN NaN NaN  20.407461 10.867007 2.597836 15.568273 11.569254 0.974543 NaN NaN NaN  18.667789 10.086529 2.983629 17.220232 7.423249 0.594070 NaN NaN NaN  19.108753 8.279084 3.092607 19.893351 5.205724 1.759939 NaN NaN NaN  20.277699 7.479757 2.908987 23.561501 5.969633 0.609111 NaN NaN NaN  21.939825 6.989956 2.256455 23.195068 7.010566 0.623347 NaN NaN NaN  22.396774 7.977831 2.932401 20.393930 9.100916 2.200482
196  25.602379 10.212450 3.250679 NaN NaN NaN  22.687801 9.633838 3.138886 22.977514 11.647930 2.442286 NaN NaN NaN  21.306978 9.889327 3.237446 20.963873 12.273836 0.596192 NaN NaN NaN  20.466343 10.883304 2.580665 15.692935 11.544921 1.024322 NaN NaN NaN  18.783129 10.037637 3.022889 17.246336 7.426441 0.594881 NaN NaN NaN  19.131311 8.230704 3.118295 20.093477 5.230739 1.799879 NaN NaN NaN  20.377756 7.503412 2.989183 23.565948 5.947935 0.608741 NaN NaN NaN  22.013067 6.989388 2.267477 23.278976 6.962252 0.608481 NaN NaN NaN  22.457092 7.982289 2.963977 20.446247 9.092764 2.214037
197  25.663343 10.254029 3.211040 NaN NaN NaN  22.774588 9.658947 3.156703 23.199999 11.648465 2.531594 NaN NaN NaN  21.392340 9.900989 3.216100 20.955807 12.261867 0.566942 NaN NaN NaN  20.538311 10.844443 2.619144 15.891811 11.526183 1.082725 NaN NaN NaN  18.890457 9.980281 3.109534 17.218184 7.399638 0.599952 NaN NaN NaN  19.175304 8.229103 3.071912 20.308550 5.260445 1.852720 NaN NaN NaN  20.455910 7.485473 3.014657 23.592529 5.955888 0.564697 NaN NaN NaN  22.051811 7.042763 2.306481 23.242069 6.994164 0.606054 NaN NaN NaN  22.493879 7.988162 2.945185 20.516527 9.023800 2.234416
198  25.746147 10.171413 3.215584 NaN NaN NaN  22.867332 9.631712 3.098394 23.446886 11.610984 2.614466 NaN NaN NaN  21.535645 9.925941 3.244058 20.857830 12.296529 0.564411 NaN NaN NaN  20.596884 10.832572 2.606616 16.075443 11.567567 1.170448 NaN NaN NaN  19.094595 9.940063 3.146494 17.252474 7.435178 0.625551 NaN NaN NaN  19.262928 8.184073 3.088725 20.544111 5.301688 1.903792 NaN NaN NaN  20.564108 7.465093 3.039164 23.559418 5.924754 0.614145 NaN NaN NaN  22.082920 7.065994 2.297108 23.227900 6.981916 0.607048 NaN NaN NaN  22.544918 7.966056 2.970484 20.598928 9.022473 2.243240
199  25.890257 10.196290 3.145384 NaN NaN NaN  22.936483 9.622993 3.112833 23.632120 11.603981 2.697245 NaN NaN NaN  21.703896 9.956496 3.244534 20.822805 12.310691 0.592981 NaN NaN NaN  20.648569 10.843453 2.615925 16.258913 11.529598 1.245322 NaN NaN NaN  19.230124 9.869993 3.217573 17.208557 7.375715 0.619756 NaN NaN NaN  19.264271 8.158611 3.095715 20.790344 5.287158 1.888713 NaN NaN NaN  20.743139 7.536786 3.072247 23.583307 5.949260 0.587044 NaN NaN NaN  22.168732 6.988212 2.356750 23.254456 6.996691 0.605495 NaN NaN NaN  22.604347 7.966512 2.956767 20.704735 9.022118 2.237797
200  25.987253 10.194240 3.098132 NaN NaN NaN  23.089979 9.628170 3.093483 23.754299 11.586890 2.694451 NaN NaN NaN  21.826420 9.963338 3.272097 20.868204 12.319172 0.587087 NaN NaN NaN  20.739454 10.842947 2.626990 16.479742 11.513772 1.313712 NaN NaN NaN  19.327097 9.828208 3.218623 17.243000 7.388982 0.630292 NaN NaN NaN  19.322884 8.109573 3.088069 20.973768 5.340132 1.906834 NaN NaN NaN  20.790173 7.558894 3.026423 23.585520 5.963133 0.607425 NaN NaN NaN  22.215010 6.973163 2.386485 23.234482 6.967203 0.618609 NaN NaN NaN  22.659475 7.949703 3.018461 20.794569 9.011935 2.251478
201  26.109098 10.155898 3.076935 NaN NaN NaN  23.189417 9.611197 3.073498 24.012911 11.571243 2.716744 NaN NaN NaN  21.978662 9.979032 3.239280 20.865633 12.333166 0.556348 NaN NaN NaN  20.786478 10.841200 2.619292 16.623121 11.529382 1.434403 NaN NaN NaN  19.488277 9.757501 3.268743 17.272505 7.427984 0.610011 NaN NaN NaN  19.358002 8.119485 3.079367 21.172945 5.325069 1.903202 NaN NaN NaN  20.917980 7.530476 3.042723 23.600889 5.940320 0.637007 NaN NaN NaN  22.271513 6.950836 2.441004 23.246006 6.958671 0.579147 NaN NaN NaN  22.660948 7.936189 2.980350 20.904057 9.013251 2.253775
202  26.187609 10.138396 3.013430 NaN NaN NaN  23.289146 9.551310 3.084617 24.259556 11.537469 2.769839 NaN NaN NaN  22.109516 10.060737 3.232996 20.886656 12.333658 0.569037 NaN NaN NaN  20.868078 10.857729 2.605001 16.907030 11.505335 1.499421 NaN NaN NaN  19.644762 9.734514 3.292490 17.239277 7.420569 0.636836 NaN NaN NaN  19.402243 8.084610 3.118891 21.324356 5.321667 1.923040 NaN NaN NaN  20.998199 7.584878 3.054333 23.586624 5.956910 0.621442 NaN NaN NaN  22.290316 6.913286 2.488219 23.269032 7.019825 0.608783 NaN NaN NaN  22.744522 7.942328 3.006401 20.991882 8.978196 2.241020
203  26.312599 10.102557 2.934359 NaN NaN NaN  23.382860 9.589305 3.038077 24.468891 11.510388 2.807686 NaN NaN NaN  22.261114 10.024425 3.216646 20.878717 12.341177 0.558538 NaN NaN NaN  20.948648 10.848376 2.634249 17.130852 11.542815 1.629604 NaN NaN NaN  19.881033 9.682377 3.337242 17.231480 7.434269 0.624140 NaN NaN NaN  19.474768 8.103413 3.052028 21.493610 5.341573 1.928016 NaN NaN NaN  21.117653 7.520253 3.111492 23.611752 5.960642 0.609838 NaN NaN NaN  22.301395 6.883992 2.572667 23.256769 6.961776 0.600822 NaN NaN NaN  22.842209 7.899620 2.998228 21.064936 8.961758 2.264157
204  26.428102 10.150340 2.864812 NaN NaN NaN  23.563360 9.586032 3.033059 24.639313 11.476693 2.881748 NaN NaN NaN  22.409067 10.075894 3.198214 20.877081 12.319143 0.579224 NaN NaN NaN  21.024616 10.802759 2.614247 17.367233 11.508059 1.710944 NaN NaN NaN  20.018738 9.573583 3.358536 17.229904 7.404716 0.636442 NaN NaN NaN  19.493376 8.052987 3.087872 21.630703 5.348393 1.936301 NaN NaN NaN  21.206814 7.563055 3.107362 23.597080 5.980870 0.620106 NaN NaN NaN  22.405581 6.925720 2.552448 23.265442 6.961090 0.615727 NaN NaN NaN  22.892849 7.901148 3.034565 21.159735 8.922389 2.291574
205  26.546621 10.124470 2.727612 NaN NaN NaN  23.624903 9.569018 2.972071 24.835312 11.468231 2.809612 NaN NaN NaN  22.548599 10.045509 3.110343 20.860600 12.291640 0.583389 NaN NaN NaN  21.116827 10.825129 2.607258 17.552956 11.498627 1.761464 NaN NaN NaN  20.232094 9.532527 3.371681 17.262920 7.436341 0.583408 NaN NaN NaN  19.555565 8.040636 3.063507 21.781052 5.326230 1.886864 NaN NaN NaN  21.278105 7.549503 3.044807 23.561975 5.965861 0.589893 NaN NaN NaN  22.467916 6.943395 2.516009 23.246082 6.999361 0.565695 NaN NaN NaN  22.977303 7.910404 3.005644 21.254616 8.938117 2.244441
206  26.674849 10.136333 2.587533 NaN NaN NaN  23.776922 9.563477 2.911993 25.027920 11.423575 2.836821 NaN NaN NaN  22.781113 10.108176 3.128477 20.832647 12.324047 0.592137 NaN NaN NaN  21.195202 10.816863 2.616480 17.778173 11.550875 1.843241 NaN NaN NaN  20.401070 9.482592 3.339778 17.234600 7.414283 0.614763 NaN NaN NaN  19.600788 8.058899 3.026858 21.903772 5.327790 1.861162 NaN NaN NaN  21.389399 7.509349 3.053113 23.603785 5.936361 0.593422 NaN NaN NaN  22.541023 6.931561 2.564158 23.233723 6.994057 0.596245 NaN NaN NaN  23.087143 7.888574 2.967326 21.358362 8.913474 2.258238
207  26.742491 10.151974 2.398911 NaN NaN NaN  23.896328 9.558863 2.859004 25.236647 11.396962 2.809419 NaN NaN NaN  22.922112 10.118979 3.120290 20.873619 12.316909 0.588238 NaN NaN NaN  21.272734 10.830758 2.576264 18.008612 11.468680 1.889421 NaN NaN NaN  20.638748 9.376622 3.348836 17.243946 7.393336 0.615046 NaN NaN NaN  19.654716 8.018430 3.021406 22.027399 5.327210 1.858861 NaN NaN NaN  21.497076 7.504431 2.999330 23.581188 5.960958 0.606711 NaN NaN NaN  22.615204 6.929459 2.625643 23.438379 6.896479 0.756791 NaN NaN NaN  23.158686 7.881310 3.013637 21.439869 8.916773 2.253076
208  26.888163 10.174562 2.166148 NaN NaN NaN  24.023241 9.558295 2.775756 25.379757 11.397712 2.725175 NaN NaN NaN  23.057829 10.120269 3.018393 20.875629 12.323068 0.597360 NaN NaN NaN  21.317043 10.852004 2.565095 18.232609 11.486014 1.940791 NaN NaN NaN  20.788294 9.304811 3.343978 17.259493 7.388289 0.634420 NaN NaN NaN  19.708279 8.009786 2.998814 22.156366 5.341442 1.869045 NaN NaN NaN  21.551121 7.458730 3.019608 23.579643 5.925768 0.625381 NaN NaN NaN  22.650455 6.972495 2.602685 23.445761 6.892449 0.762873 NaN NaN NaN  23.173306 7.833940 2.888028 21.552616 8.906831 2.253307
209  26.962727 10.199665 1.957714 NaN NaN NaN  24.290964 9.489288 2.786760 25.554077 11.373775 2.628360 NaN NaN NaN  23.203098 10.149699 2.968251 20.883507 12.305818 0.544499 NaN NaN NaN  21.395258 10.858940 2.529824 18.484531 11.476692 1.968126 NaN NaN NaN  21.013723 9.262201 3.292942 17.251087 7.382100 0.627043 NaN NaN NaN  19.767914 8.010691 2.998958 22.240097 5.310483 1.757595 NaN NaN NaN  21.653650 7.435369 3.002123 23.572666 5.952601 0.625098 NaN NaN NaN  22.716827 6.950652 2.579865 23.676628 6.929175 0.825864 NaN NaN NaN  23.208179 7.841268 2.868240 21.608519 8.914596 2.208526
210  27.053406 10.212139 1.630030 NaN NaN NaN  24.424770 9.500512 2.637295 25.714243 11.356392 2.529588 NaN NaN NaN  23.382690 10.134784 2.882874 20.898861 12.295378 0.564333 NaN NaN NaN  21.472233 10.840121 2.541741 18.735149 11.518944 1.961006 NaN NaN NaN  21.163431 9.190488 3.254145 17.235239 7.381603 0.629922 NaN NaN NaN  19.833036 8.038830 2.913039 22.402082 5.326662 1.716750 NaN NaN NaN  21.738104 7.427404 2.938190 23.602404 5.982957 0.612949 NaN NaN NaN  22.747526 6.971576 2.661518 23.595163 7.011272 0.675218 NaN NaN NaN  23.300560 7.835015 2.929118 21.694656 8.887463 2.201816
211  27.166040 10.230390 1.380458 NaN NaN NaN  24.575191 9.521472 2.556457 25.911854 11.305495 2.439876 NaN NaN NaN  23.539112 10.157513 2.844772 20.896976 12.276444 0.564590 NaN NaN NaN  21.546413 10.842502 2.503425 18.992239 11.496642 1.904359 NaN NaN NaN  21.325781 9.183770 3.222836 17.240850 7.379817 0.621410 NaN NaN NaN  19.866114 7.989424 2.916459 22.567183 5.257332 1.665233 NaN NaN NaN  21.858486 7.380140 2.969515 23.534403 6.021441 0.599641 NaN NaN NaN  22.750643 6.982347 2.633966 24.120594 6.966613 1.061135 NaN NaN NaN  23.340731 7.903865 2.987821 21.807430 8.874781 2.203389
212  27.190809 10.295782 1.017415 NaN NaN NaN  24.734798 9.514757 2.478332 26.075319 11.315659 2.330333 NaN NaN NaN  23.678249 10.223039 2.754977 20.885792 12.297446 0.611571 NaN NaN NaN  21.622597 10.922225 2.465816 19.268490 11.537239 1.862652 NaN NaN NaN  21.503126 9.156343 3.192825 17.258291 7.420142 0.633844 NaN NaN NaN  19.921320 8.036805 2.857158 22.694651 5.276287 1.556735 NaN NaN NaN  21.937883 7.314357 2.939591 23.860876 5.809899 0.833416 NaN NaN NaN  22.864031 6.999479 2.663437 24.419327 6.932076 1.256929 NaN NaN NaN  23.382135 8.003890 3.044299 21.926226 8.939119 2.183685
213  27.208645 10.356140 0.689089 NaN NaN NaN  24.891684 9.548697 2.315255 26.184334 11.329921 2.208713 NaN NaN NaN  23.830490 10.257609 2.669094 20.905367 12.333771 0.551457 NaN NaN NaN  21.756166 10.865909 2.486521 19.571127 11.544129 1.785301 NaN NaN NaN  21.642860 9.180182 3.158542 17.212923 7.374195 0.614662 NaN NaN NaN  19.983522 8.022534 2.842300 22.857924 5.319037 1.490467 NaN NaN NaN  22.057951 7.286849 2.881308 23.720972 5.882665 0.575794 NaN NaN NaN  22.978128 7.012280 2.665337 24.705441 6.914259 1.454920 NaN NaN NaN  23.446438 8.081172 3.106623 22.015112 8.940473 2.118315
214  27.354239 10.178655 0.491851 NaN NaN NaN  24.999420 9.526318 2.255322 26.368130 11.388776 2.086044 NaN NaN NaN  23.966164 10.307861 2.594499 20.854225 12.297026 0.571205 NaN NaN NaN  21.864269 10.884333 2.495660 19.834087 11.586994 1.673543 NaN NaN NaN  21.791224 9.197561 3.124108 17.241026 7.418006 0.623312 NaN NaN NaN  20.018950 8.054291 2.783858 22.920536 5.328389 1.412645 NaN NaN NaN  22.157520 7.291404 2.838715 23.753256 5.886697 0.638118 NaN NaN NaN  23.087271 7.108281 2.613164 25.112341 6.898682 1.626722 NaN NaN NaN  23.504728 8.156549 3.116864 22.135590 8.965853 2.120661
215  27.382988 10.183776 0.527407 NaN NaN NaN  25.050541 9.488984 2.282124 26.492960 11.371277 1.937975 NaN NaN NaN  24.159777 10.365322 2.531867 20.872726 12.349768 0.572589 NaN NaN NaN  21.926601 10.894516 2.455026 20.044674 11.561447 1.554153 NaN NaN NaN  21.922358 9.156253 3.114556 17.256472 7.387648 0.606850 NaN NaN NaN  20.127949 8.057579 2.759158 23.093157 5.328015 1.359887 NaN NaN NaN  22.295156 7.265169 2.827553 23.743191 5.866683 0.598705 NaN NaN NaN  23.132355 7.131616 2.639105 25.357422 6.919025 1.722477 NaN NaN NaN  23.602459 8.167282 3.137113 22.249634 8.974318 2.089953
216  27.361406 10.170773 0.514057 NaN NaN NaN  25.074394 9.499529 2.354395 26.586876 11.401073 1.915568 NaN NaN NaN  24.238420 10.354978 2.505195 20.860590 12.323059 0.600370 NaN NaN NaN  21.946022 10.945775 2.448236 20.326347 11.545570 1.471535 NaN NaN NaN  22.063793 9.114693 3.102572 17.271414 7.396367 0.648862 NaN NaN NaN  20.116978 8.045856 2.737629 23.067656 5.451162 1.282087 NaN NaN NaN  22.347012 7.267097 2.788964 23.739719 5.885476 0.597283 NaN NaN NaN  23.224844 7.135210 2.666840 25.638716 6.895464 1.917622 NaN NaN NaN  23.642797 8.192859 3.173836 22.317583 8.974382 2.101320
217  27.410620 10.201912 0.549324 NaN NaN NaN  25.126097 9.488545 2.366967 26.659342 11.398899 1.902751 NaN NaN NaN  24.278063 10.346481 2.485186 20.853809 12.285330 0.609796 NaN NaN NaN  21.993322 10.931616 2.452770 20.506626 11.494228 1.367487 NaN NaN NaN  22.063156 9.178848 3.096682 17.248148 7.443238 0.639107 NaN NaN NaN  20.160927 8.078629 2.697186 23.196335 5.464207 1.172284 NaN NaN NaN  22.416712 7.223186 2.753525 23.753986 5.855387 0.602410 NaN NaN NaN  23.275820 7.130669 2.628750 25.845526 6.919391 2.114579 NaN NaN NaN  23.675350 8.206310 3.208956 22.377007 8.989655 2.098408
218  27.374897 10.181732 0.550391 NaN NaN NaN  25.148872 9.507925 2.423369 26.700571 11.422240 1.854194 NaN NaN NaN  24.341101 10.384521 2.501893 20.882233 12.291565 0.588414 NaN NaN NaN  22.034042 10.914510 2.406522 20.661386 11.447987 1.235931 NaN NaN NaN  22.082327 9.154089 3.087070 17.218515 7.403782 0.610169 NaN NaN NaN  20.185005 8.041438 2.672824 23.169765 5.565670 1.065370 NaN NaN NaN  22.437653 7.185720 2.731312 23.779190 5.890728 0.634607 NaN NaN NaN  23.290588 7.107776 2.573668 25.975447 6.881331 2.357979 NaN NaN NaN  23.716063 8.216421 3.235294 22.420126 8.994893 2.118459
219  27.395164 10.166405 0.509543 NaN NaN NaN  25.190517 9.526306 2.409000 26.732130 11.419022 1.867100 NaN NaN NaN  24.395330 10.357974 2.504751 20.936960 12.285069 0.572464 NaN NaN NaN  22.054754 10.882770 2.422203 20.811317 11.438645 1.179255 NaN NaN NaN  22.147484 9.221189 3.092632 17.219597 7.388054 0.649392 NaN NaN NaN  20.209196 8.053860 2.641016 23.287668 5.523837 0.937107 NaN NaN NaN  22.475830 7.109916 2.731818 23.742741 5.844363 0.598303 NaN NaN NaN  23.304506 7.160007 2.643655 26.156626 6.855076 2.585070 NaN NaN NaN  23.737097 8.201398 3.222417 22.465397 9.000392 2.092501
220  27.369301 10.184597 0.534745 NaN NaN NaN  25.230423 9.479064 2.487471 26.782225 11.415502 1.845040 NaN NaN NaN  24.452608 10.423149 2.478588 20.882240 12.292678 0.577056 NaN NaN NaN  22.061687 10.920889 2.399550 20.994759 11.361075 1.160548 NaN NaN NaN  22.178736 9.214021 3.097061 17.231316 7.372903 0.661460 NaN NaN NaN  20.280704 8.019382 2.626067 23.286638 5.512861 0.842230 NaN NaN NaN  22.506401 7.086213 2.637181 23.719296 5.822935 0.551808 NaN NaN NaN  23.286732 7.157685 2.608946 26.318371 6.867885 2.879380 NaN NaN NaN  23.852043 8.198340 3.284969 22.535751 8.969029 2.100594
221  27.360508 10.191188 0.528142 NaN NaN NaN  25.236546 9.459879 2.465601 26.828379 11.423203 1.840544 NaN NaN NaN  24.505341 10.382316 2.463695 20.883579 12.286976 0.610826 NaN NaN NaN  22.070494 10.849192 2.387620 20.917131 11.259568 1.097350 NaN NaN NaN  22.209042 9.201373 3.086434 17.246204 7.399050 0.604930 NaN NaN NaN  20.300127 8.036983 2.572244 23.316862 5.612704 0.697841 NaN NaN NaN  22.549704 7.033788 2.585696 23.744070 5.855316 0.597454 NaN NaN NaN  23.386934 7.125998 2.592964 26.435829 6.861587 3.004819 NaN NaN NaN  23.909313 8.143952 3.245686 22.567581 8.969680 2.083032
222  27.401205 10.153924 0.504457 NaN NaN NaN  25.288050 9.463095 2.508329 26.923315 11.414002 1.804646 NaN NaN NaN  24.591587 10.377830 2.453123 20.922533 12.306937 0.594891 NaN NaN NaN  22.109276 10.915632 2.340831 20.974960 11.315581 0.933601 NaN NaN NaN  22.233467 9.255548 3.072349 17.266094 7.375895 0.630641 NaN NaN NaN  20.303066 7.995252 2.576902 23.344086 5.716374 0.662602 NaN NaN NaN  22.584743 6.912423 2.544331 23.836605 5.859498 0.724240 NaN NaN NaN  23.414986 7.114280 2.604399 26.577036 6.868093 3.064032 NaN NaN NaN  24.034508 8.126713 3.237233 22.620588 8.958112 2.082345
223  27.396315 10.162434 0.506861 NaN NaN NaN  25.320906 9.457560 2.541582 26.976299 11.407974 1.835795 NaN NaN NaN  24.636467 10.328866 2.464879 20.894390 12.267242 0.592445 NaN NaN NaN  22.176239 10.848550 2.341506 21.347168 11.244493 0.791532 NaN NaN NaN  22.236387 9.337260 3.029788 17.266924 7.406643 0.607768 NaN NaN NaN  20.374825 8.018683 2.501069 23.347057 5.729944 0.611307 NaN NaN NaN  22.625231 6.902972 2.504586 23.852766 5.847002 0.750400 NaN NaN NaN  23.415770 7.108590 2.653514 26.719749 6.846694 3.110137 NaN NaN NaN  24.117224 8.089021 3.238475 22.679871 8.917807 2.075382
224  27.415525 10.170179 0.536294 NaN NaN NaN  25.364664 9.468201 2.535084 27.036400 11.443612 1.805790 NaN NaN NaN  24.718645 10.357081 2.439838 20.894907 12.312804 0.602040 NaN NaN NaN  22.205809 10.837392 2.319698 21.438112 11.319946 0.684952 NaN NaN NaN  22.250837 9.443513 3.011381 17.245752 7.376400 0.630836 NaN NaN NaN  20.409559 8.042195 2.454548 23.351282 5.728037 0.638296 NaN NaN NaN  22.668676 6.936346 2.547028 23.831783 5.792321 0.685903 NaN NaN NaN  23.478897 7.117495 2.630187 26.857433 6.805546 3.183483 NaN NaN NaN  24.216251 8.072656 3.259241 22.754250 8.955903 2.091946
