# Supplementary material for: Kinematics of male Eupalaestrus weijenberghi (Araneae, Theraphosidae) locomotion on different substrates and inclines
Source: PeerJ. 2019 Sep 26;7:e7748. doi: 10.7717/peerj.7748 (PMC6766366; doi:10.7717/peerj.7748)
Supplement: Supplemental Information 1 [file peerj-07-7748-s001.zip › Silva-Pereyra et al 2019 - Supplementary document - Kinematic data/627t12.3d]

1  17.582769 13.222853 3.039848 NaN NaN NaN  20.605743 13.342787 2.573697 21.403639 10.843086 0.735974 NaN NaN NaN  21.536869 12.338013 2.335169 21.527639 10.725799 1.003488 NaN NaN NaN  22.556541 12.316482 2.498024 27.026155 11.296679 0.230585 NaN NaN NaN  24.499527 12.277662 2.577516 24.778877 15.482836 0.415153 NaN NaN NaN  23.480490 13.980712 2.794773 25.175953 16.651081 0.157633 NaN NaN NaN  23.957518 15.428497 1.993806 19.830681 17.204010 2.154873 NaN NaN NaN  21.402433 15.373707 2.523101 19.640451 16.156830 1.004249 NaN NaN NaN  21.224230 15.041427 2.274094 22.954330 13.776045 1.836797
2  17.470924 13.224215 2.971667 NaN NaN NaN  20.563396 13.361699 2.561945 21.402451 10.903996 0.696080 NaN NaN NaN  21.522057 12.403695 2.315408 21.506142 10.763096 0.907051 NaN NaN NaN  22.475077 12.272774 2.466371 27.025337 11.322566 0.267998 NaN NaN NaN  24.487934 12.270154 2.563072 24.684000 15.510790 0.388367 NaN NaN NaN  23.473520 14.032074 2.784027 25.176548 16.607698 0.187030 NaN NaN NaN  23.968145 15.377301 2.010232 19.800390 17.213078 2.057103 NaN NaN NaN  21.359516 15.418282 2.481277 19.709587 16.152023 0.944788 NaN NaN NaN  21.177040 15.041411 2.288631 22.895176 13.811139 1.827208
3  17.395555 13.220243 2.893449 NaN NaN NaN  20.486233 13.364386 2.522966 21.426023 10.963376 0.624933 NaN NaN NaN  21.489655 12.393991 2.341177 21.446421 10.885730 0.827905 NaN NaN NaN  22.437500 12.243848 2.424701 26.986471 11.358105 0.266171 NaN NaN NaN  24.470266 12.278197 2.537369 24.600769 15.534010 0.295146 NaN NaN NaN  23.456678 14.059941 2.775812 25.172491 16.603689 0.145125 NaN NaN NaN  23.895369 15.413973 1.979545 19.702482 17.257528 1.962682 NaN NaN NaN  21.285843 15.435855 2.437379 19.770046 16.156330 1.027662 NaN NaN NaN  21.151499 15.060011 2.255636 22.840767 13.784461 1.832290
4  17.336031 13.210888 2.863948 NaN NaN NaN  20.341335 13.374248 2.552843 21.404205 10.953445 0.572087 NaN NaN NaN  21.436502 12.400218 2.314628 21.409349 10.932285 0.779327 NaN NaN NaN  22.374851 12.221857 2.387873 26.993202 11.331701 0.264645 NaN NaN NaN  24.459621 12.268204 2.550109 24.572968 15.528589 0.246882 NaN NaN NaN  23.516132 14.112876 2.795117 25.171885 16.603470 0.211706 NaN NaN NaN  23.901810 15.371188 1.965614 19.631233 17.304655 1.913365 NaN NaN NaN  21.237173 15.440011 2.430849 19.831678 16.212194 1.013272 NaN NaN NaN  21.144228 15.071963 2.243653 22.814913 13.796698 1.831265
5  17.289564 13.184198 2.739787 NaN NaN NaN  20.288706 13.358978 2.485870 21.336237 10.960161 0.625365 NaN NaN NaN  21.468163 12.413104 2.314943 21.450775 10.894777 0.547411 NaN NaN NaN  22.372608 12.146686 2.320566 26.990366 11.391883 0.261048 NaN NaN NaN  24.446093 12.278383 2.510823 24.546379 15.514741 0.244517 NaN NaN NaN  23.461702 14.190329 2.773316 25.152639 16.609369 0.195351 NaN NaN NaN  23.773502 15.469917 2.048543 19.112038 17.088989 2.163251 NaN NaN NaN  21.327007 15.599242 2.256569 20.704288 16.284901 0.159100 NaN NaN NaN  20.957678 14.858847 2.441519 22.784512 13.806488 1.855357
6  17.256901 13.187342 2.634529 NaN NaN NaN  20.201092 13.390500 2.472545 21.377232 11.003709 0.568603 NaN NaN NaN  21.432621 12.382617 2.317551 21.413847 10.846543 0.544774 NaN NaN NaN  22.329033 12.151978 2.273830 26.936361 11.384905 0.237980 NaN NaN NaN  24.401461 12.272052 2.498576 24.550528 15.511414 0.284926 NaN NaN NaN  23.407513 14.175761 2.759879 25.142035 16.603712 0.228006 NaN NaN NaN  23.813660 15.457384 1.991858 19.043837 17.161476 2.034460 NaN NaN NaN  21.147215 15.677526 2.223852 20.667652 16.265030 0.153029 NaN NaN NaN  20.928150 14.827058 2.489492 22.749628 13.811041 1.861095
7  17.171448 13.180291 2.541246 NaN NaN NaN  20.140486 13.396949 2.432966 21.352797 11.073354 0.521484 NaN NaN NaN  21.417032 12.395995 2.289367 21.426399 10.888507 0.482840 NaN NaN NaN  22.263313 12.075480 2.273771 26.952621 11.367708 0.278306 NaN NaN NaN  24.412977 12.234772 2.502038 24.544445 15.516947 0.261970 NaN NaN NaN  23.440639 14.226481 2.736833 25.103601 16.591944 0.181592 NaN NaN NaN  23.759539 15.504889 2.015593 19.046839 17.186129 1.938972 NaN NaN NaN  21.157141 15.681714 2.212351 20.671402 16.294664 0.105635 NaN NaN NaN  20.901211 14.838088 2.500084 22.672329 13.831922 1.852737
8  17.129982 13.139614 2.439727 NaN NaN NaN  20.079855 13.347750 2.396831 21.337391 11.081607 0.582897 NaN NaN NaN  21.340816 12.396614 2.290453 21.424921 10.834441 0.495267 NaN NaN NaN  22.271605 12.045258 2.264386 26.905375 11.400006 0.281061 NaN NaN NaN  24.387674 12.234186 2.513523 24.553463 15.482944 0.288340 NaN NaN NaN  23.420731 14.225040 2.774226 25.120823 16.597553 0.194566 NaN NaN NaN  23.722788 15.498156 1.997839 19.010532 17.198978 1.849957 NaN NaN NaN  21.092451 15.703495 2.183114 20.610538 16.401707 0.382112 NaN NaN NaN  20.904007 14.815101 2.482140 22.646566 13.816773 1.861410
9  17.073698 13.127807 2.317016 NaN NaN NaN  20.021898 13.345480 2.360859 21.329653 11.060225 0.587489 NaN NaN NaN  21.317719 12.354917 2.298408 21.452564 10.813424 0.469710 NaN NaN NaN  22.233479 12.063340 2.191328 26.921686 11.392849 0.287751 NaN NaN NaN  24.359064 12.257825 2.513864 24.569811 15.520955 0.238607 NaN NaN NaN  23.348045 14.193309 2.772882 25.111048 16.609262 0.224199 NaN NaN NaN  23.689903 15.515110 2.017780 19.001160 17.231812 1.730523 NaN NaN NaN  21.125191 15.712011 2.158322 20.603445 16.376625 0.322845 NaN NaN NaN  20.880959 14.804322 2.473310 22.606623 13.816195 1.838772
10  17.036154 13.141235 2.156244 NaN NaN NaN  19.939180 13.372410 2.282057 21.309107 11.031873 0.582723 NaN NaN NaN  21.298258 12.379539 2.353132 21.488102 10.813169 0.416697 NaN NaN NaN  22.216139 12.054385 2.227900 26.900803 11.384406 0.290277 NaN NaN NaN  24.362783 12.241914 2.484421 24.534157 15.497892 0.319640 NaN NaN NaN  23.357849 14.202996 2.764122 25.108698 16.601248 0.189237 NaN NaN NaN  23.646139 15.513471 2.010933 18.944613 17.273834 1.645247 NaN NaN NaN  21.073767 15.724224 2.117940 20.578667 16.401295 0.356033 NaN NaN NaN  20.817789 14.832225 2.472192 22.598461 13.783124 1.861151
11  16.979635 13.073354 2.045825 NaN NaN NaN  19.871696 13.399568 2.276940 21.274370 11.043510 0.615904 NaN NaN NaN  21.271078 12.447784 2.340502 21.451700 10.777925 0.443881 NaN NaN NaN  22.202770 12.031679 2.180828 26.956274 11.395405 0.295098 NaN NaN NaN  24.359831 12.259171 2.458692 24.545837 15.521676 0.292764 NaN NaN NaN  23.324421 14.270969 2.800039 25.156782 16.595377 0.211106 NaN NaN NaN  23.625969 15.540575 1.989564 18.920115 17.322189 1.468957 NaN NaN NaN  21.009134 15.800299 2.062490 20.553532 16.370100 0.336049 NaN NaN NaN  20.820145 14.812327 2.485588 22.550611 13.857962 1.851475
12  16.907553 13.083430 1.842632 NaN NaN NaN  19.849821 13.368343 2.257868 21.297258 10.988774 0.582021 NaN NaN NaN  21.232885 12.412160 2.342706 21.461494 10.821687 0.456553 NaN NaN NaN  22.213511 12.069730 2.192128 26.896738 11.389801 0.263367 NaN NaN NaN  24.339279 12.260721 2.461417 24.503700 15.540151 0.255531 NaN NaN NaN  23.302929 14.302825 2.794441 25.114042 16.601604 0.254586 NaN NaN NaN  23.623833 15.550995 2.000449 18.926954 17.399866 1.289289 NaN NaN NaN  20.984335 15.827687 2.024783 20.578836 16.416536 0.344729 NaN NaN NaN  20.832069 14.830681 2.487646 22.541758 13.855669 1.868964
13  16.893244 13.074739 1.632123 NaN NaN NaN  19.731453 13.373849 2.154684 21.252438 11.017911 0.603623 NaN NaN NaN  21.197351 12.411848 2.349419 21.474651 10.799679 0.432432 NaN NaN NaN  22.194328 12.069924 2.193700 26.895689 11.395309 0.279856 NaN NaN NaN  24.353802 12.241980 2.442651 24.522781 15.517885 0.287783 NaN NaN NaN  23.228226 14.311757 2.758201 25.106487 16.604267 0.202840 NaN NaN NaN  23.598539 15.555997 1.975178 18.943336 17.466896 1.033489 NaN NaN NaN  20.934759 15.878313 1.953744 20.581821 16.399832 0.326710 NaN NaN NaN  20.772001 14.822849 2.465757 22.507509 13.849134 1.855381
14  16.890474 13.040029 1.406821 NaN NaN NaN  19.695215 13.387465 2.102983 21.244072 11.039983 0.630042 NaN NaN NaN  21.180729 12.453931 2.344532 21.473572 10.789240 0.445751 NaN NaN NaN  22.203911 12.037312 2.198786 26.950609 11.367414 0.298935 NaN NaN NaN  24.321869 12.257984 2.424197 24.507507 15.518549 0.228788 NaN NaN NaN  23.264164 14.343482 2.790653 25.140852 16.600256 0.200506 NaN NaN NaN  23.539169 15.575562 2.005624 19.027090 17.474895 0.719181 NaN NaN NaN  20.920406 15.917880 1.856219 20.576239 16.377581 0.341601 NaN NaN NaN  20.770166 14.838969 2.500760 22.485004 13.833241 1.879164
15  16.888107 12.999681 1.101493 NaN NaN NaN  19.651890 13.344747 1.996591 21.288864 11.016595 0.572369 NaN NaN NaN  21.179296 12.467732 2.331867 21.485355 10.814619 0.410528 NaN NaN NaN  22.164904 12.054881 2.169985 26.912466 11.383521 0.263649 NaN NaN NaN  24.310705 12.274423 2.413844 24.516453 15.491713 0.264253 NaN NaN NaN  23.168591 14.339665 2.769138 25.151396 16.603718 0.214205 NaN NaN NaN  23.509371 15.592926 1.993189 19.149897 17.465981 0.420066 NaN NaN NaN  20.876068 15.985077 1.768066 20.527628 16.407108 0.369437 NaN NaN NaN  20.795740 14.807796 2.450810 22.445513 13.866898 1.843617
16  16.916153 12.973342 0.854403 NaN NaN NaN  19.611954 13.334448 1.908756 21.234562 11.060270 0.612773 NaN NaN NaN  21.124840 12.450270 2.301653 21.500904 10.814975 0.418563 NaN NaN NaN  22.124317 12.057500 2.159661 26.914942 11.401612 0.285248 NaN NaN NaN  24.280941 12.279386 2.439112 24.519558 15.506774 0.285989 NaN NaN NaN  23.147745 14.342776 2.782809 25.145508 16.592997 0.216345 NaN NaN NaN  23.458748 15.603186 1.981287 19.208529 17.425497 0.306130 NaN NaN NaN  20.848658 15.985817 1.690065 20.534101 16.401215 0.434920 NaN NaN NaN  20.755165 14.783587 2.441607 22.412020 13.885252 1.856230
17  17.013880 12.963150 0.592625 NaN NaN NaN  19.530289 13.310628 1.811063 21.230652 11.050029 0.612157 NaN NaN NaN  21.080357 12.462672 2.298974 21.501709 10.823276 0.370973 NaN NaN NaN  22.088116 12.031216 2.165108 26.901642 11.377550 0.298483 NaN NaN NaN  24.252417 12.290788 2.419948 24.512304 15.505746 0.263462 NaN NaN NaN  23.080330 14.371593 2.772089 25.134417 16.624107 0.211695 NaN NaN NaN  23.447853 15.630466 1.935992 19.204441 17.427391 0.300769 NaN NaN NaN  20.859339 15.952819 1.670749 20.658865 16.234734 0.109953 NaN NaN NaN  20.691368 14.759021 2.456905 22.384678 13.900653 1.844596
18  17.066738 12.852362 0.447734 NaN NaN NaN  19.537840 13.291328 1.755961 21.247721 10.997334 0.588479 NaN NaN NaN  21.039856 12.484980 2.262376 21.483429 10.785244 0.387214 NaN NaN NaN  22.065237 12.050077 2.178949 26.928246 11.378965 0.289312 NaN NaN NaN  24.303316 12.285322 2.393770 24.497532 15.520526 0.302823 NaN NaN NaN  23.082220 14.337817 2.772509 25.110281 16.575878 0.238939 NaN NaN NaN  23.397156 15.590362 1.944784 19.220919 17.453974 0.327495 NaN NaN NaN  20.829205 15.975739 1.655036 20.649834 16.255268 0.155034 NaN NaN NaN  20.684862 14.743693 2.448810 22.350159 13.863102 1.844963
19  17.058081 12.888410 0.405149 NaN NaN NaN  19.482964 13.284185 1.711174 21.206856 11.012610 0.595380 NaN NaN NaN  21.010715 12.461185 2.232839 21.484560 10.834112 0.431488 NaN NaN NaN  22.080755 12.044284 2.141957 26.902834 11.336068 0.292726 NaN NaN NaN  24.306599 12.257660 2.384057 24.519974 15.510126 0.303924 NaN NaN NaN  23.028124 14.336977 2.770594 25.138279 16.666574 0.173230 NaN NaN NaN  23.442289 15.625004 1.936484 19.220522 17.489414 0.309117 NaN NaN NaN  20.818071 15.940328 1.720686 20.599703 16.243229 0.171577 NaN NaN NaN  20.625662 14.766178 2.439201 22.332714 13.885205 1.817864
20  17.057291 12.875360 0.420276 NaN NaN NaN  19.480082 13.284088 1.727473 21.227276 11.050396 0.621431 NaN NaN NaN  21.007227 12.466736 2.272652 21.481297 10.769999 0.430449 NaN NaN NaN  22.054276 12.052814 2.182143 26.915995 11.400964 0.274858 NaN NaN NaN  24.255829 12.268072 2.401314 24.532486 15.550637 0.253847 NaN NaN NaN  22.997557 14.349912 2.748170 25.103750 16.586349 0.216848 NaN NaN NaN  23.427061 15.612152 1.943724 19.187904 17.466526 0.278084 NaN NaN NaN  20.822556 15.954237 1.698487 20.675957 16.250889 0.193290 NaN NaN NaN  20.648430 14.742031 2.461128 22.320387 13.868186 1.841773
21  17.078415 12.870013 0.391672 NaN NaN NaN  19.472654 13.313662 1.776863 21.321804 11.069267 0.519349 NaN NaN NaN  21.008577 12.479506 2.280302 21.449577 10.768137 0.412022 NaN NaN NaN  22.049034 12.040938 2.191588 26.922808 11.332463 0.309256 NaN NaN NaN  24.265034 12.287716 2.370630 24.467392 15.503797 0.226850 NaN NaN NaN  23.038153 14.340209 2.757354 25.082909 16.619165 0.196313 NaN NaN NaN  23.472715 15.627719 1.899164 19.159481 17.449337 0.281257 NaN NaN NaN  20.816181 15.932265 1.688314 20.601494 16.177523 0.119189 NaN NaN NaN  20.666506 14.723886 2.494027 22.279774 13.866241 1.873756
22  17.051666 12.853813 0.386117 NaN NaN NaN  19.453289 13.267694 1.781423 21.307623 11.117224 0.553599 NaN NaN NaN  21.018066 12.485551 2.316298 21.503927 10.832426 0.410969 NaN NaN NaN  22.022238 12.024489 2.181524 26.905577 11.376546 0.332372 NaN NaN NaN  24.261078 12.278945 2.363172 24.535585 15.570402 0.229445 NaN NaN NaN  22.995605 14.385597 2.759167 25.102385 16.619385 0.204647 NaN NaN NaN  23.405327 15.579525 1.856885 19.184412 17.415741 0.262338 NaN NaN NaN  20.823568 15.939805 1.701243 20.541500 16.195723 0.261107 NaN NaN NaN  20.617973 14.687972 2.508682 22.248968 13.867652 1.845129
23  17.057102 12.861276 0.402882 NaN NaN NaN  19.447405 13.279550 1.794566 21.224373 11.113998 0.613451 NaN NaN NaN  21.006800 12.522491 2.371001 21.476088 10.807681 0.424067 NaN NaN NaN  22.001795 12.032606 2.179554 26.925669 11.351815 0.288849 NaN NaN NaN  24.218985 12.303685 2.326921 24.461737 15.507992 0.253258 NaN NaN NaN  22.984211 14.360514 2.758855 25.131910 16.587214 0.181133 NaN NaN NaN  23.385996 15.581412 1.872759 19.214689 17.482052 0.296793 NaN NaN NaN  20.786179 15.921636 1.707944 20.374287 16.226694 0.414912 NaN NaN NaN  20.651003 14.606615 2.579056 22.235485 13.845516 1.820218
24  17.065763 12.857946 0.417815 NaN NaN NaN  19.404222 13.266577 1.850128 21.136679 11.164624 0.653521 NaN NaN NaN  20.984734 12.553523 2.390687 21.444750 10.789040 0.457240 NaN NaN NaN  21.993956 12.024065 2.225627 26.919903 11.367521 0.304874 NaN NaN NaN  24.207952 12.275604 2.344078 24.529594 15.531665 0.242037 NaN NaN NaN  22.987299 14.364128 2.788933 25.111294 16.619135 0.194356 NaN NaN NaN  23.380459 15.588578 1.856540 19.186201 17.446157 0.331353 NaN NaN NaN  20.756069 15.928647 1.706688 20.279572 16.193125 0.681697 NaN NaN NaN  20.654125 14.534226 2.605423 22.187757 13.827168 1.847555
25  17.067266 12.845535 0.404973 NaN NaN NaN  19.387819 13.275988 1.825437 21.013210 11.162287 0.818431 NaN NaN NaN  20.960102 12.628048 2.466050 21.499508 10.868964 0.355024 NaN NaN NaN  21.974445 12.045879 2.213916 26.936926 11.362737 0.306322 NaN NaN NaN  24.179628 12.315129 2.339528 24.494215 15.513753 0.249982 NaN NaN NaN  22.966110 14.395590 2.760329 25.121319 16.626366 0.189380 NaN NaN NaN  23.399988 15.614693 1.852813 19.205408 17.427856 0.295145 NaN NaN NaN  20.728857 15.909082 1.752104 20.119726 16.120167 0.752249 NaN NaN NaN  20.689001 14.471999 2.684649 22.196037 13.887203 1.841537
26  17.039160 12.866608 0.388628 NaN NaN NaN  19.396185 13.280582 1.890162 20.878735 11.189721 0.929051 NaN NaN NaN  20.957867 12.735252 2.522612 21.517349 10.846372 0.380165 NaN NaN NaN  21.947479 12.023600 2.234230 26.902239 11.398515 0.233744 NaN NaN NaN  24.220789 12.285728 2.316165 24.511255 15.535663 0.253917 NaN NaN NaN  22.952747 14.390295 2.782442 25.110943 16.614592 0.206532 NaN NaN NaN  23.358894 15.591755 1.826337 19.155603 17.483070 0.305687 NaN NaN NaN  20.692715 15.904371 1.789080 19.954830 16.059334 0.923101 NaN NaN NaN  20.740658 14.391162 2.736245 22.163380 13.888999 1.848328
27  17.051704 12.862284 0.407331 NaN NaN NaN  19.321829 13.224771 1.891806 20.680471 11.207093 1.136177 NaN NaN NaN  20.985579 12.823035 2.589204 21.536602 10.793342 0.416025 NaN NaN NaN  21.911726 12.003331 2.250751 26.908529 11.402078 0.245459 NaN NaN NaN  24.236202 12.274087 2.319281 24.519316 15.503806 0.198365 NaN NaN NaN  22.902145 14.343616 2.749421 25.112127 16.626825 0.184708 NaN NaN NaN  23.381601 15.579750 1.818429 19.195477 17.472244 0.313366 NaN NaN NaN  20.646786 15.928734 1.732639 19.774801 15.995673 1.030199 NaN NaN NaN  20.746262 14.349078 2.797132 22.143972 13.865952 1.815479
28  17.024181 12.881838 0.404401 NaN NaN NaN  19.273594 13.243495 1.912265 20.512943 11.172455 1.304942 NaN NaN NaN  21.011177 12.909721 2.647811 21.534834 10.807376 0.419367 NaN NaN NaN  21.839979 11.947663 2.263659 26.906124 11.368503 0.291030 NaN NaN NaN  24.245380 12.250282 2.299676 24.444742 15.520526 0.220826 NaN NaN NaN  22.866240 14.376147 2.790563 25.099606 16.609606 0.179705 NaN NaN NaN  23.313871 15.581657 1.835514 19.181683 17.443935 0.305888 NaN NaN NaN  20.679823 15.879992 1.775616 19.719778 15.940993 1.131239 NaN NaN NaN  20.769081 14.292290 2.822770 22.127728 13.875513 1.888122
29  17.044203 12.879369 0.381621 NaN NaN NaN  19.233564 13.160378 1.910430 20.387255 11.212152 1.447678 NaN NaN NaN  21.033739 13.003073 2.666215 21.528021 10.787684 0.452118 NaN NaN NaN  21.825153 11.994219 2.296044 26.877604 11.346685 0.340673 NaN NaN NaN  24.181616 12.286347 2.280308 24.486933 15.514884 0.236966 NaN NaN NaN  22.862637 14.357119 2.719420 25.115135 16.637083 0.182897 NaN NaN NaN  23.296751 15.573702 1.798632 19.174862 17.452286 0.285040 NaN NaN NaN  20.658247 15.847961 1.790995 19.532892 15.870444 1.253484 NaN NaN NaN  20.762629 14.240155 2.841271 22.101700 13.841568 1.865780
30  17.025375 12.866822 0.395446 NaN NaN NaN  19.230221 13.157729 1.915401 20.285955 11.210812 1.536630 NaN NaN NaN  20.357367 12.106457 2.825865 21.512770 10.771646 0.420236 NaN NaN NaN  21.817307 11.932836 2.265733 26.871864 11.355904 0.262296 NaN NaN NaN  24.243786 12.221675 2.273218 24.500387 15.534909 0.259989 NaN NaN NaN  22.822033 14.391529 2.735850 25.116604 16.669182 0.189703 NaN NaN NaN  23.302279 15.558666 1.798040 19.186012 17.460009 0.293577 NaN NaN NaN  20.587364 15.859957 1.810575 19.355213 15.774780 1.372060 NaN NaN NaN  20.798241 14.223665 2.902515 22.120369 13.814064 1.905317
31  17.012005 12.883104 0.353782 NaN NaN NaN  19.204418 13.179970 1.942080 20.151766 11.269858 1.622300 NaN NaN NaN  20.999586 13.043601 2.716054 21.537186 10.766730 0.411000 NaN NaN NaN  21.784330 11.941143 2.266957 26.897909 11.380892 0.286357 NaN NaN NaN  24.217409 12.287159 2.275921 24.487783 15.539563 0.208572 NaN NaN NaN  22.802670 14.346513 2.747042 25.149355 16.647373 0.202977 NaN NaN NaN  23.233078 15.594786 1.776597 19.176329 17.486099 0.270410 NaN NaN NaN  20.565331 15.877189 1.801739 19.098928 15.713123 1.544630 NaN NaN NaN  20.712173 14.195991 2.877364 22.095503 13.819892 1.927622
32  17.024096 12.837988 0.399096 NaN NaN NaN  19.216002 13.177154 1.995350 20.041176 11.253301 1.772541 NaN NaN NaN  20.964506 13.030446 2.764882 21.511518 10.801162 0.408643 NaN NaN NaN  21.754944 11.931281 2.272917 26.897327 11.389920 0.273970 NaN NaN NaN  24.177231 12.263997 2.255667 24.481560 15.472782 0.300371 NaN NaN NaN  22.740498 14.384868 2.744359 25.117813 16.654133 0.192369 NaN NaN NaN  23.259041 15.574756 1.759157 19.123436 17.468967 0.317191 NaN NaN NaN  20.544460 15.890188 1.790368 18.968901 15.666019 1.712634 NaN NaN NaN  20.646345 14.214492 2.850908 22.046936 13.825433 1.869366
33  17.048582 12.867931 0.369980 NaN NaN NaN  19.168900 13.163185 1.974955 19.973503 11.323015 1.857281 NaN NaN NaN  20.947744 13.043214 2.754415 21.529266 10.802239 0.419856 NaN NaN NaN  21.837629 12.023101 2.280392 26.916744 11.318781 0.304216 NaN NaN NaN  24.158077 12.285303 2.244353 24.475994 15.518867 0.180100 NaN NaN NaN  22.733736 14.377508 2.731185 25.109407 16.604853 0.217159 NaN NaN NaN  23.250088 15.588460 1.711300 19.179686 17.429674 0.319373 NaN NaN NaN  20.523796 15.875203 1.819192 18.790007 15.568115 1.803777 NaN NaN NaN  20.682274 14.225536 2.857610 21.987953 13.835067 1.889330
34  17.049810 12.873653 0.363009 NaN NaN NaN  19.173525 13.225339 2.047697 19.869287 11.310829 1.942400 NaN NaN NaN  20.919407 13.041521 2.768339 21.516928 10.763206 0.427817 NaN NaN NaN  21.864712 12.045243 2.312746 26.890062 11.377598 0.320289 NaN NaN NaN  24.189827 12.265948 2.228484 24.429256 15.502250 0.256631 NaN NaN NaN  22.710812 14.369806 2.767029 25.135160 16.612293 0.216276 NaN NaN NaN  23.251425 15.583681 1.707511 19.210535 17.449249 0.275557 NaN NaN NaN  20.535837 15.812193 1.834131 18.649748 15.432885 1.893854 NaN NaN NaN  20.673891 14.231414 2.895264 21.801622 13.659255 1.832720
35  17.048914 12.861916 0.381552 NaN NaN NaN  19.176165 13.189066 2.109669 19.823835 11.380694 2.070507 NaN NaN NaN  20.920588 13.024700 2.803120 21.517231 10.743405 0.425526 NaN NaN NaN  21.832514 12.055250 2.316166 26.885681 11.343270 0.297345 NaN NaN NaN  24.132004 12.282861 2.218455 24.497608 15.533542 0.209626 NaN NaN NaN  22.689848 14.393839 2.762481 25.136969 16.613125 0.223249 NaN NaN NaN  23.199678 15.555182 1.738607 19.180176 17.447069 0.248149 NaN NaN NaN  20.484142 15.847053 1.791859 18.492609 15.386193 1.996109 NaN NaN NaN  20.631418 14.145143 2.931980 21.954998 13.767746 1.910272
36  17.022251 12.886543 0.419443 NaN NaN NaN  19.157457 13.198152 2.147092 19.684631 11.353049 2.127976 NaN NaN NaN  20.867748 13.028984 2.796792 21.537138 10.762491 0.414082 NaN NaN NaN  21.746067 11.983328 2.275712 26.876900 11.356287 0.323047 NaN NaN NaN  24.108227 12.322470 2.238411 24.482454 15.496328 0.275394 NaN NaN NaN  22.702936 14.404326 2.749907 25.042231 16.657404 0.178709 NaN NaN NaN  23.175749 15.583211 1.735597 19.210419 17.459618 0.305194 NaN NaN NaN  20.506195 15.788654 1.811191 18.319937 15.337755 2.128677 NaN NaN NaN  20.622557 14.133007 2.907298 21.959209 13.764186 1.910084
37  17.036856 12.884033 0.415735 NaN NaN NaN  19.155743 13.228117 2.130284 19.619310 11.359035 2.191400 NaN NaN NaN  20.899580 13.053939 2.822736 21.511930 10.772934 0.408840 NaN NaN NaN  21.764153 12.040867 2.343353 26.916489 11.312042 0.273151 NaN NaN NaN  24.156929 12.283850 2.211493 24.492378 15.472902 0.259062 NaN NaN NaN  22.665094 14.395304 2.734462 24.864216 16.739126 0.288871 NaN NaN NaN  23.110851 15.576846 1.784322 19.178280 17.476875 0.272949 NaN NaN NaN  20.464699 15.796328 1.851541 18.225863 15.235813 2.210476 NaN NaN NaN  20.579494 14.121984 2.944445 21.972916 13.745683 1.910594
38  17.029722 12.858905 0.398579 NaN NaN NaN  19.069065 13.145301 2.168764 19.554077 11.339841 2.282042 NaN NaN NaN  20.920120 13.084775 2.810949 21.530216 10.766892 0.417737 NaN NaN NaN  21.765879 12.038069 2.348136 26.882067 11.335809 0.336519 NaN NaN NaN  24.128298 12.281363 2.195490 24.504333 15.479844 0.297537 NaN NaN NaN  22.686726 14.371471 2.734347 24.855640 16.709629 0.416306 NaN NaN NaN  22.982273 15.562066 1.939022 19.170591 17.443682 0.334294 NaN NaN NaN  20.431831 15.785639 1.827886 18.073078 15.172235 2.297700 NaN NaN NaN  20.571999 14.104138 2.968151 21.940588 13.754925 1.899703
39  17.016743 12.877275 0.409844 NaN NaN NaN  19.091333 13.178846 2.145227 19.453249 11.369506 2.323985 NaN NaN NaN  20.871145 13.034702 2.836947 21.548134 10.747082 0.465797 NaN NaN NaN  21.714140 11.993147 2.331692 26.876608 11.354655 0.296196 NaN NaN NaN  24.097914 12.273517 2.156802 24.499514 15.489776 0.241663 NaN NaN NaN  22.657679 14.400018 2.737429 24.735550 16.721256 0.591316 NaN NaN NaN  22.864956 15.579716 2.042851 19.185139 17.480902 0.295771 NaN NaN NaN  20.383015 15.814777 1.851358 17.921850 15.079655 2.357166 NaN NaN NaN  20.459003 14.116694 2.893007 21.874277 13.744514 1.898680
40  16.955017 12.890408 0.404517 NaN NaN NaN  19.046701 13.188914 2.183673 19.397636 11.367018 2.395832 NaN NaN NaN  20.831224 12.999138 2.786537 21.500612 10.803123 0.429412 NaN NaN NaN  21.686581 11.967081 2.341973 26.897017 11.342031 0.318232 NaN NaN NaN  24.095898 12.287076 2.137897 24.484266 15.503458 0.211881 NaN NaN NaN  22.676619 14.393024 2.729354 24.560442 16.685936 0.860259 NaN NaN NaN  22.750740 15.501873 2.187067 19.212753 17.437296 0.258999 NaN NaN NaN  20.359106 15.744874 1.841656 17.835539 14.984997 2.454992 NaN NaN NaN  20.451748 14.093758 2.939272 21.838860 13.749482 1.908149
41  17.000908 12.883539 0.394155 NaN NaN NaN  19.019066 13.131417 2.214218 19.305742 11.390944 2.397470 NaN NaN NaN  20.804918 12.975554 2.827565 21.506083 10.739555 0.454511 NaN NaN NaN  21.645210 11.950200 2.323720 26.877365 11.334657 0.288295 NaN NaN NaN  24.105440 12.248028 2.135568 24.557232 15.481160 0.226525 NaN NaN NaN  22.612417 14.424134 2.747720 24.392139 16.758785 1.018803 NaN NaN NaN  22.523323 15.402106 2.326553 19.227201 17.435780 0.257257 NaN NaN NaN  20.316080 15.746295 1.867440 17.713558 14.900902 2.503551 NaN NaN NaN  20.363472 14.077778 2.926493 21.784473 13.705943 1.881296
42  16.962507 12.904003 0.398707 NaN NaN NaN  19.025026 13.119874 2.185260 19.261890 11.416914 2.472632 NaN NaN NaN  20.781776 12.966491 2.811669 21.500975 10.775002 0.495574 NaN NaN NaN  21.690813 11.951996 2.338636 26.894869 11.368706 0.304612 NaN NaN NaN  24.021744 12.276346 2.146088 24.548048 15.503826 0.221356 NaN NaN NaN  22.613869 14.402383 2.761062 24.165468 16.788694 1.258830 NaN NaN NaN  22.245945 15.286669 2.454719 19.238211 17.452541 0.293530 NaN NaN NaN  20.306538 15.752381 1.861618 17.650972 14.860736 2.534404 NaN NaN NaN  20.263777 14.130849 2.919373 21.778997 13.706859 1.858528
43  17.043066 12.855530 0.381724 NaN NaN NaN  18.984037 13.115363 2.216143 19.133274 11.369051 2.506543 NaN NaN NaN  20.730909 12.969149 2.872624 21.518190 10.757874 0.434151 NaN NaN NaN  21.615547 11.920416 2.348151 26.898996 11.333152 0.293664 NaN NaN NaN  23.971226 12.306778 2.078977 24.502491 15.478030 0.220924 NaN NaN NaN  22.584181 14.389151 2.723042 23.944996 16.791431 1.434335 NaN NaN NaN  22.102982 15.251237 2.501351 19.224606 17.434500 0.295129 NaN NaN NaN  20.269001 15.717797 1.894455 17.513222 14.892312 2.554291 NaN NaN NaN  20.207420 14.113890 2.911095 21.749397 13.726369 1.907212
44  17.018131 12.893959 0.389426 NaN NaN NaN  18.969936 13.072638 2.239486 19.109060 11.390130 2.607521 NaN NaN NaN  20.719593 12.961775 2.897035 21.506569 10.781042 0.416520 NaN NaN NaN  21.620045 11.936480 2.350493 26.850018 11.352640 0.316312 NaN NaN NaN  23.933815 12.365434 2.095618 24.536230 15.516973 0.290439 NaN NaN NaN  22.510588 14.423279 2.745327 23.704666 16.850546 1.549807 NaN NaN NaN  21.932146 15.159775 2.549775 19.199350 17.442957 0.287315 NaN NaN NaN  20.211706 15.742784 1.872097 17.420866 14.824029 2.658001 NaN NaN NaN  20.136858 14.089605 2.968267 21.714455 13.726338 1.935058
45  17.042374 12.874774 0.359496 NaN NaN NaN  18.983711 13.149766 2.250601 19.037630 11.383204 2.649120 NaN NaN NaN  20.676760 12.966442 2.833739 21.517200 10.775241 0.437051 NaN NaN NaN  21.596300 11.955244 2.359031 26.875412 11.368901 0.280496 NaN NaN NaN  23.889160 12.329309 2.069534 24.565834 15.494450 0.206911 NaN NaN NaN  22.481657 14.429138 2.751012 23.292540 16.969456 1.627012 NaN NaN NaN  21.775408 15.067019 2.581786 19.206833 17.429020 0.288500 NaN NaN NaN  20.193508 15.737385 1.902678 17.370485 14.814173 2.647921 NaN NaN NaN  20.064964 14.126464 2.945655 21.638500 13.735559 1.862629
46  17.048428 12.888947 0.375756 NaN NaN NaN  18.948536 13.109675 2.251671 18.973715 11.389115 2.626205 NaN NaN NaN  20.678194 12.939852 2.848964 21.491381 10.745621 0.434668 NaN NaN NaN  21.572977 11.940982 2.321798 26.911627 11.342287 0.308241 NaN NaN NaN  23.841284 12.349952 2.076248 24.533972 15.508828 0.223990 NaN NaN NaN  22.461927 14.407351 2.755759 22.993311 17.029016 1.622577 NaN NaN NaN  21.627558 14.983698 2.617416 19.182453 17.427849 0.272410 NaN NaN NaN  20.195019 15.721540 1.907458 17.303686 14.786250 2.704278 NaN NaN NaN  20.047123 14.109748 2.939536 21.623074 13.712558 1.933732
47  16.996492 12.870655 0.376851 NaN NaN NaN  18.917856 13.104369 2.268600 18.860178 11.338885 2.653101 NaN NaN NaN  20.616257 12.926764 2.824214 21.481150 10.748998 0.440171 NaN NaN NaN  21.584034 11.930491 2.389486 26.886322 11.342631 0.304047 NaN NaN NaN  23.782133 12.398827 2.016474 24.578644 15.482265 0.245520 NaN NaN NaN  22.434116 14.423303 2.723940 22.735994 17.049356 1.637396 NaN NaN NaN  21.484629 14.900410 2.608186 19.180716 17.445053 0.283541 NaN NaN NaN  20.144327 15.740444 1.884187 17.260136 14.753792 2.758848 NaN NaN NaN  19.948368 14.120093 2.963049 21.575983 13.718592 1.902612
48  17.036457 12.850254 0.403201 NaN NaN NaN  18.934685 13.143124 2.251987 18.774683 11.358794 2.708955 NaN NaN NaN  20.559662 12.876728 2.831100 21.492119 10.756202 0.398078 NaN NaN NaN  21.548143 11.960199 2.339568 26.853319 11.393034 0.277652 NaN NaN NaN  23.802881 12.433311 1.999971 24.572395 15.503904 0.235374 NaN NaN NaN  22.400316 14.430650 2.746410 22.433310 17.048775 1.602625 NaN NaN NaN  21.374937 14.858235 2.620311 19.157097 17.443775 0.334440 NaN NaN NaN  20.164883 15.694013 1.954736 17.176891 14.754758 2.782631 NaN NaN NaN  19.869333 14.137984 2.937312 21.572491 13.705124 1.930048
49  17.027992 12.869908 0.373038 NaN NaN NaN  18.912863 13.097628 2.291511 18.745586 11.341125 2.721275 NaN NaN NaN  20.517628 12.877455 2.855656 21.498426 10.779315 0.420758 NaN NaN NaN  21.514462 11.938856 2.314633 26.862875 11.352824 0.262881 NaN NaN NaN  23.754425 12.416951 1.975082 24.586859 15.496765 0.211069 NaN NaN NaN  22.371717 14.437292 2.721462 22.115385 17.066751 1.571115 NaN NaN NaN  21.304155 14.831603 2.649462 19.174929 17.434237 0.296641 NaN NaN NaN  20.104134 15.748207 1.924064 17.146444 14.712377 2.837128 NaN NaN NaN  19.812452 14.140252 2.950319 21.543383 13.677199 1.943641
50  17.030443 12.795421 0.405722 NaN NaN NaN  18.891071 13.102466 2.284879 18.628199 11.312976 2.755188 NaN NaN NaN  20.432346 12.896024 2.890305 21.492054 10.785920 0.421318 NaN NaN NaN  21.528957 11.916190 2.373015 26.892578 11.384516 0.299561 NaN NaN NaN  23.690125 12.431003 1.955094 24.585222 15.527903 0.242665 NaN NaN NaN  22.380297 14.447906 2.760548 21.861057 17.038048 1.510809 NaN NaN NaN  21.260965 14.767093 2.624626 19.198530 17.437252 0.321952 NaN NaN NaN  20.067846 15.735869 1.970507 17.039047 14.695900 2.898578 NaN NaN NaN  19.793650 14.088517 2.981776 21.390297 13.746664 1.802414
51  17.050138 12.851282 0.436532 NaN NaN NaN  18.856026 13.096635 2.290010 18.509743 11.301950 2.777867 NaN NaN NaN  20.360359 12.870638 2.838140 21.520285 10.787974 0.423913 NaN NaN NaN  21.478249 11.938141 2.342647 26.890245 11.379935 0.247373 NaN NaN NaN  23.645149 12.427775 1.940281 24.570267 15.533561 0.279722 NaN NaN NaN  22.352285 14.477840 2.734540 21.617741 17.024937 1.483152 NaN NaN NaN  21.231939 14.744207 2.590713 19.207651 17.443920 0.279901 NaN NaN NaN  20.052320 15.718493 1.929021 16.953169 14.686656 2.921251 NaN NaN NaN  19.753567 14.148035 2.956386 21.353058 13.755738 1.777666
52  17.023663 12.868332 0.396349 NaN NaN NaN  18.844376 13.108887 2.326386 18.445469 11.304843 2.801276 NaN NaN NaN  20.325726 12.817745 2.901799 21.485039 10.772066 0.398689 NaN NaN NaN  21.483147 11.966071 2.330061 26.874445 11.385579 0.305993 NaN NaN NaN  23.654417 12.418025 1.947013 24.530476 15.532474 0.234800 NaN NaN NaN  22.367437 14.490057 2.747561 21.441643 17.012957 1.450091 NaN NaN NaN  21.192961 14.732699 2.648155 19.256859 17.463753 0.307755 NaN NaN NaN  20.048645 15.717798 1.975387 16.904432 14.642894 2.937326 NaN NaN NaN  19.663536 14.151301 2.977530 21.334446 13.727082 1.830717
53  17.054695 12.901885 0.390525 NaN NaN NaN  18.809629 13.098052 2.356999 18.410280 11.274796 2.774901 NaN NaN NaN  20.247055 12.826875 2.881836 21.485895 10.777394 0.458900 NaN NaN NaN  21.468588 11.920938 2.312958 26.877529 11.336046 0.307403 NaN NaN NaN  23.634483 12.455212 1.927090 24.538868 15.557791 0.213791 NaN NaN NaN  22.358076 14.498036 2.724903 21.258776 16.994804 1.418436 NaN NaN NaN  21.129211 14.708183 2.628936 19.152159 17.495449 0.255076 NaN NaN NaN  20.009369 15.705352 1.980994 16.873312 14.633108 2.999343 NaN NaN NaN  19.570589 14.160902 2.990203 21.256054 13.676243 1.789306
54  17.025557 12.869910 0.412686 NaN NaN NaN  18.836607 13.088499 2.328680 18.270702 11.254786 2.812864 NaN NaN NaN  20.217312 12.804139 2.850488 21.495436 10.772555 0.401378 NaN NaN NaN  21.467745 11.952964 2.361184 26.840982 11.391775 0.308133 NaN NaN NaN  23.574320 12.483624 1.982981 24.548962 15.529069 0.228227 NaN NaN NaN  22.337084 14.530316 2.694755 21.088730 17.018715 1.341922 NaN NaN NaN  21.133762 14.720387 2.624399 19.157547 17.403435 0.313251 NaN NaN NaN  19.984369 15.699908 1.979751 16.782509 14.605938 3.032693 NaN NaN NaN  19.547770 14.142084 2.978297 21.210827 13.715157 1.780536
55  17.017826 12.887580 0.378444 NaN NaN NaN  18.784935 13.128811 2.368247 18.172359 11.272676 2.847460 NaN NaN NaN  20.157309 12.755540 2.908091 21.459541 10.799418 0.407634 NaN NaN NaN  21.406551 11.951077 2.330722 26.729891 11.442623 0.300543 NaN NaN NaN  23.512402 12.456071 2.042193 24.551971 15.488867 0.223304 NaN NaN NaN  22.317076 14.573110 2.707730 20.836016 16.979206 1.305250 NaN NaN NaN  21.084253 14.742395 2.593411 19.207785 17.427418 0.291197 NaN NaN NaN  19.944199 15.703979 1.979835 16.699347 14.652709 3.019809 NaN NaN NaN  19.546610 14.108160 2.978311 21.114880 13.656754 1.736240
56  16.957890 12.808563 0.451015 NaN NaN NaN  18.742325 13.132052 2.357515 18.049143 11.228155 2.865228 NaN NaN NaN  20.062206 12.686730 2.931368 21.499466 10.801880 0.416804 NaN NaN NaN  21.400618 11.942056 2.336898 26.680796 11.482785 0.321676 NaN NaN NaN  23.486284 12.481824 2.076998 24.549742 15.533402 0.256001 NaN NaN NaN  22.328470 14.590408 2.709302 20.704370 16.979027 1.249834 NaN NaN NaN  21.035610 14.759211 2.631778 19.137793 17.432926 0.332386 NaN NaN NaN  19.885214 15.734716 1.996683 16.635746 14.606287 3.067316 NaN NaN NaN  19.467087 14.113282 3.020257 21.168226 13.699307 1.834071
57  17.004620 12.886874 0.409846 NaN NaN NaN  18.700710 13.104776 2.357906 17.946005 11.239969 2.881790 NaN NaN NaN  20.003101 12.625360 2.936509 21.462545 10.791224 0.397584 NaN NaN NaN  21.347696 11.952752 2.354546 26.518692 11.499978 0.351388 NaN NaN NaN  23.280891 12.537646 2.157311 24.523903 15.552010 0.236678 NaN NaN NaN  22.291922 14.588456 2.729829 20.616621 16.939623 1.183642 NaN NaN NaN  21.014648 14.771949 2.601919 19.180670 17.450609 0.274605 NaN NaN NaN  19.892660 15.700590 2.006271 16.572882 14.609173 3.119843 NaN NaN NaN  19.400970 14.124171 2.980137 21.144825 13.701445 1.818181
58  16.996416 12.870029 0.406676 NaN NaN NaN  18.683941 13.081796 2.412788 17.874517 11.195121 2.931724 NaN NaN NaN  20.002190 12.629052 2.901620 21.482855 10.781900 0.429752 NaN NaN NaN  21.351458 11.962777 2.360661 26.427065 11.522058 0.398906 NaN NaN NaN  23.240009 12.586930 2.192681 24.548233 15.525134 0.216419 NaN NaN NaN  22.248610 14.600835 2.712464 20.507626 16.940636 1.159086 NaN NaN NaN  20.918829 14.764251 2.646864 19.159977 17.454550 0.302791 NaN NaN NaN  19.831068 15.715261 2.053597 16.538939 14.569139 3.155915 NaN NaN NaN  19.329075 14.145397 2.987522 21.082634 13.713605 1.810634
59  16.981838 12.865020 0.403534 NaN NaN NaN  18.632521 13.058163 2.389162 17.771877 11.194095 2.934453 NaN NaN NaN  19.893106 12.691038 2.950405 21.488434 10.770195 0.424372 NaN NaN NaN  21.356001 11.959979 2.357655 26.297235 11.570209 0.439299 NaN NaN NaN  23.175861 12.602011 2.264274 24.544502 15.571829 0.215060 NaN NaN NaN  22.248125 14.630502 2.690723 20.376192 16.944038 1.111986 NaN NaN NaN  20.864763 14.828676 2.625835 19.185541 17.465319 0.281038 NaN NaN NaN  19.819561 15.715096 2.037861 16.422514 14.573155 3.189533 NaN NaN NaN  19.252148 14.167323 2.956084 21.043524 13.745267 1.807457
60  16.973282 12.853040 0.412968 NaN NaN NaN  18.622742 13.123304 2.443769 17.697733 11.153525 3.000937 NaN NaN NaN  19.861671 12.659016 2.951226 21.493587 10.769126 0.419876 NaN NaN NaN  21.296928 11.913712 2.362398 26.185598 11.583375 0.472447 NaN NaN NaN  23.093481 12.616666 2.341372 24.569527 15.529727 0.251950 NaN NaN NaN  22.238115 14.625101 2.706256 20.306925 16.891870 1.083701 NaN NaN NaN  20.798172 14.877199 2.646259 19.202723 17.406748 0.297364 NaN NaN NaN  19.785015 15.687179 2.042269 16.326168 14.601323 3.213322 NaN NaN NaN  19.122959 14.173588 2.959900 20.925175 13.802700 1.901373
61  16.993889 12.879841 0.414713 NaN NaN NaN  18.589081 13.072263 2.450724 17.573845 11.110067 2.983482 NaN NaN NaN  19.807903 12.579771 2.952897 21.507292 10.800352 0.436228 NaN NaN NaN  21.276327 11.957432 2.358604 26.106014 11.582418 0.522427 NaN NaN NaN  22.977499 12.682788 2.391737 24.540464 15.578684 0.264572 NaN NaN NaN  22.225124 14.646260 2.689757 20.232714 16.904270 1.031861 NaN NaN NaN  20.757963 14.906839 2.597178 19.190142 17.459023 0.337611 NaN NaN NaN  19.758238 15.713404 2.013263 16.277794 14.491797 3.250015 NaN NaN NaN  19.144085 14.168121 2.958203 20.897865 13.801980 1.876569
62  16.935751 12.882647 0.425602 NaN NaN NaN  18.612223 13.084901 2.425894 17.555279 11.114084 2.990219 NaN NaN NaN  19.659554 12.598604 2.896657 21.513504 10.676890 0.351988 NaN NaN NaN  21.259207 11.955324 2.325685 25.988314 11.564413 0.615714 NaN NaN NaN  22.821695 12.745206 2.533222 24.568304 15.524289 0.242083 NaN NaN NaN  22.192154 14.686936 2.722495 20.089270 16.922512 0.956429 NaN NaN NaN  20.687237 15.032445 2.593733 19.154917 17.425463 0.316544 NaN NaN NaN  19.728884 15.720701 2.025824 16.320597 14.479201 3.237838 NaN NaN NaN  19.054663 14.181890 2.974694 20.915195 13.765616 1.889539
63  16.983198 12.865211 0.402919 NaN NaN NaN  18.581503 13.104729 2.467191 17.471413 11.064755 3.046325 NaN NaN NaN  19.630775 12.560826 2.941196 21.488941 10.700959 0.373390 NaN NaN NaN  21.198467 11.962369 2.330866 25.873655 11.643802 0.684129 NaN NaN NaN  22.724430 12.732100 2.549656 24.529337 15.585019 0.246445 NaN NaN NaN  22.238729 14.689448 2.693045 20.004206 16.931017 0.858417 NaN NaN NaN  20.615334 15.078934 2.540207 19.193661 17.454649 0.255653 NaN NaN NaN  19.703533 15.688537 2.058418 16.176508 14.477906 3.280684 NaN NaN NaN  18.981287 14.192787 2.965271 20.834068 13.803594 1.904847
64  16.975508 12.870618 0.431870 NaN NaN NaN  18.534742 13.075133 2.457833 17.394667 11.046573 3.040697 NaN NaN NaN  19.601274 12.559846 2.928058 21.451527 10.768819 0.434788 NaN NaN NaN  21.204813 11.961399 2.363879 25.798998 11.609662 0.764494 NaN NaN NaN  22.651638 12.781282 2.592525 24.531620 15.548100 0.240378 NaN NaN NaN  22.152319 14.722130 2.691891 19.926302 16.963217 0.828845 NaN NaN NaN  20.571466 15.160969 2.526770 19.190186 17.458752 0.323588 NaN NaN NaN  19.681875 15.691107 2.058643 16.105385 14.541014 3.280811 NaN NaN NaN  18.964949 14.193051 3.003566 20.816893 13.788964 1.897395
65  16.975563 12.899697 0.388377 NaN NaN NaN  18.548849 13.137085 2.461078 17.277796 11.080815 3.033430 NaN NaN NaN  19.506861 12.540993 2.904103 21.442532 10.738539 0.435003 NaN NaN NaN  21.152935 11.978401 2.355695 25.626339 11.637807 0.869349 NaN NaN NaN  22.587307 12.736829 2.639872 24.577248 15.542150 0.222640 NaN NaN NaN  22.168644 14.721498 2.671857 19.818687 16.974447 0.754467 NaN NaN NaN  20.512323 15.230761 2.468125 19.122082 17.450205 0.326142 NaN NaN NaN  19.628429 15.713583 2.045474 16.035948 14.539848 3.283420 NaN NaN NaN  18.903845 14.204425 2.957509 20.755493 13.822917 1.882229
66  16.942383 12.872642 0.451195 NaN NaN NaN  18.530788 13.127020 2.476518 17.223787 11.053867 3.025004 NaN NaN NaN  19.450499 12.537231 2.931983 21.432026 10.748809 0.414455 NaN NaN NaN  21.117884 11.961185 2.317046 25.481806 11.624049 0.938523 NaN NaN NaN  22.448874 12.762996 2.711259 24.536745 15.541661 0.228107 NaN NaN NaN  22.153284 14.733500 2.686816 19.751591 16.986929 0.670229 NaN NaN NaN  20.485569 15.280045 2.460773 19.162811 17.451725 0.320044 NaN NaN NaN  19.624754 15.698810 2.093526 15.950957 14.523787 3.300485 NaN NaN NaN  18.827753 14.210657 2.955694 20.688936 13.822309 1.874881
67  16.916084 12.841245 0.438136 NaN NaN NaN  18.481724 13.148404 2.513525 17.150429 11.035906 3.008359 NaN NaN NaN  19.393978 12.502407 2.858605 21.454470 10.725730 0.421276 NaN NaN NaN  21.119492 11.934859 2.360808 25.337772 11.675658 1.046536 NaN NaN NaN  22.377159 12.824385 2.758790 24.532545 15.623863 0.196076 NaN NaN NaN  22.114061 14.772306 2.665207 19.633381 17.002222 0.600844 NaN NaN NaN  20.456871 15.387251 2.353596 19.155670 17.449259 0.310060 NaN NaN NaN  19.582294 15.741030 2.095895 15.890207 14.564805 3.310672 NaN NaN NaN  18.712925 14.210738 2.944302 20.639467 13.806302 1.890467
68  16.990253 12.864215 0.434016 NaN NaN NaN  18.430044 13.074468 2.459222 17.028503 11.059282 3.003740 NaN NaN NaN  19.327332 12.510698 2.918729 21.457005 10.763985 0.422670 NaN NaN NaN  21.076540 11.880271 2.301848 25.205631 11.677041 1.141375 NaN NaN NaN  22.188646 12.849294 2.843013 24.417253 15.648268 0.224356 NaN NaN NaN  22.081820 14.769638 2.652755 19.674242 17.068525 0.527083 NaN NaN NaN  20.409576 15.472723 2.349949 19.170717 17.470591 0.318767 NaN NaN NaN  19.531652 15.712048 2.042636 15.845680 14.569959 3.293784 NaN NaN NaN  18.678198 14.216972 2.967350 20.628330 13.820350 1.917105
69  16.949375 12.828923 0.429195 NaN NaN NaN  18.400318 13.140061 2.528677 16.946129 11.069988 2.982787 NaN NaN NaN  19.266558 12.439493 2.863981 21.424341 10.784005 0.437945 NaN NaN NaN  21.052990 11.916954 2.284383 25.044840 11.707227 1.230426 NaN NaN NaN  22.130554 12.889090 2.875828 24.462069 15.660084 0.247755 NaN NaN NaN  22.054270 14.800284 2.651512 19.671680 17.031036 0.416220 NaN NaN NaN  20.385036 15.521890 2.281759 19.156151 17.439034 0.272971 NaN NaN NaN  19.496466 15.735380 2.108218 15.763199 14.570765 3.315320 NaN NaN NaN  18.650169 14.227783 2.944741 20.565414 13.820106 1.893388
70  16.911386 12.883987 0.412638 NaN NaN NaN  18.384150 13.115727 2.515469 16.879171 11.051052 2.977071 NaN NaN NaN  19.191263 12.441024 2.846970 21.444851 10.782338 0.387282 NaN NaN NaN  20.984966 11.889426 2.305872 24.890343 11.682935 1.316790 NaN NaN NaN  21.982519 12.951371 2.929953 24.428673 15.666068 0.268561 NaN NaN NaN  22.002131 14.763881 2.672314 19.583769 17.066280 0.348845 NaN NaN NaN  20.357176 15.596531 2.231898 19.173960 17.434191 0.289162 NaN NaN NaN  19.461033 15.725124 2.118106 15.687028 14.599510 3.312667 NaN NaN NaN  18.533752 14.253384 2.944337 20.541977 13.797794 1.914439
71  16.943525 12.875591 0.405343 NaN NaN NaN  18.382740 13.154268 2.535541 16.797371 11.035860 2.992224 NaN NaN NaN  19.097467 12.419852 2.806192 21.475084 10.752277 0.378271 NaN NaN NaN  20.979307 11.899088 2.322518 24.743416 11.698786 1.373299 NaN NaN NaN  21.834486 12.981996 2.936506 24.424931 15.648810 0.276923 NaN NaN NaN  22.023109 14.777930 2.666529 19.590231 17.057619 0.297452 NaN NaN NaN  20.306089 15.595004 2.209016 19.167053 17.469336 0.312316 NaN NaN NaN  19.444557 15.743033 2.123447 15.663345 14.603581 3.285840 NaN NaN NaN  18.502989 14.259139 2.938143 20.474579 13.842751 1.905825
72  16.968418 12.866621 0.428903 NaN NaN NaN  18.344076 13.147314 2.489330 16.769718 11.050797 3.015306 NaN NaN NaN  19.057453 12.400215 2.816159 21.430723 10.747205 0.397097 NaN NaN NaN  20.950872 11.920595 2.307304 24.562342 11.733024 1.434032 NaN NaN NaN  21.711143 13.057562 2.982652 24.449902 15.667443 0.261022 NaN NaN NaN  21.987623 14.788871 2.627759 19.601112 17.071218 0.300390 NaN NaN NaN  20.266666 15.592140 2.187276 19.157049 17.495785 0.295697 NaN NaN NaN  19.413980 15.748871 2.132122 15.561425 14.632372 3.282737 NaN NaN NaN  18.420090 14.290995 2.945699 20.440422 13.837974 1.901501
73  16.903006 12.815902 0.435761 NaN NaN NaN  18.293974 13.154148 2.543081 16.674934 11.056144 2.965061 NaN NaN NaN  19.004101 12.384315 2.786930 21.482389 10.801362 0.393173 NaN NaN NaN  20.935373 11.897756 2.316868 24.373991 11.696664 1.478516 NaN NaN NaN  21.566561 13.099976 2.966228 24.471630 15.705266 0.287859 NaN NaN NaN  21.991751 14.813096 2.607391 19.600746 17.089808 0.304787 NaN NaN NaN  20.279232 15.627873 2.209050 19.156815 17.415297 0.308480 NaN NaN NaN  19.354338 15.743975 2.137257 15.520573 14.642048 3.267956 NaN NaN NaN  18.369833 14.314564 2.910191 20.416868 13.823675 1.885306
74  16.947891 12.859858 0.438952 NaN NaN NaN  18.287247 13.156800 2.533650 16.649340 11.009278 2.968677 NaN NaN NaN  18.937525 12.402315 2.810261 21.473133 10.780349 0.446637 NaN NaN NaN  20.891064 11.910590 2.323942 24.170330 11.713384 1.503435 NaN NaN NaN  21.449871 13.128778 2.982202 24.397955 15.711033 0.253148 NaN NaN NaN  21.987221 14.839314 2.631770 19.595119 17.038744 0.341953 NaN NaN NaN  20.249596 15.586248 2.173397 19.163502 17.421640 0.296736 NaN NaN NaN  19.347931 15.795985 2.124601 15.479113 14.650863 3.270887 NaN NaN NaN  18.340977 14.319537 2.937523 20.386253 13.817754 1.937920
75  16.911575 12.872890 0.406149 NaN NaN NaN  18.284901 13.180937 2.551555 16.538416 11.011608 2.938741 NaN NaN NaN  18.843466 12.355666 2.754540 21.506153 10.762882 0.398548 NaN NaN NaN  20.859486 11.890538 2.281460 24.039454 11.727040 1.511354 NaN NaN NaN  21.307066 13.194785 3.001286 24.416979 15.664308 0.305820 NaN NaN NaN  21.979124 14.835306 2.610907 19.580770 17.115498 0.237921 NaN NaN NaN  20.229603 15.616420 2.215912 19.130741 17.437450 0.304791 NaN NaN NaN  19.307140 15.765188 2.141054 15.407059 14.657160 3.247476 NaN NaN NaN  18.273603 14.317463 2.913368 20.302561 13.838564 1.922580
76  16.905067 12.863091 0.447094 NaN NaN NaN  18.264097 13.162592 2.566395 16.520124 10.979882 2.937057 NaN NaN NaN  18.802559 12.331779 2.722769 21.489199 10.793301 0.419826 NaN NaN NaN  20.846760 11.843265 2.327644 23.835567 11.728588 1.534458 NaN NaN NaN  21.108332 13.248924 3.010613 24.449671 15.706518 0.282176 NaN NaN NaN  22.026377 14.836967 2.626903 19.587591 17.133152 0.265597 NaN NaN NaN  20.208597 15.634187 2.173413 19.123228 17.470222 0.336709 NaN NaN NaN  19.284109 15.756657 2.168820 15.383471 14.678681 3.258399 NaN NaN NaN  18.227137 14.346565 2.926110 20.309778 13.832586 1.945467
77  16.930639 12.849214 0.456467 NaN NaN NaN  18.237019 13.162499 2.572406 16.467976 10.972912 2.887336 NaN NaN NaN  18.756433 12.304728 2.709011 21.462088 10.798310 0.438987 NaN NaN NaN  20.848036 11.914336 2.278010 23.625452 11.725390 1.599262 NaN NaN NaN  21.003431 13.256269 2.970188 24.426090 15.712059 0.255985 NaN NaN NaN  21.974384 14.808150 2.601833 19.609230 17.140680 0.226446 NaN NaN NaN  20.162460 15.620220 2.207535 19.109285 17.451363 0.306661 NaN NaN NaN  19.265404 15.770459 2.153129 15.329657 14.667392 3.210437 NaN NaN NaN  18.167587 14.321411 2.931895 20.273331 13.805276 1.946274
78  16.880835 12.849054 0.426955 NaN NaN NaN  18.203672 13.172198 2.559501 16.404385 10.958775 2.862016 NaN NaN NaN  18.694118 12.276984 2.698895 21.487162 10.818628 0.429103 NaN NaN NaN  20.800592 11.873783 2.282434 23.504810 11.742597 1.582409 NaN NaN NaN  20.887943 13.327016 2.970985 24.447458 15.709720 0.274288 NaN NaN NaN  21.979019 14.849651 2.614064 19.595293 17.100964 0.262849 NaN NaN NaN  20.144144 15.649679 2.224963 19.104851 17.483770 0.316644 NaN NaN NaN  19.225445 15.771836 2.171772 15.255079 14.690900 3.213861 NaN NaN NaN  18.104719 14.355816 2.927751 20.247324 13.797712 1.962600
79  16.895241 12.847309 0.443744 NaN NaN NaN  18.168823 13.204199 2.560077 16.329872 10.970469 2.800265 NaN NaN NaN  18.610277 12.286754 2.693374 21.492104 10.816566 0.455219 NaN NaN NaN  20.802433 11.883965 2.313346 23.297722 11.752288 1.524750 NaN NaN NaN  20.833300 13.353212 2.972434 24.400478 15.701252 0.294832 NaN NaN NaN  21.960339 14.838531 2.612166 19.623520 17.158108 0.251374 NaN NaN NaN  20.116066 15.623029 2.186992 19.142086 17.439619 0.292936 NaN NaN NaN  19.204420 15.793424 2.173258 15.235395 14.717223 3.207502 NaN NaN NaN  18.076149 14.346155 2.890380 20.265575 13.850098 1.932157
80  16.929050 12.878601 0.420944 NaN NaN NaN  18.181757 13.181969 2.615593 16.288225 10.987404 2.814235 NaN NaN NaN  18.617767 12.259387 2.672660 21.464981 10.841018 0.415972 NaN NaN NaN  20.825300 11.898923 2.299419 23.128664 11.789098 1.515358 NaN NaN NaN  20.741520 13.366899 3.025483 24.426529 15.686885 0.271584 NaN NaN NaN  21.948399 14.857756 2.594112 19.630653 17.085789 0.266637 NaN NaN NaN  20.121405 15.607256 2.211318 19.124895 17.472771 0.305187 NaN NaN NaN  19.182529 15.745403 2.174706 15.154273 14.770532 3.193321 NaN NaN NaN  18.039324 14.393902 2.879704 20.153917 13.771345 1.979845
81  16.917685 12.881134 0.446870 NaN NaN NaN  18.149618 13.200426 2.571057 16.174854 10.962177 2.754917 NaN NaN NaN  18.527834 12.268249 2.654142 21.445559 10.822158 0.443731 NaN NaN NaN  20.771397 11.819711 2.239041 23.004997 11.770551 1.456991 NaN NaN NaN  20.737804 13.400927 2.975391 24.405939 15.685048 0.289992 NaN NaN NaN  21.964958 14.853829 2.614117 19.581163 17.083406 0.315305 NaN NaN NaN  20.097187 15.615561 2.228839 19.136372 17.443232 0.356451 NaN NaN NaN  19.141483 15.787417 2.196410 15.112936 14.761932 3.123758 NaN NaN NaN  17.947174 14.401233 2.906550 20.127846 13.824564 2.031748
82  16.926899 12.864679 0.453731 NaN NaN NaN  18.132925 13.171571 2.589038 16.149918 10.976608 2.740944 NaN NaN NaN  18.471291 12.227331 2.661075 21.478508 10.813543 0.442914 NaN NaN NaN  20.741926 11.859332 2.272803 22.839697 11.774334 1.424339 NaN NaN NaN  20.649004 13.411942 3.017247 24.347773 15.720469 0.309132 NaN NaN NaN  21.919069 14.863770 2.606759 19.621769 17.147871 0.270084 NaN NaN NaN  20.054281 15.652402 2.200510 19.137703 17.398964 0.325479 NaN NaN NaN  19.112226 15.791835 2.180194 15.033859 14.773868 3.140445 NaN NaN NaN  17.943914 14.407131 2.920569 20.068789 13.778848 2.012133
83  16.913374 12.858824 0.440696 NaN NaN NaN  18.088127 13.144814 2.580943 16.074215 11.013977 2.673719 NaN NaN NaN  18.387091 12.196370 2.632368 21.495039 10.812889 0.447480 NaN NaN NaN  20.746300 11.884109 2.298322 22.663872 11.771691 1.371074 NaN NaN NaN  20.580294 13.423573 2.975079 24.427717 15.695180 0.306928 NaN NaN NaN  21.970192 14.877357 2.594642 19.630718 17.114962 0.306119 NaN NaN NaN  20.061167 15.621140 2.216717 19.162157 17.396523 0.354521 NaN NaN NaN  19.077351 15.799874 2.174775 15.042472 14.766952 3.121371 NaN NaN NaN  17.879087 14.395424 2.876693 20.092058 13.805737 2.032541
84  16.952808 12.879063 0.435662 NaN NaN NaN  18.046764 13.163027 2.620921 16.030424 10.992216 2.636291 NaN NaN NaN  18.402061 12.219672 2.591295 21.465927 10.821108 0.428474 NaN NaN NaN  20.696007 11.878920 2.288105 22.509237 11.752702 1.282513 NaN NaN NaN  20.520782 13.452439 2.998060 24.433979 15.715787 0.320644 NaN NaN NaN  21.925671 14.875424 2.605366 19.588943 17.106808 0.276567 NaN NaN NaN  19.999388 15.628167 2.257624 19.172987 17.359091 0.379313 NaN NaN NaN  19.038414 15.757364 2.227155 14.940629 14.804930 3.118103 NaN NaN NaN  17.802753 14.391753 2.909264 20.038605 13.781205 2.036170
85  16.932985 12.908734 0.427626 NaN NaN NaN  18.038403 13.171665 2.623432 15.928548 10.998656 2.610283 NaN NaN NaN  18.299261 12.155341 2.601754 21.489807 10.793234 0.469834 NaN NaN NaN  20.696796 11.840505 2.270051 22.365807 11.794213 1.269379 NaN NaN NaN  20.519207 13.383518 2.968933 24.601629 15.564497 0.191138 NaN NaN NaN  21.976257 14.851378 2.609113 19.546478 17.093607 0.287419 NaN NaN NaN  19.981127 15.610151 2.227631 19.226669 17.317331 0.473026 NaN NaN NaN  19.033991 15.724219 2.242903 14.925993 14.827025 3.072205 NaN NaN NaN  17.743816 14.417603 2.880735 19.982115 13.794593 2.065133
86  16.910547 12.857879 0.457005 NaN NaN NaN  18.035406 13.132795 2.631520 15.914159 10.937229 2.568213 NaN NaN NaN  18.292439 12.190918 2.600194 21.426895 10.773506 0.441692 NaN NaN NaN  20.669786 11.851991 2.261862 22.197691 11.774453 1.210663 NaN NaN NaN  20.588633 13.413996 2.924161 24.484537 15.683208 0.280850 NaN NaN NaN  21.981424 14.812350 2.579986 19.549917 17.000547 0.379995 NaN NaN NaN  19.985844 15.637658 2.231361 19.191320 17.344328 0.576335 NaN NaN NaN  19.045294 15.672059 2.339162 14.843810 14.814541 3.065414 NaN NaN NaN  17.704990 14.433389 2.878879 19.964361 13.791533 2.028322
87  16.900488 12.822500 0.451379 NaN NaN NaN  17.983589 13.172435 2.617084 15.828874 10.967546 2.477754 NaN NaN NaN  18.179094 12.156010 2.577815 21.430201 10.787685 0.402878 NaN NaN NaN  20.636145 11.809720 2.283080 22.025167 11.786428 1.159117 NaN NaN NaN  20.640635 13.423543 2.918820 24.459425 15.691979 0.249350 NaN NaN NaN  21.904392 14.844254 2.553484 19.529167 17.023947 0.300788 NaN NaN NaN  19.930738 15.587471 2.257152 19.145008 17.314653 0.685708 NaN NaN NaN  19.032520 15.580607 2.438593 14.790465 14.798786 3.070163 NaN NaN NaN  17.666655 14.423266 2.840798 19.941954 13.757710 2.012534
88  16.980816 12.878860 0.482516 NaN NaN NaN  17.949997 13.121388 2.585739 15.794092 10.941881 2.426162 NaN NaN NaN  18.159843 12.122808 2.562736 21.442091 10.778570 0.452249 NaN NaN NaN  20.610619 11.792699 2.274168 21.952579 11.844816 1.095552 NaN NaN NaN  20.488857 13.362473 3.030098 24.459679 15.687282 0.275493 NaN NaN NaN  21.937212 14.804192 2.557273 19.500896 17.028479 0.339636 NaN NaN NaN  19.905771 15.616985 2.266678 19.063730 17.285187 0.886043 NaN NaN NaN  19.007643 15.480420 2.518476 14.754525 14.847031 3.041867 NaN NaN NaN  17.617430 14.420419 2.836960 19.911444 13.799077 2.088461
89  16.881109 12.834908 0.430174 NaN NaN NaN  17.812696 13.140095 2.517632 15.719274 10.924962 2.394311 NaN NaN NaN  18.087324 12.071594 2.558656 21.449047 10.836097 0.437271 NaN NaN NaN  20.584719 11.780509 2.304561 21.830254 11.859529 1.056031 NaN NaN NaN  20.418022 13.350345 2.994228 24.408012 15.690209 0.284818 NaN NaN NaN  21.931620 14.850580 2.542919 19.529470 17.009830 0.335119 NaN NaN NaN  19.863176 15.616931 2.283232 18.954479 17.177334 0.945484 NaN NaN NaN  18.947908 15.374167 2.614418 14.682120 14.862427 2.995053 NaN NaN NaN  17.548117 14.411140 2.829894 19.853903 13.762813 2.020149
90  16.932842 12.815483 0.470125 NaN NaN NaN  17.841782 13.121358 2.581251 15.728383 10.915014 2.350792 NaN NaN NaN  18.018782 12.055465 2.550093 21.422388 10.792018 0.438736 NaN NaN NaN  20.578423 11.788030 2.305910 21.677223 11.934113 1.001378 NaN NaN NaN  20.452833 13.339779 3.017731 24.443535 15.684589 0.248526 NaN NaN NaN  21.904558 14.862350 2.536680 19.531239 17.012884 0.335728 NaN NaN NaN  19.830105 15.633166 2.265173 18.819914 17.195021 1.052374 NaN NaN NaN  18.886475 15.280771 2.722915 14.640072 14.840382 2.985110 NaN NaN NaN  17.393332 14.459076 2.821903 19.876825 13.774323 2.054757
91  16.954887 12.779336 0.498745 NaN NaN NaN  17.869898 13.110121 2.595574 15.680253 10.879582 2.290758 NaN NaN NaN  17.991440 12.048171 2.524616 21.418854 10.765868 0.413056 NaN NaN NaN  20.526237 11.784837 2.276127 21.522516 11.995218 0.937647 NaN NaN NaN  20.378183 13.305871 3.039963 24.403294 15.705396 0.282574 NaN NaN NaN  21.882025 14.877345 2.523467 19.570246 17.010515 0.306425 NaN NaN NaN  19.791422 15.617200 2.268098 18.659145 17.121647 1.238327 NaN NaN NaN  18.821804 15.157679 2.760969 14.594670 14.837432 2.948441 NaN NaN NaN  17.329496 14.467031 2.798196 19.792879 13.772566 2.052977
92  16.946383 12.783193 0.514687 NaN NaN NaN  17.819628 13.102935 2.581801 15.641303 10.890487 2.266846 NaN NaN NaN  17.973183 12.042599 2.537023 21.416372 10.768159 0.397042 NaN NaN NaN  20.530628 11.754629 2.253784 21.448771 11.995799 0.940639 NaN NaN NaN  20.367155 13.300134 3.022838 24.447411 15.695810 0.267909 NaN NaN NaN  21.909199 14.860665 2.537354 19.520821 17.004051 0.306785 NaN NaN NaN  19.774160 15.604248 2.264376 18.531826 17.084742 1.428055 NaN NaN NaN  18.798347 15.091277 2.852755 14.555231 14.862741 2.922596 NaN NaN NaN  17.309206 14.480899 2.784089 19.766342 13.742134 2.099501
93  16.947765 12.805567 0.555109 NaN NaN NaN  17.754066 13.102232 2.576244 15.609674 10.889261 2.210530 NaN NaN NaN  17.903690 12.043637 2.495690 21.410143 10.792571 0.442618 NaN NaN NaN  20.515841 11.798226 2.233137 21.382322 11.960011 0.906144 NaN NaN NaN  20.334509 13.250563 3.032832 24.389467 15.715197 0.279246 NaN NaN NaN  21.894184 14.876563 2.519095 19.549030 17.060875 0.277070 NaN NaN NaN  19.798569 15.605197 2.226620 18.414227 17.003042 1.532732 NaN NaN NaN  18.784302 14.965674 2.899579 14.501712 14.840455 2.901438 NaN NaN NaN  17.330460 14.442529 2.805386 19.726822 13.735236 2.082276
94  16.915751 12.775777 0.545714 NaN NaN NaN  17.753075 13.082436 2.576561 15.544431 10.831380 2.163110 NaN NaN NaN  17.864904 12.022091 2.488460 21.412352 10.792510 0.448817 NaN NaN NaN  20.488407 11.735835 2.305890 21.255968 11.950040 0.863175 NaN NaN NaN  20.301050 13.227400 3.042139 24.480356 15.661887 0.294975 NaN NaN NaN  21.898235 14.842703 2.525739 19.500319 16.995317 0.321752 NaN NaN NaN  19.716904 15.616358 2.283030 18.261282 16.920595 1.703956 NaN NaN NaN  18.695780 14.888050 2.970172 14.449443 14.849101 2.852642 NaN NaN NaN  17.249359 14.457360 2.781615 19.699688 13.750061 2.042229
95  16.900288 12.764888 0.520450 NaN NaN NaN  17.759892 13.063939 2.607344 15.508221 10.860189 2.086983 NaN NaN NaN  17.824722 11.991807 2.472780 21.405428 10.780375 0.414343 NaN NaN NaN  20.505117 11.778511 2.278039 21.123598 11.978990 0.810390 NaN NaN NaN  20.253189 13.243597 3.000245 24.425873 15.675812 0.303649 NaN NaN NaN  21.818810 14.865306 2.478204 19.552561 17.059301 0.341327 NaN NaN NaN  19.667181 15.611989 2.260164 18.097246 16.856640 1.861889 NaN NaN NaN  18.710848 14.819627 2.962180 14.415495 14.882483 2.831378 NaN NaN NaN  17.253284 14.422621 2.785428 19.628347 13.758896 2.078034
96  16.927664 12.756304 0.612279 NaN NaN NaN  17.672548 13.085759 2.607543 15.493980 10.825048 2.065377 NaN NaN NaN  17.749332 11.963049 2.496689 21.414358 10.751609 0.445611 NaN NaN NaN  20.506121 11.771029 2.218866 21.107471 11.939129 0.763004 NaN NaN NaN  20.320189 13.162740 3.030107 24.446640 15.671870 0.297147 NaN NaN NaN  21.838135 14.861914 2.492288 19.532927 17.061472 0.337681 NaN NaN NaN  19.671486 15.613785 2.268683 17.926821 16.818674 2.057259 NaN NaN NaN  18.710205 14.693193 3.028616 14.355533 14.847638 2.804130 NaN NaN NaN  17.155968 14.448577 2.796375 19.627550 13.749913 2.090178
97  16.915243 12.760067 0.566321 NaN NaN NaN  17.663538 13.036074 2.613728 15.459017 10.825765 2.031097 NaN NaN NaN  17.705057 11.964069 2.433335 21.436487 10.789492 0.428128 NaN NaN NaN  20.459003 11.725789 2.214381 21.074001 11.971585 0.690366 NaN NaN NaN  20.216475 13.165855 3.019018 24.439104 15.693699 0.299408 NaN NaN NaN  21.800184 14.878842 2.470168 19.546848 17.070110 0.340188 NaN NaN NaN  19.622221 15.608154 2.260251 17.782560 16.717028 2.265846 NaN NaN NaN  18.728756 14.614942 3.056066 14.262733 14.872945 2.734139 NaN NaN NaN  17.086811 14.446166 2.786097 19.573353 13.762120 2.115947
98  16.831814 12.833226 0.382727 NaN NaN NaN  17.655874 13.048232 2.617671 15.422740 10.829483 1.960017 NaN NaN NaN  17.702084 11.954461 2.446998 21.413200 10.769122 0.435745 NaN NaN NaN  20.443619 11.805930 2.246626 21.022575 11.988758 0.703974 NaN NaN NaN  20.194769 13.102686 3.023147 24.438919 15.695508 0.298662 NaN NaN NaN  21.801195 14.841122 2.467576 19.541136 17.063942 0.350589 NaN NaN NaN  19.632563 15.603127 2.257743 17.668304 16.692846 2.351716 NaN NaN NaN  18.715488 14.622242 3.085448 14.214986 14.887394 2.678293 NaN NaN NaN  17.064432 14.457674 2.780208 19.567793 13.723333 2.130780
99  16.773884 12.788909 0.400924 NaN NaN NaN  17.622490 13.025813 2.610707 15.394642 10.864462 1.871970 NaN NaN NaN  17.659842 11.948783 2.399085 21.386982 10.789680 0.408750 NaN NaN NaN  20.379807 11.776622 2.244931 20.960627 11.945816 0.628167 NaN NaN NaN  20.356606 13.019947 3.007711 24.414972 15.690472 0.309926 NaN NaN NaN  21.776949 14.862124 2.454878 19.530787 17.041254 0.342534 NaN NaN NaN  19.581146 15.604139 2.263264 17.589146 16.606207 2.409428 NaN NaN NaN  18.646530 14.575088 3.088371 14.184825 14.899248 2.650129 NaN NaN NaN  16.966896 14.510265 2.770718 19.553221 13.748878 2.087363
100  16.838219 12.826721 0.389332 NaN NaN NaN  17.569298 13.052020 2.616319 15.355585 10.851050 1.857494 NaN NaN NaN  17.613894 11.937984 2.370919 21.414463 10.768729 0.424499 NaN NaN NaN  20.361910 11.734797 2.249787 20.994402 11.913663 0.570843 NaN NaN NaN  20.325653 12.974747 3.024364 24.448877 15.680303 0.289348 NaN NaN NaN  21.782595 14.866003 2.417918 19.551634 17.024328 0.340149 NaN NaN NaN  19.553789 15.587935 2.249403 17.490740 16.576376 2.447609 NaN NaN NaN  18.640484 14.547938 3.122873 14.124956 14.909099 2.619738 NaN NaN NaN  17.006769 14.474544 2.782500 19.483297 13.786043 2.127709
101  16.783482 12.838345 0.355909 NaN NaN NaN  17.543579 13.064151 2.637337 15.324545 10.821496 1.780393 NaN NaN NaN  17.573015 11.918498 2.358913 21.414883 10.777843 0.419593 NaN NaN NaN  20.336750 11.768178 2.206331 20.974653 11.834880 0.524307 NaN NaN NaN  20.315073 12.956340 2.989357 24.417847 15.716756 0.308465 NaN NaN NaN  21.710236 14.877015 2.394664 19.536154 17.079185 0.295853 NaN NaN NaN  19.551411 15.568620 2.297642 17.412773 16.521441 2.555241 NaN NaN NaN  18.601736 14.529150 3.162357 14.067911 14.940087 2.559176 NaN NaN NaN  16.933884 14.428293 2.733600 19.420593 13.730204 2.108518
102  16.779247 12.842456 0.358762 NaN NaN NaN  17.525581 13.050879 2.602059 15.300587 10.869372 1.776569 NaN NaN NaN  17.508661 11.889807 2.344645 21.418488 10.771831 0.454454 NaN NaN NaN  20.349277 11.723015 2.209898 21.020451 11.814484 0.519153 NaN NaN NaN  20.304197 12.905731 3.013327 24.473988 15.703385 0.278136 NaN NaN NaN  21.729448 14.838044 2.429198 19.524582 16.958921 0.125832 NaN NaN NaN  19.474890 15.596568 2.258399 17.252739 16.458677 2.640536 NaN NaN NaN  18.573166 14.507969 3.147008 14.064622 14.929183 2.506916 NaN NaN NaN  16.904413 14.459656 2.737139 19.416487 13.730087 2.125807
103  16.776407 12.827206 0.364873 NaN NaN NaN  17.464956 13.064810 2.651922 15.270390 10.828406 1.719624 NaN NaN NaN  17.477419 11.921886 2.323656 21.431057 10.768113 0.426109 NaN NaN NaN  20.312693 11.699958 2.238576 20.963564 11.829268 0.461935 NaN NaN NaN  20.264904 12.885739 3.011880 24.440355 15.677496 0.274092 NaN NaN NaN  21.681791 14.855329 2.378997 19.559683 16.969915 0.145624 NaN NaN NaN  19.447975 15.600641 2.261169 17.146610 16.418951 2.703270 NaN NaN NaN  18.519119 14.507273 3.151206 13.978189 14.965812 2.451593 NaN NaN NaN  16.896227 14.433379 2.733528 19.371284 13.753353 2.125090
104  16.818911 12.822942 0.369471 NaN NaN NaN  17.438292 13.033028 2.636550 15.261881 10.848802 1.681970 NaN NaN NaN  17.500004 11.924613 2.302995 21.442705 10.813035 0.405208 NaN NaN NaN  20.320848 11.742210 2.209152 20.963999 11.810883 0.470731 NaN NaN NaN  20.246895 12.902226 3.040240 24.420105 15.689063 0.286081 NaN NaN NaN  21.705917 14.862585 2.409224 19.539047 16.972031 0.183658 NaN NaN NaN  19.407394 15.597791 2.271974 17.033184 16.433937 2.746709 NaN NaN NaN  18.445293 14.533800 3.195082 13.937710 14.958643 2.383646 NaN NaN NaN  16.827623 14.434257 2.707259 19.299253 13.740387 2.163631
105  16.840866 12.795393 0.383151 NaN NaN NaN  17.457281 13.100616 2.731978 15.239271 10.862832 1.612734 NaN NaN NaN  17.498447 11.955873 2.299325 21.399857 10.787120 0.429619 NaN NaN NaN  20.328506 11.741749 2.225709 20.934065 11.833692 0.461059 NaN NaN NaN  20.280355 12.854424 3.023520 24.450987 15.691733 0.257328 NaN NaN NaN  21.665895 14.866454 2.363633 19.541008 16.941326 0.146263 NaN NaN NaN  19.399319 15.641868 2.251167 16.907990 16.401617 2.769809 NaN NaN NaN  18.421982 14.520309 3.182567 13.922506 14.986465 2.350827 NaN NaN NaN  16.786732 14.452039 2.697556 19.253252 13.740014 2.146869
106  16.790367 12.862856 0.394844 NaN NaN NaN  17.416903 13.122647 2.738959 15.217875 10.842524 1.581062 NaN NaN NaN  17.474026 11.925308 2.311610 21.433867 10.805995 0.402296 NaN NaN NaN  20.255701 11.730189 2.238317 20.992523 11.801819 0.448673 NaN NaN NaN  20.239475 12.847964 3.001619 24.433558 15.709023 0.312625 NaN NaN NaN  21.656141 14.839947 2.357242 19.557514 16.944517 0.161168 NaN NaN NaN  19.403631 15.587460 2.279981 16.800365 16.385569 2.793640 NaN NaN NaN  18.381941 14.557653 3.208701 13.941176 14.969488 2.280423 NaN NaN NaN  16.687586 14.438432 2.718876 19.271059 13.764080 2.159505
107  16.832386 12.835082 0.369379 NaN NaN NaN  17.401600 13.106941 2.708711 15.213822 10.792727 1.513220 NaN NaN NaN  17.410967 11.868237 2.257195 21.386536 10.773106 0.418196 NaN NaN NaN  20.264513 11.682210 2.205178 20.963243 11.801275 0.509838 NaN NaN NaN  20.182411 12.833258 3.015317 24.428814 15.688803 0.270656 NaN NaN NaN  21.623516 14.858578 2.337337 19.527563 16.947617 0.194721 NaN NaN NaN  19.380579 15.582486 2.286495 16.683470 16.377876 2.797166 NaN NaN NaN  18.321712 14.543027 3.167746 13.839543 14.989304 2.236568 NaN NaN NaN  16.673111 14.416071 2.685179 19.197531 13.727293 2.136136
108  16.779234 12.840958 0.417099 NaN NaN NaN  17.367315 13.080453 2.737928 15.230161 10.810328 1.504245 NaN NaN NaN  17.356272 11.851573 2.282320 21.378754 10.787197 0.418318 NaN NaN NaN  20.203444 11.672972 2.244533 20.966106 11.815849 0.477816 NaN NaN NaN  20.171881 12.856133 3.023102 24.428087 15.687393 0.261752 NaN NaN NaN  21.558865 14.880033 2.321737 19.546553 16.961079 0.132456 NaN NaN NaN  19.347372 15.610620 2.280432 16.611923 16.345711 2.837879 NaN NaN NaN  18.247070 14.556746 3.174590 13.845067 15.038010 2.192894 NaN NaN NaN  16.625809 14.465061 2.654219 19.160498 13.755894 2.188465
109  16.797358 12.866532 0.383736 NaN NaN NaN  17.333908 13.101372 2.714455 15.152203 10.804349 1.423787 NaN NaN NaN  17.348328 11.880733 2.252828 21.369347 10.799063 0.438365 NaN NaN NaN  20.230467 11.699865 2.227414 20.972054 11.782849 0.459992 NaN NaN NaN  20.168657 12.864352 3.003507 24.411381 15.726707 0.268064 NaN NaN NaN  21.578032 14.861393 2.294463 19.513607 16.970743 0.138466 NaN NaN NaN  19.311035 15.624092 2.305581 16.491043 16.328268 2.842217 NaN NaN NaN  18.182171 14.573164 3.167536 13.803292 15.005856 2.113082 NaN NaN NaN  16.595276 14.439766 2.666482 19.153318 13.729352 2.150678
110  16.778204 12.815590 0.400393 NaN NaN NaN  17.297592 13.096892 2.759725 15.110859 10.788436 1.400848 NaN NaN NaN  17.315981 11.920109 2.260457 21.406982 10.770186 0.399853 NaN NaN NaN  20.209808 11.688473 2.197605 20.976528 11.831057 0.477614 NaN NaN NaN  20.119238 12.834745 2.989269 24.381348 15.699525 0.289237 NaN NaN NaN  21.566515 14.870267 2.291493 19.544779 17.009211 0.208371 NaN NaN NaN  19.297260 15.623439 2.301851 16.411551 16.287081 2.925315 NaN NaN NaN  18.111353 14.571432 3.172963 13.759886 15.043354 2.063134 NaN NaN NaN  16.560577 14.470673 2.641325 19.105833 13.716340 2.186100
111  16.736273 12.814201 0.380218 NaN NaN NaN  17.229551 13.116618 2.711539 15.096380 10.795402 1.377292 NaN NaN NaN  17.250143 11.870293 2.206498 21.369404 10.743374 0.399254 NaN NaN NaN  20.198036 11.712972 2.188176 20.956974 11.860243 0.461650 NaN NaN NaN  20.045408 12.857223 3.021883 24.391483 15.697091 0.262991 NaN NaN NaN  21.547012 14.866581 2.294595 19.485439 16.991865 0.236779 NaN NaN NaN  19.276682 15.655648 2.296516 16.203518 16.248377 2.982378 NaN NaN NaN  18.030542 14.590308 3.143240 13.724767 15.031910 1.972231 NaN NaN NaN  16.508701 14.466240 2.625270 19.064022 13.745647 2.152637
112  16.757727 12.886015 0.372998 NaN NaN NaN  17.196699 13.111711 2.698220 15.098638 10.801643 1.296243 NaN NaN NaN  17.242891 11.893038 2.211315 21.402658 10.772989 0.417488 NaN NaN NaN  20.178467 11.717222 2.201851 20.965410 11.786323 0.482199 NaN NaN NaN  20.028587 12.895467 3.011879 24.495518 15.614110 0.257634 NaN NaN NaN  21.456120 14.868791 2.268982 19.467175 17.055496 0.219240 NaN NaN NaN  19.238771 15.671042 2.287036 16.084274 16.254456 3.028958 NaN NaN NaN  17.941416 14.638746 3.144578 13.696427 15.045151 1.902843 NaN NaN NaN  16.434776 14.450539 2.606097 19.042889 13.738480 2.177531
113  16.761978 12.805458 0.346007 NaN NaN NaN  17.175825 13.154033 2.700488 15.097857 10.826899 1.174460 NaN NaN NaN  17.229734 11.915992 2.194730 21.405937 10.758740 0.393767 NaN NaN NaN  20.113014 11.746242 2.144254 20.942402 11.873056 0.514221 NaN NaN NaN  20.010271 12.827391 3.034658 24.448648 15.710637 0.262644 NaN NaN NaN  21.453562 14.862529 2.227715 19.476013 17.030043 0.231780 NaN NaN NaN  19.183167 15.655599 2.300704 15.930275 16.258421 3.053104 NaN NaN NaN  17.918747 14.645431 3.082577 13.646659 15.088243 1.792631 NaN NaN NaN  16.394371 14.456198 2.588909 18.984114 13.733413 2.145042
114  16.778257 12.870339 0.381105 NaN NaN NaN  17.133299 13.091700 2.738470 15.109604 10.858744 1.132517 NaN NaN NaN  17.173389 11.905312 2.128660 21.408094 10.795934 0.416252 NaN NaN NaN  20.124088 11.680505 2.160642 20.934801 11.827281 0.493326 NaN NaN NaN  19.980762 12.843314 2.980074 24.426664 15.699509 0.259464 NaN NaN NaN  21.484797 14.883620 2.219054 19.476152 17.014833 0.265995 NaN NaN NaN  19.170073 15.673440 2.282647 15.813169 16.221600 3.039623 NaN NaN NaN  17.800247 14.698270 3.104479 13.674540 15.065997 1.729989 NaN NaN NaN  16.348623 14.474469 2.570907 18.983339 13.743671 2.165368
115  16.945370 12.816957 0.576678 NaN NaN NaN  17.111095 13.106168 2.676941 15.072076 10.841069 1.021621 NaN NaN NaN  17.154627 11.885774 2.136776 21.408407 10.799337 0.391754 NaN NaN NaN  20.118546 11.726871 2.161044 20.931988 11.833272 0.500089 NaN NaN NaN  19.872622 12.891754 2.978110 24.444803 15.655937 0.258501 NaN NaN NaN  21.426138 14.908181 2.197653 19.471178 17.036497 0.214270 NaN NaN NaN  19.129805 15.666039 2.270968 15.719093 16.181511 3.055549 NaN NaN NaN  17.715273 14.719541 3.097079 13.641913 15.111092 1.619462 NaN NaN NaN  16.293489 14.487510 2.514954 18.929989 13.725497 2.123461
116  16.940170 12.874906 0.615482 NaN NaN NaN  17.085201 13.123960 2.700819 15.090289 10.910947 0.914038 NaN NaN NaN  17.105413 11.882637 2.090870 21.385740 10.774117 0.425740 NaN NaN NaN  20.075396 11.726077 2.121433 20.949202 11.847375 0.474185 NaN NaN NaN  19.922909 12.878184 3.032938 24.372070 15.681170 0.293377 NaN NaN NaN  21.335186 14.875890 2.200578 19.441044 17.049080 0.262451 NaN NaN NaN  19.118048 15.655600 2.268956 15.614210 16.199192 3.070628 NaN NaN NaN  17.659416 14.779158 3.098133 13.636239 15.144595 1.526088 NaN NaN NaN  16.297813 14.473904 2.516469 18.900105 13.768676 2.130365
117  16.955864 12.866320 0.530855 NaN NaN NaN  17.035620 13.127696 2.685861 15.172416 10.890845 0.837873 NaN NaN NaN  17.048866 11.922326 2.052956 21.380222 10.795977 0.436973 NaN NaN NaN  20.072983 11.730849 2.137156 20.956614 11.859233 0.451559 NaN NaN NaN  19.835871 12.852835 3.079071 24.405273 15.710492 0.263546 NaN NaN NaN  21.412817 14.917302 2.182879 19.546473 16.983868 0.197521 NaN NaN NaN  19.088770 15.681603 2.268664 15.431562 16.190304 3.068539 NaN NaN NaN  17.608086 14.771505 3.060608 13.627131 15.200747 1.417456 NaN NaN NaN  16.235111 14.507673 2.455259 18.849995 13.776331 2.167073
118  16.916801 12.855379 0.549965 NaN NaN NaN  17.018372 13.135767 2.680677 15.187762 10.903313 0.680211 NaN NaN NaN  17.084181 11.922070 2.002615 21.385185 10.802576 0.391558 NaN NaN NaN  20.043482 11.783438 2.103746 20.922892 11.808766 0.442711 NaN NaN NaN  19.831760 12.875975 3.051155 24.444994 15.731432 0.292994 NaN NaN NaN  21.240440 14.948461 2.153483 19.491171 16.985598 0.185828 NaN NaN NaN  19.060755 15.628335 2.247202 15.281812 16.216400 3.101592 NaN NaN NaN  17.501680 14.809695 3.036017 13.629354 15.203702 1.293002 NaN NaN NaN  16.095390 14.520675 2.431866 18.853916 13.767201 2.159714
119  16.888004 12.753218 0.464355 NaN NaN NaN  16.971716 13.136448 2.645401 15.231649 10.952347 0.539714 NaN NaN NaN  17.015804 11.948833 1.967096 21.360569 10.772441 0.390223 NaN NaN NaN  20.018496 11.743269 2.133476 20.913548 11.809646 0.454864 NaN NaN NaN  19.792206 12.906785 3.082748 24.389404 15.826227 0.207871 NaN NaN NaN  21.237257 14.960586 2.159487 19.552307 17.022390 0.185849 NaN NaN NaN  19.030649 15.691536 2.230402 15.115425 16.145681 3.116999 NaN NaN NaN  17.325914 14.929819 2.967309 13.625945 15.257623 1.116985 NaN NaN NaN  16.078581 14.522327 2.377105 18.768740 13.732730 2.145065
120  16.866346 12.779182 0.487201 NaN NaN NaN  16.969908 13.127768 2.638303 15.248527 10.888214 0.449210 NaN NaN NaN  17.005203 11.897210 1.977787 21.439430 10.764760 0.411344 NaN NaN NaN  20.003799 11.696345 2.077296 20.939737 11.786005 0.453530 NaN NaN NaN  19.779751 12.860179 3.053147 24.294874 15.920959 0.308268 NaN NaN NaN  21.170673 14.958436 2.199932 19.515308 17.013050 0.176781 NaN NaN NaN  18.974049 15.680865 2.263200 15.007810 16.131104 3.093838 NaN NaN NaN  17.243378 14.944472 2.918519 13.648879 15.239422 0.959939 NaN NaN NaN  16.058016 14.543239 2.326865 18.753382 13.783711 2.124097
121  16.902470 12.783167 0.478131 NaN NaN NaN  16.920206 13.148591 2.657359 15.274770 10.930150 0.440840 NaN NaN NaN  16.933592 11.930897 1.941650 21.444479 10.817091 0.405912 NaN NaN NaN  19.972876 11.766368 2.101313 20.965839 11.875114 0.505983 NaN NaN NaN  19.731041 12.914782 3.066242 24.228281 15.979501 0.293429 NaN NaN NaN  21.074984 15.018194 2.204736 19.528208 17.018984 0.184379 NaN NaN NaN  18.925100 15.692669 2.232171 14.918527 16.108183 3.068912 NaN NaN NaN  17.181238 14.981798 2.856311 13.661570 15.254321 0.812506 NaN NaN NaN  15.955853 14.510065 2.254349 18.691702 13.784813 2.109864
122  16.910324 12.824185 0.479878 NaN NaN NaN  16.907797 13.174133 2.651703 15.254749 10.955685 0.439687 NaN NaN NaN  16.923540 11.925860 1.951097 21.419531 10.803195 0.409608 NaN NaN NaN  19.947367 11.732649 2.088700 20.935535 11.861525 0.463356 NaN NaN NaN  19.706556 12.890096 3.046632 24.113598 16.045118 0.345333 NaN NaN NaN  21.033510 15.068466 2.228234 19.520882 17.023094 0.167079 NaN NaN NaN  18.886040 15.666134 2.187240 14.795761 16.071457 3.011455 NaN NaN NaN  17.051601 15.022535 2.826124 13.622559 15.283183 0.703113 NaN NaN NaN  15.900564 14.553967 2.224814 18.637480 13.780782 2.123039
123  16.894005 12.842782 0.495062 NaN NaN NaN  16.853270 13.142396 2.582195 15.300158 10.952053 0.434073 NaN NaN NaN  16.888535 11.963737 1.965072 21.430668 10.833429 0.425427 NaN NaN NaN  19.933470 11.711047 2.035619 20.975536 11.861972 0.477012 NaN NaN NaN  19.655468 12.876262 3.042735 24.041222 16.066423 0.379737 NaN NaN NaN  20.910305 15.096263 2.297716 19.473633 17.122837 0.301025 NaN NaN NaN  18.844084 15.727118 2.204004 14.734144 16.073586 2.947461 NaN NaN NaN  16.984730 15.051705 2.762728 13.676389 15.302472 0.531159 NaN NaN NaN  15.869473 14.487572 2.163100 18.572113 13.794296 2.070029
124  16.710926 12.824668 0.386067 NaN NaN NaN  16.809835 13.158012 2.631654 15.242194 10.925533 0.463899 NaN NaN NaN  16.859726 11.943574 1.952239 21.416918 10.788530 0.418358 NaN NaN NaN  19.925631 11.684262 2.001924 21.001575 11.829410 0.500063 NaN NaN NaN  19.632826 12.873050 3.024375 23.892698 16.126259 0.415424 NaN NaN NaN  20.866751 15.047471 2.340746 19.487267 17.135683 0.305175 NaN NaN NaN  18.841339 15.692087 2.161677 14.587377 16.130564 2.901201 NaN NaN NaN  16.883602 15.067464 2.715403 13.709729 15.309027 0.446594 NaN NaN NaN  15.795121 14.424726 2.142858 18.570021 13.783435 2.065784
125  16.779331 12.819278 0.373709 NaN NaN NaN  16.755136 13.172174 2.584797 15.257212 10.919621 0.441125 NaN NaN NaN  16.827477 11.964422 1.999766 21.421640 10.774592 0.424439 NaN NaN NaN  19.961897 11.665070 2.045668 20.979303 11.891402 0.486625 NaN NaN NaN  19.550852 12.935284 2.985246 23.715179 16.179825 0.481805 NaN NaN NaN  20.746910 15.090207 2.405859 19.444407 17.160559 0.252061 NaN NaN NaN  18.790989 15.685588 2.159746 14.459537 16.136826 2.793445 NaN NaN NaN  16.843647 15.076427 2.638777 13.717118 15.304075 0.404600 NaN NaN NaN  15.820807 14.397374 2.149445 18.511728 13.772203 2.043080
126  16.915911 12.825004 0.499824 NaN NaN NaN  16.740751 13.138153 2.600856 15.224548 10.949079 0.435572 NaN NaN NaN  16.737825 11.942300 1.984159 21.426754 10.813040 0.426966 NaN NaN NaN  19.937088 11.672426 1.999568 20.990482 11.937223 0.526938 NaN NaN NaN  19.615049 12.847139 3.001412 23.593767 16.176529 0.521043 NaN NaN NaN  20.566465 15.092843 2.482450 19.507019 17.101126 0.274137 NaN NaN NaN  18.787685 15.661821 2.170142 14.424022 16.121651 2.733524 NaN NaN NaN  16.711531 15.141990 2.601942 13.714555 15.265377 0.425699 NaN NaN NaN  15.795309 14.428866 2.167917 18.491486 13.783986 2.055779
127  16.915829 12.875923 0.532419 NaN NaN NaN  16.724327 13.155149 2.559853 15.211097 10.903936 0.415269 NaN NaN NaN  16.811722 11.933878 2.006262 21.416605 10.821568 0.415079 NaN NaN NaN  19.921152 11.619002 1.985515 21.012934 11.842595 0.490368 NaN NaN NaN  19.596657 12.847404 2.971040 23.438490 16.185919 0.578152 NaN NaN NaN  20.409359 15.068570 2.554990 19.471979 17.135944 0.246872 NaN NaN NaN  18.766466 15.680628 2.105154 14.386631 16.131285 2.675557 NaN NaN NaN  16.663275 15.138484 2.570827 13.693250 15.270259 0.409792 NaN NaN NaN  15.784875 14.494533 2.122774 18.507126 13.697665 1.911074
128  16.950602 12.909903 0.466770 NaN NaN NaN  16.675377 13.100792 2.559888 15.255613 10.901451 0.437462 NaN NaN NaN  16.770397 11.941513 2.017689 21.427059 10.815353 0.431279 NaN NaN NaN  19.924992 11.594774 2.005393 21.042030 11.890398 0.557224 NaN NaN NaN  19.591885 12.869668 2.987593 23.296934 16.217607 0.657413 NaN NaN NaN  20.355169 15.017822 2.638639 19.454700 17.142782 0.249656 NaN NaN NaN  18.779026 15.662986 2.143333 14.292926 16.125896 2.626033 NaN NaN NaN  16.598600 15.127380 2.545005 13.705623 15.318354 0.457822 NaN NaN NaN  15.695749 14.481057 2.101526 18.447672 13.766871 2.033779
129  16.880865 12.873681 0.445208 NaN NaN NaN  16.712215 13.118039 2.537284 15.239781 10.876556 0.450977 NaN NaN NaN  16.760298 11.967711 2.041048 21.394867 10.816316 0.446286 NaN NaN NaN  19.840145 11.725082 1.983648 21.055828 11.829225 0.511103 NaN NaN NaN  19.559042 12.807127 2.996956 23.127186 16.283701 0.780586 NaN NaN NaN  20.183641 14.980813 2.679865 19.481052 17.129583 0.285599 NaN NaN NaN  18.790426 15.679318 2.113140 14.244581 16.086731 2.563739 NaN NaN NaN  16.500801 15.162971 2.491204 13.717390 15.306344 0.414321 NaN NaN NaN  15.738839 14.411483 2.152228 18.396402 13.734764 2.006820
130  16.927322 12.861540 0.477807 NaN NaN NaN  16.622110 13.077217 2.520206 15.240104 10.885953 0.453090 NaN NaN NaN  16.714685 11.903895 2.002217 21.387918 10.795459 0.453770 NaN NaN NaN  19.799444 11.733245 1.931069 21.050789 11.779896 0.533269 NaN NaN NaN  19.464758 12.844672 2.974648 22.970579 16.312099 0.906000 NaN NaN NaN  20.015093 14.932929 2.766319 19.482244 17.150311 0.220529 NaN NaN NaN  18.740904 15.651496 2.090781 14.200905 16.087376 2.529967 NaN NaN NaN  16.452381 15.202695 2.506286 13.685703 15.325849 0.405378 NaN NaN NaN  15.687669 14.408627 2.159192 18.374773 13.672249 1.982438
131  16.898291 12.825613 0.443051 NaN NaN NaN  16.636179 13.118639 2.540840 15.220477 10.894918 0.448203 NaN NaN NaN  16.714312 11.964760 2.027244 21.354046 10.816183 0.445673 NaN NaN NaN  19.759798 11.680814 1.947535 21.123260 11.718656 0.460924 NaN NaN NaN  19.430826 12.844117 2.973226 22.774857 16.334965 1.024470 NaN NaN NaN  19.960913 14.890308 2.835812 19.471407 17.157461 0.272747 NaN NaN NaN  18.703594 15.662782 2.093557 14.209700 16.107384 2.452298 NaN NaN NaN  16.372572 15.222839 2.472985 13.665430 15.322371 0.430755 NaN NaN NaN  15.706797 14.419106 2.169169 18.354435 13.723302 1.972818
132  16.736734 12.888095 0.511923 NaN NaN NaN  16.582827 13.086514 2.588533 15.227593 10.878459 0.449770 NaN NaN NaN  16.707064 11.911352 2.047150 21.268185 10.761141 0.454893 NaN NaN NaN  19.634348 11.793127 1.951299 21.056101 11.701762 0.387798 NaN NaN NaN  19.460302 12.816953 2.981208 22.673553 16.336102 1.101303 NaN NaN NaN  19.815390 14.790953 2.864789 19.509514 17.126230 0.298578 NaN NaN NaN  18.678883 15.639788 2.102573 14.164381 16.146425 2.415366 NaN NaN NaN  16.342476 15.206601 2.429677 13.690629 15.351936 0.472713 NaN NaN NaN  15.719018 14.476176 2.168191 18.297358 13.706131 2.015191
133  16.582281 12.831956 0.558006 NaN NaN NaN  16.587030 13.119584 2.591344 15.247145 10.918091 0.421452 NaN NaN NaN  16.699427 11.902306 2.069702 21.186964 10.696984 0.561239 NaN NaN NaN  19.581968 11.870086 2.017922 21.084167 11.680216 0.382210 NaN NaN NaN  19.427048 12.789975 2.970395 22.489374 16.323874 1.158754 NaN NaN NaN  19.614927 14.755851 2.936550 19.496618 17.145123 0.290259 NaN NaN NaN  18.679493 15.630531 2.091888 14.074749 16.143311 2.328039 NaN NaN NaN  16.296225 15.227611 2.434135 13.680356 15.298648 0.433943 NaN NaN NaN  15.653080 14.437128 2.158486 18.322834 13.739913 1.955862
134  16.367950 12.805654 0.588937 NaN NaN NaN  16.598579 13.117054 2.707913 15.272529 10.906509 0.468309 NaN NaN NaN  16.657967 11.932671 2.112732 21.142488 10.620566 0.634398 NaN NaN NaN  19.488104 11.789155 2.106315 21.044203 11.687595 0.397932 NaN NaN NaN  19.496105 12.774548 2.928700 22.263069 16.330471 1.216830 NaN NaN NaN  19.522507 14.689688 2.966957 19.521740 17.179323 0.297983 NaN NaN NaN  18.633642 15.646529 2.060555 14.040212 16.143436 2.329629 NaN NaN NaN  16.243677 15.217587 2.416739 13.689495 15.358676 0.476091 NaN NaN NaN  15.623323 14.447902 2.190600 18.229050 13.748909 1.996387
135  16.072939 12.690441 0.864066 NaN NaN NaN  16.663027 13.099549 2.765598 15.244602 10.886822 0.443609 NaN NaN NaN  16.635895 11.915665 2.072211 21.054455 10.650978 0.705898 NaN NaN NaN  19.368414 11.830081 2.121846 21.100975 11.625157 0.385151 NaN NaN NaN  19.404871 12.795209 2.938174 22.005220 16.296347 1.218060 NaN NaN NaN  19.426268 14.633398 3.005939 19.493488 17.160667 0.275699 NaN NaN NaN  18.610998 15.629411 2.076295 13.962079 16.165985 2.273595 NaN NaN NaN  16.187630 15.232215 2.387141 13.679010 15.363081 0.501745 NaN NaN NaN  15.599555 14.417618 2.210132 18.190422 13.714709 1.981101
136  15.925349 12.685276 0.992544 NaN NaN NaN  16.678896 13.150348 2.824090 15.247391 10.903964 0.461264 NaN NaN NaN  16.554270 11.956399 2.114300 20.924389 10.613212 0.767739 NaN NaN NaN  19.195475 11.857541 2.193034 21.117601 11.702053 0.370356 NaN NaN NaN  19.349815 12.821544 2.918912 21.788486 16.298105 1.219790 NaN NaN NaN  19.229471 14.619146 2.980231 19.496634 17.148916 0.266907 NaN NaN NaN  18.569765 15.665812 2.049608 13.851312 16.210194 2.237594 NaN NaN NaN  16.091644 15.263154 2.395418 13.658109 15.235189 0.428379 NaN NaN NaN  15.575783 14.413202 2.251048 18.160707 13.745857 1.978323
137  15.732628 12.679898 1.088458 NaN NaN NaN  16.677073 13.186751 2.846977 15.215195 10.907239 0.432057 NaN NaN NaN  16.547682 11.962098 2.124436 20.763124 10.615555 0.879030 NaN NaN NaN  19.132767 11.795266 2.258107 21.126671 11.668963 0.394846 NaN NaN NaN  19.285738 12.830918 2.924968 21.554649 16.278517 1.235121 NaN NaN NaN  19.065035 14.546525 2.966364 19.517746 17.130041 0.281076 NaN NaN NaN  18.569830 15.653525 2.033424 13.817130 16.212959 2.241119 NaN NaN NaN  16.057922 15.284758 2.364243 13.634272 15.245824 0.400028 NaN NaN NaN  15.547543 14.449460 2.253721 18.074829 13.727876 1.963208
138  15.505858 12.671809 1.271209 NaN NaN NaN  16.720779 13.250899 2.934664 15.197790 10.896990 0.468787 NaN NaN NaN  16.515232 11.946566 2.113852 20.717218 10.572869 0.956693 NaN NaN NaN  19.046610 11.813354 2.294135 21.136797 11.676802 0.407641 NaN NaN NaN  19.305880 12.822820 2.892230 21.310947 16.270878 1.196738 NaN NaN NaN  18.957291 14.507788 2.985835 19.529245 17.133722 0.280050 NaN NaN NaN  18.516386 15.679042 2.089891 13.740953 16.235842 2.190338 NaN NaN NaN  15.990559 15.292658 2.384256 13.638817 15.233352 0.445354 NaN NaN NaN  15.518258 14.441376 2.276184 18.025824 13.749614 1.951759
139  15.402656 12.635339 1.412952 NaN NaN NaN  16.706635 13.290842 2.930082 15.235731 10.919634 0.461640 NaN NaN NaN  16.450638 11.981921 2.153261 20.598404 10.553882 1.116466 NaN NaN NaN  18.935776 11.849091 2.414274 21.191088 11.692196 0.485534 NaN NaN NaN  19.266155 12.797512 2.881659 21.102995 16.277756 1.214114 NaN NaN NaN  18.834415 14.416594 2.994634 19.474823 17.107920 0.228564 NaN NaN NaN  18.479040 15.704663 2.040036 13.664578 16.257839 2.150198 NaN NaN NaN  15.957256 15.316158 2.345308 13.669765 15.275826 0.406944 NaN NaN NaN  15.488783 14.448777 2.277130 17.949598 13.742753 1.942896
140  15.286863 12.591628 1.503811 NaN NaN NaN  16.749784 13.325955 2.996305 15.230897 10.881201 0.459874 NaN NaN NaN  16.457474 12.015782 2.167458 20.477255 10.515821 1.285515 NaN NaN NaN  18.986788 11.875373 2.405599 21.159948 11.711790 0.440790 NaN NaN NaN  19.272650 12.823750 2.857227 20.837196 16.268074 1.211213 NaN NaN NaN  18.675896 14.379454 3.010715 19.500896 17.153198 0.261188 NaN NaN NaN  18.487667 15.687368 2.040820 13.613828 16.260166 2.137435 NaN NaN NaN  15.845295 15.337292 2.358671 13.613815 15.210644 0.415991 NaN NaN NaN  15.461080 14.430470 2.304010 17.943537 13.747098 1.968221
141  15.235071 12.535234 1.666339 NaN NaN NaN  16.763254 13.375840 2.926006 15.234460 10.904499 0.451142 NaN NaN NaN  16.430504 11.982909 2.166476 20.336491 10.486962 1.410480 NaN NaN NaN  18.680172 11.956004 2.518281 21.166077 11.699160 0.433874 NaN NaN NaN  19.250566 12.794128 2.886239 20.635824 16.262766 1.200417 NaN NaN NaN  18.561197 14.336916 2.987639 19.522980 17.153507 0.253295 NaN NaN NaN  18.393896 15.695910 2.045293 13.541135 16.249289 2.108881 NaN NaN NaN  15.774730 15.360060 2.351475 13.652786 15.240113 0.409608 NaN NaN NaN  15.434104 14.456552 2.284852 17.878025 13.710817 1.983279
142  15.170126 12.517493 1.813809 NaN NaN NaN  16.783434 13.401054 2.972010 15.223839 10.869909 0.469652 NaN NaN NaN  16.364286 11.937059 2.200717 20.241179 10.430496 1.578499 NaN NaN NaN  18.571320 11.993723 2.601099 21.132576 11.677965 0.454119 NaN NaN NaN  19.209070 12.809230 2.873347 20.459606 16.238489 1.164185 NaN NaN NaN  18.429852 14.305785 3.005358 19.492678 17.137400 0.268739 NaN NaN NaN  18.401361 15.684988 1.996042 13.518652 16.284887 2.104713 NaN NaN NaN  15.769641 15.318025 2.314841 13.651858 15.223141 0.412959 NaN NaN NaN  15.410914 14.425742 2.300119 17.821184 13.791346 1.942355
143  15.071564 12.490399 1.915694 NaN NaN NaN  16.727768 13.443307 2.961949 15.222049 10.917887 0.452653 NaN NaN NaN  16.364304 11.993537 2.179384 20.025694 10.441518 1.671141 NaN NaN NaN  18.466011 12.080167 2.654670 21.059229 11.800192 0.435386 NaN NaN NaN  19.131336 12.769041 2.851968 20.245440 16.197779 1.177237 NaN NaN NaN  18.371931 14.267997 2.944090 19.481405 17.143629 0.250546 NaN NaN NaN  18.378681 15.718332 2.030009 13.487113 16.289789 2.045180 NaN NaN NaN  15.913076 15.230893 2.316168 13.598552 15.198041 0.435023 NaN NaN NaN  15.400168 14.441917 2.346882 17.775402 13.798908 1.959809
144  14.865962 12.515852 2.056209 NaN NaN NaN  16.743044 13.460012 2.965294 15.251077 10.931309 0.472499 NaN NaN NaN  16.361401 11.984632 2.234469 19.913465 10.444692 1.707668 NaN NaN NaN  18.367033 12.104439 2.623717 21.064091 11.813266 0.474004 NaN NaN NaN  19.197866 12.769137 2.865618 20.039770 16.169476 1.193408 NaN NaN NaN  18.325317 14.234878 2.945681 19.538427 17.136984 0.247081 NaN NaN NaN  18.384487 15.729796 1.971826 13.452147 16.271585 2.045932 NaN NaN NaN  15.905689 15.234854 2.287027 13.649396 15.229475 0.383798 NaN NaN NaN  15.343169 14.438758 2.322350 17.726135 13.774780 1.942603
145  14.655172 12.591519 2.201140 NaN NaN NaN  16.771873 13.479625 2.977387 15.232824 10.905388 0.440977 NaN NaN NaN  16.332748 11.984310 2.213813 19.757492 10.470358 1.734672 NaN NaN NaN  18.302292 12.186774 2.675939 21.052195 11.792839 0.439318 NaN NaN NaN  19.156805 12.785717 2.867966 19.909922 16.143381 1.153558 NaN NaN NaN  18.251717 14.241973 2.938643 19.512161 17.135553 0.244428 NaN NaN NaN  18.352438 15.703582 2.003076 13.406560 16.312420 1.994386 NaN NaN NaN  15.804724 15.270741 2.299462 13.642834 15.246579 0.403790 NaN NaN NaN  15.336139 14.424393 2.328620 17.662802 13.783159 1.942845
146  14.567190 12.634059 2.343470 NaN NaN NaN  16.684336 13.509395 2.991534 15.229355 10.940236 0.434338 NaN NaN NaN  16.311007 11.988606 2.189548 19.630445 10.495089 1.735738 NaN NaN NaN  18.238493 12.212940 2.739962 21.042862 11.761716 0.486657 NaN NaN NaN  19.142628 12.796595 2.867213 19.803003 16.156197 1.087415 NaN NaN NaN  18.226215 14.208480 2.927994 19.517241 17.131136 0.237637 NaN NaN NaN  18.305334 15.750213 1.987704 13.344531 16.314199 2.039561 NaN NaN NaN  15.766931 15.294237 2.309684 13.640047 15.225998 0.408646 NaN NaN NaN  15.325550 14.466601 2.351254 17.680904 13.771650 1.939320
147  14.357690 12.669550 2.422598 NaN NaN NaN  16.680319 13.531046 2.996574 15.223129 10.936700 0.445511 NaN NaN NaN  16.270975 12.031784 2.198715 19.498201 10.432220 1.798854 NaN NaN NaN  18.116632 12.266478 2.729231 21.044050 11.757120 0.438426 NaN NaN NaN  19.100182 12.715838 2.770011 19.672211 16.124561 0.996559 NaN NaN NaN  18.164831 14.179718 2.905342 19.482477 17.127422 0.263068 NaN NaN NaN  18.300810 15.721090 1.966485 13.374310 16.308865 2.023473 NaN NaN NaN  15.731183 15.284844 2.299719 13.634570 15.251723 0.430173 NaN NaN NaN  15.241587 14.481421 2.390019 17.596355 13.819304 1.931902
148  14.165190 12.733809 2.539247 NaN NaN NaN  16.623152 13.503586 3.001393 15.246506 10.923532 0.420415 NaN NaN NaN  16.277857 12.026701 2.213454 19.429026 10.468442 1.849756 NaN NaN NaN  18.054886 12.354480 2.761872 21.091854 11.747278 0.439410 NaN NaN NaN  19.165655 12.752497 2.846313 19.615755 16.199947 0.949596 NaN NaN NaN  18.090914 14.189136 2.870096 19.496424 17.160244 0.265647 NaN NaN NaN  18.282793 15.756006 1.993877 13.412628 16.314714 1.995326 NaN NaN NaN  15.703597 15.287992 2.291652 13.687567 15.223756 0.469360 NaN NaN NaN  15.182982 14.454122 2.396091 17.576227 13.820925 1.970831
149  14.087765 12.752036 2.629651 NaN NaN NaN  16.610619 13.495893 2.975058 15.166511 10.914969 0.514746 NaN NaN NaN  16.239500 12.049078 2.273630 19.298038 10.467815 1.990843 NaN NaN NaN  17.951036 12.426381 2.785472 21.045076 11.804233 0.432282 NaN NaN NaN  19.150080 12.754808 2.815973 19.478077 16.149294 0.963084 NaN NaN NaN  18.073870 14.174109 2.861398 19.486238 17.147655 0.233716 NaN NaN NaN  18.242025 15.748392 1.976562 13.290529 16.310005 1.980885 NaN NaN NaN  15.622396 15.335010 2.288940 13.617341 15.271977 0.417422 NaN NaN NaN  15.127075 14.478609 2.393800 17.588160 13.833207 1.941645
150  13.936787 12.747408 2.746402 NaN NaN NaN  16.528360 13.531581 3.007119 15.195939 10.923787 0.498235 NaN NaN NaN  16.244743 12.034877 2.260690 19.172113 10.466605 2.067554 NaN NaN NaN  17.886320 12.513292 2.815433 21.072222 11.730852 0.446450 NaN NaN NaN  19.109171 12.741802 2.845767 19.373713 16.156988 0.887237 NaN NaN NaN  18.010921 14.252555 2.885870 19.471643 17.162207 0.240658 NaN NaN NaN  18.247822 15.735198 1.970377 13.233490 16.376966 1.992161 NaN NaN NaN  15.610390 15.349533 2.297267 13.626700 15.243530 0.398297 NaN NaN NaN  15.168727 14.462567 2.427337 17.538374 13.819739 1.963615
151  13.867785 12.771364 2.813063 NaN NaN NaN  16.491653 13.514954 3.008078 15.181154 10.917866 0.495440 NaN NaN NaN  16.202423 12.045711 2.202370 19.020456 10.500548 2.127280 NaN NaN NaN  17.791330 12.568775 2.787977 21.038382 11.839414 0.448505 NaN NaN NaN  19.087908 12.732790 2.794398 19.216692 15.916226 0.718973 NaN NaN NaN  17.975082 14.273632 2.860013 19.517670 17.154493 0.269006 NaN NaN NaN  18.245274 15.751223 1.949409 13.181927 16.385664 1.969179 NaN NaN NaN  15.514522 15.382322 2.339338 13.613605 15.287388 0.427859 NaN NaN NaN  15.144379 14.453486 2.377819 17.478638 13.835953 1.971567
152  13.795569 12.776030 2.884997 NaN NaN NaN  16.384083 13.552806 3.022777 15.154681 10.945913 0.425992 NaN NaN NaN  16.160152 12.041892 2.292647 18.890532 10.461135 2.138162 NaN NaN NaN  17.713993 12.600397 2.819886 21.084326 11.766404 0.417634 NaN NaN NaN  19.097971 12.729132 2.819853 19.075356 15.846267 0.628903 NaN NaN NaN  17.968313 14.273141 2.858829 19.535570 17.165686 0.247027 NaN NaN NaN  18.254238 15.725140 1.912546 13.274575 16.357664 1.951177 NaN NaN NaN  15.508062 15.384985 2.300113 13.652241 15.263919 0.436619 NaN NaN NaN  15.092607 14.470159 2.393597 17.440687 13.848780 1.942583
153  13.656510 12.751256 2.935708 NaN NaN NaN  16.361696 13.523565 3.024925 15.163972 10.937557 0.463192 NaN NaN NaN  16.121695 12.070572 2.273385 18.734131 10.477240 2.149329 NaN NaN NaN  17.647264 12.660918 2.824328 21.092390 11.762557 0.458188 NaN NaN NaN  19.115490 12.654764 2.793936 18.983536 15.833003 0.611662 NaN NaN NaN  17.941668 14.259245 2.850998 19.533951 17.176453 0.255275 NaN NaN NaN  18.214586 15.683474 1.902036 13.171878 16.398134 1.898043 NaN NaN NaN  15.461565 15.367937 2.255567 13.608629 15.254440 0.409546 NaN NaN NaN  15.052939 14.495295 2.389529 17.427385 13.840471 1.930937
154  13.578791 12.768435 3.018354 NaN NaN NaN  16.331873 13.498312 3.046850 15.155366 10.948622 0.466447 NaN NaN NaN  16.077621 12.049352 2.255531 18.517012 10.438139 2.203649 NaN NaN NaN  17.608849 12.678473 2.815789 21.077780 11.778639 0.453331 NaN NaN NaN  19.046799 12.709845 2.795554 18.892263 15.792055 0.542690 NaN NaN NaN  17.943483 14.301034 2.840131 19.517570 17.168987 0.283510 NaN NaN NaN  18.222666 15.733408 1.903584 13.111535 16.389509 1.912192 NaN NaN NaN  15.474940 15.356893 2.301687 13.628490 15.242340 0.409225 NaN NaN NaN  15.085782 14.487672 2.433205 17.415127 13.829979 1.912063
155  13.500875 12.793553 3.060809 NaN NaN NaN  16.233929 13.524578 3.023968 15.157667 10.950504 0.417119 NaN NaN NaN  16.033646 12.048573 2.285136 18.322405 10.495347 2.184534 NaN NaN NaN  17.534998 12.708582 2.820063 21.080555 11.754526 0.437957 NaN NaN NaN  19.018032 12.692801 2.806523 18.803268 15.806721 0.467919 NaN NaN NaN  17.906073 14.313167 2.827312 19.521494 17.204973 0.274134 NaN NaN NaN  18.183332 15.784190 1.873121 13.096380 16.381149 1.891069 NaN NaN NaN  15.403410 15.371559 2.269475 13.630908 15.268238 0.419780 NaN NaN NaN  15.056550 14.423424 2.362356 17.352114 13.830136 1.938815
156  13.443962 12.777243 3.116116 NaN NaN NaN  16.231581 13.494626 3.041630 15.126616 10.939599 0.463313 NaN NaN NaN  16.066561 12.073921 2.307829 18.170551 10.460546 2.204521 NaN NaN NaN  17.503571 12.721202 2.827686 21.015825 11.802813 0.455667 NaN NaN NaN  18.993092 12.677973 2.813031 18.743351 15.754736 0.426775 NaN NaN NaN  17.921078 14.306840 2.821366 19.504702 17.163546 0.259646 NaN NaN NaN  18.204189 15.736436 1.879199 13.104728 16.391094 1.906761 NaN NaN NaN  15.412801 15.357794 2.276150 13.611468 15.266626 0.425881 NaN NaN NaN  15.107224 14.427109 2.427333 17.348883 13.843879 1.961615
157  13.431893 12.771905 3.136934 NaN NaN NaN  16.149296 13.499155 3.044435 15.143578 10.910554 0.493878 NaN NaN NaN  15.997578 12.053207 2.309016 18.027311 10.438698 2.220334 NaN NaN NaN  17.452721 12.730582 2.814408 21.036406 11.791967 0.443033 NaN NaN NaN  18.984905 12.684787 2.793681 18.685526 15.738688 0.412488 NaN NaN NaN  17.872438 14.372633 2.828003 19.503883 17.140207 0.275898 NaN NaN NaN  18.174778 15.796484 1.906779 13.049944 16.417824 1.857799 NaN NaN NaN  15.362878 15.359073 2.246993 13.646406 15.266806 0.429857 NaN NaN NaN  15.036491 14.440674 2.444340 17.319946 13.813933 1.947423
158  13.327903 12.719569 3.184148 NaN NaN NaN  16.069218 13.471173 3.063067 15.185467 10.931474 0.462837 NaN NaN NaN  15.950132 12.013466 2.310019 17.870213 10.497493 2.210476 NaN NaN NaN  17.341433 12.765361 2.813956 21.073652 11.731353 0.412513 NaN NaN NaN  18.952118 12.678296 2.786975 18.670403 15.728209 0.358908 NaN NaN NaN  17.874123 14.326474 2.823195 19.501619 17.157848 0.274583 NaN NaN NaN  18.154160 15.740638 1.866295 12.978884 16.405401 1.854235 NaN NaN NaN  15.379846 15.356101 2.251985 13.601164 15.281341 0.422234 NaN NaN NaN  14.991824 14.461403 2.484411 17.256336 13.847161 1.929568
159  13.251377 12.733193 3.230939 NaN NaN NaN  15.977124 13.465153 3.089795 15.158402 10.919406 0.502916 NaN NaN NaN  15.967924 12.057764 2.336946 17.715742 10.517092 2.208596 NaN NaN NaN  17.291012 12.781384 2.849151 21.087015 11.773066 0.464438 NaN NaN NaN  18.940353 12.660431 2.752677 18.661985 15.739966 0.356250 NaN NaN NaN  17.826097 14.379201 2.844159 19.524694 17.160669 0.247857 NaN NaN NaN  18.149351 15.745035 1.862467 12.930528 16.432804 1.840524 NaN NaN NaN  15.288372 15.358335 2.250283 13.655026 15.264431 0.425907 NaN NaN NaN  15.031712 14.440792 2.449694 17.216225 13.809667 1.968617
160  13.202596 12.749571 3.260661 NaN NaN NaN  15.955984 13.485842 3.055176 15.157004 10.962362 0.493585 NaN NaN NaN  15.930755 12.038060 2.314591 17.524153 10.499206 2.213448 NaN NaN NaN  17.264515 12.789959 2.869036 21.020613 11.801532 0.427969 NaN NaN NaN  18.909018 12.686691 2.761488 18.665537 15.772703 0.369744 NaN NaN NaN  17.840015 14.363986 2.794657 19.491806 17.123257 0.234716 NaN NaN NaN  18.090004 15.726873 1.880629 12.898050 16.431295 1.821102 NaN NaN NaN  15.289621 15.380922 2.247697 13.627781 15.277336 0.450075 NaN NaN NaN  15.026934 14.440911 2.455048 17.219797 13.784939 1.977739
161  13.166676 12.725470 3.303678 NaN NaN NaN  15.876924 13.449377 3.070645 15.165085 10.917539 0.478127 NaN NaN NaN  15.901828 12.057641 2.329297 17.417490 10.534518 2.210340 NaN NaN NaN  17.199591 12.815821 2.843591 21.037954 11.747229 0.420865 NaN NaN NaN  18.926615 12.626768 2.778379 18.648098 15.749782 0.315142 NaN NaN NaN  17.780148 14.374554 2.827278 19.551456 17.165457 0.281158 NaN NaN NaN  18.090313 15.774605 1.850308 12.856267 16.443754 1.834752 NaN NaN NaN  15.246028 15.383232 2.199895 13.611932 15.271682 0.476857 NaN NaN NaN  15.037029 14.409122 2.356229 17.139214 13.791690 1.945145
162  13.079548 12.723125 3.352916 NaN NaN NaN  15.774117 13.416686 3.119778 15.202360 10.916871 0.477502 NaN NaN NaN  15.872028 12.064068 2.292179 17.338299 10.559000 2.147161 NaN NaN NaN  17.176474 12.810999 2.851259 21.039782 11.777065 0.427739 NaN NaN NaN  18.905014 12.630583 2.778698 18.663074 15.749985 0.356485 NaN NaN NaN  17.768448 14.374684 2.816770 19.555090 17.192492 0.251258 NaN NaN NaN  18.140028 15.819839 1.795761 12.856320 16.384773 1.812865 NaN NaN NaN  15.217871 15.387101 2.223166 13.613076 15.249391 0.414141 NaN NaN NaN  15.015332 14.370893 2.385497 17.120028 13.812080 1.965659
163  13.023437 12.713690 3.366748 NaN NaN NaN  15.735309 13.446493 3.058915 15.145854 10.910943 0.485250 NaN NaN NaN  15.848468 12.026833 2.362428 17.198008 10.536985 2.133453 NaN NaN NaN  17.108679 12.724009 2.776792 21.018810 11.738787 0.446972 NaN NaN NaN  18.878010 12.604284 2.766864 18.632818 15.757530 0.375745 NaN NaN NaN  17.786083 14.360758 2.796445 19.510900 17.175512 0.226634 NaN NaN NaN  18.066790 15.790539 1.796228 12.802479 16.431404 1.821068 NaN NaN NaN  15.148829 15.397550 2.196873 13.649733 15.262142 0.414207 NaN NaN NaN  15.005814 14.395772 2.375842 17.074734 13.816420 1.955468
164  12.986156 12.722680 3.387198 NaN NaN NaN  15.714262 13.467610 3.087165 15.178001 10.958462 0.476549 NaN NaN NaN  15.817575 12.033343 2.331433 17.084812 10.562949 2.096575 NaN NaN NaN  17.125397 12.734612 2.782655 21.030506 11.748328 0.437531 NaN NaN NaN  18.821379 12.661417 2.762857 18.670752 15.709872 0.386619 NaN NaN NaN  17.741049 14.401218 2.833497 19.500734 17.169453 0.235120 NaN NaN NaN  18.030191 15.800600 1.801120 12.750731 16.408052 1.823609 NaN NaN NaN  15.152261 15.403059 2.169992 13.606305 15.266611 0.440939 NaN NaN NaN  14.998138 14.391695 2.426215 17.035749 13.822208 1.959061
165  12.902371 12.728217 3.404940 NaN NaN NaN  15.607614 13.419165 3.075793 15.138330 10.953376 0.467859 NaN NaN NaN  15.793424 12.060167 2.351791 16.990499 10.607491 2.090672 NaN NaN NaN  17.025446 12.779389 2.791376 21.028090 11.748864 0.415999 NaN NaN NaN  18.823227 12.627087 2.742254 18.627222 15.738563 0.348414 NaN NaN NaN  17.737886 14.388847 2.807552 19.511894 17.152157 0.244448 NaN NaN NaN  17.982431 15.743105 1.779584 12.707618 16.464615 1.743621 NaN NaN NaN  15.111973 15.409821 2.165662 13.587593 15.247959 0.419108 NaN NaN NaN  14.939072 14.422627 2.445532 17.018684 13.819979 1.942720
166  12.847826 12.732120 3.440966 NaN NaN NaN  15.567365 13.432113 3.071575 15.173598 10.928590 0.495909 NaN NaN NaN  15.787142 12.053136 2.359262 16.913460 10.584866 2.037006 NaN NaN NaN  17.068081 12.787489 2.826836 21.054996 11.740454 0.398550 NaN NaN NaN  18.834438 12.606020 2.742527 18.614508 15.724859 0.343781 NaN NaN NaN  17.674316 14.405065 2.823389 19.487812 17.153667 0.228016 NaN NaN NaN  18.027559 15.817987 1.800354 12.681011 16.441257 1.747777 NaN NaN NaN  15.082228 15.428520 2.180396 13.610365 15.248789 0.437407 NaN NaN NaN  14.955742 14.379988 2.457601 17.012329 13.812970 1.956759
167  12.753532 12.706190 3.494887 NaN NaN NaN  15.496252 13.402102 3.088209 15.166107 10.944493 0.482956 NaN NaN NaN  15.766447 12.070304 2.354611 16.826855 10.610168 2.010002 NaN NaN NaN  16.990391 12.739947 2.821141 21.000853 11.779462 0.424454 NaN NaN NaN  18.810534 12.606204 2.726338 18.676655 15.986676 0.778313 NaN NaN NaN  17.628519 14.406459 2.808369 19.509176 17.122442 0.277724 NaN NaN NaN  17.982239 15.783835 1.761486 12.677723 16.453558 1.723578 NaN NaN NaN  15.032191 15.419780 2.162419 13.648343 15.236344 0.460239 NaN NaN NaN  14.911376 14.383473 2.433162 16.964548 13.752836 1.954533
168  12.721011 12.717314 3.532618 NaN NaN NaN  15.457414 13.425447 3.102897 15.124270 10.951264 0.514022 NaN NaN NaN  15.758614 12.028894 2.350353 16.777908 10.537104 1.950574 NaN NaN NaN  16.964712 12.768261 2.847905 21.041121 11.747016 0.433786 NaN NaN NaN  18.846033 12.590356 2.719766 18.679777 15.975834 0.776972 NaN NaN NaN  17.628300 14.449633 2.847571 19.512096 17.135323 0.243615 NaN NaN NaN  17.971207 15.778843 1.755037 12.619685 16.465525 1.708241 NaN NaN NaN  15.013388 15.419171 2.169023 13.626155 15.262389 0.418532 NaN NaN NaN  14.905958 14.404137 2.456754 16.893162 13.797767 1.955602
169  12.643312 12.727331 3.533772 NaN NaN NaN  15.364635 13.404845 3.053228 15.143727 10.940845 0.461866 NaN NaN NaN  15.689749 12.103417 2.364278 16.648848 10.514610 1.945571 NaN NaN NaN  16.967623 12.753004 2.835584 21.019020 11.730334 0.408058 NaN NaN NaN  18.766663 12.634047 2.745405 18.702250 15.992157 0.789572 NaN NaN NaN  17.571419 14.481244 2.834734 19.535147 17.113550 0.243871 NaN NaN NaN  17.936235 15.803377 1.747857 12.587440 16.443125 1.663880 NaN NaN NaN  14.974997 15.439404 2.115843 13.647826 15.247997 0.443136 NaN NaN NaN  14.875348 14.415404 2.469181 16.865112 13.760670 1.938088
170  12.582127 12.757105 3.586388 NaN NaN NaN  15.319018 13.352925 3.106562 15.153851 10.931558 0.512895 NaN NaN NaN  15.674129 12.064599 2.382262 16.595095 10.503489 1.962765 NaN NaN NaN  16.889261 12.702338 2.805581 21.016375 11.763817 0.381184 NaN NaN NaN  18.734274 12.631609 2.716961 18.680794 15.960518 0.808843 NaN NaN NaN  17.585653 14.446947 2.830113 19.551531 17.158243 0.258436 NaN NaN NaN  17.896584 15.798926 1.744794 12.549136 16.450851 1.622054 NaN NaN NaN  14.970719 15.442834 2.162022 13.572650 15.256454 0.448076 NaN NaN NaN  14.871863 14.391318 2.465568 16.858448 13.812200 1.930271
171  12.501045 12.707605 3.599244 NaN NaN NaN  15.247128 13.311202 3.067821 15.130256 10.924175 0.515368 NaN NaN NaN  15.629317 12.086929 2.380079 16.464090 10.471343 1.927015 NaN NaN NaN  16.844908 12.698669 2.835557 21.027643 11.773032 0.428349 NaN NaN NaN  18.723515 12.584501 2.711345 18.639378 15.984988 0.783934 NaN NaN NaN  17.507948 14.476592 2.832879 19.515442 17.158087 0.264575 NaN NaN NaN  17.844736 15.833906 1.719244 12.486538 16.451111 1.581929 NaN NaN NaN  14.918522 15.445243 2.116386 13.663477 15.240363 0.439460 NaN NaN NaN  14.828554 14.418077 2.474386 16.796581 13.824053 1.937760
172  12.400433 12.718866 3.625044 NaN NaN NaN  15.185491 13.285286 3.047699 15.150197 10.943183 0.484797 NaN NaN NaN  15.609055 12.092604 2.357539 16.408953 10.498700 1.881690 NaN NaN NaN  16.878155 12.607734 2.796008 21.027048 11.782887 0.380820 NaN NaN NaN  18.696180 12.634041 2.723561 18.682442 15.977125 0.773259 NaN NaN NaN  17.528273 14.456916 2.836029 19.492823 17.144466 0.228877 NaN NaN NaN  17.865847 15.764787 1.717609 12.483738 16.441420 1.538782 NaN NaN NaN  14.864092 15.445188 2.128678 13.604283 15.225733 0.452276 NaN NaN NaN  14.807180 14.401925 2.482585 16.807491 13.793913 1.966805
173  12.357719 12.664706 3.637132 NaN NaN NaN  15.111325 13.277996 3.033427 15.128624 10.924103 0.494018 NaN NaN NaN  15.608415 12.062057 2.367773 16.352570 10.442137 1.839927 NaN NaN NaN  16.778261 12.641863 2.822839 21.013758 11.753801 0.418605 NaN NaN NaN  18.696730 12.600319 2.686171 18.691029 15.974029 0.821934 NaN NaN NaN  17.470140 14.480017 2.848559 19.524544 17.180378 0.257048 NaN NaN NaN  17.857632 15.789805 1.714535 12.465063 16.484308 1.500471 NaN NaN NaN  14.836899 15.449775 2.076105 13.617314 15.226633 0.444393 NaN NaN NaN  14.820737 14.412949 2.474555 16.794559 13.786186 1.946475
174  12.331005 12.633317 3.650777 NaN NaN NaN  15.036510 13.275159 3.017334 15.123035 10.922287 0.537592 NaN NaN NaN  15.551921 12.081135 2.381460 16.259684 10.403807 1.822783 NaN NaN NaN  16.724012 12.595905 2.818142 21.041836 11.767090 0.442409 NaN NaN NaN  18.709095 12.581788 2.677893 18.704626 15.943118 0.768324 NaN NaN NaN  17.466616 14.496809 2.827659 19.529261 17.154476 0.248159 NaN NaN NaN  17.793001 15.780413 1.662191 12.399220 16.430071 1.470153 NaN NaN NaN  14.789210 15.454722 2.074572 13.611817 15.280905 0.458104 NaN NaN NaN  14.807642 14.395991 2.486265 16.748667 13.810206 1.978679
175  12.211565 12.709878 3.643121 NaN NaN NaN  14.926308 13.309272 3.081423 15.169065 10.963524 0.510178 NaN NaN NaN  15.511345 12.043194 2.388323 16.194618 10.405376 1.769749 NaN NaN NaN  16.708838 12.565873 2.799644 21.017334 11.765991 0.387220 NaN NaN NaN  18.633528 12.599221 2.655195 18.658144 15.962240 0.785771 NaN NaN NaN  17.433620 14.502647 2.856752 19.508656 17.123640 0.262132 NaN NaN NaN  17.783627 15.782490 1.636834 12.389174 16.456732 1.412228 NaN NaN NaN  14.782469 15.448389 2.060272 13.609879 15.262614 0.450812 NaN NaN NaN  14.834264 14.414741 2.549431 16.659180 13.810326 1.961511
176  12.156404 12.697457 3.672986 NaN NaN NaN  14.913416 13.286726 3.050893 15.120194 10.939078 0.507785 NaN NaN NaN  15.509479 12.041995 2.418956 16.111383 10.405610 1.741377 NaN NaN NaN  16.664335 12.515170 2.818088 21.007521 11.753342 0.405366 NaN NaN NaN  18.655209 12.639008 2.658631 18.653372 15.973554 0.782741 NaN NaN NaN  17.427172 14.501354 2.850361 19.565895 17.154383 0.292230 NaN NaN NaN  17.765266 15.786162 1.651135 12.395379 16.467955 1.382234 NaN NaN NaN  14.752695 15.453329 2.066588 13.600137 15.230278 0.453669 NaN NaN NaN  14.814138 14.409633 2.547083 16.669420 13.777227 1.973812
177  12.078650 12.681553 3.681847 NaN NaN NaN  14.862891 13.274635 3.040184 15.118441 10.993157 0.465329 NaN NaN NaN  15.491490 12.067889 2.392859 16.024578 10.349490 1.699957 NaN NaN NaN  16.669895 12.468997 2.754045 21.029913 11.749367 0.400273 NaN NaN NaN  18.633808 12.610437 2.655671 18.694796 15.972747 0.766770 NaN NaN NaN  17.417120 14.551101 2.832808 19.517109 17.152746 0.289597 NaN NaN NaN  17.751633 15.804394 1.615775 12.365471 16.452309 1.296797 NaN NaN NaN  14.646607 15.514725 2.006550 13.608873 15.247272 0.427048 NaN NaN NaN  14.849720 14.387859 2.581849 16.641823 13.765764 1.946651
178  11.988385 12.684853 3.662754 NaN NaN NaN  14.798054 13.292509 3.036409 15.176833 10.952531 0.518733 NaN NaN NaN  15.452806 12.072740 2.375904 15.988001 10.334260 1.675618 NaN NaN NaN  16.614059 12.400769 2.791384 21.026192 11.727436 0.423865 NaN NaN NaN  18.592621 12.578103 2.648820 18.681730 15.955467 0.804557 NaN NaN NaN  17.411200 14.538119 2.845126 19.520706 17.133419 0.268404 NaN NaN NaN  17.720243 15.792083 1.608010 12.301533 16.449905 1.273266 NaN NaN NaN  14.698275 15.462151 2.016693 13.608625 15.232325 0.409719 NaN NaN NaN  14.802520 14.409292 2.558078 16.613771 13.798372 1.948538
179  11.983312 12.651525 3.641608 NaN NaN NaN  14.703870 13.252429 3.005665 15.124022 10.936424 0.526897 NaN NaN NaN  15.452584 12.109635 2.384512 15.934719 10.286381 1.697477 NaN NaN NaN  16.592558 12.397991 2.784635 21.012369 11.737948 0.410672 NaN NaN NaN  18.558285 12.597749 2.667909 18.636593 15.981113 0.812559 NaN NaN NaN  17.414061 14.557512 2.834148 19.522398 17.167458 0.250695 NaN NaN NaN  17.741697 15.775501 1.625256 12.321840 16.441086 1.203324 NaN NaN NaN  14.636395 15.485084 1.987165 13.626313 15.247185 0.449399 NaN NaN NaN  14.769913 14.401718 2.552434 16.599100 13.805068 1.980295
180  11.956753 12.632696 3.654355 NaN NaN NaN  14.649772 13.229156 2.998317 15.097995 10.927528 0.548498 NaN NaN NaN  15.440565 12.128379 2.376971 15.894146 10.230410 1.631473 NaN NaN NaN  16.554863 12.363407 2.753516 21.031803 11.738836 0.408441 NaN NaN NaN  18.606441 12.615501 2.657106 18.663050 15.968444 0.769916 NaN NaN NaN  17.351820 14.566195 2.812074 19.500576 17.129549 0.285653 NaN NaN NaN  17.714727 15.794886 1.623618 12.298958 16.496506 1.138173 NaN NaN NaN  14.604603 15.493080 1.965007 13.607792 15.267906 0.423269 NaN NaN NaN  14.780087 14.433769 2.562974 16.571844 13.774487 1.965097
181  11.924241 12.607604 3.613410 NaN NaN NaN  14.665444 13.212257 3.033279 15.126436 10.964738 0.466109 NaN NaN NaN  15.428031 12.124846 2.407873 15.847515 10.259764 1.607066 NaN NaN NaN  16.521551 12.320272 2.734583 21.038992 11.774442 0.394425 NaN NaN NaN  18.589258 12.624994 2.632096 18.662052 15.958967 0.795950 NaN NaN NaN  17.333368 14.570565 2.816376 19.480831 17.130947 0.231182 NaN NaN NaN  17.675968 15.790097 1.640064 12.340840 16.450668 1.103656 NaN NaN NaN  14.586207 15.504679 1.940796 13.631366 15.262114 0.396999 NaN NaN NaN  14.775251 14.402881 2.561970 16.523869 13.785769 1.976919
182  11.896675 12.559268 3.592349 NaN NaN NaN  14.581189 13.270646 3.025165 15.126657 10.927501 0.528135 NaN NaN NaN  15.393848 12.094887 2.402395 15.814582 10.271914 1.549957 NaN NaN NaN  16.496773 12.286978 2.716691 21.002083 11.774769 0.389711 NaN NaN NaN  18.564695 12.578260 2.615029 18.638308 15.943363 0.759540 NaN NaN NaN  17.269505 14.568009 2.800243 19.450857 17.104467 0.270345 NaN NaN NaN  17.611879 15.771322 1.700061 12.339579 16.471897 0.984695 NaN NaN NaN  14.549492 15.526932 1.937542 13.612119 15.285065 0.466231 NaN NaN NaN  14.761600 14.433335 2.569293 16.510740 13.847129 1.925781
183  11.815198 12.585023 3.610124 NaN NaN NaN  14.542582 13.227021 3.011300 15.171345 10.967273 0.569761 NaN NaN NaN  15.399732 12.091624 2.365825 15.753329 10.270943 1.455937 NaN NaN NaN  16.505386 12.272919 2.701415 21.083418 11.640010 0.321407 NaN NaN NaN  18.555799 12.587400 2.607639 18.617128 15.963159 0.773927 NaN NaN NaN  17.293558 14.595019 2.817175 19.217890 17.203997 0.294716 NaN NaN NaN  17.548889 15.775344 1.729523 12.305671 16.477299 0.939772 NaN NaN NaN  14.528971 15.521093 1.924915 13.603559 15.255587 0.422913 NaN NaN NaN  14.722260 14.438158 2.569952 16.464497 13.812619 1.917595
184  11.753648 12.561483 3.624622 NaN NaN NaN  14.485175 13.196385 3.005915 15.131870 10.949232 0.497045 NaN NaN NaN  15.359586 12.094290 2.389668 15.722018 10.315127 1.420092 NaN NaN NaN  16.480581 12.238771 2.687289 21.032242 11.795069 0.388497 NaN NaN NaN  18.537613 12.604016 2.614150 18.594421 15.702992 0.366047 NaN NaN NaN  17.288607 14.579792 2.804543 19.130545 17.160498 0.353442 NaN NaN NaN  17.518476 15.822439 1.770283 12.255447 16.483107 0.882735 NaN NaN NaN  14.476539 15.527040 1.920357 13.615155 15.291389 0.422252 NaN NaN NaN  14.715931 14.447453 2.580390 16.428587 13.803307 1.934063
185  11.689710 12.520717 3.594960 NaN NaN NaN  14.431963 13.174623 2.961913 15.116758 10.914748 0.490771 NaN NaN NaN  15.312375 12.097348 2.386463 15.721092 10.274151 1.377870 NaN NaN NaN  16.453859 12.229951 2.678075 21.020376 11.762877 0.391466 NaN NaN NaN  18.547031 12.599808 2.597241 18.639849 15.712946 0.382770 NaN NaN NaN  17.240810 14.589277 2.779731 19.079885 17.178793 0.370806 NaN NaN NaN  17.438141 15.799352 1.841769 12.249099 16.493353 0.782349 NaN NaN NaN  14.440036 15.529115 1.916347 13.610721 15.242843 0.400248 NaN NaN NaN  14.703358 14.410723 2.586017 16.411865 13.811787 1.927845
186  11.638411 12.512343 3.590527 NaN NaN NaN  14.422573 13.196163 2.960851 15.142620 10.966189 0.446276 NaN NaN NaN  15.322309 12.077763 2.384289 15.637443 10.213289 1.285624 NaN NaN NaN  16.448801 12.219059 2.640696 21.007118 11.762892 0.404658 NaN NaN NaN  18.516558 12.622705 2.601045 18.609730 15.719984 0.372782 NaN NaN NaN  17.230621 14.617216 2.806510 18.979885 17.120525 0.461023 NaN NaN NaN  17.349010 15.768477 1.915105 12.246351 16.479225 0.749403 NaN NaN NaN  14.412348 15.516262 1.881913 13.602963 15.250506 0.444241 NaN NaN NaN  14.672053 14.428901 2.573212 16.447935 13.826705 1.955314
187  11.577166 12.466612 3.550510 NaN NaN NaN  14.283024 13.210241 2.967392 15.154887 10.949106 0.498740 NaN NaN NaN  15.280908 12.082614 2.381650 15.584568 10.242844 1.253233 NaN NaN NaN  16.386396 12.179383 2.626484 21.000200 11.738754 0.417612 NaN NaN NaN  18.514286 12.586792 2.561901 18.638514 15.764530 0.373988 NaN NaN NaN  17.194139 14.634157 2.814774 18.934160 17.116571 0.490615 NaN NaN NaN  17.311659 15.779539 2.003020 12.257848 16.427443 0.657923 NaN NaN NaN  14.284842 15.501890 1.933311 13.589825 15.272839 0.407934 NaN NaN NaN  14.634194 14.408978 2.584517 16.348473 13.819505 1.940017
188  11.521231 12.440500 3.575968 NaN NaN NaN  14.282666 13.115761 2.947415 15.191845 10.951383 0.545548 NaN NaN NaN  15.285870 12.089791 2.401441 15.606244 10.253720 1.224273 NaN NaN NaN  16.343203 12.143327 2.645059 21.016962 11.755128 0.388868 NaN NaN NaN  18.480347 12.586201 2.582724 18.563351 15.702110 0.321160 NaN NaN NaN  17.208242 14.630919 2.837308 18.841972 17.189476 0.587566 NaN NaN NaN  17.194464 15.797485 2.055346 12.253409 16.450903 0.628940 NaN NaN NaN  14.235643 15.475815 1.902987 13.642879 15.259814 0.433822 NaN NaN NaN  14.610152 14.414693 2.561111 16.371689 13.842487 1.938071
189  11.470522 12.423639 3.509452 NaN NaN NaN  14.254495 13.115110 2.925759 15.195357 10.960277 0.528591 NaN NaN NaN  15.270702 12.070103 2.395182 15.555120 10.246256 1.184475 NaN NaN NaN  16.347506 12.103410 2.592097 21.009514 11.786366 0.422139 NaN NaN NaN  18.472431 12.608084 2.558874 18.610340 15.726323 0.311316 NaN NaN NaN  17.077404 14.625517 2.849174 18.723707 17.183582 0.700972 NaN NaN NaN  17.133047 15.767156 2.115455 12.300996 16.387217 0.506270 NaN NaN NaN  14.189720 15.500119 1.851581 13.578908 15.249755 0.429043 NaN NaN NaN  14.570543 14.420956 2.554327 16.296701 13.839501 1.913808
190  11.440405 12.393920 3.487261 NaN NaN NaN  14.182373 13.084775 2.922859 15.189597 10.970203 0.506708 NaN NaN NaN  15.183998 12.078810 2.384588 15.545376 10.273663 1.142084 NaN NaN NaN  16.271297 12.058302 2.623999 20.969496 11.753227 0.395067 NaN NaN NaN  18.509029 12.592804 2.544990 18.626549 15.720055 0.343913 NaN NaN NaN  17.075457 14.589616 2.843029 18.599043 17.223812 0.811774 NaN NaN NaN  17.011818 15.707314 2.207547 12.301659 16.411081 0.398194 NaN NaN NaN  14.185958 15.477345 1.818719 13.619861 15.271492 0.402582 NaN NaN NaN  14.544783 14.395397 2.584094 16.310753 13.831336 1.971420
191  11.380929 12.351877 3.457415 NaN NaN NaN  14.162075 13.069747 2.952590 15.189769 10.967236 0.563953 NaN NaN NaN  15.203965 12.064260 2.377135 15.484276 10.305578 1.076791 NaN NaN NaN  16.286453 12.082271 2.540741 20.991766 11.767318 0.377848 NaN NaN NaN  18.447115 12.577908 2.543481 18.585505 15.735438 0.343553 NaN NaN NaN  17.069607 14.606598 2.808831 18.512663 17.197618 0.807745 NaN NaN NaN  16.886742 15.699002 2.303536 12.251560 16.419184 0.365845 NaN NaN NaN  14.151315 15.455339 1.822852 13.580182 15.249410 0.427964 NaN NaN NaN  14.528194 14.382028 2.551692 16.237370 13.794980 1.913527
192  11.323358 12.307282 3.413550 NaN NaN NaN  14.121232 13.047081 2.925475 15.181550 10.967180 0.555370 NaN NaN NaN  15.153935 12.086418 2.399852 15.442278 10.324901 1.009776 NaN NaN NaN  16.241404 12.007001 2.557889 21.011644 11.762051 0.423713 NaN NaN NaN  18.450439 12.587517 2.525841 18.606195 15.717528 0.335017 NaN NaN NaN  17.104984 14.667217 2.771629 18.259903 17.304123 0.941801 NaN NaN NaN  16.798517 15.671774 2.321027 12.240566 16.363119 0.405052 NaN NaN NaN  14.211882 15.425703 1.833215 13.579179 15.270709 0.407275 NaN NaN NaN  14.528853 14.399536 2.572178 16.237888 13.813567 1.977205
193  11.243237 12.320484 3.405263 NaN NaN NaN  14.001179 12.985944 2.858342 15.174877 10.958595 0.508243 NaN NaN NaN  15.158336 12.074644 2.386670 15.435783 10.310158 0.978040 NaN NaN NaN  16.200018 11.982836 2.527899 21.009041 11.779569 0.406334 NaN NaN NaN  18.378981 12.566356 2.521702 18.563011 15.708838 0.356882 NaN NaN NaN  17.058926 14.645290 2.774202 18.213675 17.234282 0.904638 NaN NaN NaN  16.630980 15.586487 2.381116 12.302599 16.426695 0.387800 NaN NaN NaN  14.155602 15.453187 1.837723 13.579176 15.259168 0.397520 NaN NaN NaN  14.493526 14.385554 2.573662 16.183243 13.808109 1.966550
194  11.253734 12.256818 3.388223 NaN NaN NaN  13.841590 12.957842 2.792566 15.137403 10.946985 0.526764 NaN NaN NaN  15.095519 12.082287 2.385903 15.454546 10.360713 0.951763 NaN NaN NaN  16.171686 11.962374 2.537381 21.019089 11.764950 0.387293 NaN NaN NaN  18.446997 12.536505 2.504731 18.619598 15.704554 0.354536 NaN NaN NaN  17.078838 14.673416 2.798774 18.032660 17.328459 1.035875 NaN NaN NaN  16.581352 15.600983 2.412456 12.285377 16.405024 0.397511 NaN NaN NaN  14.098423 15.449874 1.796120 13.584136 15.256897 0.417645 NaN NaN NaN  14.468575 14.335054 2.591484 16.166273 13.776347 1.980980
195  11.209021 12.175876 3.324018 NaN NaN NaN  13.863441 12.966443 2.805442 15.177211 10.977558 0.547578 NaN NaN NaN  15.093503 12.057714 2.384022 15.374682 10.309675 0.854322 NaN NaN NaN  16.126316 11.924374 2.457899 21.001196 11.783182 0.349077 NaN NaN NaN  18.342236 12.558533 2.466146 18.585066 15.717690 0.369931 NaN NaN NaN  17.048002 14.684512 2.789724 17.862328 17.405647 1.094523 NaN NaN NaN  16.478971 15.622682 2.416766 12.257998 16.407898 0.395825 NaN NaN NaN  14.184952 15.472398 1.806356 13.582864 15.205096 0.455531 NaN NaN NaN  14.411063 14.324903 2.548236 16.145367 13.801680 1.975264
196  11.169958 12.131932 3.303606 NaN NaN NaN  13.769807 12.922723 2.787712 15.156842 10.970650 0.558230 NaN NaN NaN  15.082554 12.062387 2.371125 15.364299 10.358996 0.824098 NaN NaN NaN  16.209770 11.942424 2.515151 21.021582 11.760641 0.394456 NaN NaN NaN  18.394772 12.559851 2.478048 18.630375 15.699777 0.371770 NaN NaN NaN  17.028877 14.674913 2.806175 17.686041 17.380955 1.124906 NaN NaN NaN  16.353144 15.552941 2.431017 12.289842 16.423573 0.412477 NaN NaN NaN  14.166144 15.457848 1.803556 13.570531 15.299350 0.417279 NaN NaN NaN  14.392867 14.347082 2.576618 16.180408 13.807780 1.945253
197  11.118369 12.060925 3.272582 NaN NaN NaN  13.804404 12.897017 2.824401 15.221850 10.982100 0.543261 NaN NaN NaN  15.081702 12.030569 2.399210 15.327599 10.407008 0.744676 NaN NaN NaN  16.191668 11.895303 2.418676 20.995964 11.726687 0.387004 NaN NaN NaN  18.405365 12.560942 2.471724 18.611889 15.660669 0.383790 NaN NaN NaN  16.973347 14.661941 2.799059 17.520365 17.397190 1.143177 NaN NaN NaN  16.238483 15.546942 2.434280 12.279543 16.391840 0.371928 NaN NaN NaN  14.162418 15.486384 1.828489 13.566511 15.240737 0.454063 NaN NaN NaN  14.345379 14.330020 2.583128 16.104641 13.804368 1.944649
198  11.078466 12.039827 3.246867 NaN NaN NaN  13.716039 12.867049 2.803525 15.188987 10.981998 0.524437 NaN NaN NaN  14.999640 11.991149 2.376463 15.287979 10.434658 0.751772 NaN NaN NaN  16.130518 11.838412 2.382642 21.015482 11.771401 0.384036 NaN NaN NaN  18.338842 12.561828 2.442574 18.584127 15.680488 0.366357 NaN NaN NaN  16.940397 14.658920 2.808442 17.323437 17.411963 1.195069 NaN NaN NaN  16.139914 15.446914 2.505550 12.318347 16.404388 0.367545 NaN NaN NaN  14.060134 15.465508 1.843423 13.568700 15.229259 0.412712 NaN NaN NaN  14.330750 14.307258 2.573115 16.063322 13.772796 1.976006
199  11.020253 11.984251 3.253330 NaN NaN NaN  13.678986 12.848549 2.772745 15.243533 11.031584 0.546881 NaN NaN NaN  14.943945 12.009439 2.379432 15.222833 10.460673 0.684324 NaN NaN NaN  16.138861 11.937284 2.379694 20.983557 11.815589 0.367511 NaN NaN NaN  18.316042 12.557382 2.451234 18.627295 15.708077 0.353165 NaN NaN NaN  16.914063 14.666306 2.795245 17.005140 17.478575 1.214565 NaN NaN NaN  16.036377 15.423154 2.517073 12.319901 16.420317 0.359366 NaN NaN NaN  14.124824 15.462312 1.863855 13.529485 15.239754 0.468498 NaN NaN NaN  14.311662 14.281335 2.590507 15.999094 13.756310 1.953770
200  10.959361 11.925524 3.216340 NaN NaN NaN  13.695733 12.836521 2.770146 15.184093 10.961738 0.536740 NaN NaN NaN  14.975244 12.012011 2.404567 15.179718 10.492279 0.626910 NaN NaN NaN  16.113688 11.859354 2.357303 20.972498 11.780661 0.402786 NaN NaN NaN  18.298651 12.541019 2.419456 18.601015 15.699482 0.344503 NaN NaN NaN  16.906116 14.675303 2.807512 16.888832 17.455273 1.262227 NaN NaN NaN  15.978974 15.377307 2.532691 12.333799 16.444693 0.366397 NaN NaN NaN  14.072075 15.437890 1.897319 13.563845 15.213929 0.453654 NaN NaN NaN  14.209234 14.299153 2.571206 15.968427 13.764993 1.955827
201  10.884038 11.885197 3.158993 NaN NaN NaN  13.597757 12.781980 2.701742 15.188849 10.937125 0.546993 NaN NaN NaN  14.939987 11.967441 2.374781 15.161516 10.472065 0.531367 NaN NaN NaN  16.115898 11.874022 2.314420 21.037642 11.771916 0.395919 NaN NaN NaN  18.264345 12.562667 2.408869 18.571306 15.727574 0.365269 NaN NaN NaN  16.894098 14.693420 2.758043 16.726175 17.439207 1.301136 NaN NaN NaN  15.858145 15.309577 2.554497 12.336166 16.446941 0.375521 NaN NaN NaN  14.005079 15.432158 1.848200 13.575318 15.275749 0.446893 NaN NaN NaN  14.222009 14.284324 2.576000 15.888109 13.754550 1.942471
202  10.817674 11.854721 3.154294 NaN NaN NaN  13.599527 12.787667 2.716777 15.165646 10.878114 0.538523 NaN NaN NaN  14.921108 11.989265 2.406496 15.153213 10.501915 0.507640 NaN NaN NaN  16.075775 11.877234 2.283930 21.002625 11.765151 0.376506 NaN NaN NaN  18.235716 12.526151 2.390068 18.593420 15.720729 0.302973 NaN NaN NaN  16.844799 14.683960 2.777908 16.561117 17.444126 1.332700 NaN NaN NaN  15.774370 15.253568 2.582530 12.321319 16.465370 0.394920 NaN NaN NaN  13.984409 15.408936 1.893334 13.571178 15.240315 0.441300 NaN NaN NaN  14.196738 14.270376 2.574798 15.895988 13.763044 1.964263
203  10.797606 11.798164 3.103580 NaN NaN NaN  13.575484 12.700268 2.701182 15.156574 10.910176 0.552006 NaN NaN NaN  14.879795 11.962912 2.365525 15.115978 10.491282 0.451885 NaN NaN NaN  16.028656 11.901073 2.329473 20.965124 11.736627 0.365814 NaN NaN NaN  18.244164 12.541013 2.357948 18.594061 15.725891 0.333813 NaN NaN NaN  16.830587 14.693880 2.808013 16.357290 17.414598 1.340727 NaN NaN NaN  15.705127 15.207291 2.580400 12.319002 16.450098 0.367091 NaN NaN NaN  14.003526 15.454638 1.965661 13.547004 15.238717 0.413161 NaN NaN NaN  14.123484 14.260074 2.568357 15.847410 13.755922 1.965742
204  10.747071 11.789797 3.061736 NaN NaN NaN  13.517811 12.716077 2.687705 15.178183 10.877304 0.520248 NaN NaN NaN  14.842904 11.985624 2.360491 15.181440 10.551061 0.445924 NaN NaN NaN  16.020651 11.835888 2.256243 21.029924 11.777292 0.377587 NaN NaN NaN  18.235865 12.552511 2.312390 18.580034 15.760375 0.326425 NaN NaN NaN  16.794847 14.686578 2.787233 16.196680 17.387213 1.388496 NaN NaN NaN  15.663167 15.177178 2.621339 12.304487 16.451733 0.389713 NaN NaN NaN  14.053373 15.424380 1.972018 13.479853 15.180664 0.333584 NaN NaN NaN  14.101708 14.280089 2.573687 15.811611 13.772602 1.948009
205  10.718604 11.737896 2.997969 NaN NaN NaN  13.487881 12.673856 2.663587 15.137838 10.909217 0.535831 NaN NaN NaN  14.805283 11.984002 2.375006 15.135329 10.506687 0.459921 NaN NaN NaN  16.020298 11.849094 2.250780 20.973005 11.755724 0.357461 NaN NaN NaN  18.218485 12.517084 2.315708 18.615877 15.723684 0.317619 NaN NaN NaN  16.794703 14.709404 2.782852 16.096033 17.367346 1.437742 NaN NaN NaN  15.614927 15.148791 2.631357 12.317463 16.446133 0.387606 NaN NaN NaN  13.949025 15.377339 1.966166 13.468403 15.180846 0.368919 NaN NaN NaN  14.070458 14.245712 2.578844 15.794438 13.754477 1.945882
206  10.666409 11.702344 2.952673 NaN NaN NaN  13.408668 12.662579 2.620519 15.130013 10.917003 0.548137 NaN NaN NaN  14.791734 12.008195 2.413568 15.147776 10.496574 0.445667 NaN NaN NaN  16.038147 11.885991 2.249176 20.962791 11.774084 0.388184 NaN NaN NaN  18.227287 12.508692 2.321791 18.545721 15.748631 0.295429 NaN NaN NaN  16.764576 14.732514 2.770979 15.958970 17.360245 1.454115 NaN NaN NaN  15.560714 15.057883 2.650115 12.276721 16.456573 0.384946 NaN NaN NaN  13.939509 15.382412 1.983810 13.504712 15.146103 0.265531 NaN NaN NaN  14.064951 14.226814 2.568992 15.771020 13.732715 1.975577
207  10.622721 11.674124 2.876493 NaN NaN NaN  13.345699 12.694687 2.648193 15.144711 10.896391 0.589442 NaN NaN NaN  14.775908 12.018828 2.424250 15.119831 10.461294 0.474685 NaN NaN NaN  15.989081 11.834777 2.260504 21.006733 11.746402 0.366266 NaN NaN NaN  18.170317 12.552302 2.294008 18.566597 15.733780 0.337212 NaN NaN NaN  16.731037 14.754913 2.767444 15.802849 17.338137 1.504515 NaN NaN NaN  15.538874 15.038151 2.631747 12.254901 16.441227 0.400608 NaN NaN NaN  13.969109 15.400002 1.990117 13.462873 15.186263 0.398815 NaN NaN NaN  14.011018 14.259318 2.555483 15.698637 13.763329 1.924609
208  10.571729 11.669384 2.846549 NaN NaN NaN  13.355019 12.651985 2.630412 15.123192 10.897941 0.574085 NaN NaN NaN  14.783930 12.013592 2.425261 15.138143 10.466872 0.442674 NaN NaN NaN  15.986293 11.874163 2.266748 21.017488 11.723508 0.392772 NaN NaN NaN  18.195818 12.542971 2.275527 18.613377 15.715716 0.306448 NaN NaN NaN  16.740351 14.740143 2.782233 15.695717 17.304016 1.517658 NaN NaN NaN  15.485441 15.002154 2.665431 12.302842 16.446060 0.423065 NaN NaN NaN  13.890411 15.390467 2.020764 13.475978 15.217550 0.330581 NaN NaN NaN  13.963320 14.267287 2.560792 15.684886 13.768143 1.931882
209  10.533272 11.613294 2.749206 NaN NaN NaN  13.333895 12.613727 2.550945 15.139136 10.891013 0.519313 NaN NaN NaN  14.746000 12.035519 2.396447 15.154092 10.484326 0.466233 NaN NaN NaN  15.953529 11.850973 2.174006 20.971739 11.763987 0.377353 NaN NaN NaN  18.137594 12.530211 2.272276 18.599205 15.752495 0.337625 NaN NaN NaN  16.715172 14.744755 2.739319 15.501822 17.257540 1.533402 NaN NaN NaN  15.425999 14.996337 2.637822 12.266799 16.441633 0.390393 NaN NaN NaN  13.915553 15.408627 2.010716 13.506847 15.186273 0.361505 NaN NaN NaN  13.898667 14.259713 2.515188 15.692610 13.774308 1.929194
210  10.512232 11.582706 2.700567 NaN NaN NaN  13.240863 12.619607 2.549793 15.118321 10.883752 0.571159 NaN NaN NaN  14.748067 12.038439 2.400726 15.110154 10.465039 0.440988 NaN NaN NaN  15.898541 11.829419 2.256284 21.002434 11.800343 0.401678 NaN NaN NaN  18.122210 12.542266 2.221389 18.606667 15.758682 0.335907 NaN NaN NaN  16.688375 14.756416 2.750712 15.341880 17.244820 1.547887 NaN NaN NaN  15.375031 14.960330 2.632128 12.243112 16.422047 0.398102 NaN NaN NaN  13.901425 15.375980 2.041193 13.465412 15.189170 0.418377 NaN NaN NaN  13.917995 14.242868 2.548155 15.611745 13.771406 1.908670
211  10.463987 11.580792 2.586376 NaN NaN NaN  13.219424 12.624681 2.501528 15.132985 10.952707 0.431476 NaN NaN NaN  14.729032 12.019925 2.409180 15.179013 10.511177 0.435821 NaN NaN NaN  15.786750 11.783310 2.213020 21.003273 11.773558 0.345763 NaN NaN NaN  18.120573 12.558874 2.228854 18.611549 15.730697 0.339307 NaN NaN NaN  16.654814 14.805899 2.715582 15.221091 17.196533 1.552943 NaN NaN NaN  15.321379 14.976952 2.636476 12.285528 16.424984 0.383886 NaN NaN NaN  13.828714 15.418046 2.045260 13.510568 15.212605 0.527761 NaN NaN NaN  13.859382 14.213898 2.562876 15.607269 13.766077 1.904163
212  10.416683 11.581597 2.502281 NaN NaN NaN  13.117778 12.606459 2.472863 15.158546 10.946441 0.442573 NaN NaN NaN  14.690782 12.079408 2.408662 15.198546 10.514536 0.429968 NaN NaN NaN  15.826097 11.818604 2.219773 20.937767 11.679243 0.401564 NaN NaN NaN  18.083105 12.567225 2.230243 18.583414 15.650801 0.354196 NaN NaN NaN  16.621571 14.774938 2.748944 15.095207 17.163988 1.553445 NaN NaN NaN  15.318986 14.933752 2.653412 12.320471 16.400442 0.451562 NaN NaN NaN  13.856844 15.406847 2.040658 13.371064 15.186275 0.707293 NaN NaN NaN  13.856571 14.197949 2.557455 15.551381 13.808124 1.902994
213  10.406882 11.528492 2.412341 NaN NaN NaN  13.087034 12.552321 2.460897 15.132627 10.985109 0.530795 NaN NaN NaN  14.690812 12.039721 2.380146 15.194489 10.520417 0.425934 NaN NaN NaN  15.800746 11.832292 2.232580 20.967138 11.689851 0.364511 NaN NaN NaN  18.040983 12.580517 2.193231 18.600327 15.698902 0.306171 NaN NaN NaN  16.659428 14.822772 2.719626 14.933978 17.136778 1.531469 NaN NaN NaN  15.257462 14.980317 2.643805 12.319057 16.438612 0.419792 NaN NaN NaN  13.787771 15.401646 2.064495 13.242248 15.172292 0.708292 NaN NaN NaN  13.836805 14.167508 2.567473 15.521377 13.807821 1.875529
214  10.373708 11.452240 2.327951 NaN NaN NaN  13.070749 12.546209 2.448549 15.122875 10.970701 0.554640 NaN NaN NaN  14.665264 12.010701 2.359819 15.220290 10.544436 0.424060 NaN NaN NaN  15.752220 11.811936 2.224420 20.928669 11.715061 0.386421 NaN NaN NaN  18.038982 12.612607 2.220888 18.589787 15.676609 0.366333 NaN NaN NaN  16.615961 14.859636 2.703641 14.830124 17.113348 1.526372 NaN NaN NaN  15.218444 14.895322 2.629028 12.262104 16.427998 0.404327 NaN NaN NaN  13.820865 15.402381 2.070015 13.204469 15.096468 0.815816 NaN NaN NaN  13.831286 14.119947 2.629841 15.527169 13.836877 1.912105
215  10.361198 11.444073 2.224049 NaN NaN NaN  12.952209 12.516396 2.391025 15.102757 10.974417 0.551185 NaN NaN NaN  14.664585 12.035830 2.364816 15.184194 10.492016 0.413539 NaN NaN NaN  15.713226 11.838888 2.204788 20.925749 11.694398 0.386932 NaN NaN NaN  18.106968 12.578790 2.220272 18.583790 15.697669 0.356450 NaN NaN NaN  16.567753 14.855757 2.718544 14.692005 17.047312 1.508037 NaN NaN NaN  15.175059 14.924130 2.619139 12.318257 16.419111 0.417892 NaN NaN NaN  13.778938 15.383103 2.061136 13.103525 15.098531 0.872990 NaN NaN NaN  13.839017 14.082196 2.688890 15.498631 13.836823 1.903133
216  10.347509 11.374530 2.101555 NaN NaN NaN  12.948163 12.466857 2.391123 15.177089 10.977445 0.526561 NaN NaN NaN  14.656447 12.033841 2.366411 15.205465 10.555365 0.488121 NaN NaN NaN  15.748260 11.833210 2.219226 20.945320 11.680405 0.411630 NaN NaN NaN  18.052658 12.606065 2.164185 18.568298 15.700943 0.367846 NaN NaN NaN  16.539610 14.890837 2.729339 14.591394 17.026951 1.497412 NaN NaN NaN  15.143544 14.939664 2.651558 12.281650 16.450655 0.460701 NaN NaN NaN  13.785847 15.406740 2.124233 12.934675 15.065951 0.946173 NaN NaN NaN  13.851415 14.087675 2.752377 15.452973 13.823955 1.916309
217  10.339112 11.321034 1.959045 NaN NaN NaN  12.905577 12.426320 2.342070 15.130673 10.982961 0.541006 NaN NaN NaN  14.601486 12.023550 2.343596 15.154070 10.489001 0.447255 NaN NaN NaN  15.682940 11.841105 2.235655 20.909277 11.704047 0.355096 NaN NaN NaN  17.994886 12.668286 2.152042 18.608524 15.701122 0.341812 NaN NaN NaN  16.539684 14.883574 2.717244 14.518643 16.990946 1.482831 NaN NaN NaN  15.110552 14.958621 2.622455 12.287752 16.446686 0.438665 NaN NaN NaN  13.775917 15.351498 2.091941 12.765858 14.973431 1.077814 NaN NaN NaN  13.885034 14.049943 2.780251 15.422740 13.845804 1.921225
218  10.327684 11.300495 1.818805 NaN NaN NaN  12.858126 12.441233 2.279805 15.130375 10.953613 0.498098 NaN NaN NaN  14.601494 11.940766 2.320735 15.180458 10.524908 0.450198 NaN NaN NaN  15.712277 11.813645 2.241704 20.935799 11.702201 0.406267 NaN NaN NaN  17.952732 12.666803 2.102854 18.575590 15.694365 0.333003 NaN NaN NaN  16.500731 14.907802 2.706139 14.360491 16.933186 1.419287 NaN NaN NaN  15.112685 14.991817 2.624818 12.275503 16.394861 0.443783 NaN NaN NaN  13.753729 15.385557 2.095147 12.474960 14.930572 1.209417 NaN NaN NaN  13.900433 14.025605 2.828204 15.408409 13.838828 1.899409
219  10.377725 11.257118 1.646258 NaN NaN NaN  12.864118 12.417302 2.233408 15.115649 10.969058 0.568807 NaN NaN NaN  14.595199 12.036955 2.347349 15.203832 10.513097 0.459928 NaN NaN NaN  15.672482 11.846817 2.256068 20.934221 11.709130 0.365192 NaN NaN NaN  17.954081 12.642386 2.164621 18.593508 15.640618 0.342827 NaN NaN NaN  16.486994 14.896914 2.713650 14.280922 16.917746 1.408778 NaN NaN NaN  15.037653 14.957746 2.619189 12.295067 16.436434 0.402563 NaN NaN NaN  13.630528 15.377988 2.085536 12.312358 14.877588 1.345350 NaN NaN NaN  13.892561 14.010939 2.864166 15.363851 13.857504 1.906555
220  10.340169 11.225986 1.479078 NaN NaN NaN  12.884717 12.437550 2.203730 15.114242 10.997975 0.556813 NaN NaN NaN  14.563264 12.021744 2.362598 15.217903 10.542204 0.459218 NaN NaN NaN  15.653343 11.856046 2.260884 20.947186 11.719033 0.360960 NaN NaN NaN  17.920519 12.659281 2.095410 18.564604 15.690649 0.348566 NaN NaN NaN  16.440044 14.929453 2.681987 14.185055 16.883753 1.407152 NaN NaN NaN  14.970185 14.998201 2.622015 12.288835 16.419483 0.463717 NaN NaN NaN  13.595500 15.392622 2.115422 12.128674 14.828952 1.464421 NaN NaN NaN  13.909089 14.002172 2.891517 15.386095 13.845946 1.915426
221  10.394603 11.120088 1.284693 NaN NaN NaN  12.820563 12.431695 2.107434 15.148273 10.997443 0.547003 NaN NaN NaN  14.536485 12.034968 2.375577 15.214808 10.559702 0.451280 NaN NaN NaN  15.624310 11.870191 2.210058 20.968470 11.690820 0.361616 NaN NaN NaN  17.908222 12.672169 2.089830 18.610329 15.681236 0.343481 NaN NaN NaN  16.447554 14.924972 2.668910 14.069630 16.830086 1.394511 NaN NaN NaN  14.959936 14.964717 2.598126 12.290690 16.443895 0.460229 NaN NaN NaN  13.590597 15.364716 2.149628 12.019727 14.780971 1.599225 NaN NaN NaN  13.903158 14.005776 2.873556 15.364682 13.839141 1.881383
222  10.444360 11.119437 1.135643 NaN NaN NaN  12.804851 12.392807 2.078290 15.050582 10.905069 0.452520 NaN NaN NaN  14.550340 12.021301 2.360233 15.208690 10.548591 0.498905 NaN NaN NaN  15.637507 11.849780 2.213202 20.973091 11.726006 0.380507 NaN NaN NaN  17.914042 12.688854 2.061385 18.606705 15.688899 0.309846 NaN NaN NaN  16.399015 14.964002 2.684467 14.000424 16.818268 1.360516 NaN NaN NaN  14.939529 15.034188 2.615777 12.277397 16.436579 0.439962 NaN NaN NaN  13.554339 15.349573 2.106462 11.913340 14.717174 1.731570 NaN NaN NaN  13.915735 14.000941 2.918418 15.344641 13.846367 1.899786
223  10.495605 11.071139 0.952042 NaN NaN NaN  12.779380 12.363539 2.008672 15.042392 10.951590 0.500432 NaN NaN NaN  14.506319 12.030198 2.338599 15.248116 10.551431 0.442095 NaN NaN NaN  15.650417 11.848373 2.227888 20.942108 11.732665 0.377674 NaN NaN NaN  17.934088 12.684480 2.040790 18.564381 15.727835 0.324883 NaN NaN NaN  16.404366 14.974172 2.646680 13.923675 16.800585 1.323100 NaN NaN NaN  14.901856 15.023168 2.603512 12.295451 16.445807 0.484827 NaN NaN NaN  13.525952 15.367092 2.145701 11.764726 14.642070 1.777683 NaN NaN NaN  13.900142 14.010269 2.919246 15.281200 13.838907 1.888228
224  10.554334 11.024429 0.759535 NaN NaN NaN  12.792322 12.333068 1.971886 15.114609 10.966133 0.538098 NaN NaN NaN  14.546246 12.054661 2.335169 15.200768 10.520748 0.468574 NaN NaN NaN  15.615967 11.874917 2.235865 20.895210 11.711719 0.405702 NaN NaN NaN  17.846638 12.710416 2.041711 18.575613 15.703517 0.310481 NaN NaN NaN  16.372740 14.964639 2.679310 13.838937 16.751886 1.340356 NaN NaN NaN  14.848338 15.062663 2.576729 12.253806 16.362686 0.426317 NaN NaN NaN  13.518113 15.334425 2.166883 11.697602 14.608943 1.867501 NaN NaN NaN  13.889095 14.035065 2.889482 15.284712 13.859266 1.868604
225  10.653320 11.011540 0.597010 NaN NaN NaN  12.731099 12.306733 1.887096 15.170807 10.962854 0.563765 NaN NaN NaN  14.470354 12.044736 2.352153 15.203639 10.566859 0.477027 NaN NaN NaN  15.607116 11.849874 2.198826 21.005098 11.719344 0.393006 NaN NaN NaN  17.798540 12.721260 1.993923 18.433727 15.824707 0.457016 NaN NaN NaN  16.378551 14.999060 2.626380 13.756510 16.791580 1.275693 NaN NaN NaN  14.763587 15.067959 2.552420 12.220319 16.377045 0.459679 NaN NaN NaN  13.493052 15.322137 2.151015 11.631559 14.602273 1.919530 NaN NaN NaN  13.843580 13.953580 2.892759 15.225128 13.837173 1.855251
226  10.648866 10.968178 0.523346 NaN NaN NaN  12.723407 12.321428 1.881805 15.119364 10.988338 0.522049 NaN NaN NaN  14.487389 12.048725 2.343357 15.225397 10.566059 0.454584 NaN NaN NaN  15.597548 11.860174 2.195724 20.997746 11.689254 0.426985 NaN NaN NaN  17.818548 12.733535 1.983158 18.520977 15.829833 0.406097 NaN NaN NaN  16.357574 15.009809 2.651337 13.654325 16.749735 1.261040 NaN NaN NaN  14.777131 15.056164 2.545597 12.274165 16.400738 0.470207 NaN NaN NaN  13.473861 15.294565 2.145432 11.511783 14.541517 1.977332 NaN NaN NaN  13.756462 13.986218 2.860234 15.199562 13.864474 1.844140
227  10.677357 10.971807 0.486357 NaN NaN NaN  12.698615 12.281087 1.876797 15.099841 10.981032 0.533573 NaN NaN NaN  14.461082 12.061266 2.368171 15.212694 10.562151 0.453577 NaN NaN NaN  15.590740 11.879860 2.222708 20.982203 11.679496 0.397721 NaN NaN NaN  17.785137 12.751619 1.944197 18.512388 15.789858 0.406906 NaN NaN NaN  16.303055 14.999412 2.634469 13.568694 16.765541 1.236348 NaN NaN NaN  14.683907 15.078523 2.515082 12.267300 16.397280 0.417755 NaN NaN NaN  13.436905 15.306784 2.183989 11.475847 14.481937 2.044435 NaN NaN NaN  13.754652 13.979373 2.879198 15.191465 13.872359 1.875331
228  10.671920 10.967003 0.491503 NaN NaN NaN  12.668404 12.290206 1.903411 14.994639 11.084190 0.623365 NaN NaN NaN  14.429528 12.102285 2.385719 15.204704 10.527666 0.498318 NaN NaN NaN  15.526945 11.874870 2.225857 21.000822 11.727478 0.397215 NaN NaN NaN  17.755310 12.784825 1.929190 18.536104 15.778635 0.367362 NaN NaN NaN  16.308033 14.999007 2.623059 13.474350 16.748659 1.211884 NaN NaN NaN  14.682402 15.119342 2.530169 12.283138 16.365919 0.445040 NaN NaN NaN  13.401992 15.284275 2.213698 11.363942 14.475895 2.114403 NaN NaN NaN  13.780551 13.962646 2.897353 15.159002 13.890180 1.854041
229  10.655109 10.984764 0.491443 NaN NaN NaN  12.623313 12.305119 1.918888 14.935287 11.022539 0.658261 NaN NaN NaN  14.429887 12.179797 2.445625 15.204200 10.518596 0.468338 NaN NaN NaN  15.537130 11.864579 2.225885 21.002028 11.700901 0.374041 NaN NaN NaN  17.733000 12.750770 1.926123 18.576000 15.791532 0.390862 NaN NaN NaN  16.262913 15.048224 2.613262 13.399872 16.779190 1.173063 NaN NaN NaN  14.612675 15.143949 2.474846 12.241135 16.387693 0.458505 NaN NaN NaN  13.396726 15.301973 2.192100 11.299420 14.440646 2.194721 NaN NaN NaN  13.724370 13.981850 2.887902 15.077605 13.842387 1.822898
230  10.673578 10.939914 0.505467 NaN NaN NaN  12.614289 12.318336 1.963149 14.724175 10.977407 0.834675 NaN NaN NaN  14.395040 12.255916 2.522470 15.182965 10.504147 0.500202 NaN NaN NaN  15.521035 11.880841 2.198361 21.011097 11.676588 0.399414 NaN NaN NaN  17.684206 12.768623 1.916180 18.508709 15.814817 0.395587 NaN NaN NaN  16.256516 15.042260 2.578480 13.297618 16.772272 1.111969 NaN NaN NaN  14.597793 15.159774 2.445822 12.244927 16.337772 0.413994 NaN NaN NaN  13.403444 15.296797 2.200920 11.238306 14.432182 2.254904 NaN NaN NaN  13.701611 13.984762 2.907255 15.048414 13.897521 1.846321
231  10.681664 10.980371 0.484980 NaN NaN NaN  12.581749 12.312375 1.995973 14.595784 10.963932 0.911314 NaN NaN NaN  14.342866 12.332409 2.557064 15.214681 10.535090 0.450658 NaN NaN NaN  15.469301 11.868922 2.174850 20.945099 11.733260 0.390972 NaN NaN NaN  17.639492 12.788223 1.899480 18.555149 15.821562 0.371467 NaN NaN NaN  16.225029 15.043000 2.588765 13.159446 16.792862 1.050713 NaN NaN NaN  14.481961 15.211803 2.419668 12.232873 16.412748 0.450277 NaN NaN NaN  13.344668 15.259267 2.215199 11.109953 14.414905 2.319965 NaN NaN NaN  13.633878 13.988906 2.919638 14.987786 13.833848 1.789769
232  10.644096 10.962219 0.493246 NaN NaN NaN  12.544086 12.305248 2.014650 14.387775 10.891302 1.080857 NaN NaN NaN  14.298040 12.365445 2.617549 15.207874 10.566069 0.457563 NaN NaN NaN  15.441610 11.837891 2.216138 20.945343 11.732247 0.397452 NaN NaN NaN  17.627567 12.786441 1.891656 18.548773 15.814444 0.392040 NaN NaN NaN  16.174576 15.061186 2.617931 13.107258 16.703798 0.994221 NaN NaN NaN  14.452608 15.239391 2.420145 12.238171 16.387983 0.434790 NaN NaN NaN  13.312103 15.271784 2.215266 11.028385 14.351857 2.377827 NaN NaN NaN  13.570917 13.959409 2.936808 14.943572 13.824850 1.756517
233  10.667132 10.942812 0.476109 NaN NaN NaN  12.540449 12.299361 2.019801 14.298108 10.843822 1.169619 NaN NaN NaN  14.251968 12.441979 2.670382 15.194880 10.576034 0.448420 NaN NaN NaN  15.426795 11.863912 2.222589 20.948387 11.731955 0.396077 NaN NaN NaN  17.602829 12.766564 1.849046 18.515562 15.781867 0.392332 NaN NaN NaN  16.176603 15.046731 2.591182 13.065437 16.701649 0.926312 NaN NaN NaN  14.436088 15.233075 2.400648 12.236106 16.394360 0.455148 NaN NaN NaN  13.291712 15.271939 2.201853 10.963391 14.331030 2.430113 NaN NaN NaN  13.516101 13.984510 2.930492 14.898273 13.880685 1.769961
234  10.692725 10.953566 0.483363 NaN NaN NaN  12.520714 12.293944 2.031459 14.141333 10.782581 1.276398 NaN NaN NaN  14.258360 12.492515 2.727775 15.214839 10.534838 0.478807 NaN NaN NaN  15.409674 11.875601 2.245223 20.985096 11.740465 0.382586 NaN NaN NaN  17.637661 12.796394 1.798943 18.543503 15.826146 0.360818 NaN NaN NaN  16.155634 15.053795 2.613426 13.008615 16.708231 1.019680 NaN NaN NaN  14.378358 15.305730 2.357936 12.230052 16.363295 0.503125 NaN NaN NaN  13.265218 15.226913 2.214048 10.914830 14.278893 2.497232 NaN NaN NaN  13.533845 13.951745 2.935795 14.877656 13.849205 1.823924
235  10.652846 10.982732 0.464334 NaN NaN NaN  12.496195 12.295315 2.088374 14.004608 10.767635 1.355515 NaN NaN NaN  14.201383 12.474549 2.739514 15.164741 10.534650 0.450697 NaN NaN NaN  15.382477 11.888501 2.246552 20.950928 11.742053 0.421484 NaN NaN NaN  17.521467 12.795366 1.765137 18.536236 15.811878 0.397400 NaN NaN NaN  16.137177 15.059240 2.590162 12.952948 16.649273 0.936895 NaN NaN NaN  14.344674 15.277257 2.362081 12.253778 16.389418 0.459378 NaN NaN NaN  13.253367 15.221972 2.245137 10.812915 14.236058 2.561194 NaN NaN NaN  13.429296 13.961055 2.955921 14.792305 13.821893 1.792939
236  10.685921 10.973821 0.490245 NaN NaN NaN  12.433524 12.279759 2.073232 13.907059 10.774701 1.441118 NaN NaN NaN  14.168780 12.510285 2.783194 15.194329 10.511819 0.465332 NaN NaN NaN  15.404476 11.864922 2.223370 20.937126 11.751804 0.419592 NaN NaN NaN  17.583900 12.736630 1.808073 18.553144 15.803625 0.363131 NaN NaN NaN  16.111525 15.039108 2.558417 12.892509 16.657728 0.880360 NaN NaN NaN  14.265206 15.322689 2.334883 12.218737 16.396011 0.453436 NaN NaN NaN  13.235550 15.206984 2.226941 10.759886 14.191064 2.628326 NaN NaN NaN  13.384248 13.936567 2.937225 14.817534 13.858746 1.776770
237  10.649704 10.967344 0.468424 NaN NaN NaN  12.458671 12.293012 2.088492 13.838905 10.748212 1.503493 NaN NaN NaN  14.150179 12.557652 2.785306 15.193226 10.510464 0.425482 NaN NaN NaN  15.345146 11.843955 2.235096 20.930490 11.735735 0.351175 NaN NaN NaN  17.560984 12.758750 1.751758 18.525459 15.801605 0.375087 NaN NaN NaN  16.078943 15.066502 2.573014 12.853266 16.613609 0.820904 NaN NaN NaN  14.234666 15.319574 2.331010 12.266474 16.371607 0.461355 NaN NaN NaN  13.202814 15.224645 2.248346 10.674157 14.152800 2.652241 NaN NaN NaN  13.341624 13.972831 2.938752 14.780125 13.826191 1.793545
238  10.654952 10.946390 0.470757 NaN NaN NaN  12.444997 12.280780 2.090724 13.690540 10.718468 1.618792 NaN NaN NaN  14.122997 12.543141 2.808068 15.219784 10.474441 0.502975 NaN NaN NaN  15.324198 11.895171 2.255289 20.918674 11.762746 0.387348 NaN NaN NaN  17.577021 12.734602 1.750521 18.543943 15.808420 0.377001 NaN NaN NaN  16.069237 15.091688 2.570001 12.806810 16.573492 0.800955 NaN NaN NaN  14.184441 15.351896 2.313826 12.248921 16.387335 0.415061 NaN NaN NaN  13.132169 15.227348 2.247859 10.664249 14.129602 2.721946 NaN NaN NaN  13.294097 13.938766 2.963139 14.766669 13.839059 1.803080
239  10.656353 10.942909 0.467818 NaN NaN NaN  12.405825 12.277126 2.100939 13.569457 10.685941 1.741851 NaN NaN NaN  14.112889 12.588017 2.829396 15.205658 10.504145 0.476668 NaN NaN NaN  15.278766 11.856237 2.241279 20.832605 11.752638 0.377298 NaN NaN NaN  17.454454 12.765946 1.832490 18.578739 15.863349 0.340851 NaN NaN NaN  16.056742 15.083245 2.523439 12.722947 16.531126 0.717577 NaN NaN NaN  14.051702 15.329817 2.294734 12.259876 16.389158 0.417198 NaN NaN NaN  13.243670 15.180207 2.159101 10.543781 14.087713 2.770890 NaN NaN NaN  13.279272 13.945522 2.970740 14.688437 13.802249 1.789928
240  10.649488 10.971706 0.515823 NaN NaN NaN  12.405744 12.309278 2.148923 13.525842 10.711648 1.863339 NaN NaN NaN  14.087543 12.637961 2.854939 15.189142 10.480687 0.477373 NaN NaN NaN  15.247835 11.874917 2.231398 20.774977 11.762394 0.396630 NaN NaN NaN  17.458853 12.763790 1.847606 18.515358 15.833709 0.381852 NaN NaN NaN  15.999189 15.061246 2.557931 12.708928 16.521328 0.693007 NaN NaN NaN  13.987511 15.380716 2.272469 12.239790 16.396343 0.461944 NaN NaN NaN  13.196785 15.184731 2.144131 10.476561 14.063547 2.822378 NaN NaN NaN  13.188862 13.944596 2.972431 14.628798 13.799555 1.775361
241  10.671295 10.985784 0.440828 NaN NaN NaN  12.355518 12.279572 2.137780 13.410876 10.744079 1.947869 NaN NaN NaN  14.054879 12.671695 2.852523 15.210944 10.493046 0.496273 NaN NaN NaN  15.254941 11.855665 2.252964 20.672474 11.770350 0.341684 NaN NaN NaN  17.350019 12.702088 1.893620 18.508265 15.836700 0.386607 NaN NaN NaN  15.970754 15.059266 2.546746 12.583048 16.498089 0.663658 NaN NaN NaN  14.007551 15.389858 2.246146 12.257117 16.383997 0.464798 NaN NaN NaN  13.334871 15.181415 2.275011 10.369343 14.019148 2.887182 NaN NaN NaN  13.153179 13.919466 2.970124 14.593959 13.784011 1.777575
242  10.638888 10.952884 0.436082 NaN NaN NaN  12.329383 12.272035 2.182467 13.320835 10.726021 1.981052 NaN NaN NaN  14.019473 12.708314 2.863052 15.192617 10.485221 0.497916 NaN NaN NaN  15.188226 11.887763 2.271547 20.598133 11.824481 0.401891 NaN NaN NaN  17.248055 12.819429 1.999508 18.537128 15.847898 0.361994 NaN NaN NaN  15.999449 15.074865 2.562549 12.606182 16.480774 0.614009 NaN NaN NaN  13.964223 15.386088 2.207738 12.246415 16.379169 0.443281 NaN NaN NaN  13.304341 15.139869 2.285836 10.280452 13.983166 2.921822 NaN NaN NaN  13.065545 13.883265 2.949724 14.557931 13.752768 1.772797
243  10.656713 10.959657 0.474131 NaN NaN NaN  12.284962 12.267379 2.174602 13.237773 10.739893 2.081480 NaN NaN NaN  14.010588 12.739745 2.878692 15.189878 10.486439 0.465768 NaN NaN NaN  15.191781 11.863624 2.230113 20.499279 11.853702 0.384364 NaN NaN NaN  17.162066 12.770015 1.999426 18.526110 15.845293 0.382438 NaN NaN NaN  15.954659 15.063353 2.488859 12.557364 16.465084 0.453409 NaN NaN NaN  13.876010 15.409286 2.195137 12.235478 16.368052 0.492292 NaN NaN NaN  13.267418 15.155455 2.284523 10.233107 13.990190 2.951872 NaN NaN NaN  12.971639 13.903780 2.960207 14.541111 13.753481 1.803969
244  10.618426 10.942999 0.503900 NaN NaN NaN  12.267163 12.269092 2.176535 13.171895 10.756746 2.189089 NaN NaN NaN  13.950545 12.728875 2.904726 15.202606 10.467422 0.488032 NaN NaN NaN  15.133687 11.856928 2.239377 20.322897 11.875214 0.404923 NaN NaN NaN  17.097933 12.810146 2.063567 18.513638 15.861366 0.400193 NaN NaN NaN  15.972779 15.092160 2.494395 12.464991 16.510698 0.462262 NaN NaN NaN  13.877481 15.385437 2.210087 12.232914 16.373394 0.456223 NaN NaN NaN  13.231771 15.139239 2.286671 10.170732 13.961997 2.965784 NaN NaN NaN  12.959927 13.894394 2.971335 14.447742 13.733850 1.775222
245  10.622086 10.935529 0.475207 NaN NaN NaN  12.215135 12.239513 2.212534 13.101942 10.745841 2.200794 NaN NaN NaN  13.942242 12.716434 2.908636 15.198910 10.514129 0.501231 NaN NaN NaN  15.163080 11.837393 2.300716 20.255098 11.860714 0.379857 NaN NaN NaN  17.078716 12.747720 2.139171 18.469667 15.838260 0.375557 NaN NaN NaN  15.906966 15.093768 2.470701 12.458158 16.519878 0.441895 NaN NaN NaN  13.839667 15.432922 2.157243 12.231003 16.353710 0.460198 NaN NaN NaN  13.168870 15.145864 2.298990 10.087906 13.904074 3.022134 NaN NaN NaN  12.860585 13.880988 2.975686 14.403322 13.767324 1.802645
246  10.645529 10.966221 0.513989 NaN NaN NaN  12.206424 12.290360 2.250229 12.995369 10.712886 2.262511 NaN NaN NaN  13.871956 12.732159 2.915967 15.193346 10.496008 0.488984 NaN NaN NaN  15.092309 11.835146 2.268425 20.131893 11.872046 0.430704 NaN NaN NaN  16.987486 12.754826 2.141206 18.520037 15.850022 0.363257 NaN NaN NaN  15.945531 15.108501 2.496967 12.461721 16.540260 0.446448 NaN NaN NaN  13.852021 15.401268 2.184067 12.215154 16.352810 0.429621 NaN NaN NaN  13.095461 15.148975 2.272545 9.993142 13.885773 3.044742 NaN NaN NaN  12.757423 13.895133 2.947511 14.370894 13.729072 1.779446
247  10.653295 10.975563 0.492356 NaN NaN NaN  12.177610 12.233253 2.253226 12.898494 10.738348 2.338252 NaN NaN NaN  13.837579 12.709211 2.928096 15.195312 10.459761 0.478037 NaN NaN NaN  15.023001 11.843737 2.275484 19.944630 11.858302 0.426665 NaN NaN NaN  16.856667 12.789369 2.247928 18.495739 15.843686 0.371635 NaN NaN NaN  15.875029 15.085411 2.478172 12.423707 16.563328 0.376760 NaN NaN NaN  13.756614 15.430717 2.123217 12.256820 16.393040 0.476333 NaN NaN NaN  13.052955 15.130773 2.296123 9.935449 13.888972 3.106245 NaN NaN NaN  12.724515 13.862391 2.998117 14.322516 13.743691 1.768758
248  10.652049 10.969279 0.490285 NaN NaN NaN  12.121656 12.245903 2.244525 12.767227 10.677524 2.372749 NaN NaN NaN  13.818240 12.690231 2.952211 15.197460 10.441008 0.459276 NaN NaN NaN  14.955806 11.800777 2.309486 19.841017 11.851709 0.485374 NaN NaN NaN  16.730427 12.807765 2.366157 18.493181 15.813726 0.351458 NaN NaN NaN  15.826748 15.088592 2.484024 12.432714 16.558130 0.362288 NaN NaN NaN  13.742502 15.417124 2.152730 12.199862 16.391233 0.468976 NaN NaN NaN  13.061597 15.109872 2.289861 9.904351 13.869921 3.181709 NaN NaN NaN  12.705308 13.837932 2.980528 14.310492 13.679302 1.812781
249  10.631447 10.983019 0.491965 NaN NaN NaN  12.117045 12.268199 2.253181 12.653219 10.672245 2.416027 NaN NaN NaN  13.757646 12.683302 2.953890 15.182728 10.471270 0.469715 NaN NaN NaN  14.911819 11.850967 2.304315 19.677433 11.840558 0.560813 NaN NaN NaN  16.613453 12.857610 2.395026 18.497087 15.811628 0.352540 NaN NaN NaN  15.844508 15.085957 2.402890 12.420848 16.559092 0.336022 NaN NaN NaN  13.716083 15.388375 2.149101 12.240130 16.369513 0.461074 NaN NaN NaN  13.008544 15.105271 2.289058 9.828733 13.824897 3.163532 NaN NaN NaN  12.641295 13.848627 2.996623 14.250390 13.675839 1.808233
250  10.645018 11.010093 0.476375 NaN NaN NaN  12.080866 12.217201 2.288668 12.604119 10.694941 2.461794 NaN NaN NaN  13.738544 12.646005 2.966828 15.171837 10.429065 0.448441 NaN NaN NaN  14.923273 11.805889 2.288179 19.608376 11.828350 0.641712 NaN NaN NaN  16.416365 12.888077 2.466433 18.492334 15.808839 0.361819 NaN NaN NaN  15.778454 15.056198 2.448381 12.414673 16.581337 0.365429 NaN NaN NaN  13.669091 15.402143 2.123885 12.212654 16.365059 0.438236 NaN NaN NaN  12.989901 15.073200 2.296955 9.727272 13.861443 3.208987 NaN NaN NaN  12.557471 13.845277 2.975149 14.200770 13.686650 1.831091
251  10.609817 10.963331 0.498045 NaN NaN NaN  12.040558 12.187778 2.249459 12.519693 10.637225 2.519050 NaN NaN NaN  13.617072 12.594263 2.956513 15.191159 10.475299 0.458894 NaN NaN NaN  14.861936 11.817842 2.310988 19.476645 11.851252 0.740225 NaN NaN NaN  16.372643 12.891213 2.548335 18.486368 15.846511 0.358385 NaN NaN NaN  15.840538 15.069409 2.453114 12.396832 16.609657 0.353193 NaN NaN NaN  13.672586 15.332315 2.129088 12.313506 16.449900 0.455656 NaN NaN NaN  12.922380 15.087711 2.262220 9.698400 13.812206 3.240361 NaN NaN NaN  12.513453 13.831411 2.995440 14.198024 13.620891 1.828099
252  10.620527 10.961380 0.485144 NaN NaN NaN  12.061470 12.215215 2.309230 12.478992 10.636413 2.623784 NaN NaN NaN  13.610531 12.580229 2.962935 15.154204 10.459719 0.475594 NaN NaN NaN  14.877304 11.817625 2.334238 19.374557 11.801578 0.863846 NaN NaN NaN  16.242731 12.891793 2.640184 18.495642 15.821614 0.352370 NaN NaN NaN  15.850826 15.082240 2.440862 12.429912 16.593681 0.366052 NaN NaN NaN  13.627511 15.359686 2.104091 12.204387 16.392626 0.500916 NaN NaN NaN  12.876919 15.068964 2.305575 9.628713 13.770827 3.264595 NaN NaN NaN  12.416734 13.814625 3.005079 14.115156 13.624137 1.853316
253  10.635479 10.982980 0.460411 NaN NaN NaN  12.019615 12.205794 2.362708 12.356526 10.588115 2.622528 NaN NaN NaN  13.566569 12.563935 2.937862 15.135390 10.425714 0.436162 NaN NaN NaN  14.841210 11.782058 2.300044 19.251661 11.808384 0.952898 NaN NaN NaN  16.101404 12.854747 2.646742 18.556641 15.707672 0.276056 NaN NaN NaN  15.855115 15.054460 2.439836 12.411179 16.592611 0.347579 NaN NaN NaN  13.629234 15.340732 2.148772 12.235620 16.357025 0.451909 NaN NaN NaN  12.849382 15.057994 2.292758 9.568221 13.765281 3.289969 NaN NaN NaN  12.353038 13.791693 2.992299 14.093871 13.635673 1.856703
254  10.626162 10.973450 0.466074 NaN NaN NaN  12.020437 12.218246 2.358234 12.264351 10.587337 2.684747 NaN NaN NaN  13.529805 12.497131 2.988407 15.166557 10.469674 0.487648 NaN NaN NaN  14.851976 11.735187 2.323413 19.125925 11.795262 1.049894 NaN NaN NaN  16.064505 12.860639 2.715061 18.589502 15.746914 0.257544 NaN NaN NaN  15.829634 15.042777 2.426065 12.445087 16.593775 0.384707 NaN NaN NaN  13.631948 15.338192 2.137940 12.197742 16.381779 0.474308 NaN NaN NaN  12.822338 15.041973 2.311142 9.519263 13.743730 3.314970 NaN NaN NaN  12.304751 13.814891 3.000149 14.076621 13.607685 1.824171
255  10.628996 10.968388 0.490225 NaN NaN NaN  11.963705 12.208337 2.365939 12.151204 10.511434 2.727947 NaN NaN NaN  13.499022 12.460059 2.967695 15.140224 10.453728 0.453861 NaN NaN NaN  14.800016 11.760032 2.313004 18.955782 11.779229 1.152496 NaN NaN NaN  15.910983 12.891127 2.808451 18.379543 15.861335 0.381097 NaN NaN NaN  15.786122 15.034388 2.390430 12.430755 16.594143 0.368715 NaN NaN NaN  13.602137 15.332458 2.137495 12.225206 16.422876 0.461527 NaN NaN NaN  12.782095 15.011410 2.293323 9.460339 13.734379 3.335755 NaN NaN NaN  12.257347 13.807697 2.993162 14.045327 13.558853 1.878919
256  10.620283 10.955507 0.528407 NaN NaN NaN  11.931900 12.197376 2.357080 12.094723 10.462211 2.781131 NaN NaN NaN  13.414059 12.451883 3.015377 15.135632 10.492158 0.450117 NaN NaN NaN  14.755567 11.735959 2.354551 18.805693 11.801802 1.202583 NaN NaN NaN  15.825186 12.932625 2.850176 18.446817 15.893546 0.411957 NaN NaN NaN  15.815931 15.039534 2.401871 12.418919 16.605848 0.372625 NaN NaN NaN  13.580710 15.322402 2.157753 12.235461 16.396523 0.441883 NaN NaN NaN  12.785538 15.027521 2.316893 9.428275 13.699315 3.349064 NaN NaN NaN  12.206223 13.795825 2.980301 14.016812 13.562119 1.854437
257  10.620365 10.962736 0.478465 NaN NaN NaN  11.930295 12.161285 2.392749 11.915307 10.408066 2.771405 NaN NaN NaN  13.334949 12.395558 2.995836 15.111435 10.463860 0.436997 NaN NaN NaN  14.740764 11.771418 2.319916 18.636267 11.765352 1.253451 NaN NaN NaN  15.603167 12.914418 2.864546 18.486553 15.904517 0.406674 NaN NaN NaN  15.848168 15.006738 2.409147 12.405764 16.584074 0.380148 NaN NaN NaN  13.527421 15.319841 2.143538 12.225495 16.414660 0.435342 NaN NaN NaN  12.758833 15.012090 2.281481 9.334859 13.701874 3.382828 NaN NaN NaN  12.120302 13.773370 2.999747 13.969377 13.572761 1.863284
258  10.620221 10.960755 0.498531 NaN NaN NaN  11.927405 12.185843 2.412547 11.783374 10.371115 2.788982 NaN NaN NaN  13.234605 12.296858 2.941590 15.092376 10.459307 0.476554 NaN NaN NaN  14.729413 11.730989 2.362411 18.493626 11.743328 1.330338 NaN NaN NaN  15.567237 12.920197 2.902328 18.501127 15.853382 0.397291 NaN NaN NaN  15.792322 14.968812 2.397553 12.370862 16.595242 0.388548 NaN NaN NaN  13.519559 15.299682 2.169970 12.213715 16.409485 0.475483 NaN NaN NaN  12.733319 14.996139 2.309038 9.323898 13.692768 3.392193 NaN NaN NaN  12.058916 13.748964 3.012715 13.897016 13.526991 1.874442
259  10.631268 10.982851 0.506658 NaN NaN NaN  11.860614 12.195689 2.405844 11.762270 10.322205 2.806936 NaN NaN NaN  13.215548 12.285998 2.959733 15.187303 10.411657 0.408997 NaN NaN NaN  14.706781 11.717667 2.337404 18.369535 11.915769 1.304580 NaN NaN NaN  15.416391 12.946208 2.889736 18.545000 15.852441 0.399243 NaN NaN NaN  15.802683 14.926449 2.392393 12.425649 16.595270 0.339461 NaN NaN NaN  13.525628 15.344490 2.175882 12.184545 16.379589 0.480288 NaN NaN NaN  12.638142 14.996529 2.326554 9.256980 13.647875 3.371621 NaN NaN NaN  12.010380 13.749134 2.968467 13.879956 13.539013 1.844201
260  10.633111 10.928340 0.511359 NaN NaN NaN  11.855545 12.185604 2.444482 11.650434 10.279059 2.850078 NaN NaN NaN  13.140779 12.199117 2.980994 15.167155 10.418017 0.457285 NaN NaN NaN  14.681855 11.687056 2.342011 18.214909 11.853139 1.325709 NaN NaN NaN  15.344820 12.947923 2.909021 18.474556 15.826597 0.397586 NaN NaN NaN  15.769126 14.925018 2.380987 12.435195 16.567526 0.356596 NaN NaN NaN  13.467753 15.328636 2.168178 12.229484 16.390390 0.508887 NaN NaN NaN  12.666635 14.993324 2.285932 9.207135 13.681235 3.366769 NaN NaN NaN  11.975993 13.760418 2.947947 13.880195 13.490393 1.875947
261  10.601560 10.961360 0.500312 NaN NaN NaN  11.823050 12.190781 2.437836 11.536942 10.220233 2.851013 NaN NaN NaN  13.056086 12.195697 2.985223 15.121489 10.455352 0.475208 NaN NaN NaN  14.608433 11.668370 2.320519 18.037092 11.867392 1.387721 NaN NaN NaN  15.130870 12.991030 2.988864 18.446224 15.853152 0.373143 NaN NaN NaN  15.770885 14.921205 2.354572 12.405292 16.585852 0.352627 NaN NaN NaN  13.447869 15.346609 2.156545 12.195538 16.399815 0.471766 NaN NaN NaN  12.657091 14.946075 2.302665 9.108887 13.638375 3.359539 NaN NaN NaN  11.872101 13.758578 2.935705 13.810113 13.469444 1.853870
262  10.611245 10.968191 0.499646 NaN NaN NaN  11.789191 12.156540 2.433281 11.436758 10.198831 2.902456 NaN NaN NaN  12.940723 12.107701 2.943010 15.132842 10.438472 0.497157 NaN NaN NaN  14.593131 11.677491 2.353054 17.860216 11.851570 1.405188 NaN NaN NaN  14.908671 12.991893 2.935845 18.446547 15.861072 0.379842 NaN NaN NaN  15.757306 14.978824 2.354880 12.448071 16.556507 0.376529 NaN NaN NaN  13.477440 15.299170 2.203700 12.225740 16.375458 0.484513 NaN NaN NaN  12.615384 14.951488 2.329854 9.051270 13.648155 3.356307 NaN NaN NaN  11.851079 13.724421 2.960770 13.757886 13.453348 1.887585
263  10.627607 10.948296 0.510486 NaN NaN NaN  11.747018 12.155487 2.453266 11.320744 10.173019 2.915774 NaN NaN NaN  12.949142 12.061170 2.986200 15.152261 10.466485 0.394902 NaN NaN NaN  14.619138 11.676310 2.306999 17.727396 11.870033 1.452676 NaN NaN NaN  14.851838 13.004057 2.993829 18.426472 15.884422 0.357818 NaN NaN NaN  15.798472 14.939155 2.340965 12.428468 16.606274 0.356163 NaN NaN NaN  13.424160 15.275949 2.184817 12.183351 16.394905 0.488074 NaN NaN NaN  12.531128 14.972795 2.300831 8.992612 13.648365 3.325940 NaN NaN NaN  11.746406 13.717308 2.944546 13.726351 13.478279 1.916875
264  10.623115 10.941383 0.509245 NaN NaN NaN  11.746018 12.175880 2.463863 11.211994 10.100046 2.946364 NaN NaN NaN  12.879136 11.988944 3.000666 15.097081 10.480720 0.455279 NaN NaN NaN  14.568201 11.622779 2.297504 17.546976 11.861172 1.474427 NaN NaN NaN  14.828218 13.061636 3.021237 18.468340 15.811492 0.385788 NaN NaN NaN  15.794729 14.919641 2.349945 12.399386 16.551935 0.399996 NaN NaN NaN  13.352139 15.327173 2.178317 12.200695 16.376125 0.476769 NaN NaN NaN  12.481600 14.974974 2.289682 8.933719 13.646190 3.302301 NaN NaN NaN  11.719775 13.739797 2.948086 13.717825 13.436718 1.876815
265  10.632045 10.920916 0.542863 NaN NaN NaN  11.741359 12.144227 2.435100 11.093105 10.066835 2.955899 NaN NaN NaN  12.817909 11.870350 2.948824 15.116542 10.459958 0.453117 NaN NaN NaN  14.588347 11.628827 2.305259 17.396580 11.888129 1.456857 NaN NaN NaN  14.651010 13.079311 3.003150 18.469503 15.847734 0.339903 NaN NaN NaN  15.755021 14.911106 2.317945 12.399280 16.582081 0.347733 NaN NaN NaN  13.360006 15.271873 2.178077 12.211688 16.341625 0.472182 NaN NaN NaN  12.473069 14.964546 2.294818 8.851620 13.647555 3.286821 NaN NaN NaN  11.654904 13.720070 2.909722 13.694344 13.415799 1.905162
266  10.629883 10.981654 0.507272 NaN NaN NaN  11.719289 12.156377 2.470094 10.997108 10.021707 2.975357 NaN NaN NaN  12.778479 11.857166 2.958532 15.129244 10.439324 0.477897 NaN NaN NaN  14.495520 11.601556 2.322147 17.257751 11.814665 1.506105 NaN NaN NaN  14.558171 13.081700 3.009975 18.501177 15.799752 0.357937 NaN NaN NaN  15.705667 14.925284 2.267673 12.409278 16.540943 0.386227 NaN NaN NaN  13.355309 15.298552 2.198421 12.214081 16.334084 0.524020 NaN NaN NaN  12.451360 14.937431 2.306992 8.815844 13.640252 3.292749 NaN NaN NaN  11.579317 13.712802 2.908356 13.648838 13.448639 1.958941
267  10.622477 10.974845 0.505067 NaN NaN NaN  11.671961 12.167486 2.476366 10.943620 10.013018 2.975250 NaN NaN NaN  12.716878 11.841185 2.924385 15.112745 10.455442 0.482261 NaN NaN NaN  14.506360 11.583537 2.305445 17.113253 11.850202 1.460942 NaN NaN NaN  14.485312 13.092517 3.037817 18.484308 15.806714 0.369754 NaN NaN NaN  15.744991 14.869720 2.272434 12.411763 16.568504 0.384186 NaN NaN NaN  13.305033 15.280567 2.210990 12.209406 16.358530 0.489822 NaN NaN NaN  12.425333 14.899648 2.309103 8.803601 13.618549 3.289269 NaN NaN NaN  11.542629 13.694612 2.901313 13.609112 13.452966 1.935980
268  10.639533 10.931207 0.512022 NaN NaN NaN  11.693775 12.181698 2.503552 10.841413 9.981672 2.996483 NaN NaN NaN  12.654223 11.834347 2.916284 15.103210 10.448374 0.534557 NaN NaN NaN  14.487092 11.572122 2.331715 16.961216 11.794867 1.458790 NaN NaN NaN  14.437730 13.111710 3.004307 18.537529 15.796968 0.340603 NaN NaN NaN  15.713942 14.875891 2.268583 12.372437 16.566431 0.352982 NaN NaN NaN  13.338055 15.236195 2.204189 12.230424 16.344503 0.494972 NaN NaN NaN  12.386131 14.922023 2.311270 8.754676 13.610990 3.288382 NaN NaN NaN  11.512211 13.701385 2.874394 13.626308 13.393806 1.947866
269  10.600761 10.960555 0.516585 NaN NaN NaN  11.645438 12.132587 2.486834 10.757010 9.960321 2.984636 NaN NaN NaN  12.572761 11.728948 2.893527 15.088423 10.400836 0.507627 NaN NaN NaN  14.428926 11.543197 2.277814 16.838837 11.775436 1.434793 NaN NaN NaN  14.348337 13.105307 2.975500 18.479195 15.821003 0.382260 NaN NaN NaN  15.780671 14.882648 2.248546 12.401452 16.557590 0.393021 NaN NaN NaN  13.300784 15.267380 2.187103 12.204820 16.345217 0.495132 NaN NaN NaN  12.390744 14.938447 2.332058 8.679954 13.643387 3.278964 NaN NaN NaN  11.419981 13.691710 2.878086 13.550343 13.384890 1.940173
270  10.639712 10.982813 0.536267 NaN NaN NaN  11.633755 12.137017 2.520461 10.647894 9.915941 3.016178 NaN NaN NaN  12.527810 11.689796 2.900889 15.100372 10.496087 0.515110 NaN NaN NaN  14.428949 11.534397 2.294760 16.727152 11.724934 1.405130 NaN NaN NaN  14.258811 13.113087 2.960876 18.501410 15.792274 0.362512 NaN NaN NaN  15.702847 14.838053 2.222633 12.391505 16.573652 0.387453 NaN NaN NaN  13.271253 15.264248 2.185530 12.273088 16.308990 0.528160 NaN NaN NaN  12.344265 14.928779 2.318494 8.624835 13.623175 3.267312 NaN NaN NaN  11.401212 13.719915 2.853038 13.531900 13.347331 1.927555
271  10.602501 10.970344 0.531987 NaN NaN NaN  11.589911 12.172606 2.518231 10.600721 9.900291 2.976141 NaN NaN NaN  12.464190 11.642789 2.876188 15.100595 10.477436 0.476455 NaN NaN NaN  14.386079 11.530816 2.320350 16.534754 11.684286 1.389848 NaN NaN NaN  14.233722 13.049687 2.961402 18.484304 15.795784 0.386233 NaN NaN NaN  15.626470 14.855398 2.211195 12.389312 16.558315 0.369591 NaN NaN NaN  13.260323 15.234726 2.219535 12.237613 16.320425 0.479821 NaN NaN NaN  12.333318 14.905175 2.316359 8.560449 13.640499 3.236754 NaN NaN NaN  11.347063 13.714599 2.858339 13.477265 13.363903 1.955935
272  10.637090 10.976709 0.530447 NaN NaN NaN  11.573102 12.138459 2.543367 10.573655 9.864884 2.996265 NaN NaN NaN  12.429458 11.605195 2.890220 15.096966 10.462259 0.480917 NaN NaN NaN  14.434380 11.513368 2.322801 16.417191 11.681438 1.407566 NaN NaN NaN  14.154611 13.105338 2.915973 18.510105 15.840848 0.347827 NaN NaN NaN  15.679579 14.856407 2.196109 12.429430 16.554649 0.378001 NaN NaN NaN  13.248516 15.251295 2.221607 12.226595 16.305408 0.517052 NaN NaN NaN  12.367375 14.848520 2.326481 8.543797 13.654350 3.197066 NaN NaN NaN  11.304860 13.702490 2.856983 13.448731 13.341912 1.964223
273  10.606085 10.943542 0.514311 NaN NaN NaN  11.573791 12.136406 2.511847 10.513069 9.861412 3.004972 NaN NaN NaN  12.355877 11.588843 2.872069 15.124459 10.437098 0.444707 NaN NaN NaN  14.365137 11.495542 2.313439 16.276999 11.605223 1.387100 NaN NaN NaN  14.161238 13.074782 2.929223 18.485918 15.825656 0.348611 NaN NaN NaN  15.663282 14.847734 2.155999 12.415274 16.544350 0.379301 NaN NaN NaN  13.211052 15.224900 2.182030 12.210374 16.243097 0.560023 NaN NaN NaN  12.332332 14.873555 2.360576 8.480268 13.667492 3.181267 NaN NaN NaN  11.211187 13.728711 2.834903 13.445337 13.345382 1.986914
274  10.592790 10.944784 0.554334 NaN NaN NaN  11.573477 12.147516 2.530666 10.483373 9.816895 2.986370 NaN NaN NaN  12.369163 11.559265 2.846763 15.122714 10.451843 0.507076 NaN NaN NaN  14.343567 11.524075 2.357098 16.172888 11.582909 1.301076 NaN NaN NaN  14.121069 13.053109 2.926255 18.501051 15.813188 0.380414 NaN NaN NaN  15.661945 14.875036 2.187007 12.439078 16.566574 0.393186 NaN NaN NaN  13.188245 15.226332 2.206803 12.207221 16.247223 0.603223 NaN NaN NaN  12.285044 14.830915 2.386910 8.443964 13.684421 3.129846 NaN NaN NaN  11.207393 13.741566 2.796441 13.450076 13.381097 2.006780
275  10.641343 10.958924 0.506474 NaN NaN NaN  11.551679 12.128800 2.532150 10.473700 9.797304 2.973564 NaN NaN NaN  12.288727 11.533145 2.819809 15.087893 10.458234 0.494425 NaN NaN NaN  14.274200 11.475811 2.291108 15.993537 11.639007 1.231852 NaN NaN NaN  14.176476 13.033756 2.904404 18.536707 15.814031 0.306416 NaN NaN NaN  15.650761 14.815133 2.159839 12.410799 16.549145 0.413376 NaN NaN NaN  13.199209 15.196157 2.202537 12.179260 16.210888 0.634360 NaN NaN NaN  12.316237 14.767749 2.441808 8.419445 13.677649 3.117369 NaN NaN NaN  11.170509 13.683276 2.783292 13.408200 13.298440 1.970970
276  10.618858 10.945728 0.523797 NaN NaN NaN  11.515083 12.122278 2.542118 10.400569 9.739141 2.964728 NaN NaN NaN  12.232282 11.484258 2.807082 15.093552 10.450307 0.519922 NaN NaN NaN  14.288136 11.458734 2.291997 15.906746 11.587718 1.167300 NaN NaN NaN  14.049479 13.069397 2.937557 18.551861 15.795151 0.362904 NaN NaN NaN  15.668591 14.828956 2.157157 12.559731 16.545174 0.438942 NaN NaN NaN  13.151009 15.205868 2.241127 12.071235 16.195053 0.682913 NaN NaN NaN  12.318882 14.673545 2.497942 8.347311 13.679406 3.090837 NaN NaN NaN  11.151983 13.678108 2.792557 13.387694 13.312959 1.957081
277  10.609361 10.972799 0.537058 NaN NaN NaN  11.484377 12.135948 2.524004 10.357069 9.721617 2.927681 NaN NaN NaN  12.216300 11.450126 2.801163 15.090822 10.406363 0.434901 NaN NaN NaN  14.323689 11.490562 2.292608 15.799945 11.594603 1.101733 NaN NaN NaN  14.064131 13.006812 2.918516 18.524948 15.807830 0.344968 NaN NaN NaN  15.620564 14.844760 2.123485 12.490944 16.525776 0.461266 NaN NaN NaN  13.126695 15.192884 2.204727 11.973610 16.159748 0.799580 NaN NaN NaN  12.310649 14.553628 2.561883 8.260664 13.649294 3.058862 NaN NaN NaN  11.063650 13.703360 2.797417 13.316355 13.296647 1.967916
278  10.623004 11.011254 0.519029 NaN NaN NaN  11.462452 12.112275 2.523371 10.316223 9.679630 2.918720 NaN NaN NaN  12.192244 11.438835 2.773326 15.069360 10.481730 0.503698 NaN NaN NaN  14.338003 11.512124 2.277161 15.700420 11.533984 1.148893 NaN NaN NaN  14.062449 12.973832 2.929813 18.525951 15.829309 0.364344 NaN NaN NaN  15.667830 14.776326 2.095762 12.444235 16.591391 0.440366 NaN NaN NaN  13.116856 15.169412 2.197229 11.792816 16.138718 0.917818 NaN NaN NaN  12.301550 14.522048 2.625278 8.244577 13.631989 3.044531 NaN NaN NaN  11.026876 13.675135 2.794304 13.308989 13.259192 1.972955
279  10.609508 10.960938 0.498728 NaN NaN NaN  11.488832 12.148705 2.539952 10.270285 9.637352 2.879005 NaN NaN NaN  12.152266 11.423258 2.737290 15.077964 10.463156 0.498715 NaN NaN NaN  14.275887 11.460224 2.330992 15.606641 11.529508 1.090439 NaN NaN NaN  13.987442 12.958386 2.909299 18.499449 15.841785 0.365056 NaN NaN NaN  15.551192 14.767568 2.008518 12.440541 16.545025 0.437218 NaN NaN NaN  13.085134 15.107932 2.228934 11.698242 16.097311 1.035364 NaN NaN NaN  12.235721 14.475411 2.675606 8.171471 13.635942 3.036019 NaN NaN NaN  10.933258 13.678381 2.777742 13.282446 13.249590 1.958934
280  10.614788 10.957909 0.525075 NaN NaN NaN  11.431341 12.113024 2.556094 10.220615 9.599377 2.859219 NaN NaN NaN  12.108577 11.382883 2.731218 15.081248 10.482368 0.503096 NaN NaN NaN  14.290732 11.459160 2.341972 15.507854 11.514522 1.043698 NaN NaN NaN  14.009241 12.963237 2.922618 18.465530 15.838062 0.367111 NaN NaN NaN  15.580868 14.801098 2.013824 12.442787 16.555891 0.375748 NaN NaN NaN  13.089864 15.133245 2.236518 11.588747 16.008951 1.116480 NaN NaN NaN  12.230279 14.380230 2.694677 8.138037 13.649782 3.004791 NaN NaN NaN  10.896520 13.670802 2.753671 13.260610 13.233215 2.007091
281  10.569982 10.972670 0.511626 NaN NaN NaN  11.402549 12.124434 2.566229 10.213721 9.598059 2.841984 NaN NaN NaN  12.050810 11.360372 2.695609 15.052243 10.476988 0.508691 NaN NaN NaN  14.227896 11.462812 2.332985 15.407245 11.500753 0.953653 NaN NaN NaN  14.025178 12.928564 2.900491 18.482534 15.835305 0.354305 NaN NaN NaN  15.526476 14.762072 1.988692 12.460010 16.595858 0.411410 NaN NaN NaN  13.064953 15.149836 2.221382 11.431280 16.023886 1.174480 NaN NaN NaN  12.161732 14.362693 2.736443 8.078100 13.614800 2.962255 NaN NaN NaN  10.846272 13.660740 2.752177 13.197666 13.231736 1.992156
282  10.606303 10.979363 0.541574 NaN NaN NaN  11.386993 12.138186 2.593774 10.196959 9.580977 2.805424 NaN NaN NaN  11.987778 11.284025 2.682068 15.061995 10.450208 0.517085 NaN NaN NaN  14.259305 11.470784 2.307184 15.312966 11.504057 0.974441 NaN NaN NaN  13.997824 12.895058 2.932483 18.503452 15.823517 0.341108 NaN NaN NaN  15.492603 14.742700 1.966605 12.435425 16.552221 0.397815 NaN NaN NaN  13.093229 15.129486 2.233533 11.248196 16.007910 1.338688 NaN NaN NaN  12.171397 14.307170 2.749722 8.064608 13.608819 2.945095 NaN NaN NaN  10.822655 13.639414 2.721345 13.184731 13.217296 1.976492
283  10.588062 10.960979 0.586623 NaN NaN NaN  11.373211 12.106658 2.587620 10.082402 9.523313 2.720876 NaN NaN NaN  11.950657 11.300603 2.656280 15.068631 10.455971 0.462650 NaN NaN NaN  14.226886 11.480296 2.277998 15.222834 11.505823 0.887585 NaN NaN NaN  14.012629 12.853413 2.943424 18.484295 15.822070 0.359645 NaN NaN NaN  15.438012 14.705848 1.946070 12.426332 16.535786 0.399951 NaN NaN NaN  13.026977 15.097278 2.230589 11.125824 16.005428 1.468703 NaN NaN NaN  12.151800 14.251344 2.750166 7.997123 13.606970 2.888258 NaN NaN NaN  10.778120 13.640323 2.732209 13.195353 13.234150 1.939238
284  10.590015 10.964555 0.553303 NaN NaN NaN  11.317098 12.110405 2.573744 10.076982 9.515337 2.680893 NaN NaN NaN  11.913302 11.266182 2.651636 15.063042 10.482694 0.503092 NaN NaN NaN  14.171177 11.464492 2.286859 15.169701 11.472033 0.823104 NaN NaN NaN  13.973728 12.840625 2.939274 18.545986 15.801861 0.370923 NaN NaN NaN  15.449307 14.701062 1.939008 12.432609 16.563950 0.423579 NaN NaN NaN  13.019342 15.158852 2.203915 10.977869 15.974911 1.568123 NaN NaN NaN  12.167516 14.244194 2.860401 7.959111 13.626603 2.837516 NaN NaN NaN  10.718783 13.630077 2.728260 13.144218 13.197248 1.990209
285  10.610158 10.997301 0.566272 NaN NaN NaN  11.308352 12.111012 2.603291 9.990666 9.487936 2.619192 NaN NaN NaN  11.891986 11.270058 2.601528 15.092399 10.470889 0.438682 NaN NaN NaN  14.129700 11.466080 2.298190 15.115217 11.421306 0.703464 NaN NaN NaN  13.987059 12.804210 2.913938 18.532284 15.838254 0.341851 NaN NaN NaN  15.410313 14.705483 1.902835 12.553466 16.551365 0.465753 NaN NaN NaN  12.995575 15.093976 2.222730 10.870772 15.913038 1.701957 NaN NaN NaN  12.136540 14.180368 2.810003 7.894501 13.628882 2.831266 NaN NaN NaN  10.702971 13.651398 2.711875 13.109889 13.197056 2.002929
286  10.631495 10.986063 0.562245 NaN NaN NaN  11.282998 12.090717 2.573176 9.859515 9.419049 2.554543 NaN NaN NaN  11.844680 11.224689 2.579897 15.053737 10.452202 0.522504 NaN NaN NaN  14.130756 11.445629 2.317194 15.069790 11.394396 0.700741 NaN NaN NaN  14.041199 12.712028 2.961878 18.543358 15.814863 0.337738 NaN NaN NaN  15.387628 14.676521 1.857104 12.510081 16.538000 0.475689 NaN NaN NaN  12.940598 15.100279 2.215714 10.700444 15.909232 1.744888 NaN NaN NaN  12.129634 14.140265 2.846042 7.863986 13.625020 2.800192 NaN NaN NaN  10.647307 13.598003 2.729003 13.092499 13.182606 1.968686
287  10.601170 10.974935 0.550229 NaN NaN NaN  11.256044 12.099738 2.592896 9.862617 9.450711 2.500250 NaN NaN NaN  11.800319 11.174784 2.573776 15.063016 10.469079 0.475920 NaN NaN NaN  14.125657 11.424611 2.303634 15.036041 11.435313 0.623813 NaN NaN NaN  13.976418 12.710939 2.918074 18.497669 15.808836 0.353498 NaN NaN NaN  15.359608 14.692727 1.890625 12.511585 16.507107 0.474608 NaN NaN NaN  12.907292 15.074778 2.220376 10.647503 15.847045 1.798280 NaN NaN NaN  12.066375 14.159452 2.878414 7.829467 13.624990 2.775816 NaN NaN NaN  10.592361 13.654653 2.655161 12.990049 13.182295 1.978895
288  10.641443 11.002831 0.626477 NaN NaN NaN  11.217963 12.048274 2.628729 9.751079 9.421626 2.489153 NaN NaN NaN  11.758885 11.135376 2.582620 15.048018 10.442934 0.475779 NaN NaN NaN  14.112811 11.462633 2.297249 15.035422 11.280754 0.474866 NaN NaN NaN  14.008645 12.698020 2.914954 18.527264 15.827137 0.406358 NaN NaN NaN  15.313084 14.673388 1.836188 12.508998 16.529518 0.458083 NaN NaN NaN  12.922202 15.099607 2.206520 10.507994 15.812366 1.887393 NaN NaN NaN  12.025136 14.125179 2.890649 7.777400 13.632479 2.751462 NaN NaN NaN  10.563225 13.611050 2.675279 13.031057 13.166106 1.936592
289  10.579696 10.946280 0.543555 NaN NaN NaN  11.213850 12.064483 2.598259 9.788934 9.420258 2.432753 NaN NaN NaN  11.707640 11.146777 2.537448 15.075350 10.464812 0.472930 NaN NaN NaN  14.054117 11.390617 2.318923 15.072837 11.255417 0.504132 NaN NaN NaN  13.946421 12.662375 2.902923 18.455385 15.860982 0.345990 NaN NaN NaN  15.315104 14.613265 1.846812 12.489809 16.550920 0.453122 NaN NaN NaN  12.924129 15.064110 2.240609 10.398685 15.799432 2.007940 NaN NaN NaN  12.001824 14.086959 2.856952 7.752839 13.640691 2.703334 NaN NaN NaN  10.500572 13.602099 2.673638 12.978911 13.139189 1.939878
290  10.582701 10.990544 0.541357 NaN NaN NaN  11.180771 12.076854 2.611984 9.762883 9.411952 2.393788 NaN NaN NaN  11.667023 11.150189 2.505773 15.094151 10.428986 0.470336 NaN NaN NaN  14.046682 11.422459 2.300469 15.080313 11.371357 0.661506 NaN NaN NaN  13.989008 12.635534 2.937656 18.486166 15.863711 0.361833 NaN NaN NaN  15.297799 14.617065 1.830937 12.491640 16.521233 0.446148 NaN NaN NaN  12.840416 15.079088 2.184724 10.307165 15.759860 2.111054 NaN NaN NaN  11.980307 14.093699 2.917634 7.694769 13.631880 2.650121 NaN NaN NaN  10.474277 13.601475 2.682056 12.965072 13.111723 1.980201
291  10.593233 10.980303 0.600882 NaN NaN NaN  11.106502 12.070943 2.608160 9.711317 9.372757 2.335895 NaN NaN NaN  11.629043 11.123055 2.486350 15.014274 10.505373 0.497670 NaN NaN NaN  13.987415 11.417413 2.296542 15.072496 11.372922 0.630022 NaN NaN NaN  13.951701 12.608791 2.942291 18.529875 15.811008 0.357781 NaN NaN NaN  15.259130 14.624773 1.815367 12.494430 16.555593 0.440747 NaN NaN NaN  12.812971 15.074950 2.196166 10.178341 15.742774 2.165994 NaN NaN NaN  11.946447 14.075511 2.893948 7.610778 13.681308 2.604409 NaN NaN NaN  10.414645 13.607130 2.652204 12.881076 13.127234 1.931219
292  10.579806 10.983935 0.503572 NaN NaN NaN  11.111758 12.104402 2.632616 9.678008 9.355814 2.292377 NaN NaN NaN  11.539165 11.077535 2.462904 15.066377 10.467605 0.484764 NaN NaN NaN  13.953583 11.394774 2.265593 15.007298 11.298041 0.558409 NaN NaN NaN  13.896156 12.551556 2.924031 18.541475 15.814827 0.398411 NaN NaN NaN  15.193714 14.595758 1.795137 12.498297 16.508568 0.435713 NaN NaN NaN  12.824193 15.036194 2.212478 10.095566 15.695285 2.180799 NaN NaN NaN  11.919718 14.097095 2.913362 7.578236 13.637288 2.553910 NaN NaN NaN  10.397733 13.569468 2.633461 12.883887 13.095698 1.979628
293  10.592412 11.029807 0.574367 NaN NaN NaN  11.090899 12.070219 2.630606 9.632502 9.362275 2.217000 NaN NaN NaN  11.512897 11.053598 2.429622 15.015046 10.489603 0.453396 NaN NaN NaN  13.964187 11.388336 2.291483 15.039124 11.270283 0.504355 NaN NaN NaN  13.919445 12.546893 2.915316 18.548498 15.809246 0.334493 NaN NaN NaN  15.193611 14.582291 1.766757 12.457075 16.558317 0.430266 NaN NaN NaN  12.782423 15.028708 2.191900 10.037156 15.643470 2.216321 NaN NaN NaN  11.849760 14.091091 2.872788 7.543167 13.675401 2.527877 NaN NaN NaN  10.353147 13.582134 2.613668 12.852044 13.078444 1.950049
294  10.586004 10.957287 0.530082 NaN NaN NaN  11.087776 12.064590 2.639863 9.625066 9.310452 2.173596 NaN NaN NaN  11.492728 11.045769 2.443618 14.981140 10.495958 0.450436 NaN NaN NaN  13.952139 11.340950 2.281497 14.994470 11.273759 0.565537 NaN NaN NaN  13.882288 12.480379 2.937638 18.480368 15.831215 0.364838 NaN NaN NaN  15.297979 14.557718 1.831903 12.474300 16.546898 0.436136 NaN NaN NaN  12.755779 15.021931 2.210672 9.898849 15.633694 2.278139 NaN NaN NaN  11.838474 14.069637 2.904592 7.510376 13.664715 2.456541 NaN NaN NaN  10.282099 13.588682 2.596891 12.834605 13.073153 1.965084
295  10.582254 10.957020 0.570720 NaN NaN NaN  11.061426 12.041369 2.596009 9.639524 9.313413 2.084712 NaN NaN NaN  11.422778 10.988942 2.406437 15.088326 10.456986 0.384865 NaN NaN NaN  13.921453 11.341363 2.265918 15.008121 11.254732 0.523330 NaN NaN NaN  13.889046 12.526075 2.915546 18.501419 15.762737 0.366648 NaN NaN NaN  15.305890 14.563149 1.818139 12.496233 16.497667 0.455483 NaN NaN NaN  12.768044 15.015469 2.232083 9.861400 15.590041 2.325237 NaN NaN NaN  11.791141 14.086828 2.889345 7.451575 13.666409 2.381585 NaN NaN NaN  10.223241 13.575020 2.563446 12.783700 13.027019 1.922489
296  10.585686 10.997853 0.519334 NaN NaN NaN  11.071774 12.044300 2.578596 9.588454 9.279196 2.018713 NaN NaN NaN  11.392916 10.922022 2.402123 15.055322 10.523140 0.465137 NaN NaN NaN  13.923524 11.314972 2.261405 14.995682 11.258800 0.536889 NaN NaN NaN  13.906427 12.486712 2.942179 18.472160 15.850674 0.345185 NaN NaN NaN  15.294384 14.521813 1.814133 12.476790 16.543011 0.449652 NaN NaN NaN  12.739320 15.000696 2.195796 9.723361 15.572101 2.377099 NaN NaN NaN  11.737327 14.074078 2.913048 7.440230 13.674228 2.305872 NaN NaN NaN  10.198352 13.560708 2.572173 12.776202 13.060079 1.956930
297  10.568969 10.965911 0.543090 NaN NaN NaN  11.023755 12.023617 2.624447 9.584479 9.310889 1.971600 NaN NaN NaN  11.408266 10.923905 2.379042 15.084742 10.459768 0.499272 NaN NaN NaN  13.934086 11.325368 2.253563 14.998024 11.223801 0.513696 NaN NaN NaN  13.851772 12.471700 2.892094 18.417110 15.851805 0.335401 NaN NaN NaN  15.232752 14.576677 1.830944 12.480736 16.561171 0.461866 NaN NaN NaN  12.716148 15.048841 2.192891 9.611681 15.577976 2.387851 NaN NaN NaN  11.691927 14.069650 2.860859 7.382085 13.670701 2.253765 NaN NaN NaN  10.191826 13.542209 2.545089 12.763077 13.040264 1.930554
298  10.601891 10.983910 0.536686 NaN NaN NaN  10.983855 12.028146 2.640371 9.536142 9.241385 1.892001 NaN NaN NaN  11.354740 10.933877 2.342394 15.056584 10.465229 0.516885 NaN NaN NaN  13.897782 11.305206 2.246810 14.987080 11.261721 0.530614 NaN NaN NaN  13.858863 12.438629 2.888907 18.342337 15.919778 0.358677 NaN NaN NaN  15.148906 14.574089 1.868210 12.488668 16.561665 0.430798 NaN NaN NaN  12.667229 15.014180 2.233491 9.450919 15.537876 2.508347 NaN NaN NaN  11.645764 14.074637 2.870952 7.363321 13.647833 2.187376 NaN NaN NaN  10.197280 13.533818 2.533533 12.731054 13.030728 1.954697
299  10.602191 10.954926 0.516131 NaN NaN NaN  10.973441 11.999285 2.609448 9.513444 9.239122 1.844965 NaN NaN NaN  11.359854 10.920413 2.319233 15.054563 10.424191 0.494261 NaN NaN NaN  13.845407 11.304174 2.212159 15.006465 11.154120 0.590047 NaN NaN NaN  13.790758 12.432953 2.897683 18.250006 15.974236 0.324272 NaN NaN NaN  15.004692 14.596436 1.887459 12.454897 16.544760 0.458011 NaN NaN NaN  12.647506 14.991485 2.211106 9.345020 15.491829 2.528838 NaN NaN NaN  11.526895 14.092815 2.856938 7.318214 13.626963 2.109106 NaN NaN NaN  10.127767 13.511382 2.546427 12.637219 13.029294 1.948328
300  10.574020 10.972988 0.541275 NaN NaN NaN  10.941785 12.001716 2.634070 9.416801 9.156151 1.837685 NaN NaN NaN  11.291950 10.878345 2.299307 15.050562 10.410311 0.505259 NaN NaN NaN  13.823577 11.278528 2.190661 14.986166 11.174857 0.578626 NaN NaN NaN  13.787941 12.461094 2.897011 18.108088 16.065481 0.341081 NaN NaN NaN  14.917169 14.616894 1.930977 12.450315 16.577822 0.444577 NaN NaN NaN  12.571106 14.988129 2.226991 9.205029 15.425441 2.553664 NaN NaN NaN  11.476152 14.089987 2.857440 7.274952 13.625838 2.068029 NaN NaN NaN  10.047474 13.491487 2.515284 12.625780 13.034643 1.925080
301  10.589179 11.008565 0.530842 NaN NaN NaN  10.930282 11.978364 2.644685 9.472770 9.181635 1.793239 NaN NaN NaN  11.267414 10.849585 2.277379 15.108726 10.459073 0.466851 NaN NaN NaN  13.883349 11.258048 2.215813 14.991475 11.199790 0.563722 NaN NaN NaN  13.763706 12.428550 2.890429 17.952293 16.112272 0.381372 NaN NaN NaN  14.835301 14.672926 1.980084 12.450877 16.562006 0.444786 NaN NaN NaN  12.550688 14.986614 2.192436 9.083336 15.373661 2.525874 NaN NaN NaN  11.407533 14.092695 2.840203 7.214394 13.569588 1.996265 NaN NaN NaN  9.979793 13.468346 2.523363 12.597833 12.965029 1.936581
302  10.557670 11.000241 0.567086 NaN NaN NaN  10.891124 11.960042 2.627071 9.433786 9.179566 1.756647 NaN NaN NaN  11.228245 10.879148 2.275728 15.050977 10.446753 0.521072 NaN NaN NaN  13.823014 11.306833 2.226678 14.999839 11.158742 0.557772 NaN NaN NaN  13.719912 12.439291 2.945749 17.831905 16.138899 0.346857 NaN NaN NaN  14.759608 14.663912 2.031658 12.450303 16.557364 0.443707 NaN NaN NaN  12.493215 15.015151 2.193265 8.955195 15.366491 2.537861 NaN NaN NaN  11.295180 14.099453 2.810544 7.165205 13.582338 1.944865 NaN NaN NaN  9.932981 13.462278 2.462146 12.584039 13.030936 1.968406
303  10.626095 10.977276 0.534479 NaN NaN NaN  10.857695 12.036591 2.613740 9.426899 9.169344 1.668391 NaN NaN NaN  11.229280 10.873587 2.236526 15.049548 10.480179 0.508761 NaN NaN NaN  13.796577 11.273495 2.206668 14.999403 11.155382 0.621526 NaN NaN NaN  13.702537 12.438985 2.914026 17.666153 16.207674 0.349785 NaN NaN NaN  14.683407 14.678738 2.057338 12.468204 16.574722 0.444247 NaN NaN NaN  12.440528 15.006344 2.216703 8.835465 15.325250 2.557152 NaN NaN NaN  11.212788 14.089551 2.774099 7.177448 13.555686 1.859350 NaN NaN NaN  9.839060 13.465280 2.435421 12.540973 12.998711 1.971672
304  10.602928 10.887670 0.664733 NaN NaN NaN  10.844660 11.956833 2.617103 9.391766 9.121762 1.610071 NaN NaN NaN  11.169897 10.831306 2.228333 15.055442 10.433648 0.504446 NaN NaN NaN  13.802333 11.305434 2.229529 14.996436 11.202411 0.591578 NaN NaN NaN  13.662525 12.406021 2.877059 17.477888 16.251671 0.361308 NaN NaN NaN  14.635818 14.661118 2.124549 12.378607 16.587626 0.388583 NaN NaN NaN  12.417874 14.991194 2.184538 8.724028 15.296346 2.573768 NaN NaN NaN  11.052048 14.142653 2.789141 7.084540 13.560284 1.752772 NaN NaN NaN  9.797797 13.419425 2.452533 12.449459 12.985499 1.956670
305  10.574620 10.875988 0.616691 NaN NaN NaN  10.794527 11.942915 2.627489 9.373873 9.095357 1.539456 NaN NaN NaN  11.107088 10.785338 2.215006 15.052999 10.469377 0.520945 NaN NaN NaN  13.788097 11.254939 2.203119 15.024495 11.156269 0.576548 NaN NaN NaN  13.594419 12.415382 2.897930 17.338564 16.284592 0.395477 NaN NaN NaN  14.456737 14.680082 2.162148 12.344237 16.566870 0.417292 NaN NaN NaN  12.383860 14.986025 2.180698 8.607600 15.237277 2.558224 NaN NaN NaN  10.976688 14.146343 2.745826 7.065853 13.533841 1.636366 NaN NaN NaN  9.723476 13.398745 2.397933 12.419559 12.991156 1.933543
306  10.580325 10.908490 0.588866 NaN NaN NaN  10.762205 11.957111 2.626446 9.351291 9.104025 1.467931 NaN NaN NaN  11.106786 10.802877 2.169187 15.104386 10.366002 0.509659 NaN NaN NaN  13.768398 11.290427 2.225984 15.026582 11.202428 0.589943 NaN NaN NaN  13.736055 12.305081 2.898900 17.188440 16.283504 0.448492 NaN NaN NaN  14.367462 14.638450 2.278905 12.469760 16.588413 0.434230 NaN NaN NaN  12.333569 14.999286 2.186801 8.478642 15.168381 2.609994 NaN NaN NaN  10.918307 14.149192 2.728941 7.015879 13.570313 1.500829 NaN NaN NaN  9.727468 13.373850 2.383868 12.402117 12.965715 1.993943
307  10.642064 10.923587 0.622427 NaN NaN NaN  10.750441 11.916412 2.626426 9.336596 9.083731 1.435421 NaN NaN NaN  11.014136 10.750421 2.155868 15.077574 10.388002 0.521539 NaN NaN NaN  13.703325 11.261645 2.184404 15.025838 11.194993 0.578506 NaN NaN NaN  13.676573 12.314778 2.884730 17.022526 16.301676 0.430010 NaN NaN NaN  14.248286 14.616463 2.311774 12.477856 16.572788 0.371733 NaN NaN NaN  12.329793 14.980909 2.164774 8.360499 15.132198 2.582622 NaN NaN NaN  10.808131 14.150228 2.688486 6.982672 13.551292 1.390793 NaN NaN NaN  9.629148 13.361600 2.336127 12.393292 13.011992 1.993817
308  10.631862 10.955681 0.658358 NaN NaN NaN  10.727859 11.937873 2.646844 9.308725 9.058476 1.352738 NaN NaN NaN  11.023849 10.787427 2.118168 15.035945 10.395020 0.528456 NaN NaN NaN  13.706841 11.211470 2.184333 15.025757 11.276711 0.541692 NaN NaN NaN  13.646127 12.307481 2.858560 16.840776 16.329845 0.502764 NaN NaN NaN  14.163504 14.626046 2.397292 12.474876 16.564739 0.469078 NaN NaN NaN  12.261384 14.974960 2.205894 8.272564 15.103331 2.580354 NaN NaN NaN  10.712400 14.173731 2.631630 6.987740 13.581383 1.255814 NaN NaN NaN  9.613828 13.383210 2.303922 12.320117 12.971086 1.931885
309  10.568104 10.910307 0.575678 NaN NaN NaN  10.682487 11.936600 2.607445 9.282015 9.050028 1.258719 NaN NaN NaN  10.977846 10.717119 2.099107 15.092732 10.437070 0.492845 NaN NaN NaN  13.674464 11.242408 2.162181 15.011564 11.239842 0.499494 NaN NaN NaN  13.562030 12.337121 2.898092 16.732634 16.374521 0.632918 NaN NaN NaN  14.067289 14.556529 2.443178 12.434537 16.585438 0.431657 NaN NaN NaN  12.215440 14.980999 2.162226 8.160040 15.081586 2.565235 NaN NaN NaN  10.620305 14.176895 2.623811 6.990704 13.594639 1.129957 NaN NaN NaN  9.545273 13.333794 2.254510 12.294879 12.953444 1.941844
310  10.578465 10.913120 0.610890 NaN NaN NaN  10.660749 11.903381 2.609337 9.259920 9.052003 1.202278 NaN NaN NaN  10.932938 10.758340 2.059701 15.032646 10.445734 0.519318 NaN NaN NaN  13.659430 11.222302 2.173893 15.035358 11.298768 0.542766 NaN NaN NaN  13.576375 12.301155 2.899131 16.602739 16.420815 0.757103 NaN NaN NaN  13.925637 14.571644 2.496973 12.448915 16.579580 0.417402 NaN NaN NaN  12.224610 15.018723 2.146204 8.014557 15.064436 2.530754 NaN NaN NaN  10.507057 14.183178 2.602834 6.976069 13.611575 0.973686 NaN NaN NaN  9.504284 13.326806 2.211975 12.209103 12.951442 1.945191
311  10.546634 10.966731 0.499014 NaN NaN NaN  10.618157 11.923868 2.601048 9.281948 9.083261 1.088879 NaN NaN NaN  10.867579 10.706726 2.042426 15.028147 10.435785 0.534100 NaN NaN NaN  13.624071 11.249913 2.126842 15.046326 11.325039 0.500779 NaN NaN NaN  13.472289 12.303843 2.876280 16.432554 16.409554 0.857203 NaN NaN NaN  13.797152 14.494617 2.601784 12.450384 16.575991 0.409594 NaN NaN NaN  12.170905 15.005001 2.165805 7.911676 15.060745 2.512647 NaN NaN NaN  10.414609 14.210815 2.532707 6.992828 13.615289 0.847992 NaN NaN NaN  9.381385 13.343445 2.173638 12.173220 12.942846 1.924888
312  10.533432 10.906684 0.544739 NaN NaN NaN  10.612476 11.911877 2.602208 9.264098 9.093801 0.981212 NaN NaN NaN  10.846039 10.700122 1.998326 15.031385 10.499638 0.416439 NaN NaN NaN  13.554825 11.246322 2.105494 15.009336 11.281189 0.525122 NaN NaN NaN  13.533073 12.259135 2.844225 16.258730 16.471809 0.962700 NaN NaN NaN  13.616393 14.427390 2.652760 12.437584 16.605042 0.421835 NaN NaN NaN  12.155627 14.996741 2.160407 7.786287 15.042631 2.419383 NaN NaN NaN  10.249017 14.247196 2.494034 6.959354 13.641461 0.697884 NaN NaN NaN  9.310688 13.334256 2.103257 12.165280 12.955982 1.939066
313  10.465615 10.956546 0.499468 NaN NaN NaN  10.557145 11.929387 2.576750 9.234782 9.097787 0.847916 NaN NaN NaN  10.793249 10.670260 1.937419 15.042364 10.417721 0.491320 NaN NaN NaN  13.577848 11.260303 2.098949 14.985241 11.318184 0.511181 NaN NaN NaN  13.421492 12.276241 2.878465 16.050400 16.461678 1.032804 NaN NaN NaN  13.452648 14.401523 2.720327 12.459302 16.608345 0.427223 NaN NaN NaN  12.106396 15.016354 2.140678 7.714944 14.987385 2.350138 NaN NaN NaN  10.188455 14.226643 2.437594 6.989720 13.605267 0.536733 NaN NaN NaN  9.299512 13.314370 2.068751 12.134012 12.937095 1.904532
314  10.519636 10.890812 0.587182 NaN NaN NaN  10.545795 11.968739 2.577559 9.206085 9.077247 0.775008 NaN NaN NaN  10.727816 10.675840 1.930693 15.071115 10.384173 0.504872 NaN NaN NaN  13.540336 11.204851 2.098133 15.003261 11.223539 0.539120 NaN NaN NaN  13.434628 12.274911 2.897984 15.834231 16.461523 1.110223 NaN NaN NaN  13.354675 14.357812 2.731737 12.402881 16.607313 0.418431 NaN NaN NaN  12.104661 15.011504 2.115597 7.627995 14.981120 2.292512 NaN NaN NaN  10.079436 14.210598 2.392305 7.024358 13.613269 0.521981 NaN NaN NaN  9.270577 13.299105 2.032563 12.084617 12.915058 1.918366
315  10.473428 10.961965 0.483227 NaN NaN NaN  10.498455 11.922803 2.567912 9.263517 9.135829 0.655535 NaN NaN NaN  10.708567 10.621691 1.868493 15.006934 10.436386 0.517585 NaN NaN NaN  13.475500 11.206384 2.124621 14.973157 11.268286 0.536579 NaN NaN NaN  13.405334 12.235432 2.889982 15.632801 16.440575 1.174339 NaN NaN NaN  13.170753 14.236162 2.802929 12.430917 16.615953 0.411380 NaN NaN NaN  11.975492 14.936033 2.089419 7.532124 14.942346 2.198822 NaN NaN NaN  10.016881 14.255525 2.357672 7.023705 13.620345 0.518758 NaN NaN NaN  9.269978 13.268437 2.059788 12.041116 12.896980 1.925813
316  10.463120 11.005819 0.486164 NaN NaN NaN  10.445118 11.932421 2.562458 9.299937 9.157127 0.524225 NaN NaN NaN  10.692444 10.605896 1.827142 15.028358 10.424884 0.526244 NaN NaN NaN  13.464101 11.212235 2.095149 14.998827 11.265382 0.509195 NaN NaN NaN  13.326770 12.255498 2.888795 15.430208 16.404404 1.222093 NaN NaN NaN  13.064225 14.165525 2.876345 12.407550 16.627928 0.413586 NaN NaN NaN  11.955003 14.938999 2.077501 7.453094 14.935463 2.192085 NaN NaN NaN  9.955179 14.219410 2.321366 6.979013 13.582240 0.520154 NaN NaN NaN  9.243602 13.270099 2.069364 12.020272 12.900621 1.892909
317  10.557087 10.947653 0.561921 NaN NaN NaN  10.414348 11.873704 2.560455 9.308427 9.130857 0.531613 NaN NaN NaN  10.700809 10.653712 1.823228 15.058475 10.386778 0.509399 NaN NaN NaN  13.428555 11.221473 2.080957 14.973331 11.254333 0.510439 NaN NaN NaN  13.293955 12.247763 2.845356 15.227390 16.394869 1.231879 NaN NaN NaN  12.965930 14.113301 2.856673 12.428782 16.601934 0.394841 NaN NaN NaN  11.925211 14.913671 2.095221 7.386099 14.876977 2.088673 NaN NaN NaN  9.872036 14.211282 2.237364 7.029240 13.603529 0.512666 NaN NaN NaN  9.245900 13.295671 2.068459 11.982988 12.917773 1.887034
318  10.556036 11.051133 0.514566 NaN NaN NaN  10.428412 11.863279 2.570340 9.308806 9.173542 0.505423 NaN NaN NaN  10.675454 10.632106 1.849360 15.010211 10.375467 0.442541 NaN NaN NaN  13.402601 11.293920 1.988084 14.957169 11.239023 0.458659 NaN NaN NaN  13.242801 12.257679 2.882094 15.019071 16.372488 1.303511 NaN NaN NaN  12.877316 14.030671 2.903403 12.414200 16.607576 0.368883 NaN NaN NaN  11.915820 14.927525 2.039109 7.330917 14.844344 2.066281 NaN NaN NaN  9.832719 14.224476 2.239073 7.010046 13.605034 0.512771 NaN NaN NaN  9.216102 13.213020 2.101640 11.945341 12.893641 1.911833
319  10.548256 10.976212 0.541302 NaN NaN NaN  10.387155 11.881010 2.581661 9.328505 9.164537 0.515949 NaN NaN NaN  10.691776 10.636313 1.836202 14.991534 10.412394 0.475390 NaN NaN NaN  13.407192 11.281875 1.983125 15.019753 11.237953 0.469472 NaN NaN NaN  13.225915 12.263729 2.852316 14.773560 16.362644 1.322433 NaN NaN NaN  12.740704 13.959559 2.918570 12.398013 16.625795 0.396995 NaN NaN NaN  11.916999 14.950677 2.047015 7.336102 14.821437 1.984085 NaN NaN NaN  9.782396 14.238175 2.227317 7.018158 13.613433 0.518949 NaN NaN NaN  9.213300 13.237362 2.090323 11.903717 12.909296 1.883149
320  10.567841 10.959375 0.547122 NaN NaN NaN  10.369662 11.878835 2.582607 9.309009 9.170115 0.511849 NaN NaN NaN  10.669619 10.651132 1.845394 14.994352 10.428450 0.499089 NaN NaN NaN  13.317442 11.306363 1.966209 14.970600 11.264313 0.489494 NaN NaN NaN  13.243872 12.276666 2.888575 14.567323 16.273565 1.284111 NaN NaN NaN  12.630839 13.862717 2.943877 12.453850 16.598177 0.394430 NaN NaN NaN  11.891857 14.965155 2.029684 7.253273 14.787054 1.955447 NaN NaN NaN  9.779441 14.208510 2.209011 7.017244 13.578357 0.544074 NaN NaN NaN  9.201007 13.183917 2.133690 11.881616 12.903974 1.884677
321  10.558372 10.990912 0.598675 NaN NaN NaN  10.326352 11.864132 2.567364 9.286374 9.159795 0.495929 NaN NaN NaN  10.663079 10.632612 1.878554 14.930789 10.420627 0.467392 NaN NaN NaN  13.341675 11.244295 1.978824 14.993487 11.283583 0.477931 NaN NaN NaN  13.172534 12.256090 2.831428 14.344698 16.248529 1.244207 NaN NaN NaN  12.506005 13.791738 2.914200 12.414908 16.659302 0.414554 NaN NaN NaN  11.855809 14.942793 1.989957 7.158448 14.798103 1.887279 NaN NaN NaN  9.670131 14.201772 2.191049 7.026060 13.623583 0.526488 NaN NaN NaN  9.220126 13.107434 2.165752 11.833408 12.886629 1.879659
322  10.583444 10.995676 0.587067 NaN NaN NaN  10.350135 11.839912 2.601626 9.294092 9.166661 0.527232 NaN NaN NaN  10.602954 10.602775 1.884029 14.986629 10.392782 0.466653 NaN NaN NaN  13.302934 11.247748 1.935519 14.993222 11.256688 0.515555 NaN NaN NaN  13.179811 12.235776 2.846015 14.122596 16.172544 1.254842 NaN NaN NaN  12.391363 13.704451 2.906362 12.419111 16.645020 0.383756 NaN NaN NaN  11.812350 14.913892 2.037034 7.119356 14.732322 1.876004 NaN NaN NaN  9.653496 14.176684 2.183751 7.008376 13.617174 0.511466 NaN NaN NaN  9.149852 13.124710 2.170550 11.798147 12.841561 1.872969
323  10.570913 11.067057 0.510071 NaN NaN NaN  10.278785 11.816243 2.564668 9.307845 9.151751 0.513947 NaN NaN NaN  10.602778 10.605829 1.913185 14.978079 10.391191 0.498949 NaN NaN NaN  13.242970 11.249879 1.942906 15.015866 11.282989 0.470946 NaN NaN NaN  13.161548 12.233447 2.820913 13.985592 16.126919 1.272897 NaN NaN NaN  12.289777 13.605932 2.886809 12.425011 16.615273 0.437330 NaN NaN NaN  11.797394 14.905809 2.009798 7.108435 14.730964 1.784264 NaN NaN NaN  9.617687 14.134780 2.158067 7.008772 13.605273 0.499523 NaN NaN NaN  9.127032 13.155501 2.169237 11.754250 12.865089 1.845005
324  10.530984 11.032104 0.595413 NaN NaN NaN  10.254621 11.837427 2.536082 9.290394 9.176787 0.553341 NaN NaN NaN  10.589603 10.613077 1.933057 14.978268 10.422883 0.506043 NaN NaN NaN  13.283277 11.256768 1.905421 15.046486 11.215742 0.503703 NaN NaN NaN  13.144488 12.205808 2.812721 13.794526 16.059330 1.239390 NaN NaN NaN  12.260549 13.556569 2.862076 12.449966 16.647209 0.418565 NaN NaN NaN  11.790681 14.915256 1.979071 7.062232 14.678015 1.749258 NaN NaN NaN  9.575671 14.119164 2.137374 7.059903 13.628142 0.534427 NaN NaN NaN  9.157958 13.098655 2.186996 11.737173 12.850152 1.862997
325  10.549316 11.005259 0.572044 NaN NaN NaN  10.214084 11.796171 2.549443 9.280396 9.111102 0.500318 NaN NaN NaN  10.556434 10.611479 1.921470 14.984766 10.437908 0.468523 NaN NaN NaN  13.218163 11.260404 1.958123 15.083165 11.225054 0.448886 NaN NaN NaN  13.100329 12.218345 2.793392 13.601974 16.022945 1.194879 NaN NaN NaN  12.159449 13.495441 2.853767 12.404241 16.634424 0.403126 NaN NaN NaN  11.790980 14.920499 1.947125 6.976138 14.636268 1.696199 NaN NaN NaN  9.479304 14.121305 2.102865 7.034817 13.588402 0.504767 NaN NaN NaN  9.120989 13.077310 2.191128 11.693308 12.851391 1.833886
326  10.512846 11.058671 0.584969 NaN NaN NaN  10.216494 11.783126 2.541490 9.293182 9.148031 0.527703 NaN NaN NaN  10.595560 10.642481 1.925284 14.941875 10.423346 0.488822 NaN NaN NaN  13.223663 11.242086 1.922527 15.082845 11.207798 0.465276 NaN NaN NaN  13.098689 12.177134 2.752146 13.415730 15.859394 1.117436 NaN NaN NaN  12.081813 13.410622 2.850968 12.455644 16.600828 0.340557 NaN NaN NaN  11.753022 14.908769 2.009708 6.972649 14.582390 1.667449 NaN NaN NaN  9.515560 14.073394 2.071442 7.063118 13.619683 0.538033 NaN NaN NaN  9.152037 13.096681 2.204764 11.666926 12.831263 1.835245
327  10.442843 11.022106 0.520046 NaN NaN NaN  10.181443 11.761053 2.548404 9.263031 9.129960 0.544140 NaN NaN NaN  10.533945 10.613853 1.961898 14.955690 10.387891 0.490835 NaN NaN NaN  13.174933 11.204319 1.908190 15.123992 11.220675 0.497100 NaN NaN NaN  13.089897 12.167195 2.787298 13.209690 15.805294 1.012586 NaN NaN NaN  12.028486 13.400088 2.829612 12.395236 16.657850 0.387779 NaN NaN NaN  11.744173 14.877789 1.944492 6.905659 14.532577 1.640483 NaN NaN NaN  9.421702 14.049498 2.045573 7.282920 13.559216 0.272455 NaN NaN NaN  9.202383 13.024611 2.219891 11.655754 12.834212 1.838777
328  10.381451 11.045192 0.607788 NaN NaN NaN  10.167274 11.802959 2.539655 9.303411 9.139550 0.535938 NaN NaN NaN  10.493344 10.629575 1.959229 14.946910 10.391145 0.457752 NaN NaN NaN  13.162791 11.165110 1.925549 15.107675 11.236624 0.473705 NaN NaN NaN  13.086403 12.128772 2.742973 13.039246 15.722093 0.951823 NaN NaN NaN  11.967962 13.316922 2.797986 12.339268 16.666510 0.398733 NaN NaN NaN  11.697155 14.874943 1.954624 6.825494 14.525476 1.583272 NaN NaN NaN  9.353487 14.050654 2.006456 6.989922 13.568133 0.509724 NaN NaN NaN  9.102992 13.009533 2.244706 11.586377 12.813649 1.827843
329  10.309509 11.000893 0.640572 NaN NaN NaN  10.178459 11.786538 2.565448 9.266879 9.148777 0.498709 NaN NaN NaN  10.467527 10.585909 1.957718 14.837667 10.361069 0.444257 NaN NaN NaN  13.036187 11.143850 1.988706 15.090623 11.220218 0.440852 NaN NaN NaN  13.063405 12.152943 2.754189 12.914694 15.649112 0.867970 NaN NaN NaN  11.907644 13.300370 2.796166 12.376872 16.668730 0.355539 NaN NaN NaN  11.675189 14.872617 1.931333 6.805068 14.517318 1.521189 NaN NaN NaN  9.323178 14.018033 2.029627 6.993225 13.559309 0.512528 NaN NaN NaN  9.091417 13.014883 2.254105 11.537109 12.769034 1.808556
330  10.178741 10.998151 0.645561 NaN NaN NaN  10.138357 11.794833 2.575335 9.266250 9.132454 0.532914 NaN NaN NaN  10.425004 10.572936 1.995602 14.763420 10.326133 0.482118 NaN NaN NaN  13.009489 11.131573 1.976802 15.102738 11.194557 0.492132 NaN NaN NaN  13.039779 12.110331 2.756655 12.780467 15.567957 0.824992 NaN NaN NaN  11.845613 13.328809 2.774667 12.371091 16.656519 0.391980 NaN NaN NaN  11.642141 14.863791 1.963284 6.758903 14.508941 1.497687 NaN NaN NaN  9.268846 14.027095 2.018198 6.980005 13.586403 0.471371 NaN NaN NaN  9.071789 12.981204 2.259697 11.511724 12.781181 1.794340
331  10.045628 10.999977 0.691679 NaN NaN NaN  10.115063 11.830821 2.602445 9.255712 9.130562 0.537883 NaN NaN NaN  10.408241 10.565351 1.993854 14.684054 10.275018 0.501614 NaN NaN NaN  12.874289 11.108396 1.999908 15.086848 11.144748 0.525237 NaN NaN NaN  12.981235 12.080220 2.749134 12.658777 15.531763 0.783988 NaN NaN NaN  11.818638 13.322699 2.736216 12.381312 16.674175 0.383266 NaN NaN NaN  11.610043 14.849409 1.913418 6.697604 14.452538 1.514834 NaN NaN NaN  9.214055 14.025047 1.989220 6.981277 13.586787 0.504958 NaN NaN NaN  9.008245 12.966957 2.253434 11.456297 12.780375 1.787867
332  9.860085 10.980322 0.666451 NaN NaN NaN  10.119185 11.848070 2.630921 9.243057 9.133168 0.518686 NaN NaN NaN  10.395513 10.608468 2.056648 14.600407 10.263045 0.531576 NaN NaN NaN  12.768010 11.104177 2.056401 15.076957 11.137286 0.510432 NaN NaN NaN  12.976321 12.059348 2.718909 12.586595 15.562402 0.777675 NaN NaN NaN  11.776251 13.326187 2.777097 12.377433 16.656170 0.380862 NaN NaN NaN  11.580052 14.859886 1.915283 6.700352 14.450108 1.431023 NaN NaN NaN  9.181794 14.002939 1.993662 6.966978 13.588672 0.522505 NaN NaN NaN  8.924663 12.982857 2.246217 11.418977 12.776235 1.787657
333  9.684601 10.922384 0.786048 NaN NaN NaN  10.096501 11.892670 2.650242 9.258969 9.117744 0.548683 NaN NaN NaN  10.364359 10.584471 2.029449 14.480570 10.234273 0.617912 NaN NaN NaN  12.670197 11.091120 2.090199 15.109931 11.192871 0.483870 NaN NaN NaN  12.943782 12.055241 2.712313 12.398719 15.345245 0.469188 NaN NaN NaN  11.720188 13.384767 2.748452 12.351497 16.662268 0.362896 NaN NaN NaN  11.519987 14.818865 1.883427 6.617913 14.472003 1.404687 NaN NaN NaN  9.104414 13.997494 1.942768 6.979361 13.576460 0.481278 NaN NaN NaN  8.922323 12.981259 2.260826 11.358512 12.731434 1.773202
334  9.543104 10.916389 0.887847 NaN NaN NaN  10.095066 11.927459 2.715179 9.242059 9.113320 0.538018 NaN NaN NaN  10.355793 10.586559 2.091587 14.406062 10.132290 0.672451 NaN NaN NaN  12.592325 11.011725 2.127257 15.116364 11.243067 0.454728 NaN NaN NaN  12.894666 12.069502 2.726560 12.289627 15.285711 0.460061 NaN NaN NaN  11.666137 13.334105 2.727860 12.358311 16.668116 0.401484 NaN NaN NaN  11.528619 14.868044 1.863968 6.577380 14.429414 1.382497 NaN NaN NaN  9.097016 14.002144 1.938546 6.968127 13.563375 0.503725 NaN NaN NaN  8.874429 12.967126 2.232911 11.329891 12.751534 1.794194
335  9.250004 10.846903 0.984730 NaN NaN NaN  10.105881 11.953731 2.704958 9.238161 9.107789 0.524223 NaN NaN NaN  10.290178 10.558328 2.035585 14.231848 10.057850 0.788240 NaN NaN NaN  12.521424 10.960263 2.140570 15.020676 11.193921 0.509065 NaN NaN NaN  12.865030 12.018765 2.713771 12.255221 15.280025 0.456071 NaN NaN NaN  11.638483 13.291841 2.710674 12.331717 16.647711 0.367423 NaN NaN NaN  11.466179 14.858836 1.880130 6.482265 14.431385 1.368378 NaN NaN NaN  9.041918 13.959509 1.954330 6.971021 13.565818 0.495025 NaN NaN NaN  8.856556 12.987621 2.240758 11.262313 12.735952 1.776685
