# Supplementary material for: Kinematics of male Eupalaestrus weijenberghi (Araneae, Theraphosidae) locomotion on different substrates and inclines
Source: PeerJ. 2019 Sep 26;7:e7748. doi: 10.7717/peerj.7748 (PMC6766366; doi:10.7717/peerj.7748)
Supplement: Supplemental Information 1 [file peerj-07-7748-s001.zip › Silva-Pereyra et al 2019 - Supplementary document - Kinematic data/627v0.3d]

1  18.285664 7.725374 0.378425 19.231928 8.289832 1.340750 19.986670 8.780479 2.215903 17.509295 6.773849 0.370462 18.656822 7.242174 1.121790 19.538065 7.688719 1.635750 23.256830 5.981868 0.362322 22.598932 6.615327 1.393414 22.031382 7.346598 1.899473 22.863907 7.091311 0.452107 22.775904 7.895110 2.347552 21.695946 9.026652 2.233156 26.103531 10.612760 0.280889 24.784027 10.181634 1.920748 23.282408 9.803067 2.258871 21.426643 11.955594 0.321825 21.587854 11.230541 1.536408 21.639696 10.293980 2.081038 20.845285 12.326912 0.395227 20.689207 11.456688 1.468126 20.879311 10.393855 2.014479 16.680677 11.249676 1.929920 18.077988 10.638033 2.154962 19.368633 10.112688 2.209972 21.505478 9.173854 1.380572
2  18.277578 7.697512 0.402035 19.224360 8.369617 1.351555 19.959684 8.789412 2.213953 17.525808 6.747551 0.378740 18.640423 7.267409 1.108423 19.543383 7.699766 1.629512 23.227758 5.973697 0.369355 22.597549 6.586179 1.398915 22.027388 7.316813 1.881468 22.846546 7.065619 0.420747 22.780510 7.888961 2.315319 21.704792 8.986796 2.225988 26.136028 10.590228 0.282910 24.782742 10.168071 1.886421 23.271866 9.821023 2.246017 21.355453 12.012237 0.364292 21.621611 11.225686 1.518913 21.609833 10.319435 2.053715 20.704285 12.328477 0.409732 20.647095 11.418405 1.462033 20.815723 10.424075 2.070492 16.638517 11.295479 1.889408 18.079222 10.641481 2.090971 19.323099 10.133156 2.190480 21.480379 9.148176 1.385540
3  18.310997 7.721677 0.389554 19.164999 8.304283 1.405797 19.941328 8.792570 2.233562 17.546268 6.732842 0.378724 18.573608 7.277801 1.097115 19.504932 7.695838 1.619052 23.251516 5.992451 0.357599 22.608326 6.545263 1.409170 22.042048 7.316027 1.910023 22.776009 7.034755 0.395047 22.784908 7.890192 2.278630 21.714005 8.985091 2.240340 26.095989 10.563019 0.278660 24.771866 10.191870 1.879789 23.252460 9.806299 2.250672 21.384874 11.994143 0.339241 21.590843 11.261559 1.480665 21.619385 10.339550 2.113247 20.677261 12.407318 0.546098 20.606754 11.426739 1.470831 20.714897 10.474906 2.136158 16.643820 11.294792 1.871681 18.007137 10.663726 2.076000 19.308474 10.140266 2.203342 21.483118 9.150405 1.373892
4  18.288097 7.726299 0.394782 19.158312 8.341444 1.375652 19.973612 8.784223 2.241355 17.548866 6.726979 0.431801 18.545908 7.267308 1.090896 19.526554 7.720440 1.650360 23.265390 6.028623 0.371055 22.559381 6.572284 1.375484 22.017286 7.306092 1.935880 22.740967 7.022784 0.422971 22.749607 7.834471 2.251924 21.684837 8.972460 2.276747 26.129751 10.578510 0.287044 24.772499 10.157675 1.879147 23.236204 9.800667 2.243616 21.346029 12.002897 0.320854 21.540350 11.278667 1.455921 21.610994 10.303321 2.106553 20.555267 12.399338 0.644495 20.539850 11.407977 1.509785 20.737642 10.387589 2.192526 16.586279 11.342788 1.843353 17.985458 10.656912 2.057769 19.293615 10.140999 2.202900 21.461657 9.175817 1.407750
5  18.299261 7.755474 0.419921 19.089149 8.362432 1.407574 19.940058 8.794208 2.283569 17.562277 6.763421 0.393035 18.584160 7.255045 1.120292 19.502592 7.703104 1.677640 23.269884 5.981118 0.387324 22.590498 6.580605 1.366372 21.978628 7.320481 1.961766 22.738146 7.013588 0.470581 22.728989 7.829597 2.249063 21.662394 8.951063 2.295607 26.099106 10.584634 0.303926 24.752054 10.172556 1.859170 23.242027 9.817699 2.271310 21.350403 11.977184 0.335119 21.619894 11.217972 1.515970 21.556889 10.288299 2.146634 20.458691 12.319636 0.678621 20.493269 11.419594 1.606588 20.727827 10.341840 2.212049 16.617167 11.369952 1.814523 17.971533 10.691606 2.072450 19.269587 10.150389 2.231909 21.435673 9.148991 1.419569
6  18.287195 7.734108 0.397785 19.152367 8.366095 1.344438 19.953413 8.805862 2.275243 17.530228 6.698269 0.407627 18.528353 7.270533 1.120720 19.479284 7.697220 1.700964 23.261780 6.007074 0.368505 22.559494 6.593616 1.379283 21.989641 7.309807 1.913637 22.709974 6.986685 0.430618 22.699516 7.833482 2.215592 21.657652 8.949478 2.266135 26.099773 10.578388 0.275318 24.750259 10.169064 1.859122 23.237810 9.811309 2.235562 21.390257 11.985408 0.354021 21.534534 11.270519 1.463277 21.572536 10.295040 2.128808 20.354139 12.314117 0.746247 20.399902 11.387321 1.694837 20.741337 10.305895 2.225581 16.603420 11.328054 1.752723 17.965096 10.709884 2.027486 19.232996 10.168655 2.223553 21.418156 9.136545 1.391784
7  18.297642 7.747866 0.383995 19.092062 8.377085 1.399052 19.939844 8.787876 2.306186 17.552980 6.751367 0.403538 18.536612 7.282547 1.133376 19.474758 7.684053 1.741054 23.235748 6.024151 0.391724 22.587240 6.579053 1.382590 21.980787 7.319517 1.913237 22.721556 6.928508 0.362596 22.710810 7.843532 2.222344 21.662512 8.930175 2.298879 26.098564 10.539768 0.312650 24.737318 10.176771 1.850357 23.235861 9.816201 2.269573 21.380152 11.990997 0.354272 21.571362 11.242570 1.518706 21.575388 10.296468 2.153675 20.260946 12.310284 0.839241 20.335381 11.358551 1.734806 20.721603 10.265916 2.260910 16.572733 11.367194 1.739557 17.956207 10.708163 2.030568 19.219236 10.196141 2.207179 21.411333 9.156119 1.375337
8  18.286266 7.721900 0.433532 19.099642 8.390985 1.354603 19.894873 8.801580 2.270718 17.560156 6.723318 0.395526 18.519640 7.308502 1.157256 19.464329 7.694705 1.708129 23.241375 6.148028 0.501567 22.585619 6.563138 1.394032 21.995695 7.287580 1.946790 22.721542 6.900572 0.338393 22.708181 7.798254 2.203026 21.647110 8.943933 2.316714 26.051912 10.625449 0.323270 24.734625 10.177913 1.853170 23.198709 9.818190 2.236883 21.390911 11.994617 0.325246 21.572054 11.236450 1.519684 21.538559 10.303295 2.139512 20.163410 12.257569 0.895575 20.311878 11.297158 1.800065 20.731625 10.173638 2.279386 16.566500 11.400950 1.683474 17.910435 10.698205 1.966006 19.200758 10.203057 2.176309 21.399630 9.136090 1.412197
9  18.267435 7.711501 0.431822 19.101564 8.390150 1.388084 19.899590 8.816031 2.282053 17.546822 6.780315 0.422679 18.516296 7.295301 1.146810 19.469103 7.683136 1.750710 23.214535 6.180070 0.531420 22.558235 6.559578 1.393396 22.009613 7.290441 1.936484 22.715607 6.996174 0.385392 22.725388 7.824749 2.235601 21.621487 8.933703 2.304159 26.119654 10.580064 0.323265 24.724545 10.152313 1.863057 23.226061 9.814774 2.269941 21.371494 11.955554 0.351631 21.531443 11.251266 1.487156 21.531992 10.302155 2.158156 20.071693 12.299215 1.013614 20.279451 11.258016 1.880658 20.717188 10.144127 2.317574 16.570593 11.403200 1.627937 17.888885 10.741309 1.963362 19.243490 10.216550 2.176912 21.375515 9.162883 1.393228
10  18.269938 7.713667 0.411829 19.074579 8.397728 1.373699 19.861252 8.814122 2.285996 17.555262 6.716710 0.418559 18.511637 7.246521 1.146182 19.445738 7.691675 1.747258 23.220089 6.151196 0.503704 22.559799 6.529829 1.380742 21.973013 7.268909 1.906134 22.719585 7.004231 0.393583 22.716421 7.795299 2.159174 21.639612 8.900816 2.307287 26.111073 10.596400 0.286729 24.707224 10.142405 1.856703 23.223866 9.798454 2.242378 21.379377 12.036405 0.309537 21.529835 11.277611 1.499683 21.480200 10.292687 2.157466 19.988445 12.279468 1.091241 20.233074 11.207160 1.965840 20.726563 10.059082 2.315342 16.511532 11.414141 1.568878 17.850126 10.739352 1.929711 19.241631 10.266457 2.085088 21.357811 9.142505 1.395231
11  18.270105 7.714681 0.430157 19.078381 8.394208 1.351430 19.873209 8.839031 2.309840 17.550838 6.744678 0.405467 18.509510 7.272180 1.116954 19.431952 7.704834 1.767450 23.238079 5.970013 0.399074 22.547752 6.557160 1.385511 21.961573 7.307676 1.947011 22.704670 7.009480 0.410730 22.684734 7.794401 2.238151 21.627850 8.877928 2.336054 26.128290 10.604381 0.285224 24.701221 10.167418 1.869009 23.194921 9.819442 2.224885 21.377491 12.000822 0.341809 21.536564 11.261535 1.518721 21.454884 10.281048 2.142038 19.945648 12.216761 1.214347 20.194199 11.163291 2.024482 20.721802 10.047499 2.348931 16.529497 11.417390 1.560899 17.837559 10.744680 1.923329 19.212330 10.258986 2.086770 21.300867 9.162898 1.420632
12  18.262806 7.720191 0.408078 19.045176 8.397615 1.420386 19.809643 8.820560 2.304493 17.537647 6.711318 0.432738 18.501095 7.270112 1.179906 19.398567 7.705099 1.758596 23.230076 5.957332 0.386251 22.533533 6.563812 1.368472 21.952332 7.306727 1.891709 22.648413 7.032296 0.404162 22.667747 7.800256 2.204313 21.601212 8.885066 2.341470 26.099483 10.636746 0.269820 24.715784 10.166399 1.853651 23.187277 9.830023 2.223546 21.387318 12.019762 0.314577 21.495319 11.304377 1.473832 21.468346 10.316124 2.144457 19.807663 12.231434 1.287455 20.132370 11.131136 2.066511 20.702799 10.024812 2.352056 16.533895 11.435360 1.480713 17.814003 10.740754 1.871953 19.137821 10.265018 2.095354 21.274698 9.170895 1.414934
13  18.254459 7.725384 0.408354 18.978043 8.319181 1.414131 19.837955 8.864589 2.320343 17.531216 6.760204 0.429093 18.516092 7.240391 1.171286 19.405596 7.697456 1.783855 23.222731 5.982525 0.420090 22.504442 6.557766 1.359609 21.921539 7.280207 1.899670 22.639395 7.002225 0.396587 22.707348 7.786596 2.211815 21.604267 8.831691 2.343401 26.096838 10.609921 0.306079 24.690176 10.156603 1.867289 23.170492 9.813128 2.227372 21.343370 12.040375 0.358315 21.475237 11.276783 1.490510 21.429295 10.317272 2.138611 19.730003 12.214756 1.389367 20.091864 11.093658 2.135532 20.676556 9.971120 2.376150 16.485695 11.448328 1.444671 17.773670 10.784188 1.848453 19.060375 10.196194 2.168291 21.280220 9.182233 1.431945
14  18.259064 7.703824 0.427105 18.982426 8.312453 1.412386 19.794786 8.833527 2.313778 17.527876 6.732894 0.412169 18.478271 7.289432 1.176101 19.368778 7.700715 1.791371 23.231205 5.978034 0.396294 22.526167 6.541070 1.358748 21.921808 7.264541 1.869927 22.673092 7.020795 0.405400 22.674129 7.787478 2.192999 21.591631 8.849814 2.332754 26.139502 10.616033 0.270144 24.687769 10.195720 1.832848 23.155483 9.817709 2.205365 21.329391 12.035239 0.336287 21.505024 11.270371 1.526351 21.403948 10.308757 2.124799 19.649065 12.146963 1.503065 20.064430 11.029115 2.202833 20.660488 9.933938 2.373840 16.504707 11.445202 1.387975 17.761238 10.794544 1.815077 19.022636 10.202477 2.148517 21.241652 9.198449 1.392845
15  18.264223 7.733057 0.399698 18.949554 8.305899 1.443738 19.781820 8.836286 2.352574 17.531435 6.754651 0.424723 18.498541 7.284351 1.176565 19.354336 7.700672 1.803974 23.223921 5.972898 0.402453 22.494320 6.530555 1.354679 21.880880 7.278705 1.915134 22.673307 6.965266 0.391921 22.686039 7.774478 2.212027 21.567911 8.811875 2.346132 26.080835 10.574208 0.304551 24.675678 10.168566 1.861542 23.160065 9.832214 2.197360 21.327236 12.062965 0.326224 21.488392 11.293794 1.520720 21.403976 10.295585 2.162599 19.605433 12.155619 1.587784 20.056160 10.956883 2.258638 20.668003 9.881422 2.399600 16.474443 11.473352 1.335204 17.759193 10.781746 1.772177 18.976444 10.227203 2.108165 21.219309 9.175371 1.420851
16  18.252232 7.721012 0.421634 18.902779 8.342048 1.455840 19.762297 8.866124 2.309841 17.534258 6.706657 0.403274 18.450577 7.275490 1.189079 19.355274 7.710951 1.824492 23.227768 5.959847 0.376821 22.478979 6.535757 1.326676 21.871586 7.277720 1.859777 22.687489 6.966440 0.404891 22.693216 7.766704 2.202648 21.552452 8.831532 2.346913 26.108635 10.621385 0.261576 24.648127 10.179494 1.809864 23.133240 9.839000 2.172839 21.359051 12.046828 0.308729 21.483528 11.236798 1.507167 21.350855 10.302138 2.136393 19.453144 12.189130 1.642401 19.985111 10.956216 2.292300 20.627993 9.897964 2.395289 16.447489 11.450768 1.213335 17.736624 10.811843 1.746489 18.941799 10.206708 2.097775 21.217276 9.130087 1.398332
17  18.206621 7.727683 0.449051 18.858110 8.383004 1.481308 19.742582 8.855000 2.326797 17.520483 6.754519 0.431044 18.505394 7.267984 1.221612 19.346920 7.714742 1.833455 23.232351 5.969300 0.390728 22.494087 6.540672 1.349023 21.930656 7.263370 1.903179 22.670372 7.021738 0.428626 22.664421 7.747398 2.193729 21.558531 8.814027 2.359269 26.120331 10.605673 0.300882 24.645021 10.172017 1.820219 23.137529 9.840057 2.207066 21.375496 12.064305 0.337562 21.434145 11.270178 1.512980 21.342375 10.305493 2.145220 19.423332 12.152463 1.724857 19.959021 10.912383 2.379760 20.617786 9.883793 2.417759 16.460917 11.486318 1.171732 17.697535 10.815839 1.749800 18.925632 10.209076 2.110102 21.188284 9.184884 1.412748
18  18.201040 7.741498 0.464786 18.818783 8.395212 1.504704 19.745832 8.866714 2.324430 17.543747 6.726499 0.417280 18.460585 7.270319 1.210979 19.336163 7.692114 1.811440 23.218170 5.993677 0.393446 22.468746 6.528526 1.308148 21.828035 7.297683 1.845086 22.671061 7.045048 0.410590 22.670025 7.777358 2.219425 21.524874 8.793150 2.356317 26.120180 10.619576 0.289092 24.620726 10.154887 1.809750 23.119652 9.836535 2.162915 21.299297 12.023373 0.331913 21.441700 11.279426 1.509283 21.288248 10.319057 2.118216 19.354992 12.146807 1.736756 19.906401 10.871066 2.388777 20.596069 9.852991 2.403790 16.483110 11.523120 1.084848 17.684540 10.827542 1.712291 18.881826 10.238090 2.093572 21.172516 9.176275 1.390720
19  18.168415 7.798409 0.471139 18.774828 8.445233 1.555898 19.697222 8.868368 2.336832 17.530964 6.749728 0.437880 18.463421 7.250175 1.191459 19.304363 7.706536 1.828998 23.211317 5.980211 0.391330 22.456291 6.519962 1.337879 21.804670 7.263624 1.865180 22.667698 7.021539 0.416243 22.645683 7.757384 2.219093 21.489363 8.767304 2.370898 26.106096 10.606391 0.301399 24.610430 10.171855 1.815036 23.080080 9.835257 2.153322 21.319426 12.018901 0.330178 21.437002 11.267819 1.537294 21.247911 10.319757 2.132309 19.319746 12.113601 1.803821 19.893799 10.869342 2.419204 20.560282 9.839252 2.402519 16.501020 11.553246 1.045594 17.684919 10.824341 1.638737 18.828533 10.236417 2.071408 21.131220 9.200600 1.394136
20  18.147987 7.848732 0.482039 18.737381 8.475377 1.584075 19.700819 8.883392 2.334695 17.553278 6.710506 0.442238 18.428980 7.236809 1.194252 19.308950 7.709661 1.836640 23.222784 5.973702 0.391712 22.451038 6.505588 1.318878 21.818296 7.256923 1.839922 22.641895 7.049409 0.437042 22.605766 7.730732 2.197035 21.530945 8.750636 2.401342 26.101950 10.615142 0.261423 24.598951 10.150486 1.797782 23.077648 9.854700 2.114002 21.331770 12.005878 0.341256 21.435408 11.279436 1.508548 21.249079 10.310261 2.110539 19.205593 12.075748 1.894955 19.847065 10.889539 2.403737 20.527946 9.858137 2.406528 16.448088 11.544836 0.997741 17.651613 10.848901 1.601923 18.786648 10.259351 2.034063 21.087570 9.166533 1.398823
21  18.101763 7.917270 0.537457 18.662151 8.493470 1.576241 19.676792 8.884208 2.339628 17.528858 6.744779 0.433834 18.408993 7.282073 1.218564 19.306568 7.726299 1.847427 23.207447 5.978291 0.396427 22.460606 6.510778 1.331996 21.793043 7.266549 1.854192 22.669809 7.003886 0.402697 22.632509 7.747915 2.208053 21.496429 8.766154 2.410969 26.123581 10.603468 0.279716 24.587332 10.165683 1.801679 23.087631 9.827280 2.126156 21.317156 12.009324 0.354729 21.377026 11.279840 1.476478 21.235209 10.305946 2.114609 19.181694 12.051324 1.894556 19.821770 10.821916 2.476344 20.512770 9.858601 2.427801 16.376390 11.486666 0.962169 17.604630 10.851207 1.599420 18.768599 10.251007 2.070318 21.080015 9.136363 1.395047
22  18.044828 7.996936 0.574345 18.638773 8.512660 1.611887 19.701544 8.889843 2.354766 17.529284 6.724630 0.408733 18.369392 7.270007 1.196803 19.251026 7.699168 1.866887 23.225477 5.977324 0.387946 22.438637 6.489288 1.269040 21.769236 7.256481 1.824496 22.678928 6.990088 0.389284 22.619265 7.685769 2.217738 21.515720 8.737383 2.417674 26.121565 10.606209 0.266371 24.574625 10.148175 1.777942 23.063898 9.834773 2.120270 21.347485 12.050380 0.307915 21.381193 11.290238 1.465559 21.206526 10.301812 2.123954 19.108624 12.043889 1.941743 19.778404 10.817945 2.497351 20.480143 9.839522 2.458733 16.366028 11.482536 0.916638 17.595068 10.869028 1.587080 18.743320 10.280397 2.020987 21.043633 9.176029 1.386823
23  17.941824 8.048306 0.657791 18.579887 8.539230 1.655244 19.715721 8.913295 2.357083 17.529606 6.756411 0.415202 18.403858 7.281500 1.225131 19.263800 7.722362 1.857024 23.222021 5.975002 0.401086 22.423267 6.523788 1.305330 21.765499 7.235713 1.826499 22.645948 7.005107 0.399829 22.568850 7.721327 2.208531 21.465794 8.717179 2.377875 26.125885 10.602377 0.280411 24.571157 10.156654 1.775112 23.067297 9.824480 2.131275 21.333626 11.992183 0.365255 21.350418 11.270577 1.496924 21.205488 10.309750 2.129369 19.079737 12.029595 1.966149 19.743303 10.820196 2.557379 20.435495 9.874137 2.452132 16.401270 11.543490 0.842461 17.550259 10.867972 1.551781 18.691280 10.289283 2.022333 21.030424 9.167222 1.399101
24  17.941637 8.132488 0.657508 18.559177 8.593766 1.667875 19.673368 8.943858 2.368892 17.533358 6.734756 0.398428 18.399654 7.273514 1.229046 19.255594 7.731421 1.893051 23.214838 5.967552 0.396544 22.407173 6.509299 1.294111 21.732805 7.274268 1.802762 22.649336 7.041775 0.416298 22.574656 7.713487 2.169920 21.471968 8.713064 2.409188 26.119101 10.615236 0.280688 24.562984 10.172423 1.767096 23.036716 9.830796 2.102594 21.329788 12.017983 0.324604 21.355551 11.265772 1.488244 21.172232 10.315356 2.133218 18.997131 12.073202 2.025521 19.694399 10.823402 2.520396 20.379961 9.840337 2.473484 16.423372 11.566686 0.828927 17.549557 10.918239 1.492097 18.691727 10.304854 2.017303 21.005417 9.146817 1.359604
25  17.917309 8.204034 0.697447 18.571346 8.653045 1.700154 19.692045 8.958797 2.372930 17.526823 6.739719 0.438978 18.380655 7.310680 1.226288 19.222437 7.751001 1.874298 23.253675 5.931279 0.418751 22.376707 6.495754 1.309826 21.735022 7.258252 1.792831 22.626223 7.048048 0.411235 22.575277 7.687823 2.209654 21.444035 8.709709 2.393113 26.099064 10.563663 0.321360 24.554546 10.143579 1.764110 23.033403 9.836178 2.075368 21.336718 12.000384 0.350528 21.377874 11.287274 1.523007 21.150196 10.336653 2.119910 18.936266 12.055205 2.049998 19.673655 10.821741 2.567079 20.369375 9.883405 2.466632 16.434340 11.562351 0.798438 17.548817 10.930827 1.499867 18.647726 10.295820 2.010893 20.976387 9.186612 1.392965
26  17.869743 8.291402 0.691652 18.508051 8.686094 1.723666 19.693699 8.971175 2.367696 17.536093 6.747243 0.410565 18.400934 7.297349 1.273849 19.229408 7.746695 1.900945 23.281664 5.909956 0.410454 22.363663 6.538645 1.262815 21.665312 7.265019 1.800231 22.671211 7.010676 0.445968 22.583490 7.713031 2.195223 21.453222 8.701394 2.431237 26.099934 10.543855 0.270681 24.548710 10.181031 1.754629 23.030571 9.805643 2.118730 21.326656 12.010153 0.341220 21.358318 11.236321 1.493804 21.123535 10.314955 2.128918 18.883379 12.069880 2.076114 19.572456 10.853742 2.558564 20.336916 9.894053 2.483908 16.406590 11.606676 0.714916 17.551380 10.943704 1.448359 18.608749 10.308605 1.976204 20.955727 9.162644 1.382601
27  17.788668 8.329770 0.811742 18.480036 8.708810 1.774023 19.677088 8.973859 2.385933 17.527710 6.754708 0.417620 18.393337 7.301922 1.248566 19.214296 7.755577 1.915162 23.208725 5.968647 0.417671 22.361473 6.529657 1.349525 21.678873 7.246232 1.798810 22.639837 7.040051 0.430520 22.584696 7.683031 2.225044 21.426821 8.672457 2.411480 26.105591 10.576956 0.293794 24.540550 10.175473 1.765214 23.022963 9.826323 2.061465 21.344118 11.977687 0.344783 21.308743 11.266198 1.464386 21.117544 10.300797 2.141228 18.825018 12.088685 2.132162 19.564381 10.851460 2.570233 20.317173 9.912059 2.517073 16.424774 11.601992 0.697274 17.496878 10.921233 1.430872 18.620832 10.327088 2.002785 20.926786 9.217453 1.397114
28  17.801311 8.366963 0.759129 18.445944 8.754129 1.819053 19.674744 9.009467 2.373676 17.520971 6.737835 0.393964 18.375916 7.290514 1.264537 19.186258 7.784054 1.898488 23.167610 5.918084 0.419585 22.316273 6.543741 1.280684 21.649689 7.268339 1.776275 22.607897 7.092194 0.444117 22.572073 7.697759 2.185812 21.404297 8.675185 2.427045 26.076391 10.587054 0.296054 24.516121 10.163962 1.737432 22.994267 9.833951 2.044956 21.362886 12.002097 0.320822 21.320545 11.272467 1.524179 21.096933 10.347681 2.107411 18.762743 12.109922 2.169774 19.545475 10.869962 2.576475 20.285788 9.949500 2.472718 16.432777 11.667225 0.625210 17.518791 10.987179 1.416897 18.583553 10.356446 1.966971 20.901686 9.182058 1.376497
29  17.725027 8.404725 0.791601 18.422342 8.763496 1.842440 19.648756 9.034603 2.406938 17.517904 6.744650 0.440149 18.358330 7.283461 1.277990 19.177307 7.775608 1.924837 23.150614 5.858924 0.413215 22.267864 6.528931 1.297782 21.578066 7.249434 1.791470 22.649799 7.099206 0.464174 22.537043 7.688247 2.221120 21.424990 8.670213 2.421134 26.024042 10.591823 0.308147 24.521475 10.152322 1.731361 23.016954 9.818616 2.061390 21.351572 11.966154 0.365758 21.315121 11.270855 1.524073 21.078056 10.328086 2.146728 18.683912 12.129863 2.179284 19.510664 10.888180 2.574920 20.234795 9.956733 2.503934 16.434034 11.663720 0.588820 17.485441 10.995994 1.375667 18.563931 10.376681 1.976743 20.880173 9.179842 1.389462
30  17.675781 8.423629 0.844819 18.426956 8.823682 1.843580 19.642778 9.026929 2.392363 17.529284 6.724630 0.408733 18.344322 7.312048 1.289490 19.166946 7.758043 1.914977 23.063858 5.904852 0.442519 22.236443 6.539902 1.285555 21.542500 7.325642 1.839794 22.651165 7.053481 0.420805 22.517813 7.684256 2.197974 21.394258 8.650707 2.412356 26.080864 10.605002 0.271888 24.510366 10.127361 1.712825 23.010427 9.826273 2.032441 21.356392 11.969550 0.344230 21.300488 11.265738 1.484540 21.048153 10.351960 2.126454 18.652317 12.162775 2.168182 19.443594 10.943695 2.597011 20.190807 10.027397 2.512448 16.433006 11.681993 0.483284 17.454214 11.016357 1.350697 18.530958 10.394609 1.946385 20.869684 9.233141 1.378644
31  17.603596 8.498472 0.853905 18.377670 8.815937 1.866858 19.608219 9.062339 2.428304 17.522896 6.732963 0.446543 18.340187 7.300349 1.263379 19.123184 7.779174 1.920881 23.014433 5.851982 0.546781 22.193468 6.534448 1.317395 21.438591 7.339597 1.878606 22.680321 7.048615 0.451820 22.545353 7.681692 2.197983 21.375450 8.654664 2.438043 26.095375 10.616662 0.276664 24.497149 10.166501 1.707832 22.974257 9.837065 2.033855 21.352972 12.003814 0.350767 21.323225 11.245705 1.551653 21.044922 10.341841 2.119102 18.589764 12.168000 2.175276 19.405584 10.965371 2.579647 20.163763 10.040901 2.486603 16.444143 11.681200 0.524672 17.469410 11.039240 1.325331 18.496792 10.418750 1.920747 20.836241 9.189300 1.377501
32  17.571184 8.528868 0.894195 18.326399 8.837394 1.873292 19.595484 9.065858 2.394847 17.533308 6.730551 0.434357 18.304752 7.297605 1.277366 19.120874 7.793158 1.958991 22.921745 5.876423 0.629633 22.132147 6.579538 1.393549 21.373638 7.410351 1.909479 22.653080 7.043004 0.393710 22.493444 7.695170 2.206327 21.353462 8.642960 2.417441 26.103535 10.635798 0.261446 24.492893 10.104356 1.711903 22.977978 9.837511 2.037970 21.369905 11.977171 0.343867 21.285009 11.258767 1.539241 21.040836 10.366361 2.128906 18.515335 12.182728 2.196150 19.366175 10.991908 2.542663 20.100061 10.075387 2.508299 16.437193 11.688697 0.476923 17.430178 11.046649 1.287389 18.457649 10.408077 1.912781 20.790552 9.187078 1.389598
33  17.536650 8.565584 0.917895 18.324640 8.872527 1.926597 19.579163 9.085173 2.432253 17.521416 6.741333 0.440770 18.314522 7.295501 1.264280 19.089581 7.815184 1.961241 22.818607 5.871673 0.750644 21.901775 6.653654 1.547070 21.332895 7.390920 1.945533 22.661758 7.064054 0.460746 22.503159 7.664688 2.211850 21.330944 8.645700 2.433009 26.100842 10.615104 0.295910 24.477573 10.155107 1.703859 22.964214 9.817560 2.044280 21.372061 11.980083 0.369917 21.290020 11.240874 1.547449 20.996199 10.341432 2.120206 18.435968 12.222940 2.224403 19.298283 11.009104 2.555026 20.071997 10.076053 2.491691 16.442781 11.747340 0.495644 17.381670 11.034797 1.288965 18.476761 10.415439 1.916723 20.769075 9.199924 1.383760
34  17.477987 8.598172 0.928069 18.263266 8.900242 1.912830 19.556170 9.083301 2.405179 17.533077 6.728034 0.403893 18.309984 7.319420 1.254380 19.073593 7.832369 1.961067 22.726274 5.854629 0.868673 21.878319 6.670360 1.651493 21.235638 7.473567 1.995988 22.659842 7.078160 0.420954 22.460546 7.650237 2.209816 21.345091 8.646511 2.425966 26.077456 10.603874 0.276763 24.465178 10.132217 1.682247 22.927856 9.846598 1.976582 21.399788 11.984158 0.394025 21.287815 11.239758 1.545409 20.951750 10.345557 2.147935 18.413643 12.236264 2.223803 19.267792 11.035293 2.522746 20.064796 10.143641 2.489181 16.436707 11.740901 0.417104 17.431576 11.087355 1.275921 18.440662 10.436049 1.923399 20.715876 9.182521 1.373241
35  17.396231 8.624998 1.019508 18.266584 8.950219 1.969950 19.545044 9.098330 2.438717 17.533749 6.766426 0.414093 18.287800 7.316240 1.273986 19.067301 7.838549 1.969341 22.621298 5.760163 0.979729 21.749451 6.658711 1.726680 21.115152 7.516135 2.068888 22.671085 7.008357 0.435405 22.476292 7.671783 2.212649 21.278444 8.641480 2.403993 26.097363 10.599639 0.305010 24.475786 10.146659 1.691863 22.951084 9.839430 1.997109 21.404261 11.974970 0.384385 21.280157 11.275805 1.561283 20.968668 10.345187 2.133354 18.352587 12.306564 2.204428 19.230986 11.053751 2.523249 20.012272 10.129381 2.498013 16.443853 11.770908 0.452471 17.416632 11.090852 1.230269 18.414373 10.431590 1.931959 20.719511 9.230752 1.388015
36  17.315292 8.666905 1.027952 18.251459 8.932145 1.972308 19.525908 9.106617 2.415519 17.530132 6.707992 0.430464 18.295868 7.342962 1.279580 19.038485 7.875965 1.954430 22.496103 5.810352 1.077151 21.677191 6.699880 1.812807 21.004436 7.576407 2.096631 22.706631 7.016917 0.437476 22.470242 7.690975 2.197884 21.295187 8.629913 2.423067 26.080341 10.614811 0.283372 24.456049 10.168688 1.661778 22.912634 9.833457 1.974741 21.414852 12.036183 0.387194 21.287107 11.251304 1.559893 20.933372 10.362897 2.114946 18.278261 12.310630 2.215799 19.192083 11.116515 2.530512 19.942230 10.213803 2.501888 16.385401 11.741818 0.451517 17.420519 11.109636 1.262506 18.394375 10.456714 1.913825 20.679453 9.222171 1.365144
37  17.254063 8.641711 1.078735 18.217237 8.940434 2.008474 19.499102 9.119914 2.410569 17.520403 6.754618 0.421829 18.260817 7.310555 1.265888 19.029728 7.848739 1.985507 22.356441 5.771132 1.133703 21.549162 6.729933 1.851555 20.929918 7.647600 2.158121 22.697483 7.006835 0.437892 22.425955 7.676004 2.210439 21.259235 8.631092 2.435461 26.077593 10.564477 0.277461 24.439840 10.152869 1.692826 22.892111 9.855963 1.954283 21.403814 11.983261 0.437587 21.266882 11.261625 1.558308 20.928019 10.361464 2.134741 18.263802 12.326765 2.226616 19.131727 11.149365 2.511698 19.931953 10.226063 2.461731 16.399355 11.781694 0.447932 17.394222 11.098040 1.258188 18.402546 10.431481 1.945671 20.640440 9.199820 1.380227
38  17.206858 8.679254 1.079506 18.182196 8.916188 1.995835 19.470398 9.139205 2.422282 17.486473 6.701185 0.451768 18.289835 7.355604 1.303921 19.030128 7.883079 1.964971 22.245487 5.804453 1.189565 21.438580 6.768531 1.897445 20.863255 7.719935 2.205538 22.659420 6.978667 0.348169 22.443014 7.674501 2.226089 21.247753 8.635103 2.422068 26.057762 10.576490 0.253059 24.437836 10.144468 1.666471 22.895136 9.855252 1.944957 21.371117 11.995394 0.371725 21.221075 11.273656 1.513754 20.912926 10.390566 2.094357 18.211905 12.369296 2.193070 19.105446 11.174189 2.495266 19.868727 10.239537 2.465081 16.414352 11.788464 0.415247 17.368071 11.091761 1.265001 18.375078 10.418884 1.918004 20.629881 9.252976 1.369434
39  17.160955 8.637948 1.163222 18.173563 8.945895 2.060428 19.450796 9.118168 2.434502 17.480204 6.733167 0.461774 18.257633 7.353913 1.301521 19.018827 7.850432 1.990714 22.082726 5.804735 1.270770 21.407253 6.774639 1.936165 20.807455 7.752337 2.181464 22.626404 6.953753 0.320564 22.436712 7.664808 2.221322 21.231211 8.600425 2.446152 26.089455 10.596162 0.284020 24.428104 10.146697 1.670692 22.890604 9.840528 1.946116 21.375914 11.988497 0.410176 21.228352 11.249971 1.563353 20.869736 10.354146 2.123962 18.156698 12.383706 2.190426 19.039406 11.188768 2.486778 19.846399 10.284142 2.470178 16.397469 11.783616 0.448120 17.375925 11.092141 1.241342 18.375917 10.428416 1.948390 20.637306 9.195974 1.367888
40  17.073164 8.668421 1.169793 18.146683 8.963467 2.057626 19.458984 9.121201 2.428751 17.486473 6.701185 0.451768 18.279718 7.346905 1.270355 19.009460 7.855909 1.981392 21.958973 5.789522 1.360385 21.266882 6.851457 1.993812 20.722433 7.819455 2.216920 22.675869 6.973397 0.355849 22.393707 7.617839 2.242614 21.221338 8.619379 2.429180 26.044907 10.591285 0.271260 24.421936 10.139364 1.655407 22.868612 9.860880 1.892374 21.365908 12.010580 0.386531 21.186342 11.255938 1.570162 20.871962 10.369790 2.129189 18.098696 12.391731 2.186769 18.996370 11.233166 2.483207 19.798191 10.313548 2.447518 16.395786 11.790892 0.426078 17.370167 11.105944 1.246581 18.356104 10.435008 1.969198 20.583328 9.215459 1.361886
41  17.061598 8.652264 1.206595 18.132479 8.937198 2.058077 19.412361 9.141726 2.452157 17.483347 6.713934 0.484200 18.235882 7.352182 1.297241 18.991949 7.875736 1.993899 21.818243 5.799469 1.425908 21.149820 6.917484 2.062183 20.648367 7.924345 2.270414 22.624960 6.952024 0.336396 22.398014 7.666026 2.242729 21.201468 8.597844 2.437451 26.113161 10.620579 0.248755 24.427362 10.123400 1.632218 22.872688 9.829510 1.927938 21.393812 11.978545 0.392770 21.252560 11.244142 1.574066 20.870396 10.372413 2.107101 18.063665 12.439394 2.171938 18.943071 11.287040 2.472477 19.779705 10.344734 2.467848 16.406586 11.790799 0.438259 17.394545 11.060746 1.269049 18.339668 10.426981 1.960185 20.583328 9.215459 1.361886
42  17.006413 8.655584 1.255817 18.104074 8.919081 2.077189 19.395643 9.127257 2.410055 17.483345 6.720434 0.429277 18.265404 7.343674 1.295268 18.982666 7.877855 1.983019 21.675161 5.809397 1.500246 21.006699 6.952913 2.101672 20.551207 7.996822 2.253904 22.673992 6.965956 0.367439 22.390196 7.625155 2.228554 21.184851 8.579094 2.421692 26.095600 10.588181 0.245087 24.393927 10.136795 1.624051 22.867462 9.835907 1.915661 21.367386 11.998584 0.376243 21.183239 11.233654 1.545023 20.856590 10.366650 2.117569 17.990311 12.461072 2.161437 18.918415 11.304023 2.450800 19.712498 10.352785 2.453342 16.423868 11.762031 0.403452 17.400778 11.069215 1.245663 18.343498 10.429915 1.993415 20.549738 9.201865 1.323240
43  16.944567 8.657225 1.285171 18.072687 8.935093 2.095209 19.376680 9.114207 2.435812 17.480204 6.733167 0.461774 18.291637 7.346314 1.361815 18.981689 7.877088 2.003555 21.529478 5.823760 1.594403 20.885063 7.006320 2.159245 20.472132 8.060146 2.285713 22.666241 6.970450 0.360707 22.415962 7.626547 2.224627 21.201496 8.581428 2.441325 26.105490 10.634551 0.262899 24.383142 10.140091 1.636423 22.799498 9.862228 1.875646 21.382824 11.978815 0.409632 21.221779 11.228316 1.569036 20.840466 10.408896 2.104051 17.980352 12.454148 2.178527 18.875015 11.312020 2.457161 19.700344 10.377789 2.474716 16.433558 11.770738 0.430176 17.362717 11.068740 1.275583 18.307682 10.425369 2.007867 20.516224 9.226128 1.368334
44  16.905375 8.633097 1.350158 18.082867 8.942946 2.095813 19.344128 9.115488 2.438775 17.460764 6.710810 0.448776 18.228611 7.346977 1.338627 18.982327 7.876764 2.007969 21.351620 5.862386 1.699605 20.770596 7.085942 2.212405 20.402529 8.152776 2.294850 22.648649 7.063144 0.415672 22.358921 7.615386 2.245080 21.183250 8.564124 2.425297 26.072216 10.628697 0.232386 24.380941 10.148687 1.611904 22.837339 9.866640 1.888252 21.324930 11.995517 0.345921 21.196688 11.229980 1.554243 20.829239 10.388451 2.128822 17.917870 12.448693 2.158034 18.845514 11.309424 2.442188 19.659330 10.414005 2.444046 16.396467 11.771534 0.417560 17.312952 11.075499 1.285263 18.269028 10.463702 2.028183 20.485413 9.244358 1.344017
45  16.833706 8.718118 1.333094 18.047592 8.912223 2.099686 19.340694 9.126788 2.455860 17.445734 6.741616 0.446045 18.228285 7.365113 1.335727 18.922026 7.870781 2.031935 21.241037 5.992912 1.755287 20.629456 7.169982 2.284343 20.373075 8.200458 2.288535 22.659956 7.021452 0.405348 22.324457 7.606646 2.252081 21.148806 8.579626 2.434991 26.050245 10.616158 0.306103 24.348185 10.120810 1.602897 22.793419 9.849839 1.859308 21.335526 12.008700 0.352336 21.188253 11.231508 1.553253 20.784277 10.407217 2.102127 17.894154 12.501488 2.141095 18.805634 11.329400 2.414408 19.637285 10.395505 2.426189 16.398867 11.751967 0.397605 17.333603 11.087069 1.296969 18.266663 10.466377 2.067727 20.470675 9.223884 1.380505
46  16.777151 8.695498 1.406041 18.013376 8.929007 2.137474 19.301638 9.134255 2.457762 17.486473 6.701185 0.451768 18.205479 7.345163 1.333442 18.929790 7.905004 2.015126 21.097414 6.001920 1.825125 20.572702 7.247519 2.306862 20.324129 8.263491 2.294222 22.679852 6.996672 0.378822 22.323349 7.585631 2.215161 21.142298 8.569043 2.436512 26.046787 10.578177 0.278921 24.328976 10.137355 1.566822 22.777761 9.850909 1.842312 21.341640 11.996636 0.349521 21.156647 11.253130 1.520546 20.784327 10.407043 2.123481 17.832802 12.521273 2.104479 18.767250 11.352710 2.429513 19.597818 10.442417 2.449532 16.410837 11.748501 0.391314 17.318830 11.065600 1.291540 18.271061 10.456378 2.045853 20.426796 9.233257 1.368575
47  16.732504 8.714301 1.403402 17.968430 8.929830 2.149564 19.274052 9.134645 2.462324 17.445734 6.741616 0.446045 18.195789 7.343915 1.312447 18.902960 7.912442 2.035475 20.996326 5.996716 1.865286 20.483904 7.289574 2.334682 20.252357 8.329526 2.291500 22.636286 7.048541 0.387588 22.315811 7.608062 2.238967 21.099234 8.534584 2.427938 26.068951 10.576730 0.300317 24.304077 10.112437 1.585505 22.769623 9.828165 1.855822 21.336193 12.028762 0.358705 21.168234 11.282331 1.549909 20.757113 10.380251 2.125165 17.808931 12.530639 2.125020 18.733393 11.400249 2.414438 19.556913 10.470195 2.430909 16.388374 11.742949 0.409740 17.321808 11.072018 1.325056 18.261509 10.373358 2.021996 20.401009 9.272610 1.436206
48  16.652149 8.704947 1.479949 17.925467 8.968243 2.148106 19.250988 9.143405 2.479353 17.445734 6.741616 0.446045 18.190632 7.338979 1.356798 18.877018 7.905460 2.030977 20.852341 6.014458 1.906741 20.446877 7.374447 2.330990 20.195379 8.427061 2.253727 22.690868 7.018528 0.382856 22.319384 7.615563 2.194548 21.100018 8.524412 2.427623 26.036222 10.574400 0.299619 24.289913 10.120162 1.564467 22.746685 9.850231 1.843909 21.366646 12.004583 0.381386 21.125547 11.272873 1.517307 20.743708 10.436571 2.112355 17.763327 12.519268 2.122972 18.669300 11.417956 2.389509 19.500185 10.509749 2.414583 16.404957 11.756758 0.391006 17.337172 11.088682 1.320748 18.271099 10.392078 2.042681 20.405270 9.246192 1.362903
49  16.616552 8.697810 1.510579 17.934696 8.949217 2.184672 19.223419 9.143771 2.483943 17.480204 6.733167 0.461774 18.179621 7.322720 1.337232 18.884769 7.918613 2.029191 20.679832 6.084873 1.935515 20.331373 7.368259 2.378543 20.181408 8.433112 2.270800 22.675400 7.011241 0.425968 22.303631 7.592446 2.237568 21.071196 8.503937 2.438720 26.019485 10.607458 0.288417 24.265858 10.091960 1.529540 22.673307 9.841629 1.816038 21.367172 11.968293 0.383996 21.153427 11.226679 1.564299 20.717607 10.411041 2.130587 17.706827 12.546049 2.087531 18.654295 11.436145 2.401103 19.497515 10.529107 2.432739 16.393574 11.745828 0.394962 17.327095 11.081233 1.316380 18.204708 10.413137 2.046027 20.363285 9.229326 1.375273
50  16.529886 8.704324 1.536812 17.863024 8.954200 2.182353 19.207918 9.140326 2.464934 17.443726 6.757399 0.452090 18.148041 7.368004 1.371591 18.842726 7.917614 2.044790 20.491890 6.069041 1.961725 20.218914 7.410838 2.347233 20.182102 8.480801 2.246904 22.646364 7.015509 0.382917 22.297789 7.596843 2.221079 21.035858 8.516382 2.422022 26.043037 10.569554 0.271594 24.238197 10.140242 1.522721 22.624689 9.830256 1.831028 21.301208 12.014176 0.349389 21.113863 11.286660 1.545593 20.697105 10.440898 2.100067 17.674593 12.542439 2.066381 18.640404 11.449940 2.370322 19.441631 10.531884 2.414907 16.413120 11.780892 0.400931 17.291559 11.066820 1.286487 18.241556 10.405512 2.051634 20.330799 9.226610 1.365515
51  16.529629 8.666876 1.611316 17.821182 8.970159 2.215821 19.173944 9.170865 2.505864 17.445734 6.741616 0.446045 18.152544 7.378376 1.352169 18.837776 7.927436 2.070214 20.392483 6.092726 1.989941 20.146038 7.425545 2.370528 20.120010 8.545568 2.266546 22.660177 7.048181 0.387586 22.269819 7.579447 2.248583 21.055490 8.488183 2.449431 25.992075 10.561090 0.339010 24.163679 10.159439 1.483303 22.600773 9.865277 1.833304 21.335884 12.034887 0.317968 21.086611 11.287791 1.557063 20.659967 10.437235 2.103305 17.665133 12.565334 2.062487 18.612757 11.469100 2.377783 19.420961 10.560694 2.430723 16.371683 11.758978 0.412606 17.307360 11.047929 1.332928 18.180984 10.401000 2.058277 20.314747 9.285942 1.389812
52  16.459850 8.695454 1.610166 17.775030 8.950769 2.227284 19.141294 9.148162 2.471497 17.447758 6.725802 0.440046 18.161894 7.373842 1.354701 18.831949 7.922421 2.046588 20.270502 6.139422 1.942340 20.075790 7.489781 2.382967 20.054819 8.590538 2.259132 22.648144 7.005566 0.367880 22.265562 7.596663 2.228420 21.029320 8.491838 2.450036 25.928251 10.623941 0.342401 24.081541 10.153951 1.522578 22.531858 9.839360 1.878418 21.333937 12.022685 0.295192 21.114122 11.240270 1.563412 20.655233 10.428500 2.131005 17.595984 12.591367 2.055171 18.538662 11.516111 2.350306 19.400436 10.536983 2.412304 16.385895 11.759260 0.412259 17.298124 11.083571 1.299826 18.194162 10.394860 2.083114 20.228201 9.239901 1.359566
53  16.406767 8.728551 1.636622 17.765791 8.963029 2.268267 19.096371 9.151000 2.473691 17.445734 6.741616 0.446045 18.130989 7.357518 1.370632 18.787693 7.932348 2.063515 20.148252 6.113361 1.981328 19.977846 7.531470 2.367671 20.024349 8.615167 2.241161 22.669504 6.998556 0.392335 22.281666 7.581995 2.245851 21.014757 8.480364 2.454616 25.879353 10.654538 0.364298 24.021645 10.176269 1.530478 22.491888 9.876168 1.884748 21.326557 11.997816 0.322774 21.072372 11.262627 1.526232 20.616259 10.481105 2.104736 17.555933 12.563516 2.059358 18.524902 11.468768 2.383962 19.346390 10.593244 2.403074 16.401241 11.779774 0.447746 17.306644 11.089481 1.338037 18.150137 10.387712 2.101627 20.214626 9.253015 1.395194
54  16.385490 8.714329 1.709275 17.717167 8.982114 2.286127 19.058199 9.158501 2.496153 17.467770 6.732236 0.422257 18.114658 7.389848 1.363027 18.791891 7.950336 2.063529 20.030573 6.151611 1.965322 19.913782 7.522375 2.396581 20.018034 8.589745 2.213067 22.675303 7.015381 0.371096 22.272388 7.579204 2.206946 20.991360 8.480145 2.443861 25.818144 10.682858 0.365965 23.991434 10.178697 1.591807 22.425234 9.869427 1.907903 21.327730 11.991872 0.271567 21.055017 11.283331 1.508591 20.592157 10.436547 2.114867 17.518000 12.599046 2.038979 18.478981 11.517016 2.359424 19.299248 10.603948 2.414199 16.396736 11.789856 0.445212 17.284451 11.074458 1.302763 18.163475 10.384733 2.091585 20.153288 9.242298 1.385462
55  16.262453 8.718330 1.719222 17.684235 8.980997 2.310403 19.006773 9.167558 2.497310 17.456985 6.723471 0.430502 18.137201 7.379051 1.376570 18.735653 7.976130 2.078508 19.851524 6.177174 1.961034 19.889874 7.539918 2.386790 19.964115 8.635575 2.237148 22.669497 7.020269 0.368598 22.263887 7.586396 2.218351 20.977583 8.479888 2.471601 25.773830 10.724194 0.363934 23.914965 10.200697 1.588517 22.368488 9.854668 1.947312 21.368944 12.044941 0.283354 21.041636 11.266544 1.556514 20.567553 10.468778 2.132535 17.494064 12.598540 2.050172 18.420393 11.528020 2.357424 19.290277 10.594711 2.395790 16.390240 11.774516 0.457798 17.257170 11.076875 1.331034 18.110765 10.380177 2.102628 20.115778 9.224083 1.412786
56  16.229818 8.702875 1.825295 17.625069 8.992143 2.313971 18.940203 9.175359 2.504004 17.468325 6.709800 0.446453 18.100967 7.362021 1.394313 18.728148 7.951787 2.096426 19.719328 6.163259 1.973575 19.840387 7.600368 2.375867 19.971004 8.651814 2.190969 22.696432 6.983964 0.380624 22.229584 7.571469 2.210916 20.936499 8.471593 2.456154 25.680485 10.721318 0.346570 23.870935 10.219549 1.626853 22.267582 9.838175 1.974357 21.354471 11.989337 0.312782 21.015400 11.280995 1.536514 20.559067 10.475527 2.121824 17.423574 12.590839 2.017143 18.411053 11.520843 2.372817 19.208376 10.600669 2.413587 16.409206 11.782640 0.440985 17.275496 11.073604 1.328640 18.109535 10.356771 2.138758 20.119867 9.267264 1.359035
57  16.149172 8.709755 1.836190 17.577826 8.982934 2.322061 18.965675 9.159798 2.543121 17.447332 6.724010 0.433327 18.112276 7.367747 1.359300 18.694462 7.993161 2.110509 19.610636 6.247692 1.944374 19.778292 7.623532 2.368022 19.924946 8.641443 2.232360 22.643185 6.999114 0.392965 22.227234 7.567278 2.203226 20.903996 8.449721 2.457319 25.562084 10.774199 0.381642 23.768105 10.284615 1.654627 22.205439 9.845791 2.014251 21.331373 11.996063 0.331256 20.990681 11.309731 1.536388 20.530640 10.487970 2.138675 17.391865 12.593484 2.056134 18.354382 11.556969 2.352057 19.174015 10.635360 2.409031 16.398462 11.795677 0.478674 17.258648 11.086893 1.328761 18.086246 10.344606 2.122187 20.051105 9.240463 1.398244
58  16.123779 8.739636 1.827726 17.531082 9.004924 2.323358 18.880619 9.174692 2.507880 17.481131 6.744175 0.412337 18.054005 7.354420 1.441314 18.699017 7.960907 2.095897 19.500952 6.245027 1.905418 19.689953 7.617045 2.342825 19.878504 8.661570 2.229805 22.658670 6.994530 0.388338 22.183573 7.554197 2.212856 20.920832 8.455809 2.466884 25.498621 10.785557 0.390110 23.675293 10.314967 1.611451 22.131186 9.844584 2.051827 21.361090 11.977881 0.359158 21.002834 11.311910 1.526744 20.527367 10.489688 2.123352 17.324854 12.625905 2.032173 18.290083 11.574234 2.358896 19.163164 10.641873 2.380254 16.399355 11.781694 0.447932 17.224405 11.097827 1.340070 18.096621 10.355756 2.147849 20.011784 9.254710 1.386461
59  16.059856 8.718228 1.914771 17.509302 8.977042 2.346628 18.837326 9.190324 2.521309 17.466299 6.725616 0.452436 18.049038 7.350687 1.419991 18.658373 8.004660 2.091968 19.422413 6.251646 1.910536 19.657629 7.646050 2.362919 19.899101 8.651040 2.219656 22.619179 6.975471 0.406160 22.185297 7.585525 2.233265 20.903996 8.449721 2.457319 25.398802 10.808387 0.414257 23.613266 10.354099 1.685956 22.057976 9.867279 2.080415 21.347727 12.057880 0.326067 20.997873 11.312055 1.544900 20.521708 10.513794 2.126898 17.300385 12.621769 2.034869 18.252644 11.557320 2.365890 19.106831 10.674177 2.406535 16.371534 11.750833 0.407355 17.229771 11.052693 1.364536 18.041109 10.345646 2.152529 19.997852 9.263557 1.391496
60  16.010574 8.721318 1.932675 17.444563 8.995084 2.335818 18.818157 9.169354 2.529777 17.469877 6.720887 0.447759 18.043953 7.361770 1.442695 18.655746 8.001587 2.093461 19.330633 6.294251 1.881954 19.624067 7.655972 2.355742 19.863455 8.650277 2.224459 22.637764 6.976247 0.367729 22.153460 7.567572 2.207017 20.848753 8.440673 2.449049 25.272579 10.792935 0.428865 23.512541 10.333305 1.696384 21.971554 9.819434 2.121185 21.307129 12.079842 0.337778 20.965134 11.306217 1.522081 20.474001 10.518280 2.113177 17.231604 12.643669 2.039422 18.193466 11.586643 2.328870 19.066217 10.650978 2.390490 16.400507 11.786011 0.444833 17.180124 11.037901 1.380139 18.049269 10.357536 2.167986 19.973740 9.275397 1.391549
61  15.952560 8.712694 1.991377 17.403973 9.004631 2.372396 18.754496 9.181733 2.518645 17.472403 6.742552 0.420383 18.043379 7.417581 1.403453 18.616051 8.012052 2.107598 19.214643 6.314390 1.868616 19.541836 7.646875 2.354650 19.834307 8.672117 2.212569 22.638981 6.959823 0.388965 22.148445 7.554191 2.219448 20.869415 8.424977 2.467022 25.150284 10.742363 0.473393 23.426493 10.355754 1.711761 21.877890 9.851040 2.176576 21.338234 12.022805 0.333899 20.958694 11.349140 1.542289 20.439903 10.557529 2.140596 17.158169 12.652718 2.057214 18.144905 11.629503 2.374040 19.058798 10.714961 2.387968 16.352365 11.785177 0.391650 17.196724 11.056477 1.360699 18.028397 10.338737 2.159706 19.911999 9.277902 1.390092
62  15.918743 8.770640 2.008444 17.345255 8.973075 2.377703 18.696804 9.212178 2.513466 17.463192 6.703444 0.449823 18.023235 7.396664 1.424074 18.595657 8.035038 2.104382 19.128277 6.341389 1.857486 19.523483 7.705610 2.324125 19.761616 8.703271 2.247619 22.629980 6.962259 0.399603 22.123903 7.574568 2.191186 20.840630 8.431472 2.451545 25.031610 10.845050 0.493745 23.312523 10.398629 1.722796 21.797775 9.821627 2.182278 21.297861 12.027820 0.299586 20.946468 11.327202 1.583655 20.447365 10.571172 2.126285 17.091805 12.662131 2.047058 18.126604 11.581826 2.352912 18.989450 10.722020 2.399740 16.394730 11.750148 0.391852 17.184702 11.046167 1.373650 18.003603 10.328838 2.192788 19.891474 9.276067 1.416226
63  15.834650 8.733382 2.053669 17.320276 8.988171 2.397136 18.645054 9.187422 2.551554 17.459045 6.730611 0.430306 18.017464 7.421347 1.410139 18.591055 8.052218 2.117077 19.060844 6.406031 1.848965 19.461317 7.691749 2.388513 19.766539 8.695299 2.255778 22.609898 6.943662 0.387230 22.129192 7.586916 2.197843 20.814409 8.429235 2.485404 24.950649 10.886972 0.540631 23.247965 10.352955 1.799295 21.697166 9.839773 2.237027 21.313562 12.038313 0.325275 20.943792 11.355537 1.526637 20.405935 10.569554 2.121433 17.026430 12.678098 2.070163 18.093931 11.586893 2.374189 18.949453 10.678342 2.391221 16.397621 11.775852 0.414456 17.145206 11.044811 1.419034 17.984390 10.339807 2.168533 19.859112 9.285897 1.402006
64  15.739848 8.762576 2.018244 17.253998 8.989434 2.406732 18.589449 9.196223 2.531567 17.462055 6.748324 0.401445 17.940838 7.448794 1.397766 18.574329 8.067038 2.108070 18.957790 6.374778 1.821983 19.401167 7.737296 2.322726 19.743683 8.708513 2.219203 22.612310 7.010959 0.397612 22.083359 7.574594 2.200015 20.811874 8.411027 2.462712 24.816017 10.874572 0.554130 23.109167 10.336583 1.844298 21.618874 9.824930 2.253954 21.305029 12.024785 0.307451 20.915260 11.371961 1.563819 20.399096 10.597805 2.101275 16.996208 12.677358 2.078490 18.047087 11.626534 2.360976 18.912327 10.761837 2.386247 16.394938 11.763196 0.384946 17.151047 11.090698 1.316428 17.980106 10.362727 2.208004 19.828142 9.296098 1.394382
65  15.721572 8.743412 2.111898 17.189707 8.989874 2.433193 18.533989 9.228332 2.539084 17.466249 6.744105 0.426750 17.960184 7.470123 1.396084 18.510448 8.058493 2.133809 18.854416 6.416786 1.836835 19.388069 7.734614 2.355397 19.718878 8.702894 2.286709 22.587561 6.992057 0.411605 22.101149 7.599351 2.201959 20.740370 8.436535 2.465604 24.698271 10.886207 0.604640 23.014116 10.352391 1.881944 21.509285 9.814851 2.285930 21.291304 12.023553 0.357572 20.908045 11.367029 1.568660 20.363817 10.600991 2.131380 16.933237 12.698563 2.124943 17.986452 11.647226 2.360851 18.887182 10.751792 2.374952 16.372675 11.774735 0.392490 17.117197 11.033180 1.410067 17.963520 10.335436 2.197819 19.802700 9.302452 1.428593
66  15.624970 8.761271 2.075211 17.145914 9.019014 2.434698 18.492046 9.216154 2.564447 17.471296 6.745990 0.391891 17.938276 7.442535 1.423315 18.521519 8.062037 2.129727 18.756916 6.436158 1.818786 19.333153 7.742985 2.324621 19.669506 8.699326 2.247369 22.623302 6.999280 0.420628 22.067221 7.577362 2.188087 20.774065 8.439565 2.456685 24.543163 10.914297 0.651085 22.908485 10.339292 1.883089 21.418272 9.801095 2.347328 21.291296 12.026463 0.304515 20.871374 11.385914 1.516291 20.353752 10.617100 2.122696 16.864326 12.704665 2.138102 17.961361 11.643970 2.367422 18.836220 10.774616 2.374792 16.370420 11.766925 0.390527 17.120058 11.044351 1.350136 17.955162 10.350735 2.229371 19.724682 9.275261 1.420219
67  15.593045 8.765410 2.136892 17.086412 9.015562 2.460710 18.443438 9.192370 2.551893 17.455463 6.735344 0.434985 17.996328 7.437881 1.391901 18.494917 8.109881 2.114217 18.677729 6.447300 1.807432 19.271856 7.763136 2.315588 19.629742 8.707575 2.240945 22.612961 6.989568 0.398325 22.062595 7.586454 2.181709 20.740200 8.396360 2.465575 24.418478 10.917099 0.686014 22.797195 10.314296 1.943347 21.341009 9.786770 2.353682 21.308651 12.049914 0.337560 20.853592 11.375911 1.546332 20.305361 10.640502 2.096130 16.814447 12.687542 2.146482 17.900784 11.651814 2.333238 18.789747 10.807479 2.409671 16.387110 11.752954 0.404782 17.127655 11.040309 1.381337 17.902929 10.333067 2.219342 19.726036 9.336606 1.384154
68  15.522898 8.776543 2.124183 17.024817 8.977512 2.447399 18.381470 9.201293 2.523990 17.458467 6.753061 0.406128 17.900452 7.451485 1.417291 18.421108 8.064472 2.161948 18.610218 6.436586 1.796598 19.215593 7.730772 2.338878 19.585405 8.714899 2.253328 22.638700 6.986967 0.399668 22.033682 7.586040 2.188320 20.704763 8.408695 2.449036 24.310677 10.951541 0.706405 22.702353 10.301603 1.985955 21.207035 9.777075 2.368904 21.338598 12.006645 0.368234 20.893066 11.395784 1.562886 20.306015 10.665354 2.094634 16.764877 12.706256 2.125234 17.852257 11.692743 2.361209 18.737085 10.806466 2.391939 16.378771 11.759942 0.397646 17.123936 11.019596 1.376145 17.890896 10.324170 2.231389 19.672548 9.276478 1.384093
69  15.470737 8.775149 2.193254 16.991131 8.989959 2.489329 18.334501 9.207809 2.588358 17.455463 6.735344 0.434985 17.901920 7.462471 1.405271 18.447823 8.108521 2.126713 18.531435 6.445712 1.786673 19.164433 7.748041 2.291732 19.557613 8.676764 2.286996 22.619179 6.975471 0.406160 22.024551 7.555861 2.173460 20.722630 8.408737 2.456942 24.194439 10.992337 0.760629 22.598120 10.306594 2.064333 21.113430 9.782084 2.405232 21.316359 12.029043 0.361778 20.828911 11.405214 1.570621 20.262033 10.652534 2.112057 16.729723 12.716255 2.110647 17.814838 11.692165 2.359523 18.684931 10.856557 2.403334 16.384857 11.764733 0.391048 17.101727 11.044707 1.421226 17.892061 10.309214 2.248542 19.682358 9.357300 1.420447
70  15.361289 8.810433 2.243574 16.903444 9.026539 2.469631 18.301743 9.207451 2.579089 17.464626 6.751509 0.399753 17.838621 7.493237 1.400578 18.382942 8.133259 2.134670 18.448780 6.423490 1.727749 19.123144 7.717656 2.276157 19.529062 8.668351 2.264029 22.611755 6.998269 0.403919 22.007030 7.582454 2.164110 20.644819 8.410862 2.455377 24.063169 11.035191 0.813112 22.442337 10.276900 2.091907 20.985752 9.731495 2.433723 21.325674 11.976264 0.348618 20.837149 11.407424 1.578715 20.247932 10.676777 2.123143 16.642223 12.701781 2.136582 17.750219 11.702989 2.354346 18.633120 10.865509 2.404551 16.399872 11.748137 0.389246 17.117155 11.047357 1.372950 17.884361 10.316400 2.249157 19.628063 9.349843 1.399829
71  15.325748 8.769629 2.291258 16.874544 8.992286 2.465379 18.200275 9.228776 2.562695 17.467770 6.732236 0.422257 17.864235 7.472851 1.427320 18.386423 8.134879 2.165756 18.376171 6.389897 1.707252 19.047546 7.693155 2.248782 19.471058 8.634009 2.239660 22.620680 6.981656 0.421264 21.965721 7.576353 2.200963 20.659542 8.403789 2.477909 23.918430 11.045548 0.897325 22.334103 10.271725 2.177204 20.892759 9.719745 2.462224 21.323540 11.957860 0.360908 20.798426 11.418818 1.535093 20.216007 10.687564 2.111217 16.609024 12.692541 2.153924 17.725620 11.715354 2.339762 18.602087 10.845923 2.396034 16.393137 11.752847 0.410339 17.037333 11.028751 1.434754 17.851530 10.331755 2.253325 19.606768 9.348562 1.402521
72  15.263859 8.803195 2.276708 16.788002 9.006696 2.460309 18.143991 9.216811 2.549748 17.442770 6.695233 0.460850 17.849205 7.529908 1.390414 18.347351 8.159690 2.154997 18.290600 6.389956 1.697088 18.992615 7.665308 2.228177 19.405136 8.588401 2.260436 22.610342 6.985879 0.402064 21.959827 7.604917 2.148523 20.644819 8.410862 2.455377 23.845207 11.063494 0.929532 22.197348 10.266100 2.211764 20.744951 9.725579 2.478709 21.345249 11.997887 0.356928 20.789799 11.413150 1.530653 20.218445 10.702825 2.129042 16.535393 12.707703 2.132176 17.661522 11.736592 2.332332 18.546345 10.856102 2.375062 16.376465 11.751301 0.403865 17.082993 11.033705 1.399713 17.782946 10.278131 2.270282 19.523066 9.383753 1.422843
73  15.220181 8.801136 2.333276 16.754438 9.011220 2.473248 18.133793 9.232875 2.609934 17.438616 6.722387 0.441373 17.824181 7.539461 1.415319 18.353178 8.151511 2.122553 18.263443 6.361713 1.666803 18.994238 7.623054 2.208704 19.362818 8.587568 2.267203 22.613613 6.996054 0.405253 21.969149 7.590428 2.175180 20.659542 8.403789 2.477909 23.719883 11.057349 0.994571 22.096376 10.286979 2.289669 20.653315 9.679773 2.538175 21.336546 11.983396 0.395787 20.784843 11.432173 1.590654 20.172094 10.724950 2.109815 16.512882 12.704167 2.119673 17.601994 11.749115 2.325716 18.537188 10.901072 2.373555 16.358570 11.758120 0.422004 17.041630 11.032092 1.405144 17.828579 10.304652 2.273025 19.540861 9.391295 1.403440
74  15.154284 8.822673 2.319720 16.679728 9.024053 2.467436 18.063974 9.224264 2.564464 17.457962 6.757019 0.407627 17.791952 7.564761 1.410342 18.305227 8.168307 2.165948 18.223162 6.386412 1.613236 18.917612 7.587359 2.176136 19.322210 8.533150 2.241988 22.623863 6.998036 0.411210 21.923302 7.612100 2.165180 20.603672 8.392112 2.464011 23.587538 11.054065 1.041466 21.979259 10.246019 2.339433 20.514313 9.690701 2.492464 21.330399 11.958556 0.352090 20.786346 11.406700 1.577937 20.183340 10.755299 2.101947 16.411747 12.706318 2.130583 17.555418 11.736067 2.310065 18.467827 10.918324 2.361989 16.377331 11.770782 0.421380 17.039896 11.022575 1.425516 17.780832 10.297388 2.273142 19.475996 9.395610 1.408301
75  15.080094 8.789454 2.364373 16.632029 9.013224 2.494074 17.992601 9.209146 2.569092 17.447250 6.729759 0.441542 17.792698 7.565782 1.429950 18.277182 8.171358 2.139501 18.155144 6.380991 1.573141 18.879662 7.560936 2.147294 19.300783 8.523009 2.266589 22.615986 6.959089 0.416246 21.939608 7.627791 2.178054 20.581421 8.392547 2.449769 23.473310 11.020179 1.091428 21.886293 10.269053 2.402446 20.394230 9.655790 2.506470 21.326378 11.988728 0.357312 20.792192 11.440619 1.544388 20.159719 10.773657 2.102917 16.374577 12.727973 2.131919 17.506130 11.762941 2.325244 18.411209 10.924195 2.365623 16.354122 11.740010 0.405779 17.019388 11.069571 1.376459 17.816584 10.295769 2.285048 19.472042 9.353882 1.447971
76  15.034674 8.800631 2.376096 16.567532 9.015882 2.477926 17.967554 9.223325 2.565533 17.459484 6.745139 0.403138 17.818676 7.541878 1.437380 18.254120 8.177502 2.190496 18.103653 6.320712 1.527787 18.820498 7.504406 2.092115 19.305740 8.498781 2.253504 22.618160 6.926130 0.372465 21.923012 7.551265 2.162637 20.592678 8.398575 2.456559 23.344021 11.068096 1.122918 21.744455 10.266778 2.409501 20.284016 9.632682 2.499631 21.386425 11.974371 0.352091 20.785271 11.469889 1.532365 20.109247 10.793850 2.107983 16.327501 12.721474 2.138813 17.439747 11.794071 2.298094 18.371359 10.956505 2.360013 16.343994 11.752160 0.416240 17.008644 11.009172 1.406775 17.764420 10.278069 2.275114 19.408766 9.358388 1.407008
77  14.976829 8.771276 2.411385 16.521925 9.004351 2.485579 17.933056 9.234609 2.590231 17.443670 6.734487 0.446226 17.725609 7.566010 1.441476 18.235342 8.192497 2.155289 18.038914 6.331320 1.498900 18.790831 7.471014 2.071847 19.242487 8.438195 2.265576 22.613262 6.947651 0.403663 21.902317 7.595829 2.150153 20.582390 8.366590 2.436669 23.227697 11.096537 1.180525 21.676264 10.233815 2.471275 20.197834 9.606858 2.538091 21.332388 11.959661 0.353956 20.762939 11.474552 1.538439 20.119232 10.811581 2.087950 16.269163 12.719390 2.124962 17.423925 11.797081 2.295930 18.338463 10.933706 2.361832 16.363970 11.752005 0.449825 17.000130 11.054052 1.418544 17.753206 10.291230 2.309505 19.370045 9.377863 1.420426
78  14.913346 8.798924 2.408165 16.471077 8.983464 2.475019 17.859869 9.224488 2.584058 17.459400 6.757099 0.432499 17.672098 7.554763 1.400723 18.235796 8.209075 2.140753 18.019699 6.303029 1.433288 18.718187 7.441651 2.050516 19.188644 8.430671 2.249106 22.617437 6.991044 0.395922 21.874792 7.573783 2.124938 20.570011 8.376052 2.428372 23.149078 11.100499 1.201247 21.579807 10.233338 2.483559 20.103352 9.579354 2.513988 21.320446 12.001763 0.303398 20.750925 11.476162 1.540122 20.081732 10.818591 2.063742 16.181122 12.735123 2.124399 17.360329 11.782172 2.286595 18.306276 10.968283 2.320632 16.385311 11.758130 0.422376 16.955563 11.024042 1.419577 17.740465 10.260311 2.299189 19.336817 9.371058 1.406671
79  14.868394 8.814799 2.409248 16.426065 9.011532 2.479148 17.834435 9.216975 2.584176 17.439041 6.724171 0.448102 17.721800 7.552395 1.397278 18.173954 8.170877 2.169230 17.972868 6.325503 1.388093 18.688686 7.397063 2.036122 19.166084 8.428196 2.261487 22.620888 7.002735 0.428715 21.862289 7.587504 2.174996 20.573534 8.369567 2.452297 23.043591 11.080521 1.274905 21.437908 10.202257 2.534468 19.987440 9.564610 2.508299 21.342390 12.016990 0.341141 20.734324 11.462165 1.548175 20.100231 10.813028 2.095620 16.114994 12.744728 2.155582 17.331623 11.762204 2.269555 18.256939 10.960839 2.329869 16.339216 11.759833 0.424974 16.959894 10.975602 1.446912 17.753206 10.291230 2.309505 19.331381 9.361773 1.408347
80  14.850975 8.793268 2.414299 16.375719 8.976578 2.461658 17.753759 9.192031 2.571401 17.455389 6.753835 0.409317 17.693123 7.569166 1.377748 18.172424 8.208037 2.152999 17.911673 6.318824 1.333645 18.651026 7.418683 2.029894 19.108944 8.336783 2.281291 22.611641 6.984912 0.412819 21.849407 7.598461 2.146186 20.524593 8.362802 2.430469 22.892118 11.096705 1.305266 21.356588 10.197694 2.575695 19.921179 9.548224 2.521782 21.371086 11.978930 0.342265 20.754887 11.487795 1.555914 20.044069 10.833034 2.068765 16.074177 12.745420 2.112876 17.268929 11.791458 2.270061 18.204813 10.990572 2.338850 16.339849 11.750338 0.410497 16.990971 11.014040 1.414214 17.716351 10.248218 2.301778 19.308350 9.386343 1.429644
81  14.796926 8.779496 2.407164 16.336977 8.993373 2.475670 17.696825 9.209467 2.596549 17.443670 6.734487 0.446226 17.639200 7.559544 1.435437 18.154415 8.232322 2.166208 17.881027 6.329095 1.282209 18.570173 7.335880 2.004300 19.091820 8.339515 2.244115 22.604012 7.000556 0.406230 21.823381 7.572822 2.156261 20.523802 8.357202 2.454390 22.789450 11.130309 1.337467 21.234734 10.185192 2.595260 19.814726 9.510609 2.517831 21.337149 12.005353 0.334747 20.725725 11.489287 1.515258 20.036589 10.837362 2.106758 16.013206 12.733547 2.136618 17.196730 11.791079 2.243756 18.120592 10.993484 2.329438 16.346193 11.768597 0.443639 16.957674 11.011616 1.437188 17.712845 10.254182 2.335545 19.286049 9.372570 1.441637
82  14.712933 8.803404 2.439739 16.283703 8.964265 2.457429 17.656578 9.195243 2.566099 17.464119 6.748943 0.456236 17.609837 7.596096 1.396126 18.129465 8.224763 2.182130 17.847694 6.328528 1.241895 18.551249 7.377669 1.960344 19.053059 8.269707 2.263797 22.608486 7.002030 0.403829 21.816305 7.578450 2.150839 20.519266 8.348870 2.433584 22.694715 11.146153 1.329750 21.172581 10.144856 2.626913 19.742876 9.484593 2.482483 21.362127 11.997325 0.361564 20.708456 11.489973 1.520608 20.018038 10.854289 2.088412 15.946713 12.747849 2.125227 17.164509 11.828346 2.236535 18.096266 11.023301 2.287166 16.321379 11.771531 0.430954 16.927162 11.018861 1.459704 17.656277 10.255816 2.317692 19.231373 9.387221 1.410752
83  14.685837 8.776297 2.443458 16.237661 8.976634 2.444919 17.617590 9.187512 2.573731 17.455969 6.731388 0.433488 17.589251 7.566279 1.431678 18.111830 8.219006 2.162959 17.785904 6.333101 1.174159 18.529047 7.335020 1.970119 19.033434 8.248734 2.272540 22.593107 7.006027 0.396450 21.819653 7.577568 2.143700 20.545460 8.328990 2.469625 22.658770 11.143805 1.358931 21.089357 10.154939 2.632269 19.671179 9.469651 2.485866 21.338346 12.023349 0.357958 20.714033 11.501899 1.521257 20.012074 10.878139 2.088166 15.904034 12.722397 2.118232 17.114437 11.843372 2.208828 18.080780 11.009942 2.309824 16.351755 11.759576 0.425678 16.940409 11.008768 1.445425 17.668642 10.268847 2.321545 19.248030 9.395279 1.448963
84  14.618223 8.780859 2.406652 16.196604 8.973665 2.452191 17.572783 9.191774 2.564796 17.439543 6.732957 0.412714 17.578604 7.597213 1.418372 18.076445 8.246792 2.178633 17.741648 6.298124 1.148391 18.454279 7.280594 1.891904 18.996696 8.208122 2.266269 22.616966 7.013945 0.424810 21.797615 7.553724 2.142676 20.498539 8.344178 2.445366 22.546352 11.139733 1.360324 21.031572 10.146269 2.680796 19.549664 9.459951 2.477407 21.308441 12.043427 0.333732 20.664980 11.516873 1.525396 19.974602 10.865316 2.066071 15.863288 12.744257 2.076989 17.072773 11.862773 2.201484 17.999121 11.062366 2.292282 16.355303 11.775777 0.433757 16.917881 11.002464 1.463301 17.657345 10.259848 2.314843 19.227110 9.390248 1.427264
85  14.599243 8.772623 2.393499 16.125515 8.959931 2.448455 17.497066 9.189610 2.554976 17.448807 6.740844 0.442858 17.570284 7.576004 1.421075 18.087877 8.247910 2.168263 17.723394 6.275403 1.158622 18.490444 7.285088 1.942193 18.975571 8.201456 2.235709 22.646980 6.991755 0.416288 21.818428 7.549694 2.137012 20.499079 8.344650 2.465906 22.464708 11.152717 1.363807 20.940691 10.139951 2.695085 19.497671 9.458129 2.475904 21.287176 12.005777 0.366503 20.690241 11.490099 1.532757 20.008902 10.867078 2.072770 15.809346 12.744201 2.058401 16.999710 11.867267 2.150964 17.981924 11.058401 2.257957 16.369385 11.734834 0.426625 16.932850 11.028549 1.423238 17.683249 10.229502 2.313435 19.216400 9.431003 1.445159
86  14.570531 8.775966 2.401345 16.064335 8.955193 2.441593 17.474104 9.179687 2.544911 17.452311 6.754609 0.412506 17.560448 7.578967 1.458718 18.024649 8.188342 2.211592 17.697214 6.320676 1.080777 18.399443 7.256741 1.858346 18.947485 8.147647 2.250921 22.584524 7.059116 0.419350 21.816458 7.540687 2.123497 20.482956 8.328322 2.456199 22.334814 11.145844 1.327519 20.886425 10.111120 2.640939 19.461882 9.422630 2.442093 21.301008 12.010221 0.353838 20.659693 11.507352 1.517663 19.967325 10.881698 2.066016 15.752766 12.748566 2.050539 16.978067 11.850595 2.131648 17.932745 11.073703 2.223010 16.361885 11.745342 0.398096 16.933056 11.031663 1.409820 17.602013 10.258016 2.333155 19.188835 9.414637 1.426551
87  14.494854 8.800644 2.435205 16.045271 8.958405 2.476611 17.421331 9.187428 2.545242 17.441101 6.731307 0.447912 17.560534 7.596926 1.432690 18.041883 8.256402 2.163398 17.625507 6.350364 0.991200 18.373476 7.247947 1.801617 18.911812 8.143044 2.231326 22.592346 7.000118 0.401526 21.812281 7.528396 2.141327 20.427042 8.316561 2.442394 22.259993 11.150065 1.323972 20.839701 10.113838 2.681927 19.432537 9.436813 2.444216 21.239685 12.005530 0.368221 20.691362 11.508431 1.520606 19.956057 10.906071 2.092026 15.694794 12.753757 2.061603 16.947058 11.855554 2.122253 17.892941 11.064210 2.222891 16.366632 11.766296 0.449730 16.912844 11.016029 1.431924 17.624327 10.213230 2.306863 19.165644 9.405913 1.429680
88  14.432927 8.789348 2.405779 15.980638 8.924665 2.446419 17.371904 9.156833 2.567693 17.407581 6.756543 0.424627 17.559706 7.598733 1.438944 18.016356 8.262459 2.173503 17.559107 6.380208 0.918764 18.367123 7.230321 1.778420 18.854786 8.087031 2.234751 22.620237 7.010185 0.424894 21.797659 7.538526 2.119718 20.454248 8.307912 2.467497 22.154968 11.164221 1.307244 20.778749 10.090852 2.670095 19.381855 9.421115 2.439553 21.300617 11.970771 0.344395 20.659971 11.513207 1.488734 19.912497 10.917741 2.073779 15.648856 12.764815 2.016369 16.896402 11.876694 2.061013 17.867794 11.074390 2.165225 16.337696 11.767429 0.431278 16.905235 11.021884 1.437399 17.611742 10.220090 2.310657 19.130539 9.423073 1.443131
89  14.404850 8.755343 2.445755 15.920341 8.937330 2.457927 17.330156 9.148238 2.553349 17.439041 6.724171 0.448102 17.574110 7.603446 1.485657 17.970644 8.227963 2.191123 17.567249 6.408431 0.894326 18.323631 7.208813 1.767846 18.842560 8.103709 2.228141 22.606628 7.004246 0.402493 21.781942 7.571490 2.125361 20.391068 8.329649 2.461981 22.071417 11.143307 1.285493 20.759762 10.134313 2.661670 19.338043 9.428880 2.435579 21.315229 11.979840 0.357043 20.634665 11.551074 1.509728 19.908310 10.908148 2.125642 15.637779 12.760803 2.003317 16.878271 11.909028 2.085738 17.824345 11.107027 2.200310 16.350016 11.769641 0.431115 16.903162 10.993419 1.462330 17.582455 10.228446 2.326163 19.115141 9.407157 1.469827
90  14.327450 8.802705 2.459801 15.885748 8.947934 2.438406 17.252310 9.171720 2.517011 17.407076 6.760503 0.426129 17.560452 7.576128 1.432898 17.964651 8.221433 2.223152 17.554962 6.369697 0.838878 18.294767 7.248180 1.740746 18.817368 8.043282 2.222759 22.614819 6.987354 0.399660 21.769516 7.557735 2.126913 20.444075 8.326889 2.450678 21.966249 11.136961 1.220927 20.699726 10.120668 2.649916 19.304916 9.408449 2.404960 21.336399 11.976896 0.320930 20.590031 11.582950 1.485994 19.863775 10.932432 2.096197 15.562276 12.776449 1.956144 16.817423 11.923834 2.042073 17.778931 11.156627 2.147803 16.410440 11.760806 0.441267 16.866383 11.010949 1.446986 17.535484 10.221037 2.307612 19.063467 9.398867 1.486603
91  14.298868 8.792545 2.415438 15.834685 8.938695 2.418980 17.221352 9.167367 2.504226 17.413818 6.736500 0.443911 17.520081 7.568922 1.458716 17.947443 8.239864 2.216088 17.538363 6.388931 0.780478 18.256231 7.194054 1.717699 18.792694 8.030296 2.222654 22.621447 7.001493 0.419295 21.770634 7.547499 2.110850 20.417908 8.307638 2.460472 21.872759 11.160031 1.190958 20.713211 10.119132 2.652042 19.294241 9.404908 2.428086 21.343121 11.989624 0.375216 20.611748 11.552595 1.509500 19.899372 10.944922 2.091211 15.518071 12.800921 1.933203 16.781282 11.906547 2.037835 17.727251 11.153288 2.142031 16.334641 11.784612 0.422848 16.846237 10.995345 1.469041 17.544754 10.191314 2.315856 19.047262 9.397774 1.453092
92  14.254348 8.768389 2.409061 15.789955 8.938373 2.393610 17.171459 9.175828 2.526773 17.411371 6.743867 0.442942 17.525644 7.597075 1.441665 17.902706 8.261949 2.210135 17.522507 6.431579 0.728965 18.205177 7.185926 1.659137 18.757433 8.007567 2.200236 22.617073 7.027298 0.415932 21.756552 7.520736 2.121066 20.425165 8.274133 2.452214 21.782101 11.207836 1.144641 20.638535 10.146178 2.642129 19.258581 9.409199 2.415223 21.348907 12.015150 0.369627 20.601831 11.555054 1.507640 19.863775 10.932432 2.096197 15.509973 12.796319 1.894397 16.723295 11.953275 2.002403 17.698032 11.192827 2.146431 16.376034 11.758321 0.419232 16.827042 10.981359 1.451751 17.512966 10.215534 2.333531 19.022984 9.430587 1.491140
93  14.211066 8.770481 2.453557 15.758394 8.906154 2.400027 17.121632 9.157057 2.515294 17.426914 6.703073 0.478240 17.512566 7.568353 1.416672 17.888094 8.208483 2.206762 17.492777 6.413449 0.720430 18.190205 7.204404 1.692179 18.724802 7.984886 2.202919 22.594299 7.005624 0.419218 21.746218 7.534874 2.136049 20.390856 8.289588 2.462012 21.726978 11.215113 1.119876 20.616940 10.188696 2.622848 19.257679 9.419388 2.415868 21.343109 12.000000 0.366963 20.656057 11.567161 1.516864 19.863184 10.968570 2.101932 15.474148 12.814157 1.855275 16.717787 11.942429 1.989403 17.662857 11.186156 2.116536 16.360985 11.754499 0.440968 16.822561 11.039102 1.469533 17.518202 10.190968 2.324540 18.973642 9.387346 1.498564
94  14.149714 8.793246 2.435812 15.712757 8.911981 2.392398 17.074162 9.136189 2.493617 17.418072 6.743857 0.423311 17.501247 7.543441 1.449974 17.836868 8.221247 2.232978 17.476154 6.436485 0.652997 18.206255 7.201522 1.566986 18.701431 7.959110 2.161439 22.614912 6.995085 0.416008 21.715538 7.544825 2.123292 20.367489 8.276466 2.445472 21.622129 11.212213 1.059051 20.589699 10.180697 2.594140 19.204418 9.412612 2.420554 21.361383 12.013700 0.358452 20.599957 11.539331 1.500334 19.838875 10.995154 2.060164 15.415688 12.837517 1.812188 16.660194 11.969816 1.931736 17.629894 11.217455 2.077556 16.381477 11.757086 0.434910 16.776516 10.960260 1.474144 17.494408 10.189914 2.331013 18.973642 9.387346 1.498564
95  14.097759 8.794283 2.428489 15.656424 8.911133 2.388877 17.016430 9.120900 2.491465 17.444292 6.778443 0.426584 17.481140 7.552913 1.408130 17.847569 8.229974 2.225498 17.471214 6.446463 0.633981 18.117577 7.196865 1.628484 18.653900 7.922937 2.191345 22.596373 7.016196 0.399649 21.721897 7.531921 2.114374 20.417673 8.267561 2.460518 21.524584 11.228749 1.036094 20.556198 10.172686 2.608486 19.181957 9.417634 2.404420 21.309174 12.026411 0.359465 20.582138 11.558589 1.493522 19.819178 10.956706 2.066757 15.416043 12.833092 1.790465 16.647594 11.980709 1.929468 17.586189 11.228022 2.073632 16.365011 11.768577 0.421535 16.797384 10.969872 1.498659 17.475285 10.178414 2.323254 18.973642 9.387346 1.498564
96  14.032625 8.735996 2.446083 15.587040 8.909170 2.358613 16.953096 9.102028 2.487617 17.479040 6.720809 0.426765 17.466520 7.563868 1.454082 17.835133 8.212293 2.226711 17.449249 6.454659 0.567551 18.137854 7.193739 1.579335 18.642014 7.876268 2.175393 22.632902 6.994780 0.419654 21.737099 7.503511 2.141678 20.366634 8.263926 2.454926 21.464268 11.251015 0.982794 20.505650 10.221076 2.570070 19.175478 9.423862 2.403361 21.314777 11.976842 0.350873 20.590748 11.581306 1.479159 19.818602 10.992884 2.072485 15.363599 12.834484 1.750814 16.614759 12.002866 1.889508 17.581217 11.247406 2.069090 16.368855 11.754109 0.416783 16.774508 10.990256 1.453738 17.467817 10.163197 2.309899 18.930775 9.424197 1.450540
97  13.999031 8.737475 2.422384 15.566167 8.916624 2.367579 16.933941 9.111523 2.474690 17.447130 6.706286 0.428261 17.513268 7.566197 1.435141 17.802917 8.271094 2.193839 17.457876 6.485156 0.523173 18.100740 7.148888 1.583205 18.624460 7.885439 2.175171 22.611847 7.005993 0.420272 21.689163 7.477783 2.118181 20.376482 8.248921 2.469273 21.388142 11.227926 0.961253 20.484005 10.212430 2.552215 19.123949 9.419937 2.434489 21.333834 12.016087 0.338131 20.578093 11.593624 1.456461 19.811428 10.984533 2.090654 15.334610 12.840540 1.705280 16.570618 12.009323 1.873884 17.531864 11.283407 2.043228 16.339212 11.777419 0.434292 16.765537 10.995482 1.452666 17.456686 10.207011 2.355553 18.887373 9.421065 1.510353
98  13.947621 8.761990 2.387891 15.511113 8.900647 2.344637 16.835026 9.120890 2.442444 17.407639 6.707895 0.454393 17.501329 7.540948 1.411901 17.811426 8.281624 2.185695 17.463518 6.456443 0.496728 18.152847 7.182641 1.599367 18.581453 7.858600 2.155908 22.647173 6.984948 0.417545 21.683773 7.498787 2.151054 20.362539 8.245601 2.446448 21.231634 11.204712 0.825577 20.476931 10.228723 2.548401 19.107935 9.418754 2.419487 21.327477 11.982093 0.348230 20.555426 11.582818 1.456051 19.782406 11.016502 2.083239 15.294320 12.857041 1.673760 16.531961 12.033648 1.784145 17.481941 11.292092 2.012906 16.367756 11.790178 0.434934 16.756214 11.025751 1.432884 17.444731 10.178815 2.325833 18.871078 9.419926 1.476968
99  13.885241 8.742079 2.389949 15.473078 8.888938 2.328817 16.801702 9.096926 2.453118 17.400059 6.689157 0.450737 17.481056 7.580801 1.430317 17.763977 8.236275 2.188938 17.459064 6.460775 0.476016 18.120296 7.208349 1.541597 18.573523 7.816759 2.138529 22.641666 6.993687 0.455128 21.686892 7.514583 2.129036 20.331474 8.238823 2.444340 21.181686 11.186728 0.854872 20.452526 10.210792 2.541077 19.072948 9.413033 2.436628 21.306919 12.017591 0.353698 20.571569 11.572355 1.489251 19.773956 11.017187 2.043044 15.260263 12.858196 1.589929 16.475079 12.065640 1.788379 17.467550 11.284333 1.995984 16.365788 11.762754 0.471107 16.786282 10.985160 1.478641 17.411451 10.178179 2.355299 18.887373 9.421065 1.510353
100  13.796545 8.768916 2.367805 15.373145 8.872722 2.279526 16.772249 9.063016 2.438772 17.439587 6.687516 0.424619 17.442520 7.617953 1.460712 17.712049 8.272861 2.184460 17.504398 6.438411 0.389109 18.145241 7.135460 1.478807 18.556295 7.804679 2.148808 22.612198 6.983664 0.403398 21.673935 7.505958 2.115537 20.342638 8.252924 2.441932 21.102556 11.176957 0.731432 20.446136 10.205484 2.520831 19.072706 9.444115 2.430313 21.341227 12.004462 0.378382 20.549643 11.599277 1.494076 19.799013 11.036366 2.081573 15.248232 12.887407 1.476190 16.495440 12.059726 1.749281 17.430172 11.342271 1.993148 16.419064 11.737024 0.457356 16.732029 10.996156 1.449388 17.436398 10.165105 2.328110 18.857199 9.413541 1.496235
101  13.768467 8.741060 2.342838 15.343404 8.867582 2.279997 16.708210 9.074385 2.429446 17.455002 6.710575 0.422477 17.463793 7.589714 1.422289 17.705774 8.273154 2.173437 17.554003 6.416652 0.431597 18.122181 7.148142 1.470209 18.557043 7.789071 2.123470 22.616970 6.986083 0.418606 21.673010 7.518373 2.098688 20.316774 8.235499 2.445763 21.066515 11.154423 0.763038 20.419062 10.263878 2.514402 19.095961 9.451992 2.436995 21.312170 12.029225 0.360091 20.537111 11.609294 1.468933 19.753340 11.048459 2.075877 15.257004 12.900546 1.437933 16.449444 12.080292 1.729231 17.372473 11.316815 1.989174 16.429230 11.763178 0.444874 16.738104 10.974965 1.465104 17.401020 10.160747 2.344971 18.846842 9.452646 1.515031
102  13.727430 8.728688 2.296072 15.301572 8.880045 2.241248 16.651110 9.068022 2.390414 17.441936 6.743970 0.388154 17.449383 7.557949 1.420886 17.689205 8.291257 2.183024 17.561157 6.399792 0.382004 18.093464 7.084928 1.458387 18.556576 7.701204 2.167636 22.618200 7.010889 0.393959 21.658932 7.521155 2.121003 20.329376 8.264872 2.439669 20.966887 11.152808 0.665893 20.419922 10.286784 2.479847 19.072706 9.444115 2.430313 21.329247 12.003590 0.367622 20.526772 11.621854 1.473816 19.774004 11.038291 2.066370 15.243976 12.896157 1.362210 16.412153 12.125658 1.665384 17.357922 11.345016 1.947830 16.442064 11.759594 0.467777 16.734980 11.000240 1.495665 17.411165 10.181368 2.327512 18.830528 9.451512 1.481666
103  13.665031 8.715698 2.279437 15.222540 8.853038 2.229703 16.575167 9.065634 2.381431 17.459461 6.734865 0.363463 17.441238 7.578955 1.427752 17.667253 8.282302 2.198552 17.545925 6.374173 0.391117 18.116125 7.102737 1.441387 18.500702 7.723897 2.166436 22.626797 7.022229 0.402946 21.679983 7.496362 2.121711 20.280653 8.249861 2.432836 20.814245 11.055353 0.522031 20.387972 10.277006 2.484204 19.037479 9.469467 2.441156 21.332359 12.028093 0.348425 20.524052 11.606055 1.460976 19.737747 11.040791 2.053824 15.211217 12.922566 1.311058 16.372278 12.118976 1.612648 17.322311 11.364350 1.917891 16.356945 11.739055 0.429587 16.727619 11.001040 1.448367 17.375420 10.189601 2.363872 18.789749 9.474182 1.521628
104  13.588477 8.725430 2.257713 15.173147 8.859317 2.187763 16.536396 9.066298 2.343154 17.434231 6.734405 0.393232 17.439251 7.554355 1.439132 17.648178 8.276500 2.191948 17.544426 6.363104 0.389847 18.102362 7.076754 1.447790 18.498724 7.750065 2.094067 22.619690 7.030989 0.412202 21.652781 7.481761 2.075260 20.286705 8.241119 2.428193 20.797928 11.018048 0.423348 20.391619 10.319422 2.439975 19.042974 9.443276 2.463145 21.320013 11.988483 0.357269 20.508945 11.646411 1.439131 19.737158 11.076980 2.059653 15.181137 12.904976 1.234336 16.364477 12.115053 1.593618 17.305065 11.391312 1.901298 16.324478 11.763193 0.416434 16.726187 10.992557 1.500354 17.368254 10.183669 2.324763 18.765011 9.472323 1.492722
105  13.580014 8.689526 2.247489 15.148950 8.862011 2.199764 16.490450 9.059003 2.348686 17.462442 6.733667 0.402845 17.415176 7.519322 1.481780 17.607567 8.258546 2.229902 17.560135 6.363516 0.400938 18.107687 7.066461 1.407403 18.479721 7.744340 2.129158 22.628174 7.028965 0.430069 21.642599 7.511011 2.091370 20.280653 8.249861 2.432836 21.011564 11.109851 0.626467 20.384668 10.308867 2.453330 19.022850 9.516447 2.438990 21.333433 12.024377 0.391390 20.550385 11.601309 1.482394 19.701542 11.064380 2.064610 15.175589 12.930887 1.149317 16.341045 12.141975 1.559913 17.267641 11.406045 1.890061 16.350914 11.744830 0.433518 16.720173 10.987638 1.481740 17.385469 10.192619 2.343813 18.756302 9.463357 1.511089
106  13.486739 8.701326 2.185855 15.096331 8.869216 2.152227 16.467823 9.031710 2.325712 17.434231 6.734405 0.393232 17.378969 7.531858 1.407228 17.601189 8.285700 2.194966 17.562490 6.341469 0.432832 18.080404 7.058322 1.425400 18.460730 7.723361 2.116028 22.629303 7.012560 0.408100 21.672644 7.518064 2.117889 20.280069 8.247106 2.427057 20.917454 11.127424 0.586948 20.384081 10.339509 2.408034 19.006235 9.507390 2.462575 21.353178 12.026077 0.372620 20.529305 11.604289 1.444916 19.721180 11.102830 2.058106 15.193497 12.932028 1.060672 16.278400 12.152110 1.492535 17.238598 11.415160 1.864062 16.301846 11.801498 0.400712 16.660183 11.005716 1.477554 17.350107 10.192634 2.349511 18.699417 9.469415 1.491399
107  13.460360 8.689946 2.160566 15.040397 8.844982 2.129221 16.403919 9.051517 2.322059 17.436865 6.719108 0.417231 17.403101 7.552495 1.441735 17.583698 8.237621 2.188200 17.561966 6.350825 0.403642 18.032415 7.068651 1.480240 18.451536 7.707322 2.148484 22.611591 7.022089 0.450408 21.677603 7.518948 2.115404 20.264328 8.244156 2.444042 20.887707 11.099561 0.560701 20.371508 10.358389 2.399063 19.014544 9.546950 2.425290 21.325188 12.009949 0.384372 20.515694 11.631001 1.458496 19.701542 11.064380 2.064610 15.149487 12.931862 0.982910 16.280977 12.147753 1.461253 17.216461 11.422959 1.824015 16.293753 11.789945 0.390220 16.698912 10.982602 1.462235 17.353933 10.188970 2.349201 18.703972 9.446692 1.504415
108  13.428218 8.707337 2.131525 15.020046 8.836752 2.092145 16.355156 9.040901 2.301497 17.446041 6.735227 0.382022 17.382732 7.551144 1.423442 17.543732 8.209047 2.215277 17.584068 6.354219 0.384895 18.033051 7.068028 1.440912 18.423170 7.744418 2.131480 22.619799 6.996916 0.419239 21.668198 7.520168 2.095896 20.293344 8.235141 2.429342 20.853104 11.172880 0.506116 20.380053 10.347646 2.374728 19.033600 9.556722 2.460338 21.300110 11.991378 0.321983 20.511045 11.619844 1.437619 19.700975 11.100569 2.070431 15.162906 12.930710 0.872000 16.239101 12.156139 1.419258 17.129839 11.475386 1.810751 16.343010 11.768031 0.416292 16.647816 10.975038 1.474593 17.315378 10.181189 2.352391 18.680174 9.453861 1.488443
109  13.371931 8.675110 2.113642 14.968937 8.825393 2.078021 16.309355 9.034842 2.271924 17.468788 6.714010 0.379629 17.373152 7.526118 1.466503 17.539841 8.264285 2.184507 17.554071 6.336774 0.432250 18.052599 7.024741 1.451346 18.408674 7.765970 2.122463 22.606268 7.007004 0.441519 21.633902 7.544004 2.116708 20.268267 8.235184 2.433013 20.818188 11.107007 0.462448 20.368076 10.366492 2.370428 19.001364 9.579354 2.469224 21.288363 12.039485 0.356055 20.497850 11.638548 1.429695 19.693130 11.086202 2.047733 15.137239 12.955441 0.823918 16.248989 12.141038 1.372590 17.136122 11.436094 1.746515 16.312536 11.797688 0.418799 16.650688 10.961211 1.489510 17.311640 10.164030 2.328511 18.635746 9.457954 1.513467
110  13.355442 8.636974 2.055827 14.926435 8.829741 2.051601 16.232197 9.028749 2.257418 17.450666 6.745581 0.380116 17.336510 7.551023 1.473597 17.501705 8.216240 2.185342 17.550644 6.366723 0.403323 18.033266 7.060397 1.472234 18.398882 7.765838 2.092999 22.624397 6.991167 0.427030 21.677612 7.516220 2.122592 20.300245 8.231068 2.424424 20.708677 11.184556 0.481529 20.342672 10.382519 2.362264 19.035316 9.579896 2.443412 21.305872 12.027220 0.361441 20.489841 11.615597 1.430106 19.639574 11.083922 2.019371 15.169254 12.903492 0.699673 16.229923 12.159587 1.302333 17.138330 11.438475 1.728630 16.311508 11.847446 0.422070 16.622334 10.966108 1.485306 17.289209 10.181992 2.377751 18.632938 9.451466 1.499328
111  13.299877 8.629853 2.035468 14.913826 8.794735 2.021319 16.226131 8.991796 2.271752 17.436287 6.741570 0.393020 17.339344 7.573926 1.437569 17.520905 8.174778 2.217152 17.555487 6.332003 0.424546 18.045013 7.036527 1.467973 18.382229 7.666565 2.201626 22.610083 7.015924 0.435293 21.627728 7.533339 2.099024 20.260206 8.225859 2.435565 20.676493 11.128211 0.446576 20.341482 10.386320 2.321890 19.006632 9.585462 2.466676 21.307705 12.038416 0.369759 20.470556 11.610484 1.447508 19.675852 11.081467 2.031927 15.181099 12.907469 0.590979 16.173086 12.150174 1.257787 17.088392 11.445693 1.712799 16.297251 11.834288 0.431409 16.606791 10.931197 1.490873 17.287760 10.146082 2.352551 18.632292 9.440812 1.506324
112  13.274002 8.622558 1.989253 14.842994 8.797266 1.988929 16.182268 9.009525 2.246307 17.442959 6.736017 0.385193 17.315786 7.520117 1.457170 17.447609 8.217994 2.207453 17.547598 6.323351 0.422492 18.047335 7.063489 1.460007 18.356058 7.701574 2.188421 22.611198 6.999514 0.413343 21.633070 7.504426 2.101291 20.243450 8.206709 2.420180 20.635582 11.146955 0.410097 20.322617 10.404653 2.293663 18.972471 9.591987 2.470496 21.325996 11.994110 0.358527 20.444860 11.624577 1.427027 19.647684 11.125605 2.000826 15.183135 12.893463 0.488867 16.238123 12.166800 1.173908 17.082563 11.444674 1.670206 16.278994 11.805696 0.454174 16.598110 10.950895 1.471116 17.248043 10.169047 2.358857 18.576120 9.456353 1.497176
113  13.253711 8.615490 1.953286 14.794661 8.775337 1.949035 16.159925 9.005465 2.230126 17.438839 6.738498 0.370212 17.304077 7.552512 1.466461 17.428011 8.202693 2.258133 17.535213 6.318235 0.461703 18.005421 6.985392 1.493180 18.337780 7.667808 2.209236 22.631216 7.012429 0.451017 21.631220 7.523844 2.099977 20.260206 8.225859 2.435565 20.620068 11.174185 0.389030 20.311161 10.408392 2.335467 18.984835 9.588458 2.482934 21.280888 12.066713 0.406571 20.428446 11.624832 1.442886 19.639681 11.105058 2.042725 15.148198 12.897943 0.452198 16.201256 12.167102 1.141031 17.045776 11.474235 1.664110 16.293659 11.832922 0.409891 16.597540 10.916341 1.480589 17.272688 10.143439 2.338108 18.590414 9.449986 1.536664
114  13.212457 8.585943 1.865525 14.777914 8.756872 1.931380 16.109640 8.977716 2.213650 17.448608 6.738416 0.380328 17.268883 7.522714 1.478529 17.373280 8.175450 2.251998 17.553997 6.320935 0.423293 17.968735 7.011644 1.456491 18.324242 7.662261 2.227698 22.596928 7.014953 0.390224 21.606171 7.517984 2.093605 20.235973 8.200141 2.428534 20.623348 11.168017 0.368075 20.288809 10.437521 2.290649 18.973392 9.602190 2.462947 21.303284 12.079460 0.441648 20.457148 11.621920 1.436021 19.631113 11.105785 2.002504 15.153184 12.926347 0.412525 16.155775 12.198219 1.116080 17.002457 11.487321 1.641675 16.296425 11.809367 0.450527 16.565048 10.946836 1.473690 17.227585 10.119148 2.327000 18.552120 9.434846 1.510049
115  13.189719 8.560908 1.839075 14.760986 8.758137 1.901104 16.105675 8.950923 2.182424 17.406736 6.682203 0.404234 17.251867 7.520733 1.488807 17.364744 8.203451 2.230624 17.556341 6.330143 0.434275 17.960518 6.948305 1.485172 18.314383 7.642668 2.184222 22.593746 7.006868 0.428636 21.611856 7.495005 2.103905 20.239843 8.219717 2.404474 20.573885 11.148395 0.351813 20.330986 10.412373 2.319745 18.957779 9.605272 2.501083 21.280888 12.066713 0.406571 20.423342 11.617882 1.417787 19.623938 11.076273 1.997303 15.115666 12.932042 0.415906 16.185884 12.200577 1.126147 17.003813 11.455681 1.652317 16.281813 11.836214 0.450779 16.549484 10.919830 1.486582 17.200480 10.118670 2.361499 18.565029 9.437450 1.543427
116  13.154749 8.545761 1.764794 14.719576 8.742149 1.853281 16.061672 8.926627 2.153913 17.437309 6.733616 0.390060 17.267685 7.535663 1.460553 17.349485 8.210543 2.240651 17.540049 6.319103 0.439556 17.980875 6.981947 1.498642 18.289940 7.667533 2.221556 22.616137 7.019888 0.391408 21.596588 7.502004 2.102024 20.227924 8.190801 2.431110 20.578169 11.145439 0.361642 20.301981 10.392303 2.308703 18.965897 9.601828 2.492066 21.278826 12.053535 0.440505 20.407286 11.636512 1.406660 19.631113 11.105785 2.002504 15.155228 12.949346 0.387444 16.103935 12.217746 1.104449 16.984734 11.461825 1.651244 16.282450 11.826515 0.438474 16.547443 10.934105 1.495491 17.175734 10.101280 2.377440 18.533266 9.419945 1.527461
117  13.127105 8.506555 1.710184 14.712132 8.709290 1.785191 16.016626 8.930497 2.145558 17.484354 6.729655 0.463543 17.240715 7.528933 1.448924 17.338926 8.202803 2.245755 17.532925 6.330257 0.429039 18.001593 6.968310 1.511455 18.273453 7.664966 2.190154 22.610884 6.992943 0.420992 21.607792 7.484204 2.056459 20.218733 8.195220 2.386687 20.587276 11.162171 0.361034 20.301470 10.436409 2.279309 18.953131 9.614343 2.526373 21.280888 12.066713 0.406571 20.408340 11.649898 1.419616 19.598171 11.093468 1.964590 15.168334 12.936049 0.420163 16.118071 12.215015 1.144930 16.976978 11.477150 1.642693 16.284868 11.792050 0.403859 16.521803 10.925333 1.487662 17.135065 10.089692 2.375433 18.483829 9.413611 1.541964
118  13.091193 8.469842 1.640408 14.661551 8.671178 1.765966 15.974503 8.906217 2.094348 17.434105 6.721936 0.406605 17.216362 7.515226 1.449385 17.360413 8.205651 2.216527 17.523718 6.335015 0.446325 17.959467 6.945053 1.502181 18.267717 7.649439 2.195974 22.625607 6.982471 0.421436 21.614370 7.480709 2.047841 20.229031 8.166114 2.427532 20.583231 11.106931 0.331461 20.293346 10.413806 2.295522 18.959574 9.608083 2.527412 21.302984 12.046063 0.412082 20.397076 11.633403 1.378024 19.574587 11.105959 2.002367 15.076137 12.938925 0.385253 16.078785 12.217392 1.101800 16.963087 11.478665 1.641484 16.303722 11.784162 0.421968 16.522650 10.954516 1.488787 17.130316 10.094698 2.383895 18.445505 9.416328 1.525407
119  13.064209 8.430669 1.589882 14.660746 8.664486 1.715974 15.948862 8.889268 2.089447 17.424690 6.681419 0.386704 17.229004 7.516683 1.486831 17.328613 8.204346 2.229541 17.545763 6.336041 0.419783 17.967146 6.976312 1.511101 18.251844 7.629790 2.215629 22.609472 6.980558 0.419135 21.613646 7.476075 2.092665 20.209074 8.187872 2.387473 20.583967 11.131339 0.350062 20.266563 10.423091 2.274802 18.953131 9.614343 2.526373 21.302172 12.083219 0.398737 20.383514 11.626201 1.382958 19.557291 11.101277 1.986559 15.156586 12.911614 0.412446 16.075472 12.205295 1.115712 16.948170 11.438608 1.662048 16.296789 11.784884 0.410637 16.502796 10.918655 1.520857 17.106550 10.085744 2.385860 18.412926 9.386878 1.536251
120  13.031993 8.424383 1.498517 14.633798 8.633283 1.678252 15.914660 8.876652 2.065823 17.413212 6.765174 0.352264 17.232393 7.477653 1.496003 17.268892 8.182583 2.251947 17.523184 6.344347 0.417165 17.964575 6.969284 1.496405 18.220020 7.668921 2.211177 22.583189 7.003934 0.405107 21.603806 7.505088 2.061942 20.167414 8.185047 2.390310 20.579727 11.115216 0.332498 20.284338 10.401115 2.259137 18.915359 9.623860 2.520246 21.332268 12.033214 0.389420 20.387598 11.602777 1.386604 19.554106 11.102664 1.952667 15.141987 12.923955 0.386249 16.033234 12.197228 1.116303 16.910036 11.455479 1.650024 16.287437 11.776733 0.411519 16.459467 10.918698 1.509627 17.079996 10.033271 2.405026 18.401794 9.408204 1.506526
121  13.006948 8.393991 1.458455 14.588077 8.607042 1.658854 15.867229 8.852266 2.075870 17.359358 6.782089 0.374466 17.191967 7.481328 1.480850 17.273052 8.182935 2.249425 17.551231 6.342136 0.411893 17.961456 6.960496 1.503119 18.210043 7.684539 2.227929 22.640696 6.994590 0.458908 21.550846 7.492665 2.052437 20.153656 8.178834 2.379590 20.574127 11.126282 0.330176 20.264471 10.442076 2.289162 18.928473 9.620172 2.553275 21.308512 12.001228 0.383087 20.374075 11.635450 1.420087 19.554106 11.102664 1.952667 15.158934 12.921444 0.396103 16.059380 12.200308 1.145260 16.889153 11.447409 1.682163 16.275003 11.805239 0.415635 16.428591 10.909538 1.508162 17.030216 10.060125 2.439327 18.353539 9.412232 1.514274
122  12.974444 8.335341 1.383772 14.574461 8.591484 1.595579 15.848560 8.851541 2.024348 17.380869 6.754042 0.397761 17.161362 7.512056 1.479364 17.286831 8.186129 2.239889 17.554556 6.340520 0.415848 17.968393 6.980158 1.528179 18.171793 7.626924 2.219231 22.623356 7.010547 0.370119 21.553211 7.478964 2.082733 20.119465 8.182573 2.374061 20.609680 11.142940 0.354286 20.265902 10.440982 2.303558 18.931578 9.640081 2.530033 21.319563 12.027971 0.392063 20.348848 11.661768 1.345063 19.553356 11.117801 1.935139 15.158446 12.947230 0.362678 16.040392 12.205753 1.124293 16.866693 11.449431 1.694217 16.287041 11.793692 0.407749 16.410370 10.906384 1.497966 17.032631 10.074286 2.368475 18.363049 9.379862 1.530543
123  12.969169 8.286647 1.332074 14.545352 8.548601 1.567126 15.804096 8.814297 2.028815 17.362917 6.832358 0.442520 17.110910 7.511426 1.512780 17.268362 8.242389 2.246493 17.570759 6.355308 0.399711 17.927494 6.969749 1.525905 18.181273 7.685416 2.213179 22.624989 6.995548 0.392376 21.545471 7.516856 2.050922 20.150131 8.194221 2.394373 20.560608 11.111602 0.354092 20.244886 10.460866 2.298773 18.905697 9.620167 2.563837 21.289795 12.048351 0.387220 20.326307 11.650478 1.365643 19.509991 11.111832 1.940795 15.158477 12.910609 0.402105 16.041922 12.180947 1.121420 16.863529 11.433255 1.699107 16.280384 11.809188 0.424024 16.397484 10.876078 1.501953 16.994749 10.049994 2.377908 18.338287 9.380079 1.499243
124  12.961370 8.272027 1.272792 14.502110 8.547505 1.526448 15.762215 8.804793 1.998231 17.301710 6.850896 0.504481 17.035017 7.556434 1.531923 17.236053 8.277110 2.279412 17.511431 6.377737 0.411562 17.933788 6.966709 1.546546 18.129696 7.642014 2.225860 22.651533 7.014892 0.433389 21.560490 7.501521 2.046416 20.119335 8.180186 2.343537 20.568874 11.152575 0.332569 20.237850 10.427962 2.284429 18.872036 9.662084 2.512454 21.299858 11.989619 0.368958 20.337826 11.633471 1.334023 19.488832 11.103498 1.912330 15.104296 12.972669 0.386380 15.987275 12.193637 1.148830 16.836132 11.426060 1.727178 16.294329 11.795830 0.388324 16.368319 10.892290 1.502923 16.994528 10.058760 2.355656 18.324257 9.397735 1.534859
125  12.933310 8.259287 1.195662 14.498362 8.538564 1.498696 15.728464 8.787417 1.975198 17.248602 6.856082 0.569438 17.008125 7.547046 1.584705 17.222891 8.315093 2.324273 17.546650 6.344780 0.418696 17.907232 6.946535 1.542914 18.165436 7.665714 2.232851 22.621727 7.030269 0.443130 21.521946 7.537184 2.031353 20.119465 8.182573 2.374061 20.585680 11.215576 0.351243 20.194290 10.449672 2.288324 18.869205 9.685202 2.520794 21.285774 12.018072 0.362079 20.317438 11.639580 1.346860 19.463486 11.139124 1.917637 15.153725 12.935386 0.362312 16.025967 12.192253 1.182758 16.809582 11.440145 1.732134 16.272934 11.787889 0.401169 16.377497 10.914927 1.535636 16.975851 10.069273 2.388738 18.270800 9.366513 1.535392
126  12.898690 8.208457 1.124890 14.464224 8.509783 1.452695 15.691663 8.798784 1.959805 17.094307 6.900304 0.605327 16.912794 7.641257 1.733411 17.207609 8.354317 2.336013 17.578497 6.341680 0.439474 17.907120 6.921742 1.534194 18.112467 7.693750 2.202356 22.628092 7.021254 0.413705 21.478718 7.553585 2.015167 20.087320 8.186376 2.342514 20.584541 11.216795 0.319889 20.215414 10.458400 2.282097 18.853678 9.708174 2.502964 21.310349 12.012886 0.381764 20.292128 11.643675 1.334176 19.435350 11.122462 1.907339 15.116020 12.955572 0.386664 16.023045 12.196341 1.183893 16.803129 11.431018 1.741584 16.275333 11.808123 0.384908 16.328293 10.932446 1.516659 16.955532 10.046916 2.343066 18.239494 9.393948 1.490203
127  12.855572 8.205123 1.067011 14.416678 8.502567 1.418070 15.641644 8.779257 1.948896 16.946342 6.995710 0.732809 16.886229 7.562352 1.834923 17.178654 8.428424 2.359120 17.560387 6.328166 0.410825 17.902809 6.964033 1.555809 18.113937 7.740463 2.207594 22.643709 6.981577 0.413088 21.506937 7.538581 2.032664 20.089022 8.196457 2.314223 20.591032 11.204864 0.326840 20.204525 10.453334 2.265198 18.835285 9.704107 2.518533 21.279781 12.012442 0.360818 20.300545 11.627773 1.358187 19.406919 11.139214 1.917585 15.114933 12.933596 0.410273 16.003090 12.183816 1.215440 16.801102 11.410256 1.764818 16.259874 11.810106 0.404370 16.328043 10.904774 1.500882 16.923325 10.069939 2.369924 18.242405 9.370962 1.522175
128  12.874638 8.176261 0.956092 14.407829 8.480089 1.338451 15.619000 8.785232 1.909529 16.836432 6.986596 0.840870 16.805412 7.596286 1.916326 17.193262 8.446907 2.354351 17.564722 6.339458 0.375371 17.895004 7.004569 1.500965 18.069439 7.741456 2.215360 22.634344 7.012797 0.396282 21.474239 7.544599 1.987487 20.038731 8.179364 2.323585 20.604898 11.165513 0.342207 20.175703 10.472645 2.255995 18.841555 9.704988 2.506399 21.319275 11.994492 0.362418 20.277176 11.660544 1.333819 19.398378 11.161193 1.900706 15.147275 12.936234 0.366569 16.006512 12.186434 1.199885 16.786310 11.428650 1.784000 16.260899 11.799440 0.409057 16.263763 10.932389 1.524016 16.885756 10.064550 2.336726 18.157244 9.442904 1.458348
129  12.892900 8.158299 0.899239 14.357489 8.462204 1.305017 15.571196 8.772670 1.893827 16.652142 6.996161 0.936304 16.742661 7.675603 2.018240 17.207693 8.551714 2.382855 17.554630 6.326017 0.396391 17.937218 6.966763 1.532879 18.055988 7.735782 2.233980 22.625187 7.002697 0.396720 21.442085 7.555551 2.041170 20.041756 8.211953 2.291172 20.593937 11.175239 0.335747 20.143181 10.467412 2.243437 18.799978 9.718945 2.557630 21.301794 12.022968 0.347793 20.246416 11.636261 1.306140 19.417883 11.171558 1.893665 15.116059 12.938025 0.407172 15.989858 12.188158 1.222107 16.804098 11.421028 1.770543 16.255632 11.818472 0.395197 16.241074 10.909826 1.521999 16.877602 10.062756 2.373353 18.090115 9.425019 1.437920
130  12.858389 8.099861 0.752364 14.351632 8.444464 1.209589 15.539361 8.788817 1.836789 16.586109 7.088085 1.015852 16.689198 7.772455 2.066468 17.208647 8.627404 2.391490 17.575483 6.358325 0.402815 17.871016 6.969744 1.511702 18.026445 7.773746 2.170990 22.619238 7.014618 0.361877 21.437965 7.554256 1.972547 20.013283 8.229644 2.278208 20.595287 11.166611 0.315601 20.158546 10.485281 2.227451 18.800840 9.722073 2.526940 21.296539 11.989977 0.380569 20.264336 11.627339 1.308357 19.378912 11.134480 1.891805 15.073772 12.935264 0.379249 16.008621 12.214176 1.228317 16.765707 11.439684 1.772375 16.221603 11.831783 0.428253 16.207752 10.949633 1.498800 16.842201 10.085449 2.368765 18.087902 9.484866 1.409425
131  12.852888 8.119422 0.634671 14.328562 8.435478 1.136494 15.491453 8.800241 1.804640 16.497356 7.121934 1.099091 16.578047 7.862797 2.055078 17.219320 8.691066 2.437270 17.558151 6.370817 0.415458 17.851675 7.004120 1.532892 18.012989 7.768042 2.189672 22.644283 6.968113 0.451176 21.439186 7.568395 1.997565 20.004206 8.237412 2.291389 20.567240 11.168962 0.358440 20.118956 10.476342 2.270706 18.753231 9.750807 2.525543 21.295069 12.023346 0.351692 20.197680 11.649343 1.313043 19.363174 11.166171 1.855479 15.086087 12.892317 0.423246 15.984529 12.187311 1.225455 16.759716 11.435279 1.802452 16.185574 11.866414 0.451947 16.110594 10.917230 1.551237 16.824306 10.064111 2.383207 18.052780 9.461758 1.441891
132  12.898190 8.077244 0.527175 14.267584 8.431643 1.093870 15.445132 8.779579 1.768207 16.386660 7.143255 1.166652 16.524439 7.915864 2.083179 17.225222 8.744504 2.443943 17.556391 6.346503 0.375131 17.846437 7.003318 1.511191 17.973139 7.797273 2.195250 22.635471 6.998037 0.425039 21.427332 7.544087 1.944288 20.010706 8.230757 2.258750 20.575058 11.160751 0.328941 20.137165 10.482185 2.262535 18.754374 9.776508 2.518661 21.269981 12.035966 0.388630 20.171576 11.660460 1.282665 19.328215 11.179226 1.849859 15.128044 12.912464 0.373174 15.984179 12.193328 1.227950 16.770197 11.434417 1.797156 16.085075 11.848907 0.583376 16.065647 10.871059 1.569695 16.839878 10.055234 2.369320 17.982592 9.489938 1.456957
133  12.843390 8.106897 0.508254 14.247962 8.440611 1.062578 15.384571 8.771950 1.773571 16.278244 7.165147 1.281637 16.472908 7.926326 2.165936 17.250906 8.775636 2.473723 17.566586 6.352715 0.433469 17.830189 7.018350 1.566566 17.968460 7.768885 2.197549 22.612051 6.983784 0.424545 21.415966 7.554650 1.971266 19.957062 8.244272 2.261241 20.577444 11.207644 0.315434 20.108629 10.498843 2.242423 18.733614 9.769366 2.534141 21.245058 12.070794 0.383105 20.157545 11.629747 1.298348 19.277060 11.152509 1.888988 15.083643 12.936460 0.392017 15.931981 12.201086 1.230503 16.749092 11.422544 1.823158 15.934525 11.827844 0.725021 16.034536 10.871357 1.623477 16.830475 10.034897 2.379989 18.018000 9.482768 1.417414
134  12.808110 8.111078 0.488144 14.259981 8.460306 1.052008 15.395182 8.806205 1.752473 16.160990 7.211678 1.365455 16.448057 7.975884 2.202284 17.242029 8.851088 2.474821 17.589613 6.346581 0.425414 17.817533 6.986890 1.487513 17.973139 7.797273 2.195250 22.639120 6.971956 0.408221 21.394306 7.566665 1.923451 19.947906 8.223149 2.247142 20.537153 11.226809 0.308232 20.091436 10.493880 2.248575 18.720276 9.782968 2.522609 21.238489 12.097435 0.430960 20.107801 11.666643 1.357677 19.217165 11.187352 1.896748 15.096962 12.957173 0.370981 15.885531 12.202768 1.219336 16.725084 11.436893 1.835670 15.793608 11.792307 0.828755 15.951162 10.863596 1.698305 16.867908 10.021054 2.381680 17.982883 9.459635 1.449901
135  12.780758 8.176447 0.458408 14.224733 8.466740 1.036664 15.363504 8.802367 1.740053 16.020845 7.251591 1.489654 16.432281 8.063689 2.313539 17.238430 8.864647 2.506355 17.570202 6.321316 0.413728 17.804522 7.017671 1.502454 17.946697 7.832245 2.182133 22.641964 6.970973 0.447216 21.374199 7.568932 1.931455 19.930847 8.257359 2.253137 20.549515 11.225681 0.332871 20.070192 10.509679 2.253077 18.701397 9.814567 2.521934 21.151575 12.197504 0.516571 20.038681 11.652087 1.389923 19.246119 11.165839 1.895879 15.132465 12.911784 0.381122 15.908063 12.230449 1.247131 16.724806 11.438724 1.849416 15.794566 11.681293 0.742274 15.915212 10.817021 1.763525 16.893524 9.957412 2.398135 17.978539 9.504956 1.443044
136  12.785277 8.205526 0.397135 14.200116 8.478906 1.018206 15.319255 8.810000 1.737930 15.966961 7.294441 1.535004 16.421879 8.081579 2.318302 17.226860 8.887096 2.492415 17.618849 6.366080 0.390945 17.813276 6.998024 1.519782 17.928593 7.798077 2.203148 22.624954 6.981165 0.398390 21.373842 7.614971 1.951473 19.940302 8.264117 2.218552 20.567333 11.230446 0.342293 20.100687 10.508834 2.262690 18.701397 9.814567 2.521934 21.046389 12.257838 0.560911 19.923620 11.721844 1.413563 19.156958 11.147421 1.927608 15.076123 12.952900 0.368313 15.949121 12.220818 1.252965 16.663372 11.447747 1.827941 15.631735 11.577611 0.816584 15.852865 10.761100 1.855052 16.927643 9.949655 2.409474 17.948013 9.480660 1.425419
137  12.813103 8.187765 0.434417 14.212299 8.474811 1.028016 15.314572 8.817246 1.774536 15.905649 7.358056 1.592991 16.366278 8.140193 2.371723 17.233856 8.921002 2.517801 17.578587 6.377354 0.423158 17.796309 7.027390 1.493433 17.888714 7.827257 2.208776 22.634037 6.980040 0.448367 21.358549 7.604483 1.937624 19.919149 8.267426 2.252691 20.546041 11.249372 0.313352 20.054983 10.511675 2.275465 18.674454 9.827751 2.517688 20.975679 12.303555 0.680193 19.802736 11.720317 1.493836 19.054459 11.164741 1.954763 15.097840 12.954320 0.381358 15.964049 12.224375 1.280205 16.633223 11.436741 1.868802 15.488026 11.564704 0.941261 15.823194 10.714866 1.951953 16.914167 9.904984 2.437480 17.910631 9.517450 1.429486
138  12.807665 8.227952 0.440528 14.168883 8.482391 1.027323 15.278818 8.838709 1.780550 15.754712 7.300543 1.671637 16.370077 8.169989 2.449092 17.195518 8.932954 2.493712 17.579489 6.318243 0.403144 17.779808 7.040993 1.486290 17.872017 7.824614 2.177587 22.617388 7.004517 0.408206 21.330963 7.645261 1.915658 19.891626 8.290671 2.208653 20.571192 11.213722 0.333110 20.073666 10.516033 2.230739 18.660879 9.827351 2.524941 20.872580 12.363499 0.781868 19.746006 11.719318 1.557531 18.948471 11.137507 2.021725 15.090783 12.958014 0.384247 15.888721 12.233607 1.246517 16.611032 11.445372 1.897694 15.350574 11.469865 1.131832 15.833548 10.675361 2.041989 16.948183 9.890637 2.467194 17.877937 9.478543 1.433438
139  12.791710 8.201567 0.455837 14.181233 8.467496 1.037680 15.277188 8.818809 1.804457 15.695861 7.319937 1.763011 16.349581 8.157683 2.526382 17.197550 8.943253 2.560211 17.530384 6.316686 0.449981 17.780897 7.037423 1.476869 17.872017 7.824614 2.177587 22.613268 6.975093 0.418941 21.326496 7.639828 1.940192 19.883360 8.273101 2.223555 20.557325 11.236468 0.321525 20.066774 10.513772 2.217916 18.666166 9.839805 2.532955 20.791821 12.412477 0.908494 19.634983 11.772395 1.680600 18.850073 11.134918 2.071258 15.102319 12.940638 0.396151 15.898067 12.208576 1.267553 16.614252 11.442372 1.919208 15.252440 11.492165 1.214339 15.816710 10.689363 2.174209 16.970694 9.865227 2.482133 17.840523 9.515340 1.437526
140  12.818995 8.225033 0.426447 14.155809 8.504500 1.035849 15.246205 8.821360 1.818281 15.629696 7.349401 1.757358 16.320717 8.187166 2.514450 17.179533 8.960752 2.487246 17.499809 6.300756 0.431229 17.757347 7.033919 1.452723 17.814056 7.819533 2.204324 22.657187 6.965468 0.425068 21.313633 7.653426 1.909423 19.867973 8.301897 2.170934 20.559237 11.198168 0.324479 20.042927 10.520982 2.217376 18.627874 9.859484 2.522093 20.710114 12.440846 1.018749 19.524570 11.794526 1.748070 18.746914 11.090945 2.092859 15.123958 12.911751 0.357218 15.895894 12.228950 1.286544 16.628368 11.430241 1.919015 15.122972 11.415658 1.290057 15.786618 10.593212 2.262427 16.996908 9.842770 2.504948 17.840523 9.515340 1.437526
141  12.803026 8.198660 0.441741 14.174417 8.492863 1.059323 15.239933 8.839761 1.815388 15.557241 7.379358 1.839986 16.299734 8.227327 2.552143 17.157705 8.969666 2.553588 17.521957 6.318872 0.461647 17.757847 6.939284 1.538093 17.840561 7.784668 2.217366 22.640373 6.965386 0.444172 21.321930 7.642419 1.929240 19.883295 8.292436 2.192993 20.553860 11.207484 0.334713 20.021065 10.516044 2.236495 18.635851 9.887728 2.547132 20.557926 12.488487 1.137104 19.433479 11.802617 1.829811 18.659575 11.066319 2.163827 15.139062 12.918087 0.382811 15.874110 12.187198 1.295357 16.566124 11.461748 1.937387 15.014993 11.416431 1.429985 15.752589 10.572121 2.321455 16.998392 9.844356 2.534280 17.803123 9.552146 1.441675
142  12.794519 8.199528 0.411777 14.134436 8.480856 1.056248 15.226331 8.829845 1.799680 15.498480 7.389481 1.895195 16.276869 8.211915 2.614627 17.116346 8.996675 2.536209 17.483782 6.291965 0.414221 17.750542 6.987376 1.554488 17.814056 7.819533 2.204324 22.640333 6.963254 0.402623 21.317410 7.653680 1.897349 19.831833 8.296289 2.145564 20.550930 11.215446 0.308764 20.034737 10.515498 2.242399 18.636711 9.879079 2.512523 20.453318 12.476190 1.231881 19.299686 11.764511 1.912856 18.565563 11.033089 2.211626 15.092415 12.915141 0.378153 15.868484 12.208508 1.284079 16.532282 11.448103 1.932968 14.932979 11.315941 1.547153 15.762486 10.501699 2.411118 16.984491 9.845812 2.533039 17.772419 9.527787 1.424044
143  12.788504 8.183112 0.446379 14.127698 8.507013 1.097745 15.221016 8.816004 1.853286 15.434847 7.379355 1.951516 16.250881 8.262526 2.612797 17.135313 8.977577 2.533845 17.524164 6.326187 0.476953 17.728596 6.929102 1.565310 17.814056 7.819533 2.204324 22.618393 6.969130 0.420346 21.277859 7.660213 1.850884 19.792019 8.322424 2.171708 20.575397 11.200480 0.342627 20.004787 10.528030 2.221911 18.590200 9.900951 2.523395 20.311932 12.550579 1.285124 19.177626 11.795826 1.989168 18.425083 10.995191 2.256673 15.111323 12.937563 0.410663 15.852017 12.233797 1.298450 16.549009 11.432120 1.936195 14.852149 11.278409 1.646802 15.761600 10.433841 2.455010 16.986519 9.815174 2.574873 17.768005 9.528910 1.474215
144  12.788504 8.183112 0.446379 14.109419 8.497779 1.050046 15.190145 8.836397 1.875518 15.390495 7.384223 2.010318 16.228298 8.229129 2.612179 17.099878 9.019559 2.532776 17.540504 6.333881 0.400038 17.717997 6.944496 1.540733 17.769491 7.820088 2.212395 22.633995 6.977926 0.406811 21.252874 7.671000 1.873747 19.809593 8.307557 2.149440 20.548492 11.192377 0.353219 19.971828 10.558695 2.186973 18.603094 9.902724 2.523837 20.149258 12.550671 1.365172 19.046032 11.754746 2.089382 18.374767 10.930922 2.281226 15.135483 12.954137 0.393893 15.834934 12.200736 1.279433 16.526869 11.440763 1.965013 14.812685 11.224154 1.728310 15.730050 10.418008 2.533117 16.955517 9.795257 2.567411 17.732893 9.550033 1.449751
145  12.788504 8.183112 0.446379 14.119496 8.500609 1.083069 15.173974 8.822907 1.917452 15.326894 7.431399 2.021019 16.193659 8.280815 2.654197 17.072338 9.008593 2.572386 17.553791 6.338000 0.433758 17.689718 6.968532 1.514964 17.739380 7.811675 2.200020 22.615648 6.974329 0.464502 21.235262 7.681591 1.848062 19.764603 8.308674 2.126964 20.560677 11.213656 0.360834 20.007729 10.542607 2.231079 18.573322 9.936212 2.511176 20.039186 12.600067 1.541001 18.964245 11.739721 2.134254 18.264034 10.874181 2.328060 15.120733 12.937519 0.413788 15.826582 12.200235 1.301107 16.484097 11.432528 2.002157 14.697830 11.222513 1.838486 15.737918 10.371571 2.591201 17.018522 9.754930 2.630806 17.662577 9.547909 1.457842
146  12.833446 8.186187 0.479948 14.128586 8.499853 1.078036 15.137847 8.844914 1.897822 15.271784 7.438725 2.049788 16.146334 8.317358 2.684433 17.047615 9.030974 2.590923 17.541929 6.318481 0.404683 17.700106 6.945428 1.552958 17.739380 7.811675 2.200020 22.619690 6.945897 0.399591 21.242090 7.699827 1.839716 19.761168 8.329814 2.105379 20.559645 11.161333 0.337816 19.970823 10.569855 2.230961 18.562519 9.938116 2.514430 19.846025 12.616040 1.550331 18.809898 11.723881 2.221283 18.125145 10.829495 2.314414 15.103066 12.937935 0.357745 15.826359 12.200961 1.303734 16.443909 11.424924 2.014985 14.623585 11.143120 1.910477 15.688210 10.333946 2.601931 16.900839 9.743492 2.577862 17.662577 9.547909 1.457842
147  12.788504 8.183112 0.446379 14.140970 8.578300 1.097798 15.140519 8.847045 1.927708 15.237875 7.446938 2.093749 16.124226 8.297980 2.696259 17.049238 8.990045 2.556808 17.542950 6.347203 0.402371 17.679008 6.952669 1.556595 17.712805 7.846511 2.187005 22.629019 6.971492 0.431787 21.225784 7.693870 1.838435 19.743368 8.317772 2.118193 20.578548 11.134892 0.329171 19.969791 10.560854 2.211556 18.523169 9.950122 2.536590 19.678160 12.646222 1.686430 18.721201 11.687414 2.273789 18.063732 10.762216 2.366815 15.095370 12.939128 0.411233 15.849695 12.200130 1.307208 16.420015 11.447461 2.029122 14.560789 11.161037 1.988475 15.658326 10.312934 2.705498 16.880550 9.715818 2.593652 17.660543 9.533370 1.479378
148  12.778553 8.173130 0.427130 14.061032 8.499453 1.124406 15.171062 8.875177 1.926952 15.187567 7.468229 2.118653 16.089848 8.336379 2.690676 16.977736 9.016125 2.567593 17.553349 6.340442 0.396477 17.691059 6.999043 1.542457 17.681484 7.806414 2.226890 22.614569 6.951870 0.398171 21.181435 7.721832 1.813474 19.728992 8.322306 2.092009 20.524523 11.161305 0.336031 19.930162 10.571632 2.222233 18.514910 9.964669 2.531276 19.554268 12.638500 1.722717 18.634420 11.678791 2.293625 17.951342 10.705848 2.352395 15.094598 12.943900 0.380630 15.823573 12.215058 1.320188 16.443909 11.424924 2.014985 14.465409 11.125269 2.081053 15.676011 10.341955 2.729367 16.792509 9.747830 2.547970 17.592173 9.545775 1.465947
149  12.798436 8.193068 0.465650 14.089966 8.546602 1.144183 15.111518 8.891064 1.930648 15.146287 7.439070 2.190872 16.056402 8.328714 2.705609 16.966742 9.030073 2.576896 17.545420 6.337752 0.395335 17.702368 6.994806 1.550355 17.681484 7.806414 2.226890 22.634142 6.965522 0.433201 21.171537 7.710750 1.827949 19.725822 8.340078 2.078881 20.553213 11.157298 0.371778 19.888052 10.571479 2.192617 18.513599 9.957404 2.565746 19.405731 12.662642 1.808750 18.480593 11.635586 2.338450 17.884483 10.631687 2.374037 15.116738 12.931613 0.410079 15.799636 12.227388 1.322957 16.422726 11.426863 2.038094 14.424105 11.088568 2.145062 15.633047 10.300112 2.754109 16.831608 9.729105 2.599346 17.590160 9.531252 1.487481
150  12.789875 8.170204 0.413031 14.110652 8.504776 1.094893 15.132030 8.891952 1.945266 15.084861 7.482003 2.172048 16.030296 8.318727 2.708055 16.950792 9.051298 2.559619 17.556599 6.337960 0.386235 17.661760 7.021764 1.557472 17.664688 7.803682 2.195863 22.633156 7.000910 0.421053 21.184206 7.741632 1.783615 19.684317 8.365066 2.072845 20.572004 11.140071 0.359789 19.894939 10.585161 2.184338 18.501270 9.986864 2.525997 19.232286 12.650882 1.838739 18.403831 11.634697 2.388049 17.801859 10.573062 2.399249 15.084994 12.930489 0.413331 15.811159 12.209162 1.330817 16.398849 11.449371 2.052193 14.345438 11.017617 2.195913 15.601588 10.229218 2.791386 16.795813 9.744143 2.595979 17.554861 9.552423 1.463034
151  12.803729 8.173749 0.486128 14.058792 8.506039 1.137450 15.132030 8.891952 1.945266 15.021773 7.487978 2.238450 16.016151 8.335670 2.731219 16.915833 9.038169 2.577470 17.539173 6.321656 0.417130 17.674063 7.036324 1.563997 17.638079 7.838488 2.182862 22.586573 6.998314 0.421351 21.130703 7.730990 1.812515 19.671371 8.355613 2.085066 20.584080 11.146412 0.371716 19.911823 10.564860 2.230645 18.485603 9.979596 2.547073 19.093201 12.628156 1.916153 18.278395 11.586127 2.427402 17.734266 10.515072 2.388788 15.114846 12.917959 0.399492 15.812136 12.194690 1.321472 16.355717 11.435741 2.044456 14.278854 11.022359 2.286394 15.553625 10.232735 2.826751 16.762411 9.759747 2.614058 17.550699 9.553572 1.513257
152  12.784575 8.189559 0.392468 14.081856 8.498280 1.144019 15.067823 8.883294 1.976223 14.958873 7.485017 2.237312 15.960150 8.335102 2.753466 16.841911 9.011154 2.593994 17.551405 6.344999 0.390709 17.630743 7.004236 1.575737 17.606817 7.798329 2.222826 22.595242 6.957199 0.372125 21.124504 7.750311 1.770160 19.639961 8.354318 2.055910 20.549063 11.137197 0.373270 19.890341 10.604861 2.218512 18.471409 9.980024 2.545003 18.894361 12.670152 1.903511 18.167055 11.558202 2.451657 17.684717 10.453788 2.395544 15.124376 12.902877 0.372059 15.803554 12.208128 1.333179 16.334583 11.437660 2.067522 14.220863 10.976719 2.354324 15.521475 10.246289 2.832312 16.680185 9.702600 2.638062 17.482168 9.565960 1.499859
153  12.793117 8.200553 0.433801 14.059797 8.504177 1.140046 15.067823 8.883294 1.976223 14.928456 7.488831 2.269356 15.932026 8.335255 2.710539 16.810984 9.029730 2.606376 17.531706 6.335100 0.424517 17.640572 6.998797 1.549944 17.606817 7.798329 2.222826 22.599363 6.957399 0.420355 21.121695 7.767794 1.736463 19.640438 8.350842 2.070999 20.537239 11.133662 0.348120 19.882738 10.602728 2.206393 18.444241 10.001821 2.546983 18.746895 12.678215 1.980109 18.087029 11.529869 2.482836 17.600004 10.421138 2.410674 15.158320 12.916675 0.367106 15.762628 12.216759 1.339544 16.313467 11.439595 2.090593 14.182474 10.968575 2.436469 15.493641 10.223000 2.888169 16.699669 9.745472 2.703088 17.449135 9.526984 1.503729
154  12.784225 8.207972 0.375886 14.033230 8.488747 1.153636 15.063074 8.858778 2.003503 14.852949 7.475104 2.296585 15.898133 8.344530 2.768360 16.807011 9.003181 2.599412 17.538797 6.333117 0.409501 17.635969 6.968391 1.523937 17.580181 7.833058 2.209887 22.590111 6.963167 0.370710 21.086161 7.754848 1.746230 19.621532 8.356965 2.041898 20.562874 11.139950 0.388483 19.864145 10.598587 2.203373 18.437128 9.995082 2.555238 18.599730 12.685888 1.986489 18.014549 11.476487 2.527971 17.551895 10.353316 2.397280 15.164418 12.956486 0.391208 15.750970 12.189399 1.356146 16.294149 11.403456 2.068786 14.160353 10.942540 2.502733 15.423194 10.200247 2.933079 16.742369 9.766583 2.700319 17.449135 9.526984 1.503729
155  12.783544 8.184060 0.442416 14.044914 8.504261 1.159072 15.073554 8.897429 2.000395 14.802051 7.468860 2.338907 15.846307 8.318406 2.767399 16.766495 8.978621 2.627352 17.556530 6.304982 0.424563 17.661140 7.001602 1.598995 17.563337 7.830329 2.178867 22.619984 6.974734 0.423367 21.076828 7.762938 1.704481 19.613100 8.370612 2.041875 20.561932 11.171489 0.396652 19.860853 10.596580 2.192454 18.424814 10.011700 2.549605 18.433390 12.691715 1.998781 17.927608 11.448400 2.494473 17.523916 10.323007 2.387783 15.128588 12.934430 0.389600 15.778893 12.185125 1.358444 16.284397 11.414593 2.108690 14.163205 10.902280 2.564873 15.431046 10.191065 2.929425 16.664711 9.736446 2.712273 17.378492 9.524835 1.511876
156  12.784575 8.189559 0.392468 14.001306 8.499883 1.155751 15.029962 8.889692 2.045804 14.711416 7.473062 2.363689 15.834421 8.261590 2.766981 16.722849 8.988211 2.610671 17.527380 6.313991 0.375013 17.610401 6.989548 1.555871 17.548986 7.792890 2.249830 22.574711 6.981063 0.366478 21.035883 7.749871 1.697226 19.567017 8.372279 2.005022 20.562874 11.139950 0.388483 19.865078 10.615987 2.201171 18.437128 9.995082 2.555238 18.280239 12.704117 2.003177 17.855186 11.417521 2.518139 17.486319 10.279270 2.375386 15.098539 12.921352 0.389596 15.755069 12.157814 1.327237 16.273046 11.405427 2.091891 14.003615 10.919931 2.596553 15.355103 10.173690 2.949254 16.647364 9.758039 2.733481 17.378492 9.524835 1.511876
157  12.793796 8.163786 0.466892 14.010071 8.503274 1.154950 15.004846 8.864334 2.058394 14.673174 7.479740 2.439810 15.792720 8.275975 2.799024 16.655819 8.929481 2.625452 17.535051 6.308991 0.404760 17.616629 6.991807 1.580720 17.532137 7.790110 2.218910 22.639006 6.929872 0.429951 21.019987 7.773216 1.687494 19.555742 8.380765 2.037725 20.561932 11.171489 0.396652 19.860048 10.594267 2.199917 18.427568 10.027499 2.566649 18.167747 12.725132 2.041966 17.754995 11.363628 2.503276 17.438610 10.263484 2.389802 15.136128 12.903745 0.412360 15.729506 12.167580 1.342551 16.266085 11.395899 2.140609 13.971483 10.886481 2.658957 15.330420 10.166599 2.977446 16.612932 9.778882 2.762051 17.307760 9.522676 1.520038
158  12.773247 8.192475 0.406591 14.019296 8.512708 1.173600 15.029962 8.889692 2.045804 14.576949 7.483749 2.448423 15.718020 8.262583 2.793962 16.626930 8.895034 2.663518 17.544449 6.316619 0.408317 17.575478 6.989552 1.558449 17.487600 7.790373 2.227173 22.597002 7.006098 0.414212 20.989103 7.790312 1.652567 19.521479 8.397733 2.029428 20.562874 11.139950 0.388483 19.824919 10.589424 2.183369 18.395533 10.026623 2.565372 18.015270 12.709535 2.014246 17.664719 11.383850 2.521530 17.418774 10.239386 2.392678 15.137801 12.916547 0.384342 15.706593 12.184781 1.359766 16.208784 11.393890 2.107365 13.886869 10.899432 2.697042 15.303804 10.157608 3.010969 16.540375 9.785481 2.729591 17.307760 9.522676 1.520038
159  12.800745 8.201786 0.459368 13.998967 8.506284 1.196124 15.004846 8.864334 2.058394 14.482220 7.418910 2.461941 15.666451 8.257111 2.823439 16.576708 8.858409 2.647722 17.575428 6.313471 0.408994 17.571161 6.967143 1.563806 17.474333 7.784578 2.246006 22.595619 6.995076 0.429762 20.973721 7.795702 1.614606 19.477730 8.390809 1.999782 20.539135 11.196276 0.361242 19.815462 10.590005 2.207756 18.375866 10.023267 2.561488 17.832977 12.685242 2.043953 17.615240 11.375893 2.541965 17.369400 10.191792 2.406449 15.119595 12.891855 0.401316 15.688980 12.183352 1.390305 16.184984 11.416505 2.121509 13.816203 10.906563 2.772786 15.176560 10.182164 3.022542 16.506556 9.769351 2.761979 17.268246 9.545084 1.545886
160  12.761985 8.199219 0.393529 13.982943 8.469765 1.188835 14.966076 8.881099 2.076540 14.443359 7.428115 2.494802 15.592724 8.240960 2.798410 16.502151 8.847923 2.661721 17.525148 6.295069 0.380313 17.554325 6.981078 1.533769 17.470718 7.787591 2.196241 22.604570 6.982772 0.404383 20.893829 7.800116 1.607376 19.465523 8.388538 2.015209 20.544701 11.168796 0.357021 19.814432 10.602739 2.158779 18.374933 10.033370 2.562381 17.708733 12.731641 2.014191 17.474058 11.351739 2.430384 17.352945 10.175428 2.396960 15.110822 12.895083 0.385494 15.698471 12.155480 1.369398 16.187729 11.395886 2.130470 13.796041 10.890938 2.832308 15.186147 10.177302 3.034063 16.443260 9.806375 2.791998 17.268246 9.545084 1.545886
161  12.785501 8.211173 0.419586 13.949402 8.490047 1.197649 14.961418 8.856652 2.103652 14.358617 7.398416 2.532236 15.564753 8.212776 2.829842 16.488653 8.841846 2.663851 17.544306 6.294313 0.399684 17.546387 6.971243 1.563344 17.462822 7.842467 2.181539 22.544552 7.017984 0.412133 20.874191 7.825013 1.638032 19.398958 8.414599 2.030524 20.541851 11.206713 0.380455 19.781816 10.623458 2.171128 18.346161 10.042446 2.552996 17.577328 12.719916 2.017471 17.390659 11.324172 2.451905 17.297928 10.176413 2.411416 15.108990 12.924763 0.399767 15.705373 12.172937 1.360661 16.147276 11.361832 2.131908 13.754146 10.857393 2.896098 15.112021 10.178643 3.063319 16.406740 9.777571 2.795977 17.233135 9.521703 1.578468
162  12.748325 8.189547 0.441170 13.970440 8.509223 1.220759 14.927332 8.897840 2.094680 14.303711 7.374536 2.537538 15.510694 8.207025 2.812378 16.416418 8.776461 2.652364 17.520618 6.349752 0.367990 17.543242 6.999028 1.565026 17.412912 7.781955 2.223449 22.525806 7.081220 0.383993 20.812967 7.833385 1.632875 19.333834 8.450165 2.056831 20.532423 11.180862 0.338416 19.772249 10.605182 2.151852 18.347761 10.055154 2.564379 17.440985 12.715202 1.959017 17.307919 11.343165 2.442555 17.273464 10.165625 2.399719 15.102525 12.927259 0.393323 15.662926 12.158756 1.369433 16.102491 11.386484 2.169134 13.683624 10.846389 2.930544 15.083113 10.174907 3.088602 16.345461 9.787875 2.802727 17.166037 9.518325 1.536407
163  12.793796 8.163786 0.466892 13.974044 8.523765 1.242238 14.922699 8.873402 2.121762 14.248884 7.375951 2.605984 15.488295 8.192866 2.830262 16.397125 8.815233 2.667965 17.519655 6.337562 0.350538 17.556021 6.963768 1.611114 17.412912 7.781955 2.223449 22.478628 7.102839 0.459205 20.709684 7.908096 1.653587 19.266556 8.469129 2.112715 20.543226 11.192254 0.367441 19.770195 10.596152 2.176114 18.303972 10.067174 2.547521 17.338291 12.721230 1.944199 17.230820 11.276974 2.439725 17.221853 10.174282 2.401839 15.075546 12.926618 0.393039 15.642410 12.180332 1.361174 16.102491 11.386484 2.169134 13.627127 10.856775 2.972395 14.988888 10.165823 3.123948 16.292046 9.821815 2.812443 17.162308 9.519530 1.586683
164  12.761930 8.195376 0.420732 13.947313 8.527416 1.225792 14.903527 8.862257 2.158222 14.186086 7.330872 2.616430 15.421970 8.142288 2.816650 16.339462 8.728733 2.681380 17.525299 6.299638 0.331186 17.502094 6.942129 1.533485 17.372934 7.810723 2.229479 22.406624 7.106908 0.483225 20.660923 7.870142 1.661175 19.222717 8.519220 2.142019 20.528427 11.175683 0.335552 19.751394 10.591675 2.159552 18.301067 10.073381 2.552774 17.192364 12.714195 1.914692 17.163708 11.268274 2.446842 17.203304 10.153605 2.410449 15.077479 12.912574 0.389560 15.603846 12.158257 1.372179 16.059259 11.373146 2.161675 13.551487 10.848887 2.999975 14.917454 10.180934 3.101101 16.205435 9.808619 2.816744 17.088535 9.498244 1.518564
165  12.788504 8.183112 0.446379 13.913195 8.498667 1.241000 14.903527 8.862257 2.158222 14.122562 7.332370 2.599066 15.364585 8.157674 2.814619 16.256083 8.715984 2.675688 17.500599 6.333092 0.378844 17.464622 6.975064 1.560047 17.338211 7.773404 2.219872 22.349825 7.154726 0.563999 20.594524 7.970886 1.744150 19.152502 8.515523 2.175916 20.533773 11.205561 0.371402 19.738451 10.610918 2.163987 18.275461 10.079479 2.568812 17.061359 12.711245 1.867076 17.131079 11.231277 2.460679 17.171745 10.198101 2.419695 15.132057 12.899609 0.387639 15.621700 12.181679 1.392200 16.038288 11.375175 2.184776 13.496605 10.832567 3.032574 14.852954 10.182387 3.145189 16.142471 9.813794 2.837826 17.078865 9.507702 1.542995
166  12.761930 8.195376 0.420732 13.888099 8.497382 1.231062 14.864924 8.879010 2.176250 14.060845 7.343528 2.686057 15.308850 8.160417 2.844673 16.228296 8.717381 2.664114 17.502190 6.332882 0.361279 17.484301 6.957352 1.577206 17.338211 7.773404 2.219872 22.234331 7.209220 0.572977 20.519306 7.962716 1.777808 19.083330 8.543293 2.208076 20.532217 11.199272 0.331756 19.734808 10.627659 2.151745 18.254280 10.082396 2.554940 16.985237 12.688599 1.863456 17.023319 11.204467 2.456705 17.121153 10.176268 2.427132 15.128446 12.939083 0.407541 15.576035 12.156900 1.360227 15.993628 11.399839 2.221963 13.419073 10.840508 3.066265 14.802228 10.195009 3.147975 16.074381 9.790259 2.831813 17.055490 9.538609 1.570515
167  12.788504 8.183112 0.446379 13.902822 8.488785 1.250026 14.864924 8.879010 2.176250 14.012726 7.289433 2.711216 15.256227 8.150106 2.845172 16.156565 8.679668 2.659922 17.500122 6.311381 0.387896 17.465967 6.964198 1.584622 17.298222 7.802112 2.225965 22.202785 7.210900 0.610724 20.451778 7.997381 1.801655 19.019587 8.587572 2.277196 20.541851 11.206713 0.380455 19.705698 10.633205 2.148932 18.267776 10.088438 2.551563 16.867239 12.724758 1.852345 16.950880 11.226590 2.465335 17.106302 10.172853 2.445003 15.128950 12.922240 0.387416 15.596228 12.168192 1.396404 15.985424 11.373261 2.217127 13.314004 10.844476 3.120009 14.792786 10.218554 3.182183 16.030804 9.827151 2.863876 16.987921 9.535217 1.528349
168  12.761930 8.195376 0.420732 13.894738 8.486710 1.258420 14.826345 8.895742 2.194273 13.948301 7.269148 2.724758 15.222411 8.096825 2.827492 16.121376 8.618186 2.662925 17.538410 6.323756 0.374596 17.446821 6.963338 1.562053 17.276718 7.770563 2.197493 22.122406 7.245715 0.669084 20.353872 7.996932 1.866495 18.925468 8.622409 2.297648 20.540510 11.182017 0.347483 19.709692 10.627231 2.138567 18.254276 10.097761 2.580378 16.767420 12.723372 1.799159 16.932579 11.241086 2.434363 17.089643 10.224710 2.421458 15.099448 12.922204 0.379014 15.554996 12.156396 1.403374 15.974083 11.363971 2.200505 13.271944 10.817357 3.157581 14.692391 10.252623 3.180552 15.969296 9.836163 2.872623 16.987921 9.535217 1.528349
169  12.788504 8.183112 0.446379 13.893747 8.467047 1.293863 14.821803 8.871372 2.221189 13.871203 7.237108 2.704502 15.145988 8.065457 2.858588 16.054026 8.636552 2.689827 17.502682 6.309352 0.364767 17.455114 6.979879 1.598859 17.280476 7.767591 2.247212 21.986549 7.243789 0.725355 20.319489 8.070343 1.923321 18.841940 8.616860 2.356242 20.529987 11.181993 0.375202 19.708736 10.658065 2.150038 18.198458 10.104568 2.541689 16.715534 12.720618 1.767311 16.883545 11.288051 2.412259 17.050222 10.225425 2.474118 15.085569 12.933182 0.392256 15.573851 12.169396 1.408272 15.953160 11.366024 2.223605 13.212757 10.833644 3.203650 14.634161 10.233661 3.202173 15.911043 9.833751 2.876704 16.984396 9.536429 1.578755
170  12.762342 8.191087 0.447288 13.860019 8.501472 1.298067 14.801512 8.870520 2.206694 13.803525 7.186217 2.696547 15.052417 8.025288 2.815349 16.020166 8.630680 2.651710 17.502150 6.300822 0.369850 17.426123 6.965389 1.563523 17.253681 7.802063 2.234442 21.914381 7.254330 0.792903 20.224083 8.086070 1.995168 18.789640 8.688170 2.382524 20.540409 11.191221 0.344151 19.673338 10.637437 2.119480 18.184410 10.108664 2.542222 16.614557 12.737910 1.710261 16.777119 11.347466 2.402500 17.000957 10.254107 2.453389 15.083145 12.928561 0.396366 15.543963 12.156422 1.398430 15.909876 11.352873 2.216322 13.151538 10.807535 3.222355 14.586159 10.249616 3.205182 15.878494 9.845801 2.882318 16.914997 9.548609 1.565507
171  12.793796 8.163786 0.466892 13.857089 8.499890 1.317430 14.764361 8.877029 2.275359 13.716494 7.154694 2.706881 14.988586 8.025193 2.820744 15.941499 8.570500 2.680299 17.500509 6.322340 0.380347 17.439730 6.966558 1.565300 17.236698 7.799235 2.203627 21.822123 7.215292 0.812857 20.128071 8.103293 1.999860 18.671886 8.715961 2.430350 20.555082 11.216974 0.372697 19.649992 10.657600 2.120118 18.170757 10.128211 2.556661 16.544586 12.751311 1.670338 16.782257 11.336202 2.425265 16.962486 10.291732 2.471137 15.097736 12.939826 0.389998 15.564694 12.138677 1.426819 15.888987 11.354934 2.239417 13.100872 10.790520 3.237210 14.549698 10.270070 3.194623 15.820609 9.865377 2.929197 16.913214 9.534239 1.587010
172  12.741087 8.184000 0.442181 13.840065 8.500670 1.299142 14.763028 8.887251 2.224668 13.598506 7.126392 2.656706 14.953617 7.955807 2.827277 15.878138 8.559739 2.662485 17.512159 6.327279 0.369246 17.387613 6.937502 1.536884 17.205793 7.758813 2.243875 21.735628 7.256895 0.882600 20.032837 8.098010 2.033098 18.596207 8.751500 2.471108 20.552584 11.188354 0.359417 19.640947 10.672080 2.133203 18.182144 10.156572 2.539880 16.474367 12.765711 1.622806 16.751253 11.351592 2.383324 16.950447 10.330360 2.462226 15.087636 12.931627 0.363024 15.505986 12.159503 1.396369 15.869350 11.319101 2.218038 13.044950 10.788270 3.257015 14.493146 10.245298 3.199728 15.755195 9.867447 2.897797 16.877085 9.555560 1.562581
173  12.782494 8.166710 0.480957 13.851553 8.520714 1.298542 14.768823 8.901360 2.248577 13.563450 7.125023 2.634927 14.920322 7.939353 2.818444 15.822214 8.551437 2.698232 17.515600 6.338999 0.400040 17.397995 6.958302 1.589231 17.188778 7.755901 2.213164 21.621315 7.256745 0.945769 20.002592 8.143182 2.135957 18.509357 8.773484 2.502440 20.525995 11.176820 0.372346 19.621664 10.671969 2.137466 18.171303 10.141717 2.569162 16.396471 12.757421 1.596053 16.696396 11.415391 2.332063 16.902119 10.355221 2.481362 15.092828 12.921624 0.359247 15.493304 12.177386 1.458601 15.824812 11.343950 2.255316 12.988766 10.809920 3.302926 14.471872 10.244796 3.226197 15.695731 9.884549 2.899594 16.841942 9.532037 1.595280
174  12.779355 8.186722 0.397823 13.820886 8.516710 1.324355 14.724567 8.903961 2.242636 13.591302 7.088962 2.697002 14.851001 7.943752 2.795503 15.783155 8.517247 2.702200 17.517660 6.295166 0.360147 17.354219 6.955835 1.569226 17.144270 7.755763 2.221707 21.487307 7.261625 0.933518 19.886711 8.168712 2.162596 18.424410 8.782653 2.567943 20.544292 11.205608 0.343697 19.618921 10.682537 2.109968 18.146133 10.170296 2.557495 16.392544 12.771544 1.570978 16.642937 11.444335 2.324140 16.867773 10.417062 2.458311 15.102667 12.909383 0.369307 15.500561 12.152142 1.447921 15.824812 11.343950 2.255316 12.891449 10.787530 3.334802 14.395211 10.238481 3.256048 15.671718 9.877696 2.905108 16.794931 9.553230 1.560417
175  12.792305 8.151634 0.465318 13.814628 8.504985 1.320853 14.725946 8.893751 2.293266 13.535996 7.127516 2.755309 14.819018 7.921749 2.792137 15.684541 8.462785 2.721982 17.516417 6.326472 0.388820 17.350706 6.918242 1.575511 17.131102 7.749904 2.240686 21.378557 7.276854 0.976012 19.760483 8.174110 2.198468 18.324924 8.817557 2.575691 20.539236 11.187081 0.364582 19.612150 10.650148 2.133590 18.150476 10.157043 2.572194 16.273672 12.824818 1.625349 16.580862 11.540792 2.306346 16.841932 10.442104 2.466203 15.080067 12.912237 0.368143 15.485188 12.166346 1.448945 15.781459 11.330995 2.248219 12.795235 10.734193 3.347760 14.343176 10.256847 3.242603 15.579708 9.894963 2.920142 16.793596 9.539196 1.600520
176  12.772857 8.173276 0.393616 13.804382 8.492902 1.304794 14.691969 8.934768 2.284444 13.501858 7.093710 2.756341 14.770227 7.875177 2.784125 15.714851 8.479771 2.702374 17.499794 6.264710 0.388182 17.360767 6.968447 1.548265 17.109573 7.718246 2.212348 21.263876 7.292125 1.060426 19.680096 8.218442 2.269976 18.235199 8.873585 2.602873 20.528328 11.184887 0.332216 19.591988 10.687531 2.117705 18.139769 10.176722 2.556509 16.254215 12.780442 1.465179 16.536757 11.534227 2.221702 16.818563 10.496628 2.473049 15.071899 12.925245 0.377096 15.413227 12.198459 1.401099 15.763456 11.312398 2.280252 12.802260 10.753464 3.356660 14.322502 10.265308 3.239592 15.519654 9.899680 2.902446 16.743584 9.540194 1.579198
177  12.777195 8.186028 0.460469 13.790520 8.524763 1.327356 14.693384 8.924551 2.334971 13.384366 7.100841 2.732249 14.699674 7.886899 2.810971 15.657621 8.478714 2.721293 17.490959 6.312021 0.427946 17.365261 6.982119 1.581800 17.113462 7.715349 2.261977 21.129122 7.263340 1.082065 19.561825 8.202600 2.340854 18.136053 8.872492 2.665005 20.522861 11.203174 0.339790 19.575418 10.683493 2.119987 18.138126 10.173650 2.566699 16.175154 12.817924 1.432239 16.427237 11.591665 2.199164 16.767019 10.505237 2.475317 15.102865 12.913061 0.366783 15.437834 12.143536 1.452359 15.739831 11.335165 2.294391 12.746432 10.748403 3.400577 14.210082 10.287092 3.263821 15.456617 9.932035 2.906804 16.708483 9.547223 1.626836
178  12.752391 8.181111 0.428031 13.774116 8.545293 1.313774 14.687556 8.910451 2.311167 13.368995 7.080266 2.721140 14.639614 7.863880 2.782977 15.570337 8.456685 2.702720 17.489325 6.285289 0.398302 17.314146 6.907652 1.549200 17.069548 7.746747 2.218618 21.024187 7.303808 1.145079 19.419031 8.241120 2.409510 18.035442 8.913960 2.657757 20.548279 11.210791 0.346572 19.561066 10.704566 2.094390 18.110922 10.195390 2.568751 16.110811 12.811511 1.353309 16.384394 11.656880 2.164745 16.757055 10.590456 2.478368 15.045461 12.934034 0.348551 15.403727 12.165748 1.436485 15.702007 11.369339 2.283312 12.660207 10.745520 3.431248 14.162647 10.276917 3.253748 15.417120 9.915721 2.932294 16.680935 9.496197 1.618179
179  12.758146 8.157507 0.475048 13.767554 8.501347 1.371860 14.649190 8.927130 2.329064 13.281332 7.055658 2.767409 14.585017 7.818233 2.767017 15.545472 8.411580 2.717624 17.498137 6.267241 0.397254 17.314692 6.935441 1.580521 17.061720 7.674840 2.222075 20.884895 7.308667 1.188636 19.322180 8.261497 2.478975 17.902626 8.957973 2.693733 20.535044 11.200298 0.355045 19.568441 10.694982 2.121688 18.090254 10.202062 2.565942 16.043882 12.843877 1.280766 16.345917 11.667833 2.127864 16.700911 10.592133 2.472517 15.127598 12.886249 0.395784 15.399091 12.144864 1.448478 15.682248 11.333685 2.262099 12.598465 10.713650 3.477937 14.127769 10.297890 3.260291 15.341006 9.918111 2.923210 16.671434 9.592587 1.595982
180  12.755195 8.211208 0.425054 13.725460 8.520406 1.351445 14.624646 8.902022 2.341298 13.247231 7.013320 2.756086 14.512650 7.784432 2.763434 15.511061 8.412133 2.720773 17.487799 6.286811 0.430044 17.303516 6.921390 1.553559 17.034855 7.709158 2.209345 20.786827 7.290612 1.287208 19.244938 8.320882 2.522645 17.835518 9.012609 2.701984 20.533665 11.214761 0.368081 19.548820 10.693660 2.108488 18.074463 10.207686 2.552830 15.987008 12.825627 1.250707 16.258698 11.685732 2.117389 16.682104 10.653520 2.487681 15.058981 12.921583 0.397531 15.339194 12.173719 1.420959 15.661462 11.335803 2.285251 12.569385 10.723899 3.466123 14.051935 10.317322 3.247391 15.268760 9.941617 2.937313 16.641729 9.597160 1.598836
181  12.796103 8.189506 0.439222 13.724549 8.505701 1.355403 14.629000 8.926313 2.314643 13.178856 7.032207 2.741415 14.461217 7.755491 2.778467 15.477244 8.387218 2.734788 17.481098 6.287755 0.440514 17.320107 6.932153 1.598983 17.034855 7.709158 2.209345 20.660927 7.318044 1.358765 19.149069 8.370296 2.567814 17.715170 9.033717 2.734265 20.517277 11.230873 0.343341 19.527149 10.692819 2.100987 18.076838 10.201740 2.573220 15.955913 12.819332 1.195621 16.446550 11.753773 2.172311 16.626297 10.688936 2.466406 15.095215 12.940420 0.381911 15.311500 12.125668 1.461119 15.597321 11.325119 2.301426 12.505974 10.752166 3.474699 14.003793 10.276209 3.265155 15.238788 10.001508 2.918919 16.595995 9.593190 1.595496
182  12.777184 8.184702 0.391683 13.701843 8.538258 1.352840 14.586373 8.918701 2.359146 13.106647 6.995029 2.704948 14.377824 7.730769 2.748868 15.450616 8.381557 2.715808 17.481647 6.271383 0.422043 17.272497 6.913259 1.563959 16.987024 7.665652 2.219206 20.558861 7.340715 1.411070 19.015594 8.407237 2.626450 17.590492 9.058084 2.736833 20.540195 11.209635 0.337502 19.516178 10.718590 2.059388 18.032932 10.229637 2.553070 15.875433 12.860632 1.116922 16.365395 11.795043 2.089512 16.618784 10.770592 2.455034 15.073637 12.933813 0.381011 15.329103 12.149197 1.425022 15.573765 11.347951 2.315627 12.456752 10.758430 3.495671 13.969206 10.323994 3.269292 15.175444 9.981772 2.928559 16.557606 9.593012 1.590185
183  12.818924 8.208669 0.417780 13.731165 8.569352 1.364239 14.586373 8.918701 2.359146 13.044452 7.036109 2.742248 14.348376 7.740698 2.743533 15.340384 8.371647 2.691500 17.468807 6.312022 0.432651 17.271822 6.880957 1.567783 16.977249 7.702945 2.237067 20.430481 7.349072 1.446899 18.910370 8.409529 2.688232 17.532829 9.092035 2.768013 20.530844 11.213523 0.345517 19.513485 10.721844 2.098415 18.028788 10.238746 2.578335 15.824616 12.848008 1.068951 16.330278 11.822309 2.111715 16.583881 10.802881 2.416709 15.055403 12.954200 0.401886 15.304652 12.180031 1.451199 15.597321 11.325119 2.301426 12.428760 10.758357 3.485147 13.926829 10.322084 3.265391 15.140347 9.995890 2.942959 16.536158 9.590557 1.607338
184  12.775193 8.176842 0.420104 13.708729 8.531812 1.372285 14.572002 8.931982 2.368584 12.993901 6.993899 2.767066 14.288597 7.735023 2.709445 15.295017 8.338378 2.667612 17.462452 6.254012 0.449225 17.233738 6.921699 1.557934 16.942587 7.665304 2.227896 20.349352 7.333914 1.465705 18.824282 8.457057 2.693580 17.408859 9.143619 2.776303 20.523912 11.216540 0.316045 19.492781 10.745216 2.078704 18.022184 10.249348 2.537404 15.771792 12.824780 1.041029 16.303570 11.831732 2.052129 16.552248 10.851372 2.411610 15.054866 12.927725 0.397106 15.294777 12.159548 1.469136 15.518909 11.325933 2.292552 12.367178 10.743687 3.487432 13.835149 10.322666 3.273591 15.083314 10.010391 2.936485 16.472330 9.577563 1.604015
185  12.791777 8.178084 0.441160 13.676450 8.547771 1.377913 14.554000 8.949466 2.400702 12.984003 6.977231 2.753478 14.284639 7.690140 2.714076 15.256866 8.314419 2.670324 17.473827 6.269891 0.476922 17.252804 6.929450 1.549880 16.959705 7.668322 2.258442 20.184910 7.360175 1.504035 18.701763 8.496097 2.740261 17.322390 9.165618 2.778375 20.517389 11.221666 0.346655 19.489101 10.717092 2.089897 18.037094 10.248694 2.575693 15.746110 12.820626 0.992957 16.242788 11.873890 1.957504 16.508776 10.865875 2.426369 15.063094 12.915440 0.397960 15.277902 12.142713 1.447649 15.524462 11.341036 2.312382 12.310786 10.747315 3.520124 13.805449 10.319730 3.299119 15.049668 10.018404 2.954792 16.491026 9.638752 1.661504
186  12.776136 8.168239 0.388390 13.672099 8.535550 1.365438 14.529569 8.924414 2.412875 12.924595 6.909921 2.761312 14.188871 7.680439 2.681511 15.179878 8.313379 2.648118 17.451483 6.261583 0.437611 17.206692 6.892895 1.536294 16.942587 7.665304 2.227896 20.096291 7.359770 1.508580 18.636856 8.491361 2.769776 17.226084 9.188745 2.759339 20.518768 11.207437 0.332943 19.485584 10.725042 2.077663 18.014185 10.252690 2.546650 15.640809 12.824557 0.910934 16.197622 11.867466 1.973470 16.484962 10.911107 2.411679 15.062424 12.935841 0.378081 15.285893 12.146904 1.472401 15.507521 11.353007 2.325288 12.256709 10.703282 3.512595 13.745665 10.316839 3.278783 14.968056 9.988272 2.940889 16.486906 9.634014 1.662089
187  12.797437 8.176616 0.434127 13.673273 8.522175 1.397157 14.485554 8.926968 2.406952 12.869495 6.951539 2.758468 14.169759 7.647149 2.695162 15.168891 8.297571 2.641150 17.471704 6.286937 0.467560 17.239695 6.913688 1.567242 16.925068 7.630700 2.249289 19.990395 7.371415 1.531028 18.554251 8.483933 2.798761 17.145596 9.235059 2.787748 20.533878 11.196362 0.374729 19.479620 10.742701 2.070698 18.002819 10.234451 2.586704 15.613684 12.827765 0.841634 16.194021 11.902737 1.973870 16.449820 10.935919 2.423722 15.062944 12.940802 0.346413 15.286801 12.170721 1.454045 15.489017 11.307132 2.308692 12.213264 10.690651 3.538166 13.710704 10.332826 3.261672 14.943871 10.023995 2.943285 16.461767 9.586157 1.628509
188  12.782253 8.162456 0.379651 13.624662 8.538702 1.347810 14.489800 8.951219 2.380424 12.794926 6.924852 2.740477 14.112347 7.636033 2.685526 15.102552 8.272293 2.637427 17.452038 6.272601 0.422575 17.222645 6.865889 1.546513 16.898148 7.664813 2.236693 19.869577 7.366408 1.543010 18.439432 8.488061 2.804447 17.068363 9.287167 2.737009 20.520134 11.192939 0.319819 19.477018 10.748200 2.069863 17.993313 10.267955 2.549726 15.570292 12.807576 0.809753 16.140949 11.900969 1.918347 16.435440 10.973624 2.376091 15.048786 12.933255 0.379281 15.230296 12.154389 1.428372 15.453360 11.325810 2.304452 12.143453 10.700680 3.550400 13.654987 10.363544 3.262105 14.876763 10.058005 2.910536 16.391333 9.578794 1.678370
189  12.801165 8.167274 0.427233 13.612741 8.553254 1.379697 14.489800 8.951219 2.380424 12.757585 6.920935 2.703335 14.061393 7.648630 2.684322 15.041419 8.237113 2.679492 17.439894 6.250392 0.453562 17.220123 6.929828 1.566535 16.867897 7.655919 2.225218 19.743746 7.382261 1.570887 18.396933 8.553165 2.834921 16.978731 9.291576 2.766108 20.514561 11.220431 0.324070 19.459078 10.743127 2.071753 18.002819 10.234451 2.586704 15.557529 12.837556 0.787643 16.128231 11.888773 1.872144 16.412388 10.973939 2.392372 15.088865 12.930849 0.372144 15.215597 12.160533 1.460758 15.452831 11.310870 2.349161 12.118509 10.707089 3.556737 13.610264 10.360617 3.287777 14.843549 10.069384 2.926227 16.398928 9.582283 1.654295
190  12.768984 8.157535 0.393869 13.619127 8.525246 1.388822 14.451645 8.967846 2.398243 12.683534 6.914141 2.663345 13.995864 7.615761 2.638679 15.011984 8.231706 2.627936 17.450668 6.261961 0.424464 17.179617 6.861763 1.576295 16.863825 7.658737 2.175585 19.655792 7.388966 1.559977 18.293270 8.546872 2.866852 16.924318 9.316351 2.743687 20.540070 11.217391 0.319901 19.429302 10.740920 2.050925 17.953968 10.263356 2.565398 15.525670 12.804114 0.721155 16.139215 11.908847 1.812916 16.377535 11.013113 2.357536 15.077601 12.925063 0.363824 15.203791 12.149618 1.473754 15.417179 11.297134 2.298600 12.015475 10.657474 3.552132 13.520364 10.382897 3.249649 14.785340 10.050952 2.923328 16.352835 9.586186 1.701118
191  12.788806 8.153737 0.438058 13.594033 8.515611 1.401620 14.451645 8.967846 2.398243 12.661403 6.868797 2.679609 13.960559 7.604107 2.649554 14.986615 8.219001 2.634676 17.463011 6.265018 0.434199 17.150875 6.870130 1.577500 16.850420 7.621285 2.246639 19.582785 7.407382 1.596154 18.244610 8.553174 2.929093 16.852417 9.320585 2.780619 20.488718 11.226945 0.325900 19.428413 10.762375 2.073585 17.958824 10.286031 2.568784 15.536700 12.779594 0.667955 16.096720 11.910390 1.758900 16.371628 11.045213 2.371583 15.064235 12.913011 0.379333 15.161922 12.130634 1.485267 15.355660 11.318628 2.323585 12.022951 10.706361 3.564008 13.534723 10.360332 3.274931 14.728080 10.039783 2.953607 16.328598 9.574961 1.704129
192  12.740606 8.179353 0.404131 13.534719 8.536242 1.363092 14.399875 8.933801 2.444603 12.593942 6.914261 2.667290 13.928760 7.564761 2.633213 14.945395 8.222247 2.602588 17.413342 6.241708 0.462707 17.135450 6.865598 1.571662 16.806282 7.652303 2.203558 19.460766 7.410185 1.613866 18.150993 8.600500 2.896739 16.811171 9.336370 2.762944 20.544502 11.187198 0.350350 19.412846 10.766142 2.044421 17.965864 10.283244 2.538869 15.535950 12.815625 0.595556 16.060150 11.990447 1.723389 16.337841 11.075243 2.364325 15.082435 12.941157 0.371106 15.193524 12.141265 1.474321 15.346526 11.330139 2.362816 11.928372 10.718863 3.551295 13.452439 10.365631 3.263580 14.682748 10.057007 2.941655 16.310816 9.544106 1.660759
193  12.783782 8.152465 0.435409 13.532089 8.501060 1.361145 14.382042 8.951516 2.459178 12.525444 6.888116 2.629231 13.861901 7.540192 2.620823 14.872938 8.190620 2.620687 17.478355 6.258410 0.453896 17.128801 6.874066 1.568383 16.806021 7.620674 2.255517 19.345474 7.406957 1.621027 18.087593 8.610163 2.906014 16.780342 9.358717 2.743563 20.518764 11.207200 0.333594 19.424088 10.761559 2.060489 17.918257 10.299495 2.555381 15.498354 12.848262 0.591932 16.039202 11.990705 1.704253 16.243118 11.125349 2.346054 15.068330 12.934565 0.393827 15.165188 12.171096 1.480310 15.288739 11.329079 2.331177 11.941210 10.754704 3.582838 13.403046 10.383833 3.284617 14.657005 10.089801 2.949618 16.257057 9.555739 1.708204
194  12.747310 8.194366 0.400360 13.530913 8.522191 1.339248 14.373668 8.958919 2.471529 12.490380 6.888640 2.626735 13.778983 7.575780 2.602041 14.827489 8.163247 2.618758 17.415512 6.252198 0.475307 17.096804 6.900345 1.534296 16.775766 7.611739 2.244137 19.261070 7.419526 1.566577 18.047894 8.591966 2.920923 16.705685 9.354712 2.733118 20.494694 11.185560 0.312399 19.413073 10.752364 2.047587 17.927523 10.311216 2.550753 15.497738 12.836987 0.573173 16.025768 12.006100 1.650133 16.243118 11.125349 2.346054 15.076692 12.945711 0.410857 15.115454 12.147288 1.480325 15.268131 11.331258 2.354403 11.916638 10.713213 3.588745 13.376857 10.395255 3.251303 14.605711 10.091819 2.958119 16.248146 9.540306 1.686551
195  12.777717 8.158220 0.415880 13.518600 8.521228 1.371266 14.356453 8.968699 2.463713 12.420528 6.867057 2.609787 13.753741 7.545928 2.587986 14.795183 8.170177 2.598452 17.453096 6.280583 0.479680 17.107721 6.885106 1.558642 16.771627 7.614495 2.194586 19.148676 7.408638 1.536365 17.963587 8.614197 2.948524 16.630243 9.402958 2.719871 20.478340 11.197846 0.357190 19.395233 10.770639 2.069833 17.922340 10.298343 2.552859 15.514592 12.827312 0.553549 16.004915 12.016581 1.643245 16.240110 11.146209 2.337483 15.102473 12.940287 0.386499 15.109257 12.164977 1.466702 15.268131 11.331258 2.354403 11.872937 10.755330 3.596161 13.323821 10.393183 3.272649 14.556769 10.096665 2.947022 16.218674 9.563097 1.730927
196  12.749695 8.197932 0.398541 13.552580 8.533534 1.404962 14.346727 8.955094 2.470055 12.374693 6.858383 2.599894 13.688606 7.542791 2.574269 14.742472 8.108960 2.608158 17.426525 6.224634 0.469766 17.084999 6.865888 1.533780 16.750858 7.536718 2.217471 19.053957 7.428215 1.560583 17.901508 8.614131 2.935712 16.585060 9.420105 2.736082 20.461182 11.228295 0.342700 19.396826 10.782714 2.006561 17.917913 10.311616 2.538241 15.514422 12.845540 0.483929 16.001308 12.019504 1.636737 16.221846 11.216269 2.347156 15.103591 12.930054 0.362453 15.116944 12.181194 1.473924 15.248062 11.295910 2.333521 11.808270 10.751009 3.575440 13.226490 10.447480 3.228302 14.510221 10.073069 2.932702 16.209188 9.585877 1.714188
197  12.787259 8.172457 0.408626 13.542682 8.566183 1.404404 14.318399 8.972906 2.477753 12.332030 6.853359 2.568066 13.623722 7.557170 2.562497 14.703147 8.130164 2.589119 17.431196 6.275716 0.439332 17.081409 6.849458 1.551561 16.714157 7.607951 2.222647 18.929413 7.404796 1.527396 17.860481 8.597488 2.967416 16.549282 9.419079 2.716407 20.474186 11.226774 0.350559 19.400421 10.761372 2.057146 17.922340 10.298343 2.552859 15.469481 12.833317 0.449833 15.971536 12.033305 1.629232 16.207954 11.227491 2.321465 15.074192 12.939458 0.387224 15.086946 12.154943 1.491856 15.204061 11.321103 2.371069 11.770559 10.768078 3.593950 13.206929 10.444042 3.279048 14.445997 10.114323 2.951391 16.154413 9.574370 1.739310
198  12.760657 8.177093 0.412070 13.540053 8.547640 1.443913 14.294991 8.981838 2.499348 12.265603 6.827783 2.547642 13.588647 7.535092 2.526300 14.643295 8.091474 2.557464 17.411129 6.251223 0.467243 17.066912 6.890294 1.549196 16.723902 7.570760 2.204849 18.849123 7.409057 1.506225 17.781023 8.577221 2.945452 16.487606 9.427803 2.699385 20.487129 11.192136 0.331607 19.393927 10.786099 2.010758 17.917913 10.311616 2.538241 15.471085 12.855449 0.420220 15.987162 12.017914 1.585678 16.170185 11.261528 2.309896 15.066600 12.951020 0.385420 15.050086 12.176117 1.514940 15.189700 11.332474 2.346149 11.672729 10.757566 3.591107 13.175910 10.422502 3.246700 14.419415 10.094788 2.945126 16.154413 9.574370 1.739310
199  12.772058 8.159690 0.422925 13.492609 8.523953 1.420864 14.289080 8.967737 2.475715 12.221727 6.820265 2.547561 13.558748 7.490948 2.509183 14.613964 8.106071 2.535519 17.443228 6.290680 0.423583 17.088953 6.882763 1.557996 16.714157 7.607951 2.222647 18.723234 7.400585 1.482936 17.754942 8.559175 2.954916 16.496645 9.440492 2.739461 20.478210 11.231847 0.346294 19.349775 10.779347 2.029382 17.863297 10.322713 2.550318 15.452945 12.871107 0.398308 15.947996 12.044306 1.588982 16.156221 11.272815 2.284264 15.065414 12.939246 0.364654 15.029006 12.195996 1.519828 15.180670 11.344079 2.385370 11.643178 10.772781 3.574267 13.143881 10.433971 3.248592 14.367410 10.131920 2.922686 16.123066 9.532772 1.738084
200  12.744036 8.199401 0.405591 13.532954 8.570581 1.473987 14.289080 8.967737 2.475715 12.176557 6.835596 2.529818 13.506831 7.519068 2.467074 14.562398 8.071253 2.524331 17.389164 6.266346 0.444056 17.067492 6.839415 1.542621 16.679533 7.570093 2.213777 18.610685 7.390281 1.432778 17.712248 8.549414 2.911660 16.428791 9.447401 2.689605 20.495466 11.191834 0.330783 19.336550 10.802405 2.017763 17.917913 10.311616 2.538241 15.438025 12.890026 0.377041 15.956710 12.047019 1.573463 16.121283 11.286176 2.281566 15.059520 12.909802 0.413966 15.041541 12.192500 1.497618 15.125634 11.322399 2.362922 11.640354 10.770269 3.552126 13.076755 10.426579 3.224556 14.300020 10.131903 2.930102 16.083036 9.555161 1.743440
201  12.752701 8.152842 0.446812 13.565199 8.556917 1.503610 14.251157 8.984322 2.493429 12.156540 6.816103 2.504181 13.463736 7.500153 2.471376 14.529983 8.069970 2.548093 17.434170 6.238577 0.445981 17.055124 6.855840 1.548689 16.713997 7.576374 2.274530 18.532331 7.389998 1.415849 17.705444 8.546751 2.925246 16.404877 9.446315 2.689550 20.461205 11.230022 0.334033 19.336349 10.776306 2.006053 17.887747 10.317432 2.523303 15.394428 12.865361 0.378912 15.888380 12.099038 1.509699 16.116982 11.344766 2.316985 15.047628 12.911381 0.392654 15.030754 12.158088 1.489899 15.102276 11.345397 2.377247 11.509393 10.755501 3.557751 13.056396 10.448110 3.270008 14.290260 10.094097 2.980000 16.083036 9.555161 1.743440
202  12.736439 8.193002 0.412756 13.555174 8.525848 1.498149 14.251157 8.984322 2.493429 12.116878 6.827113 2.452159 13.446517 7.489971 2.421427 14.476783 8.041260 2.495100 17.433037 6.291492 0.394970 17.064907 6.853847 1.520875 16.679533 7.570093 2.213777 18.417887 7.390537 1.412997 17.651554 8.542599 2.916623 16.398857 9.426055 2.698549 20.464123 11.205491 0.345124 19.333897 10.795673 2.014545 17.909929 10.314947 2.547518 15.397661 12.868611 0.379541 15.876513 12.064539 1.485092 16.097500 11.308879 2.295630 15.080073 12.920756 0.413197 14.981530 12.191875 1.504405 15.087885 11.356763 2.352378 11.552289 10.776954 3.614666 12.993345 10.458468 3.251299 14.250133 10.147534 2.940928 16.028404 9.543660 1.768562
203  12.758801 8.147058 0.438096 13.548512 8.517028 1.511235 14.257089 8.998427 2.517031 12.049643 6.784750 2.450240 13.418085 7.469352 2.444647 14.434909 8.052583 2.501064 17.462879 6.259233 0.406809 17.049049 6.861013 1.542383 16.644915 7.532210 2.204960 18.332897 7.369159 1.362202 17.626675 8.520869 2.930343 16.376356 9.428697 2.717949 20.464624 11.221654 0.360322 19.336226 10.784508 2.004603 17.866999 10.324057 2.520637 15.404806 12.889957 0.399508 15.889490 12.088637 1.514231 16.062536 11.322285 2.293069 15.063697 12.904611 0.404277 14.981622 12.173649 1.523726 15.081758 11.347596 2.400495 11.512120 10.796863 3.608497 12.942580 10.468375 3.249402 14.211452 10.110428 2.942528 16.038153 9.519729 1.737688
204  12.750139 8.193629 0.396837 13.489548 8.433182 1.543200 14.228997 8.949389 2.555252 12.015250 6.747182 2.436352 13.356257 7.462680 2.404183 14.397018 7.991069 2.494168 17.446817 6.276666 0.422193 17.039690 6.835337 1.485000 16.662180 7.535413 2.235298 18.254135 7.390199 1.304520 17.572542 8.540789 2.897145 16.341745 9.430268 2.741728 20.503801 11.191533 0.329962 19.329628 10.783599 2.017417 17.880743 10.320199 2.553252 15.385710 12.853971 0.384502 15.879728 12.070864 1.503102 16.038801 11.344938 2.307104 15.059520 12.909802 0.413966 14.948977 12.167277 1.489828 15.021032 11.367651 2.360378 11.459342 10.752057 3.615488 12.894249 10.455002 3.238853 14.163083 10.146045 2.938781 16.008919 9.542473 1.781953
205  12.743551 8.156405 0.398257 13.457764 8.428619 1.565010 14.191210 8.965985 2.572857 12.016334 6.752450 2.425064 13.305620 7.473173 2.397081 14.361849 7.979039 2.503668 17.399147 6.247386 0.422223 17.022079 6.865108 1.491420 16.604858 7.560239 2.211608 18.195932 7.436703 1.313459 17.551901 8.484255 2.894842 16.284973 9.430806 2.723903 20.498892 11.190280 0.341296 19.334326 10.794084 2.035098 17.865091 10.317255 2.534265 15.403960 12.881596 0.386564 15.842453 12.068380 1.488153 16.038801 11.344938 2.307104 15.076077 12.939108 0.414767 14.945806 12.202595 1.532134 15.023847 11.346811 2.369283 11.398122 10.768253 3.617078 12.888535 10.443995 3.265369 14.115298 10.152835 2.952430 15.988192 9.518111 1.773212
206  12.742541 8.187229 0.404004 13.488984 8.435787 1.573963 14.185253 8.951866 2.549345 11.945142 6.772983 2.361301 13.270074 7.442158 2.364789 14.319989 7.955428 2.484081 17.412523 6.244487 0.411950 17.028549 6.847863 1.520469 16.627586 7.497551 2.226498 18.137360 7.427134 1.290479 17.499681 8.454698 2.871274 16.279549 9.400104 2.720274 20.479017 11.208872 0.324078 19.328125 10.780122 2.013502 17.880743 10.320199 2.553252 15.392351 12.853984 0.380011 15.835972 12.094325 1.442956 16.038801 11.344938 2.307104 15.097074 12.967598 0.369469 14.943884 12.187066 1.561527 15.023847 11.346811 2.369283 11.369022 10.761158 3.592092 12.815805 10.468176 3.256085 14.074758 10.152088 2.941659 15.946666 9.538738 1.807666
207  12.750681 8.167140 0.421038 13.466066 8.472708 1.551445 14.129520 8.957747 2.602372 11.909293 6.763989 2.339934 13.229700 7.419761 2.354720 14.290416 7.968506 2.461632 17.418491 6.254054 0.413828 17.023586 6.812278 1.471873 16.587547 7.525530 2.233157 18.051723 7.448504 1.258461 17.497175 8.447494 2.896527 16.261410 9.408631 2.731686 20.502586 11.197837 0.349333 19.313387 10.799929 2.018121 17.849045 10.316476 2.519793 15.378104 12.855589 0.381543 15.828811 12.089211 1.490450 16.038801 11.344938 2.307104 15.050366 12.929165 0.362782 14.926950 12.154470 1.543835 15.000540 11.369829 2.383643 11.341290 10.775155 3.633042 12.790474 10.472466 3.252484 14.042849 10.180060 2.945728 15.946666 9.538738 1.807666
208  12.763406 8.198548 0.382632 13.443311 8.459265 1.558288 14.123558 8.943628 2.578886 11.861509 6.772123 2.273934 13.200610 7.421365 2.306556 14.243279 7.957541 2.427631 17.460716 6.329376 0.373136 17.015148 6.862820 1.515779 16.583275 7.528172 2.183668 17.948126 7.457679 1.210805 17.443104 8.440663 2.842442 16.235060 9.384998 2.746563 20.493851 11.206089 0.341697 19.307590 10.775797 1.992713 17.841244 10.316552 2.520358 15.394428 12.865361 0.378912 15.844877 12.071762 1.476303 16.017920 11.346967 2.330012 15.072844 12.938137 0.344236 14.888049 12.194849 1.518516 14.980064 11.372025 2.406914 11.287176 10.774703 3.603573 12.758716 10.484159 3.255825 14.005472 10.135201 2.942537 15.937687 9.523303 1.786147
209  12.745471 8.164314 0.426373 13.404744 8.443702 1.560707 14.129520 8.957747 2.602372 11.824666 6.747549 2.271335 13.162107 7.425105 2.310731 14.222511 7.929095 2.461241 17.451176 6.317553 0.403138 17.005550 6.872626 1.506759 16.587547 7.525530 2.233157 17.894693 7.433746 1.205315 17.427708 8.412591 2.823951 16.234074 9.375770 2.748058 20.482349 11.241524 0.347274 19.302601 10.778619 2.004089 17.848074 10.355758 2.520079 15.394604 12.858871 0.373159 15.817377 12.068869 1.491751 15.974669 11.333828 2.322763 15.052735 12.949168 0.379020 14.871501 12.221788 1.541374 14.942373 11.406369 2.396497 11.249955 10.752887 3.597534 12.709512 10.481953 3.256835 13.967200 10.179872 2.937793 15.883227 9.511818 1.811243
210  12.744337 8.169991 0.397230 13.437981 8.414021 1.580311 14.127505 8.967759 2.552712 11.807823 6.738206 2.229342 13.144560 7.405087 2.294957 14.200357 7.923950 2.422631 17.415405 6.306548 0.398642 17.003319 6.839503 1.512362 16.570244 7.522286 2.202877 17.846266 7.455797 1.209964 17.351297 8.394016 2.780028 16.202003 9.409307 2.741426 20.491583 11.223396 0.339371 19.294199 10.771379 2.000684 17.813982 10.338236 2.522481 15.405994 12.841021 0.359538 15.788081 12.077533 1.486619 15.960571 11.345208 2.297381 15.054547 12.956668 0.373538 14.841138 12.207160 1.597324 14.922112 11.371361 2.375863 11.210267 10.773197 3.567932 12.650377 10.513387 3.223592 13.923221 10.163630 2.936802 15.875511 9.519597 1.811867
211  12.752172 8.179308 0.422622 13.402387 8.432636 1.610298 14.071852 8.973639 2.605772 11.766785 6.742040 2.193498 13.097775 7.422926 2.275654 14.145715 7.931177 2.404857 17.444954 6.292420 0.424802 17.011536 6.857564 1.529467 16.552959 7.487598 2.224442 17.763653 7.451241 1.157680 17.383156 8.352070 2.867155 16.200043 9.389745 2.764187 20.505362 11.235752 0.339721 19.298853 10.772244 2.011636 17.821819 10.338189 2.521901 15.394428 12.865361 0.378912 15.805386 12.092274 1.481628 15.953821 11.335863 2.345665 15.051074 12.932239 0.360375 14.849977 12.219689 1.594215 14.922112 11.371361 2.375863 11.163691 10.783807 3.609965 12.616014 10.490630 3.221325 13.888702 10.185456 2.917304 15.858147 9.551196 1.843248
212  12.745372 8.186493 0.400481 13.415306 8.403480 1.573465 14.065904 8.959535 2.582250 11.724678 6.749315 2.163822 13.081706 7.436047 2.254226 14.124350 7.911038 2.378054 17.450768 6.263936 0.450183 16.980225 6.840346 1.501495 16.525913 7.521389 2.211976 17.679155 7.476052 1.107524 17.366964 8.333227 2.853912 16.146780 9.368276 2.748695 20.470655 11.182631 0.327334 19.297382 10.772437 2.003781 17.809536 10.351521 2.507844 15.392351 12.853984 0.380011 15.752366 12.097007 1.482916 15.916040 11.369909 2.334388 15.054391 12.949964 0.365237 14.845244 12.185949 1.580675 14.898857 11.394400 2.390258 11.148652 10.781528 3.599495 12.595452 10.500072 3.227605 13.852786 10.187274 2.912468 15.812118 9.492665 1.815487
213  12.744134 8.177217 0.431476 13.418977 8.425929 1.628267 14.030397 8.966122 2.649324 11.715352 6.720792 2.169558 13.042475 7.405451 2.239319 14.102778 7.897595 2.399921 17.430099 6.320825 0.408172 16.995808 6.831184 1.519299 16.535635 7.484311 2.194198 17.721952 7.454168 1.147720 17.351774 8.351124 2.838829 16.156204 9.359145 2.718472 20.477539 11.237359 0.346181 19.298973 10.791466 1.972341 17.842695 10.322962 2.518821 15.401243 12.858883 0.368661 15.772404 12.103921 1.470063 15.930142 11.358533 2.359701 15.074156 12.919090 0.370223 14.798763 12.218629 1.572620 14.878422 11.396590 2.413551 11.118258 10.774988 3.613440 12.593761 10.517390 3.229139 13.838831 10.200958 2.928359 15.813421 9.515913 1.837570
214  12.753418 8.188584 0.391616 13.347483 8.438562 1.532545 14.028278 8.976097 2.599817 11.669090 6.737164 2.124695 12.978322 7.419396 2.194087 14.069638 7.903771 2.353722 17.432966 6.313342 0.426471 16.967867 6.858075 1.488636 16.525913 7.521389 2.211976 17.623072 7.504681 1.076537 17.358826 8.353416 2.821026 16.148705 9.367405 2.746355 20.489861 11.205253 0.304078 19.264687 10.804645 1.974916 17.808037 10.342051 2.489256 15.398821 12.860485 0.381273 15.756174 12.098108 1.503192 15.916040 11.369909 2.334388 15.016302 12.941308 0.379937 14.801760 12.198782 1.582108 14.861184 11.428771 2.379899 11.054225 10.785081 3.583426 12.530376 10.538532 3.197721 13.786979 10.208041 2.914545 15.778076 9.516613 1.826009
215  12.747852 8.167880 0.424554 13.351986 8.457603 1.604269 14.028278 8.976097 2.599817 11.636089 6.746356 2.105486 12.992518 7.408892 2.181701 14.008238 7.893232 2.391682 17.424355 6.275466 0.453541 16.972223 6.853785 1.485858 16.525913 7.521389 2.211976 17.562111 7.518414 1.074021 17.319000 8.325071 2.783029 16.088537 9.367551 2.765723 20.473471 11.232102 0.326909 19.275776 10.790814 1.987857 17.815474 10.344684 2.520933 15.397661 12.868611 0.379541 15.759708 12.091069 1.495837 15.896436 11.334177 2.313147 15.025162 12.928769 0.361319 14.792086 12.216512 1.591048 14.840755 11.430950 2.403222 11.038673 10.818979 3.599231 12.488696 10.536234 3.208066 13.763512 10.215763 2.909806 15.767745 9.530950 1.860826
216  12.747310 8.194366 0.400360 13.333155 8.467466 1.604532 13.966914 8.967912 2.629238 11.598204 6.772640 2.047393 12.933560 7.421977 2.168515 13.986004 7.902567 2.359608 17.410067 6.271918 0.411141 16.918018 6.824739 1.467029 16.491226 7.514864 2.151402 17.327374 7.477378 0.930531 17.271313 8.294806 2.772458 16.138401 9.324681 2.767067 20.469755 11.242007 0.320385 19.247456 10.802952 1.961236 17.780796 10.363758 2.491378 15.399171 12.847504 0.369773 15.764059 12.105140 1.499115 15.872767 11.356897 2.327247 15.024005 12.946654 0.374472 14.830292 12.178107 1.499497 14.803090 11.465307 2.392932 10.993954 10.825254 3.558399 12.445394 10.566216 3.180949 13.740978 10.228366 2.901144 15.716101 9.512938 1.851701
217  12.734611 8.162961 0.438745 13.331092 8.468357 1.575281 13.972888 8.982020 2.652703 11.567016 6.750728 2.039145 12.888740 7.426395 2.145649 13.941454 7.905796 2.351999 17.397827 6.261496 0.393934 16.930906 6.856139 1.498638 16.464249 7.517137 2.190876 17.336275 7.445707 0.916959 17.278172 8.326569 2.801350 16.060215 9.358322 2.759275 20.507322 11.234934 0.319746 19.260546 10.795887 1.980887 17.790119 10.373178 2.509424 15.382302 12.857209 0.389622 15.726295 12.073537 1.505005 15.851957 11.358931 2.350175 15.055695 12.955153 0.356623 14.842304 12.190862 1.526762 14.797228 11.419107 2.397092 10.958160 10.841257 3.588448 12.420271 10.577326 3.174225 13.693864 10.264830 2.906104 15.731887 9.569914 1.854144
218  12.740159 8.183661 0.405827 13.331050 8.457519 1.592502 13.933176 9.008539 2.620769 11.533013 6.760684 1.987279 12.858756 7.418181 2.098298 13.911683 7.918934 2.329651 17.404873 6.269638 0.382687 16.894999 6.834580 1.466411 16.433889 7.507985 2.179852 17.287769 7.459857 0.900581 17.244595 8.305183 2.717284 16.086443 9.334767 2.798532 20.491711 11.208155 0.318284 19.260996 10.819042 1.953628 17.780796 10.363758 2.491378 15.399171 12.847504 0.369773 15.730253 12.096862 1.519784 15.851957 11.358931 2.350175 15.028874 12.961199 0.364626 14.815312 12.178531 1.507574 14.776834 11.421293 2.420407 10.921224 10.907645 3.550570 12.392382 10.609446 3.161493 13.676526 10.295959 2.901520 15.706544 9.535794 1.835120
219  12.744578 8.172918 0.429772 13.329812 8.469221 1.579088 13.935395 8.998566 2.670188 11.492098 6.748103 1.948789 12.833124 7.408121 2.062372 13.882637 7.893173 2.321354 17.433964 6.274902 0.414731 16.935057 6.859940 1.511257 16.491329 7.483389 2.203320 17.210670 7.465508 0.837878 17.221472 8.242311 2.702581 16.082060 9.306014 2.767784 20.487318 11.232372 0.330477 19.249563 10.801433 1.973096 17.739725 10.389323 2.460848 15.370129 12.861534 0.344265 15.732317 12.071980 1.515090 15.851957 11.358931 2.350175 15.029082 12.975711 0.378331 14.787345 12.196368 1.538082 14.759580 11.453493 2.386819 10.874731 10.938943 3.523765 12.356735 10.633520 3.161007 13.656647 10.294127 2.892037 15.668088 9.581271 1.862682
220  12.742541 8.187229 0.404004 13.295206 8.493726 1.560563 13.933176 9.008539 2.620769 11.519211 6.771317 1.956662 12.791444 7.428955 2.045969 13.860306 7.884299 2.280984 17.414742 6.269282 0.418414 16.908810 6.832743 1.501240 16.446888 7.513889 2.160576 17.169785 7.447106 0.863078 17.216961 8.187768 2.713026 16.071405 9.297703 2.779341 20.483162 11.218560 0.325046 19.250025 10.796151 1.951566 17.783333 10.383854 2.468455 15.409053 12.850764 0.365919 15.711076 12.072425 1.496174 15.787874 11.348056 2.366048 15.030416 12.899753 0.376474 14.768732 12.190056 1.570113 14.762344 11.432659 2.395762 10.836905 10.970717 3.484599 12.331795 10.641790 3.137163 13.603903 10.330424 2.860721 15.660936 9.550809 1.858400
221  12.739370 8.170091 0.435108 13.303719 8.473709 1.576937 13.877975 9.014466 2.673610 11.463167 6.749483 1.911473 12.795712 7.420156 2.038397 13.827717 7.918651 2.281044 17.445801 6.265104 0.449736 16.909103 6.841525 1.517990 16.429502 7.510607 2.130282 17.170206 7.467171 0.836451 17.236584 8.227825 2.714440 16.062544 9.281603 2.785318 20.484692 11.222801 0.351753 19.229393 10.811404 1.960006 17.732088 10.405997 2.476885 15.373011 12.877781 0.356411 15.735714 12.100507 1.527588 15.793402 11.395033 2.361948 15.019426 12.908620 0.410009 14.763877 12.161307 1.563439 14.741955 11.434878 2.419151 10.825829 10.987955 3.483275 12.288388 10.682063 3.137338 13.569237 10.345240 2.875566 15.641808 9.597349 1.872557
222  12.724529 8.175157 0.421874 13.303662 8.456810 1.591410 13.895665 9.025052 2.638309 11.442719 6.767066 1.828885 12.754560 7.443797 1.974895 13.773662 7.929296 2.252618 17.415922 6.263031 0.429833 16.896461 6.846011 1.480432 16.389570 7.506915 2.189084 17.130198 7.429919 0.808583 17.201679 8.195792 2.668380 16.087194 9.296478 2.835226 20.494011 11.252334 0.302810 19.232244 10.822910 1.954550 17.735613 10.425513 2.474691 15.392351 12.853984 0.380011 15.751237 12.108566 1.521200 15.808651 11.346016 2.343126 14.948085 12.916193 0.391943 14.686077 12.188771 1.589640 14.721581 11.437115 2.442545 10.755419 11.025509 3.469546 12.291291 10.684488 3.123555 13.537154 10.380401 2.845410 15.613469 9.580838 1.864521
223  12.726581 8.160866 0.447605 13.272455 8.463219 1.582006 13.834574 9.016879 2.667634 11.421264 6.801959 1.775498 12.723594 7.419739 1.980177 13.734778 7.915593 2.260920 17.445213 6.267764 0.423416 16.867409 6.853652 1.473505 16.372173 7.503626 2.158843 17.098661 7.358311 0.789620 17.201180 8.183936 2.643963 16.062378 9.256988 2.803924 20.498060 11.243090 0.343679 19.221838 10.822586 1.961455 17.709438 10.405798 2.487944 15.377404 12.872910 0.358774 15.688897 12.107821 1.552818 15.787874 11.348056 2.366048 14.836723 12.897551 0.429052 14.663347 12.176860 1.624947 14.669043 11.432571 2.474293 10.755289 11.058823 3.441112 12.228370 10.718199 3.121299 13.497116 10.349717 2.843295 15.604384 9.565395 1.843121
224  12.726478 8.183006 0.393486 13.261742 8.505813 1.586388 13.861889 9.065636 2.629916 11.364801 6.796679 1.710721 12.708145 7.426163 1.928878 13.740391 7.903130 2.221129 17.441807 6.265940 0.410626 16.852087 6.823102 1.488809 16.381878 7.466506 2.141129 17.066526 7.357616 0.721508 17.180571 8.134974 2.622715 16.030188 9.228563 2.805995 20.495485 11.235065 0.308049 19.212534 10.813872 1.951673 17.711964 10.415175 2.422958 15.372260 12.860433 0.399239 15.704680 12.086176 1.528334 15.750127 11.382138 2.354904 14.758945 12.880062 0.519709 14.611028 12.177746 1.698951 14.666059 11.365664 2.487388 10.714096 11.049105 3.408237 12.194470 10.715724 3.071629 13.461720 10.395926 2.835981 15.563293 9.586102 1.877443
225  12.694036 8.177963 0.447374 13.236541 8.502043 1.566971 13.838254 9.040955 2.641742 11.365941 6.802699 1.680816 12.694734 7.417503 1.901694 13.682364 7.909472 2.221102 17.408218 6.280828 0.426726 16.874838 6.855461 1.497619 16.372173 7.503626 2.158843 17.066460 7.351665 0.705163 17.173378 8.121085 2.557812 16.062206 9.237024 2.846622 20.483854 11.275245 0.316428 19.190691 10.843178 1.958190 17.746738 10.396125 2.452528 15.392351 12.853984 0.380011 15.665380 12.082932 1.523199 15.750127 11.382138 2.354904 14.643456 12.901785 0.636826 14.551977 12.184700 1.768458 14.642822 11.338526 2.567970 10.631373 11.081705 3.381195 12.164615 10.770595 3.079821 13.459876 10.407379 2.858251 15.542613 9.561743 1.868827
226  12.721714 8.195834 0.447000 13.218976 8.455999 1.596169 13.800832 9.057438 2.659259 11.329068 6.795680 1.624501 12.657656 7.463831 1.863629 13.657866 7.914345 2.200722 17.442980 6.261266 0.390700 16.859533 6.852416 1.495222 16.372173 7.503626 2.158843 17.037086 7.283743 0.682407 17.147526 8.056815 2.566082 16.065588 9.178773 2.801250 20.483286 11.253993 0.286008 19.204321 10.821270 1.925823 17.705614 10.421696 2.421973 15.402038 12.833652 0.365529 15.666607 12.079726 1.540008 15.743522 11.372821 2.403037 14.416492 13.039052 0.876557 14.447189 12.124771 1.857322 14.689124 11.223005 2.502922 10.632452 11.109386 3.367498 12.096551 10.766975 3.067258 13.399921 10.396651 2.792470 15.492493 9.567033 1.881747
227  12.708432 8.188341 0.429359 13.209105 8.459188 1.629070 13.800832 9.057438 2.659259 11.294656 6.771262 1.575385 12.636340 7.415689 1.860397 13.597236 7.938420 2.167246 17.436357 6.239843 0.411553 16.842985 6.832288 1.483713 16.382109 7.435109 2.192996 17.058914 7.249600 0.604415 17.137564 8.061707 2.491880 16.085697 9.144108 2.840965 20.499754 11.242282 0.340554 19.187231 10.828684 1.955054 17.657253 10.420913 2.438343 15.395937 12.844251 0.369144 15.647245 12.061067 1.573025 15.719948 11.395527 2.417109 14.274587 13.023201 0.946748 14.395493 12.109516 1.960544 14.678455 11.189969 2.546255 10.572118 11.136451 3.326812 12.081824 10.776252 3.037798 13.342833 10.425296 2.816791 15.492493 9.567033 1.881747
228  12.675705 8.148866 0.422706 13.157770 8.489602 1.623547 13.767054 9.097981 2.650936 11.242590 6.801538 1.531979 12.609141 7.431572 1.814440 13.572177 7.921506 2.147535 17.438063 6.283956 0.411000 16.828228 6.861640 1.455637 16.310425 7.499155 2.137916 17.039604 7.212611 0.534492 17.109888 8.059304 2.456906 16.055744 9.148998 2.826829 20.497263 11.251081 0.312042 19.167261 10.837909 1.925024 17.674860 10.417477 2.409182 15.408063 12.852403 0.358412 15.644733 12.069862 1.574744 15.691626 11.418256 2.366791 14.134826 12.971931 1.030982 14.303879 12.077520 2.031910 14.652479 11.048937 2.593058 10.522496 11.142503 3.293981 12.019231 10.799920 3.014149 13.299558 10.439795 2.816026 15.481438 9.566611 1.843235
229  12.704000 8.179840 0.428177 13.162494 8.459939 1.645950 13.739922 9.049278 2.688534 11.299921 6.808336 1.526861 12.567600 7.427581 1.813318 13.537311 7.901653 2.149810 17.445786 6.284666 0.419744 16.844328 6.891890 1.491770 16.324608 7.459511 2.169718 16.994549 7.182163 0.515260 17.110535 8.036134 2.434716 16.058163 9.125193 2.818821 20.471958 11.275910 0.319277 19.164343 10.839381 1.930112 17.667242 10.423366 2.383156 15.389362 12.887554 0.353798 15.617818 12.097280 1.564842 15.665339 11.373442 2.393864 13.994049 12.996714 1.184346 14.246130 12.065102 2.140835 14.655165 11.016759 2.660375 10.499734 11.165613 3.267506 11.986796 10.782973 3.013968 13.284320 10.441820 2.828544 15.445120 9.597034 1.887913
230  12.710286 8.162537 0.459100 13.143244 8.506903 1.586802 13.767054 9.097981 2.650936 11.203363 6.831775 1.369673 12.526010 7.448044 1.739184 13.517146 7.933499 2.158562 17.411074 6.276583 0.436576 16.818363 6.845921 1.450708 16.310425 7.499155 2.137916 16.988163 7.202405 0.491413 17.092865 7.971247 2.368025 16.075336 9.087254 2.832878 20.463255 11.257091 0.304077 19.134634 10.807972 1.910931 17.640026 10.436525 2.379581 15.411120 12.862144 0.364797 15.614977 12.076283 1.551019 15.641795 11.396171 2.407961 13.923073 12.934913 1.327375 14.153489 12.013196 2.250862 14.614046 10.946406 2.715964 10.446939 11.178751 3.221792 11.984239 10.812622 2.993266 13.265170 10.484954 2.855361 15.419786 9.562998 1.868975
231  12.690849 8.177800 0.428915 13.114159 8.492627 1.604460 13.700146 9.075680 2.656779 11.213925 6.847623 1.284373 12.502712 7.368924 1.728176 13.501063 7.949465 2.117154 17.434330 6.283937 0.431077 16.812708 6.875839 1.451028 16.252813 7.523630 2.114592 17.010925 7.199004 0.468307 17.090578 7.974081 2.341949 16.072197 9.070601 2.816753 20.485823 11.274949 0.353088 19.128727 10.830146 1.922008 17.681824 10.414738 2.379019 15.391835 12.873447 0.397266 15.602570 12.109849 1.573105 15.641795 11.396171 2.407961 13.800509 12.977479 1.463007 14.107051 11.992760 2.336449 14.592663 10.848892 2.785892 10.398717 11.199531 3.225012 11.918763 10.779341 2.971215 13.220216 10.449690 2.822329 15.397754 9.627020 1.894130
232  12.651585 8.162074 0.409554 13.119689 8.517745 1.627428 13.700146 9.075680 2.656779 11.211353 6.833107 1.236559 12.501770 7.402996 1.660782 13.447057 7.931621 2.092273 17.413513 6.286648 0.406184 16.806969 6.859755 1.445467 16.248299 7.526265 2.064902 17.062258 7.143336 0.391171 17.087406 7.950912 2.338355 16.070820 9.012578 2.839709 20.453308 11.245093 0.318233 19.106949 10.843387 1.889214 17.624281 10.433599 2.360506 15.394428 12.865361 0.378912 15.609568 12.066094 1.544545 15.601308 11.362804 2.409952 13.678814 12.989490 1.618418 14.075933 11.927057 2.419891 14.601990 10.760479 2.799934 10.371478 11.192063 3.172238 11.879560 10.802133 2.951271 13.171015 10.497168 2.765856 15.372428 9.593002 1.875186
233  12.699069 8.163397 0.406206 13.094083 8.486140 1.623289 13.662818 9.092108 2.674300 11.197978 6.853850 1.150528 12.484883 7.414688 1.623046 13.411455 7.909184 2.047894 17.422916 6.269852 0.436657 16.795429 6.884842 1.475177 16.235691 7.488657 2.136432 17.046761 7.133845 0.333291 17.056004 7.948816 2.294974 16.050579 9.027336 2.842703 20.450819 11.271469 0.328916 19.120941 10.821309 1.903315 17.627750 10.443614 2.336424 15.369436 12.887510 0.367312 15.620889 12.052210 1.563474 15.577785 11.385576 2.424074 13.569773 12.983479 1.800719 14.033148 11.877635 2.539689 14.587344 10.715537 2.822685 10.333680 11.188663 3.117366 11.810421 10.810612 2.937422 13.150524 10.476324 2.797832 15.324431 9.583305 1.905192
234  12.721262 8.152900 0.439585 13.053403 8.524060 1.600915 13.662818 9.092108 2.674300 11.205810 6.850010 1.079822 12.455152 7.402152 1.572314 13.386106 7.879272 2.045675 17.399076 6.281567 0.427530 16.786753 6.864627 1.423321 16.231169 7.491243 2.086816 16.979761 7.055880 0.385107 17.011698 7.939725 2.288797 16.065554 8.992288 2.841054 20.448963 11.269614 0.307653 19.114998 10.830019 1.885445 17.629877 10.431777 2.343769 15.387617 12.871837 0.389166 15.568336 12.078333 1.516113 15.543752 11.361515 2.378034 13.419924 12.963802 1.947235 13.950641 11.786094 2.661057 14.577442 10.655248 2.860527 10.283296 11.194115 3.104675 11.779855 10.809346 2.921249 13.082066 10.480280 2.756512 15.298903 9.638929 1.891318
235  12.719545 8.164974 0.479074 13.064603 8.511198 1.629130 13.639411 9.067534 2.686030 11.209789 6.860513 1.005549 12.443164 7.367763 1.506742 13.363851 7.873050 2.010907 17.429314 6.294509 0.456747 16.764795 6.840285 1.433638 16.193892 7.490329 2.072937 16.953615 7.034314 0.369545 17.008793 7.949755 2.272308 16.028967 8.984110 2.868647 20.449013 11.252630 0.351068 19.076344 10.847057 1.905317 17.595474 10.453470 2.325505 15.378322 12.888938 0.364951 15.614404 12.065409 1.574022 15.528692 11.410371 2.396953 13.353855 12.953505 2.055084 13.934987 11.733008 2.732903 14.562190 10.623719 2.874869 10.253847 11.200799 3.054406 11.756155 10.832634 2.895845 13.068160 10.493041 2.750636 15.275610 9.589893 1.889449
236  12.746700 8.203769 0.454201 13.002625 8.507381 1.610971 13.596087 9.069808 2.680134 11.206712 6.844121 0.919167 12.384405 7.378109 1.460843 13.345325 7.857511 1.967794 17.421520 6.270070 0.438281 16.783480 6.874338 1.395599 16.215616 7.497999 2.068568 16.976204 7.037272 0.360391 17.000170 7.977058 2.268362 16.022236 8.977570 2.877165 20.458336 11.265710 0.310955 19.055298 10.845407 1.882991 17.574692 10.445111 2.300904 15.372970 12.872911 0.380746 15.567524 12.082766 1.516948 15.485364 11.397746 2.390141 13.265733 12.930502 2.170717 13.885423 11.713926 2.781712 14.536199 10.586354 2.886226 10.217700 11.257235 3.043891 11.697778 10.824477 2.876221 12.998856 10.527681 2.741467 15.258952 9.609769 1.896823
237  12.759664 8.197517 0.483396 13.043984 8.538717 1.602332 13.578821 9.059426 2.715212 11.208911 6.844491 0.828418 12.406312 7.405615 1.438082 13.310405 7.899425 1.956853 17.435059 6.266621 0.454661 16.751886 6.889622 1.441590 16.189508 7.489476 2.065390 17.002390 7.068317 0.367682 17.026112 7.931653 2.277540 16.031906 8.987474 2.894213 20.470032 11.244208 0.339704 19.064722 10.827355 1.885983 17.562721 10.435781 2.323047 15.378962 12.903568 0.369997 15.553643 12.089013 1.536163 15.485364 11.397746 2.390141 13.220352 12.889530 2.221325 13.814221 11.657413 2.847595 14.525660 10.595815 2.931191 10.185456 11.208863 3.012782 11.666162 10.857227 2.873296 12.996593 10.523666 2.732595 15.238299 9.585401 1.888281
238  12.757212 8.193860 0.513521 13.025282 8.520434 1.634666 13.539038 9.085750 2.683559 11.233964 6.813617 0.739725 12.397628 7.372030 1.378634 13.290434 7.828565 1.882696 17.402283 6.289230 0.421159 16.743084 6.888795 1.427645 16.203939 7.524952 2.074355 17.009420 7.057997 0.348065 17.015535 7.952610 2.278577 15.985244 8.947340 2.872610 20.462845 11.274864 0.302835 19.027641 10.855509 1.866040 17.541147 10.455056 2.285968 15.401394 12.896644 0.386989 15.521329 12.095751 1.528498 15.455416 11.475180 2.434665 13.170071 12.828159 2.298406 13.787647 11.574139 2.887721 14.510372 10.558173 2.941133 10.115184 11.251062 2.918993 11.630304 10.817633 2.841478 12.933631 10.521565 2.729795 15.212180 9.601326 1.898135
239  12.679481 8.165871 0.407448 12.994991 8.504186 1.639526 13.535581 9.061700 2.709296 11.249452 6.775642 0.733414 12.402979 7.361833 1.327967 13.293249 7.830999 1.909988 17.419907 6.280661 0.440399 16.733006 6.856916 1.424638 16.173464 7.515649 2.063553 16.984381 7.038395 0.366497 16.991220 7.927258 2.303331 15.992880 8.943810 2.863309 20.451519 11.249328 0.331916 19.004593 10.885019 1.869580 17.543390 10.459955 2.302143 15.360050 12.902069 0.395955 15.486415 12.112486 1.542325 15.443306 11.472087 2.417006 13.105337 12.816521 2.343014 13.799514 11.548654 2.956024 14.501925 10.555529 2.963467 10.095623 11.252690 2.885467 11.570843 10.833694 2.816933 12.899423 10.496715 2.713447 15.178441 9.625176 1.908633
240  12.711857 8.159840 0.375706 12.964582 8.518516 1.629353 13.509639 9.047073 2.671886 11.272183 6.805231 0.617390 12.382393 7.386004 1.267813 13.255105 7.844233 1.845703 17.419703 6.262186 0.443034 16.750154 6.883010 1.386832 16.168892 7.518278 2.013772 17.004026 7.036291 0.373320 16.981779 7.878161 2.257593 15.963722 8.944970 2.879450 20.475010 11.265113 0.309312 19.003447 10.870982 1.855021 17.538483 10.481745 2.265873 15.397151 12.888068 0.396817 15.486280 12.089952 1.556492 15.427604 11.471862 2.393125 13.013894 12.774299 2.409938 13.728953 11.535681 2.974211 14.470091 10.556576 2.967074 10.047976 11.246458 2.856667 11.557372 10.854964 2.800498 12.864353 10.522274 2.707978 15.141665 9.582287 1.902577
241  12.664413 8.154766 0.363782 12.952948 8.520546 1.601858 13.515724 9.061240 2.695275 11.259609 6.798697 0.542588 12.336139 7.407946 1.208261 13.255743 7.862413 1.812298 17.399961 6.259362 0.410631 16.722063 6.898829 1.423102 16.133505 7.527458 2.011940 17.022186 7.059957 0.390837 16.980822 7.913291 2.278295 15.970652 8.930485 2.883972 20.439411 11.239412 0.322658 19.005934 10.879369 1.847593 17.513762 10.482384 2.279456 15.363452 12.898834 0.390822 15.496629 12.090255 1.578929 15.412069 11.407505 2.386691 12.970357 12.735586 2.456417 13.720636 11.547764 2.990088 14.446202 10.519044 2.975258 10.010497 11.250242 2.807567 11.511191 10.850811 2.768884 12.858047 10.512364 2.742649 15.141177 9.620735 1.907521
242  12.667152 8.169078 0.371836 12.940615 8.516486 1.622998 13.449274 9.039018 2.701049 11.241590 6.856431 0.463231 12.357233 7.417908 1.139234 13.204696 7.837518 1.825076 17.420525 6.281034 0.426795 16.712366 6.877485 1.393965 16.127428 7.488221 2.002399 16.977964 7.057435 0.365228 16.976776 7.923577 2.276401 15.973332 8.914108 2.915552 20.483072 11.243936 0.335152 18.995434 10.864164 1.843309 17.473574 10.485005 2.270106 15.390679 12.881573 0.395552 15.505808 12.080034 1.550487 15.370764 11.444529 2.369669 12.885999 12.735346 2.504589 13.648393 11.526706 2.984494 14.432959 10.557343 2.995604 9.983397 11.279514 2.755475 11.472961 10.866028 2.702791 12.801606 10.517833 2.721249 15.131981 9.605283 1.886202
243  12.645523 8.150845 0.367887 12.954144 8.483005 1.678187 13.449274 9.039018 2.701049 11.234058 6.897913 0.478807 12.370660 7.423160 1.169930 13.179284 7.821915 1.811755 17.416086 6.237046 0.419777 16.695873 6.897424 1.403827 16.127638 7.484773 2.044631 16.964298 7.048880 0.345889 16.980808 7.911123 2.282371 15.949155 8.907037 2.867321 20.460003 11.258589 0.327956 18.984789 10.838216 1.821163 17.464357 10.489861 2.227807 15.376740 12.898864 0.381833 15.489687 12.104576 1.547786 15.372246 11.467329 2.420886 12.798558 12.699306 2.560565 13.593483 11.525348 3.034649 14.365806 10.565409 2.985889 9.943252 11.290028 2.712605 11.439796 10.876263 2.716545 12.767479 10.536858 2.704323 15.117921 9.571770 1.905666
244  12.664905 8.158596 0.361596 12.850628 8.508720 1.638988 13.449274 9.039018 2.701049 11.228881 6.902883 0.425602 12.314841 7.435225 1.163085 13.168756 7.887080 1.811200 17.395735 6.262732 0.398813 16.681435 6.890954 1.404961 16.106964 7.513531 1.993003 17.011324 7.093088 0.398265 16.964283 7.889175 2.270703 15.927578 8.863895 2.893291 20.463499 11.202945 0.311718 18.975199 10.882276 1.805742 17.446556 10.465982 2.241582 15.393914 12.884821 0.396184 15.467647 12.120114 1.527743 15.363691 11.386217 2.374804 12.727232 12.730075 2.580040 13.548034 11.504714 3.055572 14.332471 10.579924 2.996771 9.930963 11.284366 2.665547 11.418277 10.863258 2.663705 12.756858 10.523635 2.674000 15.078334 9.593758 1.911330
245  12.633150 8.140717 0.378744 12.877612 8.535095 1.590761 13.412241 9.055428 2.718477 11.222351 6.935524 0.437927 12.305772 7.442374 1.134260 13.172192 7.874929 1.828477 17.417818 6.259846 0.401108 16.695230 6.899930 1.414438 16.050116 7.486668 2.005726 16.958853 7.076050 0.363335 16.959538 7.906410 2.263606 15.935203 8.860350 2.884006 20.430393 11.257458 0.343713 18.958139 10.843016 1.823918 17.459429 10.485538 2.235564 15.360543 12.882608 0.378663 15.441231 12.089498 1.535373 15.348736 11.434965 2.393821 12.632618 12.734537 2.668639 13.531705 11.540902 3.069808 14.318801 10.586858 3.007946 9.880264 11.311876 2.646904 11.389579 10.870715 2.685632 12.689631 10.540098 2.674943 15.061510 9.586271 1.890690
246  12.640894 8.115173 0.354918 12.871111 8.476057 1.631652 13.382930 9.016801 2.706829 11.203503 6.891433 0.444646 12.310037 7.445162 1.132276 13.131399 7.897991 1.835699 17.413837 6.279000 0.403321 16.639997 6.864578 1.376959 16.032055 7.502666 1.991918 16.975950 7.052533 0.357675 16.938463 7.879423 2.261144 15.919735 8.853568 2.896131 20.444107 11.247764 0.294212 18.951223 10.866124 1.781253 17.448183 10.460709 2.225487 15.403792 12.888079 0.392326 15.430174 12.107272 1.535477 15.319671 11.411162 2.412110 12.552125 12.724738 2.682476 13.440255 11.549507 3.058844 14.272203 10.605647 2.991468 9.839025 11.286615 2.572508 11.335048 10.889603 2.632305 12.658991 10.531832 2.662526 15.021913 9.608240 1.896407
247  12.603004 8.155868 0.381802 12.882593 8.504624 1.644052 13.406104 9.041224 2.695167 11.248167 6.992459 0.448479 12.284041 7.450919 1.128146 13.121419 7.906919 1.855142 17.406815 6.282743 0.401399 16.636267 6.859627 1.363738 15.987081 7.532989 1.949140 16.958033 7.092824 0.331378 16.944510 7.873312 2.264472 15.910940 8.833539 2.878422 20.417038 11.248996 0.315942 18.917130 10.831370 1.780462 17.422573 10.459125 2.198378 15.380309 12.889141 0.370936 15.449216 12.086760 1.570843 15.328772 11.399706 2.372954 12.476282 12.701214 2.731755 13.400980 11.547030 3.064402 14.246279 10.603251 3.024543 9.796642 11.299905 2.558326 11.339235 10.884553 2.624355 12.639282 10.535112 2.655239 15.005818 9.589780 1.898855
248  12.619701 8.164031 0.359959 12.804334 8.475259 1.684845 13.322848 9.008821 2.735883 11.234326 6.901238 0.418477 12.282516 7.426216 1.172285 13.078657 7.908952 1.849301 17.418861 6.279031 0.452532 16.597599 6.851849 1.363057 15.987708 7.501101 2.001581 16.937378 7.047257 0.357998 16.901134 7.880820 2.262710 15.871466 8.831954 2.924092 20.442253 11.264669 0.306336 18.893515 10.844029 1.711257 17.356411 10.467739 2.182742 15.362657 12.930459 0.354188 15.393677 12.078758 1.534210 15.319671 11.411162 2.412110 12.362869 12.707018 2.765489 13.336226 11.569696 3.060143 14.187992 10.598226 3.016913 9.789893 11.320267 2.482760 11.276284 10.881740 2.590051 12.576356 10.537263 2.638233 14.972194 9.613623 1.909339
249  12.641093 8.153399 0.431520 12.782257 8.484443 1.629081 13.316692 8.994591 2.712615 11.238683 6.930609 0.416538 12.264140 7.423351 1.175494 13.083330 7.911773 1.886335 17.395523 6.299314 0.407181 16.630844 6.873998 1.366668 15.925733 7.496027 1.981090 16.962591 7.074924 0.346336 16.883259 7.864081 2.277325 15.853791 8.817988 2.876957 20.483850 11.268869 0.304594 18.885290 10.853773 1.724165 17.338596 10.456503 2.173015 15.324857 12.929662 0.334704 15.424043 12.068815 1.541275 15.305372 11.422523 2.387162 12.311929 12.686372 2.800417 13.298876 11.551748 3.101660 14.142159 10.656557 3.005533 9.728017 11.334785 2.475708 11.231638 10.887398 2.579021 12.544662 10.535473 2.652140 14.951535 9.589217 1.900941
250  12.613512 8.144651 0.366003 12.747471 8.466503 1.657427 13.296851 8.994233 2.698613 11.241977 6.903187 0.409492 12.278378 7.443110 1.185069 13.065115 7.848397 1.913669 17.381533 6.282006 0.424206 16.588234 6.884981 1.323365 15.908077 7.492625 1.950834 16.957172 7.052204 0.371747 16.880526 7.874890 2.256364 15.817850 8.790977 2.862246 20.503603 11.280776 0.308188 18.830975 10.838904 1.653382 17.306524 10.453009 2.139250 15.362895 12.923395 0.343183 15.420305 12.063853 1.538755 15.264769 11.389431 2.389493 12.267923 12.669969 2.810627 13.244033 11.536398 3.029628 14.098801 10.677680 2.994899 9.715175 11.327566 2.419120 11.215269 10.917966 2.536236 12.508557 10.524812 2.626711 14.935463 9.570782 1.903388
251  12.626417 8.131410 0.393201 12.762502 8.493357 1.695081 13.296851 8.994233 2.698613 11.240368 6.938632 0.416368 12.269927 7.414460 1.218828 13.020659 7.824369 1.911903 17.392458 6.267311 0.401308 16.584583 6.882148 1.327691 15.915968 7.532931 1.998990 16.926573 7.068260 0.377407 16.870375 7.858864 2.268067 15.830591 8.804432 2.904668 20.499468 11.313459 0.315181 18.811531 10.830678 1.634150 17.324015 10.450741 2.142232 15.361974 12.909943 0.368736 15.401340 12.074400 1.566580 15.264769 11.389431 2.389493 12.133964 12.680400 2.877120 13.213169 11.550804 3.075114 14.055966 10.683780 2.994995 9.676432 11.353101 2.346100 11.178824 10.902924 2.504261 12.479407 10.534492 2.600144 14.890450 9.594163 1.875668
252  12.633610 8.085854 0.340052 12.697953 8.485250 1.652039 13.230753 8.972062 2.704382 11.234848 6.896817 0.416781 12.235439 7.428235 1.173702 13.055694 7.854491 1.899619 17.411146 6.271307 0.422558 16.539988 6.857738 1.318026 15.863731 7.490838 1.960682 16.931324 7.059377 0.319064 16.864208 7.865620 2.273404 15.779181 8.785682 2.874166 20.494589 11.273662 0.365277 18.779612 10.822632 1.614696 17.291506 10.451872 2.145585 15.370760 12.918201 0.334837 15.413886 12.042557 1.537053 15.250419 11.400828 2.364598 12.091332 12.675437 2.830620 13.149151 11.563871 3.016164 14.030963 10.688443 2.960220 9.670884 11.371749 2.325660 11.149740 10.911036 2.448927 12.449284 10.527555 2.606820 14.876543 9.560719 1.895102
253  12.636232 8.129441 0.399568 12.669717 8.459891 1.635587 13.230753 8.972062 2.704382 11.211477 6.938781 0.452208 12.250854 7.401352 1.213412 13.030506 7.827207 1.952410 17.401270 6.258756 0.435427 16.536499 6.859674 1.319001 15.833140 7.481421 1.950103 16.878239 7.062795 0.317677 16.869972 7.846688 2.296539 15.771366 8.775327 2.877020 20.515167 11.303185 0.383232 18.767031 10.845134 1.609071 17.238100 10.447539 2.119993 15.353905 12.882590 0.383167 15.384906 12.060557 1.540722 15.200770 11.379263 2.406118 12.016109 12.658941 2.860622 13.059218 11.547240 3.035835 13.977444 10.699971 2.932525 9.646804 11.319268 2.240663 11.136675 10.891877 2.436605 12.416711 10.515433 2.574616 14.839815 9.517877 1.889232
254  12.633903 8.117547 0.350332 12.656029 8.442339 1.675526 13.230753 8.972062 2.704382 11.203503 6.891433 0.444646 12.218021 7.397777 1.211768 12.996346 7.853413 1.923075 17.356386 6.251061 0.428106 16.443308 6.849519 1.307761 15.798534 7.442589 1.942218 16.904491 7.078187 0.321903 16.833490 7.848221 2.291471 15.749801 8.751870 2.860480 20.452959 11.350633 0.400064 18.701847 10.895412 1.577937 17.184555 10.455240 2.120970 15.393914 12.884821 0.396184 15.372519 12.044398 1.508308 15.186419 11.390635 2.381244 11.948573 12.632862 2.827800 13.025471 11.554152 3.017316 13.918047 10.715148 2.919447 9.579831 11.321288 2.167001 11.104594 10.900488 2.347324 12.374219 10.515358 2.561518 14.802401 9.533179 1.860894
255  12.639555 8.118364 0.353963 12.639875 8.429094 1.672201 13.201497 8.933474 2.692799 11.234276 6.923403 0.420275 12.231591 7.376123 1.237597 12.999423 7.844191 1.973479 17.333189 6.163537 0.475202 16.372435 6.806460 1.309843 15.748476 7.507082 1.967281 16.864115 7.093005 0.343547 16.818653 7.870505 2.280628 15.697167 8.776053 2.858675 20.434076 11.325437 0.427002 18.631218 10.872858 1.558802 17.122196 10.469708 2.137945 15.360212 12.895584 0.390189 15.343042 12.032611 1.511179 15.180670 11.344079 2.385370 11.838860 12.633389 2.870918 12.956351 11.556249 2.990422 13.843647 10.751864 2.925894 9.563900 11.302838 2.083660 11.065556 10.899093 2.333541 12.352054 10.501035 2.552738 14.769562 9.498914 1.893896
256  12.649372 8.116401 0.360336 12.591822 8.441625 1.645411 13.201497 8.933474 2.692799 11.203503 6.891433 0.444646 12.204136 7.399475 1.205597 12.981138 7.817194 1.956501 17.236891 6.163427 0.513991 16.352890 6.809341 1.392935 15.701053 7.462152 1.979162 16.899153 7.079435 0.339257 16.790127 7.816596 2.278457 15.698603 8.762321 2.851470 20.403957 11.382549 0.420790 18.548899 10.926888 1.549238 17.066654 10.452545 2.125235 15.383874 12.888043 0.405808 15.358569 12.028675 1.523735 15.166320 11.355429 2.360449 11.735500 12.629042 2.842545 12.867607 11.591094 2.969791 13.796227 10.758312 2.903650 9.534965 11.287960 1.980308 11.051207 10.859642 2.257646 12.295077 10.478850 2.496957 14.741313 9.538145 1.835659
257  12.576118 8.126008 0.379572 12.607035 8.435334 1.681033 13.178414 8.909174 2.704497 11.240248 6.917326 0.411470 12.173654 7.383311 1.260657 12.996128 7.820041 2.000517 17.153046 6.092095 0.553839 16.238131 6.785726 1.476803 15.621402 7.484987 2.046249 16.905565 7.091214 0.364440 16.764273 7.819142 2.292242 15.656991 8.728926 2.838434 20.304138 11.435074 0.440981 18.471077 10.964348 1.561984 17.030409 10.456637 2.181205 15.360543 12.882608 0.378663 15.320484 12.056340 1.512169 15.108033 11.391934 2.373153 11.669738 12.635297 2.870516 12.816408 11.565040 2.937556 13.720393 10.765388 2.870559 9.547720 11.286444 1.943445 10.985929 10.867343 2.225484 12.241577 10.471793 2.464709 14.704592 9.495283 1.829874
258  12.556752 8.118269 0.385865 12.506860 8.475533 1.653601 13.172232 8.894880 2.681246 11.218661 6.874055 0.421739 12.145955 7.384798 1.230367 12.938188 7.822128 1.983897 17.061337 6.075358 0.606355 16.146603 6.763486 1.514179 15.517162 7.431835 2.087952 16.933268 7.091552 0.377057 16.766171 7.820916 2.285316 15.651318 8.725675 2.836704 20.210527 11.424921 0.422725 18.406137 10.979547 1.572977 16.958536 10.461455 2.180244 15.390512 12.888056 0.401311 15.300309 12.033616 1.536369 15.102276 11.345397 2.377247 11.568101 12.609263 2.855577 12.710772 11.582855 2.936427 13.652472 10.769770 2.847380 9.505468 11.290628 1.849069 10.953065 10.866203 2.121728 12.198660 10.462418 2.434806 14.661724 9.503562 1.819209
259  12.548727 8.114285 0.490829 12.456482 8.454912 1.678045 13.125772 8.898384 2.676386 11.235908 6.913082 0.434885 12.142748 7.381032 1.281624 12.940248 7.843151 1.996820 17.014523 6.017768 0.711481 16.075321 6.729515 1.620082 15.454436 7.489770 2.132798 16.919731 7.087960 0.336886 16.732586 7.803677 2.304358 15.603604 8.725737 2.803175 20.122849 11.423874 0.438923 18.306297 11.007204 1.587099 16.900780 10.441268 2.242100 15.357141 12.885844 0.383795 15.284149 12.033074 1.537516 15.023847 11.346811 2.369283 11.503264 12.607079 2.836147 12.662353 11.609409 2.925663 13.584520 10.810979 2.823709 9.477818 11.292502 1.740422 10.884764 10.862529 2.104910 12.169762 10.466169 2.412430 14.628756 9.477743 1.801155
260  12.408658 8.234256 0.545688 12.338493 8.511645 1.681067 13.107146 8.900390 2.698825 11.218661 6.874055 0.421739 12.111083 7.339834 1.277127 12.934302 7.837139 1.999978 16.868828 6.020191 0.836155 16.006662 6.746829 1.583689 15.358545 7.476490 2.222067 16.890053 7.097068 0.352257 16.689959 7.824247 2.265125 15.560917 8.692196 2.797178 19.999063 11.441143 0.416142 18.210821 10.963420 1.612565 16.798784 10.460880 2.248332 15.370234 12.860219 0.384618 15.246721 12.032225 1.526976 15.018003 11.300342 2.373455 11.374784 12.611587 2.847491 12.569784 11.596970 2.880479 13.509395 10.822179 2.792540 9.450883 11.284357 1.605903 10.828284 10.885702 1.990419 12.109111 10.453125 2.380640 14.617163 9.477182 1.762906
261  12.295742 8.246148 0.535333 12.359366 8.611420 1.704565 13.114077 8.905675 2.729417 11.240726 6.903133 0.458685 12.127794 7.385122 1.301529 12.894179 7.823969 2.051067 16.781576 5.946149 0.917962 15.898704 6.763017 1.779663 15.265538 7.524489 2.256886 16.917393 7.093915 0.370842 16.684692 7.816099 2.252880 15.543014 8.720455 2.826438 19.870867 11.512773 0.373870 18.164072 10.929185 1.664879 16.717236 10.428462 2.286383 15.367019 12.889112 0.379926 15.237473 12.010776 1.518397 14.980292 11.334751 2.362975 11.326841 12.607309 2.808697 12.525945 11.637191 2.878027 13.441085 10.840282 2.784943 9.413442 11.332850 1.532654 10.810943 10.873678 1.949753 12.059729 10.470329 2.361863 14.539830 9.505155 1.820003
262  12.180362 8.266914 0.624992 12.246949 8.643550 1.760472 13.117512 8.935942 2.722572 11.221383 6.873227 0.418183 12.133024 7.377466 1.307739 12.841985 7.834997 2.064394 16.672092 5.971036 1.045653 15.791687 6.819370 1.820102 15.192775 7.641553 2.243845 16.879383 7.102782 0.358523 16.651333 7.799145 2.253659 15.478784 8.703869 2.784702 19.781534 11.509860 0.397514 18.043314 10.933537 1.663998 16.645147 10.428266 2.324535 15.360201 12.863448 0.394252 15.203973 12.016340 1.508822 14.925103 11.313206 2.340777 11.237210 12.605608 2.800884 12.425385 11.660199 2.849545 13.373796 10.853889 2.746922 9.402697 11.335428 1.410141 10.765839 10.874119 1.882428 11.997774 10.490359 2.315331 14.467455 9.501231 1.807851
263  12.094139 8.322274 0.698452 12.158217 8.651650 1.930102 13.096898 8.961798 2.755498 11.219235 6.913085 0.426770 12.102586 7.384161 1.310738 12.843565 7.847049 2.050956 16.586355 5.961380 1.148846 15.700709 6.798063 1.927270 15.085563 7.688912 2.304548 16.897882 7.103702 0.356779 16.644138 7.853453 2.271926 15.443871 8.680754 2.775856 19.651047 11.566815 0.382654 17.948578 10.910490 1.723885 16.559111 10.417729 2.353378 15.370422 12.885877 0.374795 15.206912 12.036768 1.524603 14.901814 11.336318 2.355214 11.149968 12.605705 2.768707 12.358994 11.666717 2.810050 13.292201 10.905672 2.716912 9.362216 11.375242 1.374358 10.727176 10.910110 1.840320 11.944475 10.491718 2.286588 14.455760 9.500675 1.769683
264  11.920300 8.378250 0.773639 12.030032 8.664267 2.014630 13.102098 8.989127 2.757365 11.219925 6.899251 0.393944 12.063975 7.385276 1.317744 12.794192 7.839974 2.088004 16.435307 5.973653 1.182595 15.566833 6.838249 1.936918 15.002080 7.731328 2.349627 16.922169 7.128495 0.388994 16.569490 7.802725 2.264067 15.417899 8.683449 2.772153 19.525606 11.561750 0.440789 17.847940 10.921665 1.744215 16.465014 10.422084 2.364373 15.374458 12.861826 0.392733 15.195836 12.023035 1.499031 14.881483 11.301240 2.334553 11.072878 12.611572 2.725982 12.284372 11.689054 2.741333 13.236581 10.913020 2.683719 9.328966 11.396756 1.200909 10.679227 10.917045 1.731151 11.870831 10.504502 2.271631 14.371104 9.506309 1.771498
265  11.796910 8.426601 0.868336 12.023644 8.726305 2.068605 13.110243 9.043564 2.767152 11.239229 6.885700 0.427780 12.069750 7.392192 1.318450 12.768208 7.859801 2.145434 16.303663 5.956888 1.285581 15.449436 6.876222 2.002855 14.867726 7.748560 2.402535 16.929480 7.102636 0.431517 16.566734 7.802170 2.252459 15.371754 8.681743 2.793628 19.440012 11.561969 0.431167 17.750648 10.915889 1.768236 16.363319 10.413262 2.434747 15.353738 12.889080 0.388927 15.128723 12.042422 1.508195 14.802926 11.302938 2.326973 11.001492 12.591167 2.727539 12.202249 11.719290 2.722185 13.148461 10.949019 2.668968 9.263945 11.360476 1.106568 10.643621 10.914999 1.697124 11.801520 10.477703 2.192421 14.363978 9.464940 1.743566
266  11.700778 8.513610 0.951338 11.966255 8.722740 2.117270 13.078162 9.060587 2.773576 11.223060 6.881250 0.418012 12.025312 7.406275 1.339001 12.741735 7.813153 2.108370 16.185263 5.948099 1.381875 15.329743 6.894509 2.068841 14.782916 7.824762 2.450495 16.868435 7.161856 0.381076 16.555676 7.784125 2.243109 15.352156 8.657957 2.796945 19.288408 11.598340 0.463262 17.642918 10.953698 1.815039 16.273630 10.397344 2.443098 15.346518 12.907794 0.390820 15.076477 12.045715 1.527544 14.808889 11.312005 2.278656 10.909910 12.611157 2.659711 12.135386 11.727397 2.670674 13.099035 10.949000 2.636629 9.246394 11.410590 0.979358 10.612046 10.939580 1.575612 11.750894 10.505082 2.175147 14.299171 9.452848 1.730870
267  11.553867 8.530447 1.051764 11.915075 8.785525 2.231511 13.088548 9.099266 2.787205 11.225618 6.889847 0.445530 11.984176 7.380826 1.353123 12.709606 7.806738 2.171243 16.053247 5.925895 1.465951 15.229504 6.911514 2.159854 14.684558 7.888093 2.488676 16.903429 7.147163 0.384990 16.533760 7.844263 2.246689 15.305787 8.659188 2.765278 19.161734 11.582808 0.504528 17.571892 10.995425 1.894663 16.157824 10.392710 2.474098 15.333236 12.907757 0.399820 15.119689 12.020104 1.510297 14.759247 11.291138 2.320899 10.850642 12.618002 2.614938 12.056513 11.731980 2.631095 13.000022 10.995402 2.606219 9.209885 11.368079 0.876728 10.512728 10.876257 1.576550 11.702102 10.494169 2.141366 14.235870 9.514123 1.768584
268  11.383942 8.517840 1.185023 11.887407 8.801126 2.307945 13.055004 9.109999 2.780283 11.205930 6.926183 0.417486 11.986353 7.430945 1.371768 12.655103 7.822019 2.154765 15.928794 5.949550 1.582916 15.116490 6.979902 2.212258 14.575463 7.934484 2.521583 16.893616 7.164343 0.376713 16.497110 7.793838 2.242926 15.267990 8.648562 2.762038 19.037252 11.574946 0.505550 17.431694 11.015508 1.910632 16.078358 10.366355 2.506196 15.326225 12.879958 0.374110 15.062740 12.021648 1.469283 14.721528 11.325699 2.310638 10.747958 12.656060 2.553711 12.011136 11.730778 2.609569 12.917862 11.029497 2.563198 9.249629 11.367760 0.734559 10.488815 10.881538 1.476035 11.612143 10.501264 2.074554 14.214174 9.497466 1.737520
269  11.218919 8.560648 1.260128 11.830552 8.852995 2.334643 13.060580 9.142166 2.781790 11.222155 6.908457 0.425469 11.997047 7.413751 1.375851 12.646968 7.860973 2.148350 15.747592 5.910589 1.751299 15.013256 7.001522 2.304720 14.449000 7.973784 2.573488 16.904945 7.155869 0.448721 16.495281 7.802644 2.265105 15.262749 8.628335 2.763451 18.914305 11.597524 0.521000 17.344261 10.970945 1.970613 15.978673 10.381563 2.552743 15.316027 12.889674 0.389519 15.063926 12.032393 1.479241 14.686539 11.302014 2.265164 10.693779 12.641056 2.505330 11.935772 11.791882 2.554337 12.861305 11.050298 2.554260 9.238798 11.415289 0.582311 10.449365 10.902430 1.434606 11.565301 10.532919 2.059495 14.167227 9.527432 1.744186
270  10.993486 8.583085 1.335749 11.771955 8.867124 2.379680 13.035239 9.160519 2.786492 11.186831 6.888509 0.435662 11.975373 7.416032 1.368112 12.611035 7.880855 2.198454 15.647569 5.950324 1.815495 14.902892 7.070127 2.375361 14.354700 8.079268 2.585809 16.953003 7.113764 0.414592 16.481108 7.789299 2.250789 15.213480 8.641944 2.737302 18.743769 11.550878 0.561055 17.196974 10.990501 1.991847 15.881466 10.335180 2.570152 15.336968 12.891548 0.383173 15.023707 12.033319 1.453422 14.628371 11.338928 2.278571 10.583817 12.672761 2.446347 11.858989 11.802159 2.482477 12.807741 11.081947 2.504612 9.222812 11.454216 0.511142 10.435863 10.925924 1.321400 11.478864 10.569354 2.020871 14.104179 9.508619 1.697349
271  10.903714 8.643659 1.407245 11.733190 8.847149 2.444199 13.068712 9.181589 2.775236 11.180812 6.916728 0.446286 11.942036 7.431168 1.373628 12.593511 7.921639 2.199774 15.536624 5.995822 1.864320 14.751573 7.141612 2.432098 14.271129 8.147482 2.618885 16.924496 7.118234 0.413330 16.451256 7.807916 2.242805 15.201775 8.633144 2.730077 18.624613 11.586435 0.615820 17.117401 10.959302 2.051653 15.773400 10.289137 2.594596 15.329465 12.883212 0.374746 15.018795 12.024675 1.501339 14.628371 11.338928 2.278571 10.547880 12.695873 2.433253 11.795902 11.842833 2.481714 12.739469 11.075628 2.488882 9.217655 11.508058 0.513904 10.391030 10.954421 1.315700 11.436320 10.563040 1.981783 14.060860 9.512749 1.744122
272  10.769682 8.674249 1.520487 11.703047 8.925276 2.493287 13.052092 9.204396 2.790219 11.198184 6.902876 0.421611 11.910422 7.433624 1.362111 12.584795 7.933751 2.179385 15.334438 5.959652 1.998671 14.658015 7.206208 2.533853 14.186823 8.231443 2.615158 16.897272 7.159630 0.405460 16.403961 7.795133 2.237728 15.184014 8.608016 2.723801 18.495432 11.619820 0.628815 17.028025 10.981047 2.099035 15.678382 10.284368 2.615054 15.322665 12.889689 0.385018 14.976730 12.064157 1.446586 14.584663 11.327280 2.272619 10.480803 12.709447 2.427116 11.711756 11.853469 2.433928 12.695183 11.110100 2.462602 9.154844 11.546256 0.459944 10.368844 11.004373 1.237557 11.412117 10.565904 2.007009 14.041361 9.520436 1.706636
273  10.694488 8.682886 1.638362 11.643368 8.927031 2.555331 13.005089 9.208712 2.795100 11.198838 6.928372 0.458946 11.925310 7.397549 1.408090 12.537505 7.935731 2.169984 15.200212 5.992560 2.060439 14.527984 7.267795 2.587426 14.114769 8.292893 2.649138 16.908298 7.176378 0.431690 16.411573 7.799088 2.255731 15.176453 8.611625 2.733255 18.384769 11.581824 0.659230 16.939440 10.977098 2.125086 15.575185 10.289626 2.618853 15.313787 12.884796 0.396375 14.953259 12.050349 1.471717 14.549513 11.303662 2.227197 10.425177 12.752839 2.389007 11.666935 11.845965 2.422736 12.577393 11.178484 2.458695 9.185769 11.565159 0.423304 10.364994 11.041239 1.224029 11.374678 10.593857 2.009844 13.971528 9.501494 1.711754
274  10.565041 8.728329 1.685413 11.593256 8.924210 2.601726 12.968104 9.248154 2.783163 11.210746 6.916219 0.441340 11.908577 7.424113 1.379234 12.543951 7.950666 2.193097 15.102966 6.155855 2.044171 14.470304 7.321337 2.611215 14.032618 8.367023 2.636058 16.891747 7.160242 0.418624 16.392035 7.779964 2.232666 15.129001 8.599500 2.718158 18.205471 11.602892 0.639399 16.834696 10.950343 2.165051 15.451266 10.222640 2.649347 15.322824 12.883197 0.379246 14.949133 12.059198 1.443802 14.514292 11.280008 2.181701 10.377588 12.779776 2.367907 11.620595 11.897084 2.366536 12.581851 11.185528 2.419840 9.161836 11.558119 0.407986 10.320971 11.049498 1.222320 11.321733 10.605432 1.987431 13.953194 9.498487 1.697374
275  10.493857 8.697405 1.792760 11.586291 8.942259 2.628632 12.947069 9.234079 2.804957 11.200909 6.910678 0.452159 11.894788 7.457531 1.377683 12.513313 7.967459 2.213896 14.963275 6.164678 2.109063 14.340961 7.353046 2.618707 13.977739 8.433442 2.651097 16.904654 7.145171 0.413493 16.400881 7.775998 2.254655 15.130213 8.595833 2.748371 18.102682 11.607875 0.706533 16.730118 10.876789 2.178762 15.405146 10.233101 2.698612 15.310705 12.875049 0.389971 14.913198 12.056021 1.440432 14.470744 11.305771 2.220233 10.323550 12.773263 2.319686 11.565918 11.917851 2.348787 12.545893 11.192749 2.407475 9.154829 11.556663 0.414187 10.337413 11.068048 1.208028 11.315598 10.614585 2.004554 13.929504 9.537994 1.729135
276  10.385667 8.664811 1.889670 11.552681 8.981682 2.643702 12.914334 9.248678 2.816146 11.191442 6.929765 0.407552 11.857138 7.435567 1.397761 12.502429 7.961559 2.213426 14.813907 6.144935 2.140993 14.238266 7.388599 2.599230 13.914941 8.494913 2.637034 16.887630 7.145789 0.388999 16.360592 7.755416 2.225608 15.127514 8.598224 2.716427 17.979612 11.629502 0.682995 16.617451 10.853312 2.196083 15.276554 10.187863 2.719933 15.349564 12.876757 0.355490 14.893602 12.055418 1.424431 14.447300 11.291963 2.190705 10.288505 12.804922 2.311784 11.516487 11.953182 2.344616 12.489818 11.200157 2.374296 9.162080 11.561183 0.364943 10.314201 11.075585 1.214542 11.315598 10.614585 2.004554 13.850247 9.503419 1.713117
277  10.280307 8.677326 1.940344 11.520978 8.987173 2.723173 12.873013 9.262308 2.831491 11.215558 6.897651 0.431061 11.859920 7.437418 1.405051 12.447279 7.939545 2.226996 14.667159 6.136170 2.108220 14.168110 7.401602 2.625953 13.865668 8.497238 2.642649 16.909050 7.166490 0.417474 16.361475 7.756514 2.208105 15.073519 8.589483 2.703953 17.829098 11.637074 0.734526 16.541306 10.849911 2.282641 15.154446 10.166533 2.722795 15.300669 12.878269 0.399601 14.894701 12.040794 1.467232 14.412302 11.305617 2.189633 10.231551 12.798150 2.329922 11.481321 11.986191 2.351241 12.444617 11.234950 2.371748 9.164661 11.574312 0.386909 10.324106 11.099147 1.201499 11.255486 10.593438 2.043432 13.831636 9.549693 1.727317
278  10.196932 8.619605 2.059901 11.453303 8.954785 2.718391 12.805813 9.270364 2.822986 11.196249 6.911219 0.397208 11.842618 7.441399 1.424747 12.442600 8.004091 2.209081 14.506626 6.148755 2.138174 14.067154 7.417171 2.610975 13.831516 8.572435 2.649641 16.914717 7.117731 0.429018 16.316439 7.734829 2.207302 15.066726 8.582289 2.696419 17.724255 11.637885 0.788635 16.413391 10.856996 2.307415 15.031316 10.157644 2.731343 15.327811 12.902177 0.344551 14.901779 12.047647 1.444620 14.395198 11.375267 2.200311 10.173707 12.834763 2.267155 11.427001 11.969093 2.308254 12.407111 11.256250 2.357640 9.151325 11.578942 0.372899 10.279489 11.088500 1.218876 11.241610 10.585385 2.030266 13.773115 9.539774 1.719333
279  10.106861 8.641955 2.110767 11.422386 8.981775 2.757697 12.742388 9.279932 2.817174 11.209351 6.911495 0.381119 11.790925 7.433686 1.416600 12.408694 7.977434 2.253539 14.383842 6.182480 2.152998 13.996645 7.459357 2.628019 13.747634 8.587990 2.639881 16.891949 7.103486 0.396871 16.307251 7.786813 2.209610 15.079195 8.571427 2.702843 17.596806 11.664866 0.846884 16.312267 10.826544 2.331162 14.935043 10.111336 2.749562 15.339605 12.880720 0.385023 14.880120 12.057818 1.433502 14.389186 11.329064 2.204463 10.137910 12.835357 2.270696 11.365956 12.017673 2.291207 12.342356 11.265653 2.352183 9.147290 11.582932 0.393899 10.284982 11.081375 1.251318 11.241947 10.598214 2.070008 13.744910 9.523445 1.711991
280  10.032976 8.628740 2.185129 11.346475 8.969122 2.771703 12.690100 9.289473 2.836879 11.202742 6.909275 0.420939 11.792469 7.448705 1.379207 12.357860 7.991443 2.227423 14.234544 6.181946 2.120349 13.889774 7.491103 2.613736 13.696916 8.636147 2.619614 16.933474 7.133388 0.397474 16.269737 7.790922 2.236535 15.026674 8.572051 2.673503 17.455326 11.650201 0.874829 16.199270 10.834702 2.355241 14.809869 10.087241 2.750176 15.346320 12.873504 0.354849 14.807716 12.084639 1.443257 14.330704 11.329027 2.173970 10.083845 12.852147 2.232556 11.326877 11.995098 2.276309 12.319597 11.283791 2.315861 9.153344 11.562097 0.371348 10.271278 11.097912 1.240205 11.194944 10.584970 2.102982 13.697053 9.561765 1.667666
281  9.927472 8.611715 2.335586 11.261115 8.991646 2.796641 12.652237 9.275477 2.845718 11.196774 6.906783 0.395522 11.795110 7.469437 1.422536 12.327353 8.008151 2.248195 14.079266 6.215857 2.108569 13.810632 7.547460 2.608908 13.664707 8.677443 2.641089 16.908905 7.146307 0.410960 16.282387 7.781414 2.243500 14.986497 8.556653 2.686451 17.330448 11.642431 0.914985 16.120543 10.787400 2.425188 14.719894 10.067156 2.754533 15.360014 12.861275 0.354203 14.792167 12.138553 1.485003 14.313684 11.398612 2.184657 10.036606 12.863363 2.260480 11.278760 12.040857 2.249175 12.281139 11.293581 2.317912 9.157090 11.571027 0.403960 10.272864 11.060944 1.229014 11.184733 10.600972 2.111089 13.646696 9.574265 1.715180
282  9.851294 8.645371 2.369936 11.239174 8.987845 2.841549 12.577079 9.313675 2.829397 11.193525 6.912049 0.400766 11.783841 7.471839 1.422567 12.288766 8.042998 2.242112 13.947990 6.234843 2.113245 13.737346 7.568893 2.603547 13.594188 8.702265 2.614404 16.904955 7.146877 0.422466 16.264065 7.763070 2.241163 14.998930 8.575978 2.679522 17.202406 11.688535 0.954567 15.990737 10.818308 2.452606 14.613839 10.027329 2.750901 15.342916 12.876745 0.359982 14.723722 12.149926 1.464364 14.255184 11.398670 2.154261 9.979836 12.920831 2.242671 11.229742 12.071461 2.257520 12.215179 11.341813 2.319216 9.184865 11.598936 0.415504 10.229573 11.100006 1.269271 11.157069 10.591237 2.118788 13.590387 9.588477 1.729023
283  9.744323 8.635081 2.437561 11.172331 8.980469 2.864669 12.508018 9.297881 2.837734 11.202108 6.892388 0.417723 11.769464 7.473785 1.436957 12.288092 8.036993 2.248701 13.791975 6.263860 2.126704 13.610535 7.568240 2.611818 13.546758 8.742127 2.616171 16.931658 7.160504 0.443164 16.240826 7.795323 2.226212 14.976218 8.562715 2.663857 17.047348 11.670441 1.010182 15.861691 10.755210 2.505558 14.501068 9.995911 2.794093 15.336269 12.876732 0.364477 14.762202 12.121514 1.472279 14.205783 11.378428 2.197261 9.958446 12.934775 2.230903 11.152725 12.067658 2.230870 12.145657 11.345526 2.305475 9.174293 11.567441 0.412960 10.228330 11.086589 1.287405 11.123819 10.605543 2.145223 13.576910 9.568146 1.666106
284  9.719574 8.625191 2.484956 11.093297 9.002514 2.867276 12.444182 9.299196 2.847954 11.196774 6.906783 0.395522 11.745036 7.450112 1.438404 12.235391 8.035964 2.275056 13.593438 6.281312 2.072147 13.534303 7.642829 2.604596 13.497216 8.754910 2.637485 16.925930 7.136670 0.409198 16.231493 7.791306 2.177308 14.940567 8.563760 2.648363 16.936378 11.694197 1.044682 15.760469 10.757133 2.512075 14.399993 9.986206 2.768758 15.314672 12.895651 0.347771 14.740571 12.171762 1.440602 14.191073 11.389749 2.172533 9.880957 12.957773 2.228625 11.133305 12.085408 2.257210 12.129071 11.348914 2.274826 9.164845 11.591558 0.437652 10.187646 11.094553 1.332672 11.099725 10.599913 2.177013 13.533968 9.588228 1.670535
285  9.547263 8.645558 2.572943 11.049366 9.012695 2.957731 12.382133 9.291847 2.845385 11.191290 6.939174 0.438656 11.695167 7.496416 1.438823 12.211991 8.070526 2.279627 13.462115 6.322886 2.061683 13.425037 7.661712 2.614697 13.427256 8.800088 2.611414 16.924414 7.170649 0.429273 16.216743 7.789056 2.219000 14.938333 8.552153 2.660788 16.795732 11.700242 1.073936 15.666273 10.779196 2.573119 14.281306 9.946844 2.773194 15.326064 12.886452 0.379882 14.724018 12.181140 1.427754 14.153346 11.424581 2.162786 9.862051 12.960967 2.258404 11.096556 12.102739 2.239753 12.088678 11.363500 2.314876 9.125720 11.582196 0.402476 10.220433 11.073014 1.300343 11.089699 10.604460 2.153326 13.494025 9.577724 1.684032
286  9.490366 8.649690 2.651279 10.971125 9.019696 2.953155 12.320331 9.328197 2.849977 11.206627 6.920890 0.418929 11.711267 7.506954 1.456329 12.167724 8.099402 2.276653 13.326613 6.381711 2.055638 13.348276 7.668252 2.619454 13.371245 8.760104 2.589292 16.897350 7.145882 0.393569 16.173254 7.771065 2.195937 14.901761 8.563390 2.646005 16.657402 11.697483 1.094411 15.505795 10.759242 2.579932 14.156163 9.924330 2.756133 15.304628 12.898872 0.357424 14.693247 12.203532 1.389839 14.132497 11.389948 2.142298 9.792830 12.976701 2.251853 11.023187 12.160224 2.269540 12.024836 11.377116 2.298376 9.120918 11.566840 0.414578 10.213100 11.080215 1.311576 11.074838 10.614014 2.186985 13.440252 9.584647 1.653341
287  9.387622 8.684225 2.763635 10.874453 9.020433 2.957139 12.234473 9.344454 2.854086 11.217350 6.927012 0.435771 11.660222 7.488822 1.455876 12.115214 8.098354 2.302953 13.174942 6.368303 2.061867 13.266338 7.698720 2.583391 13.329465 8.784039 2.603728 16.915337 7.150802 0.424725 16.144821 7.801973 2.199487 14.877481 8.536074 2.640944 16.508602 11.704510 1.114793 15.425548 10.721457 2.634431 14.063140 9.901777 2.758534 15.339838 12.866994 0.353572 14.723581 12.155076 1.376816 14.109524 11.413489 2.157314 9.725040 13.000136 2.311098 10.973608 12.168001 2.263582 12.011608 11.373416 2.317808 9.137223 11.578532 0.393354 10.199856 11.116219 1.326867 11.065704 10.586071 2.210442 13.423484 9.609812 1.704676
288  9.278364 8.713674 2.848801 10.776687 9.022955 2.987511 12.151044 9.310276 2.901648 11.185913 6.918643 0.444001 11.612151 7.518353 1.436515 12.098742 8.150743 2.291470 13.035913 6.388699 2.016079 13.173964 7.735552 2.585591 13.260636 8.829262 2.616085 16.890022 7.110449 0.436041 16.100328 7.781006 2.183254 14.837163 8.546372 2.604554 16.356260 11.686215 1.097185 15.297613 10.734496 2.633505 13.954285 9.890357 2.718247 15.301707 12.882616 0.345232 14.657579 12.207654 1.433001 14.071820 11.448345 2.147626 9.689909 12.996687 2.303607 10.919060 12.155787 2.253524 11.938121 11.407129 2.316456 9.146510 11.564905 0.363769 10.155425 11.070133 1.348351 10.993810 10.617946 2.265328 13.335952 9.604948 1.681880
289  9.181675 8.756879 2.958583 10.732010 9.035397 3.012907 12.024426 9.354296 2.889363 11.187300 6.931516 0.391319 11.620455 7.466045 1.482172 12.077298 8.139123 2.290472 12.905181 6.420955 2.029930 13.048386 7.762148 2.554862 13.196325 8.835067 2.582298 16.919407 7.111126 0.464153 16.122282 7.785306 2.179602 14.830534 8.553382 2.603556 16.168966 11.711331 1.108431 15.202149 10.694889 2.666306 13.900897 9.891161 2.733787 15.313631 12.891287 0.402144 14.651236 12.146838 1.381443 14.048899 11.471862 2.162663 9.650584 13.015255 2.331697 10.873389 12.171645 2.275556 11.883683 11.398938 2.311310 9.119351 11.573472 0.401009 10.116966 11.093633 1.326747 10.982581 10.600206 2.294073 13.300628 9.612600 1.667983
290  9.060716 8.755850 3.060663 10.658089 9.058017 3.056664 11.942464 9.339812 2.887881 11.188507 6.939187 0.397305 11.603484 7.507182 1.496999 12.004292 8.199486 2.256152 12.741385 6.452856 1.982459 13.000361 7.789302 2.582241 13.130409 8.841196 2.573738 16.904718 7.110790 0.450097 16.080048 7.791583 2.140354 14.816228 8.536258 2.615357 16.027117 11.698719 1.077580 15.132011 10.737333 2.738476 13.775830 9.868454 2.717196 15.321008 12.908656 0.354838 14.622046 12.142963 1.366500 14.019308 11.494573 2.113324 9.585538 13.054915 2.392224 10.833468 12.178129 2.295489 11.829621 11.417869 2.323665 9.140693 11.533711 0.398894 10.089239 11.111642 1.373136 10.985807 10.612149 2.264508 13.273050 9.688518 1.686226
291  8.962554 8.740346 3.150075 10.548919 9.045360 3.066106 11.855585 9.361293 2.883530 11.197270 6.937049 0.404488 11.550118 7.511745 1.482437 11.984879 8.157762 2.291353 12.606035 6.484328 1.937595 12.880100 7.799819 2.570370 13.096880 8.866616 2.569345 16.927071 7.089362 0.454947 16.074663 7.739486 2.150821 14.769274 8.540009 2.587778 15.894292 11.718853 1.070856 15.046824 10.733232 2.732563 13.694676 9.839716 2.724992 15.323831 12.881573 0.386753 14.612262 12.136168 1.369509 13.960655 11.494981 2.083280 9.543204 13.061942 2.407853 10.802117 12.187215 2.310081 11.798161 11.438849 2.305760 9.121898 11.603913 0.412221 10.122183 11.103329 1.373496 10.935523 10.585679 2.290965 13.189611 9.658099 1.674967
292  8.853573 8.824851 3.166278 10.427315 9.062060 3.044816 11.736098 9.355387 2.885233 11.134645 6.944928 0.400230 11.546199 7.523731 1.504486 11.945728 8.186488 2.292016 12.462921 6.485872 1.865031 12.821207 7.739101 2.456504 13.063558 8.865567 2.543079 16.920446 7.102926 0.458940 16.052273 7.778711 2.111691 14.748886 8.535913 2.548270 15.739487 11.735181 1.024114 14.925278 10.751258 2.695225 13.572059 9.840736 2.691943 15.310085 12.950795 0.399242 14.577352 12.172257 1.351519 13.960655 11.494981 2.083280 9.521649 13.079805 2.436680 10.746804 12.204168 2.322815 11.735173 11.467050 2.296890 9.129449 11.592677 0.382856 10.138301 11.085072 1.391623 10.965149 10.623351 2.284862 13.107828 9.670794 1.686372
293  8.797036 8.847660 3.222397 10.331156 9.074463 3.035344 11.652369 9.375727 2.900531 11.170763 6.968633 0.354529 11.588433 7.488301 1.573133 11.933530 8.232636 2.290730 12.348180 6.490222 1.819958 12.740042 7.757887 2.432524 13.014800 8.792345 2.550168 16.897041 7.132531 0.459333 16.057039 7.792979 2.153126 14.703090 8.517121 2.559678 15.610380 11.731477 1.018558 14.849007 10.742528 2.693385 13.527507 9.872082 2.682214 15.302290 12.909107 0.415849 14.576534 12.166669 1.378399 13.896600 11.486362 2.102012 9.478189 13.075562 2.505110 10.719649 12.240580 2.330591 11.679022 11.492802 2.339023 9.135248 11.579385 0.384344 10.085586 11.098111 1.366879 10.916695 10.607459 2.292359 13.112548 9.704154 1.660602
294  8.684137 8.843063 3.224020 10.224437 9.088755 3.017905 11.560434 9.367802 2.895851 11.178258 6.999146 0.375733 11.542589 7.536146 1.543884 11.878872 8.258624 2.248323 12.248813 6.522662 1.729655 12.681889 7.736984 2.377117 12.959046 8.798095 2.490644 16.899126 7.116143 0.448890 16.043753 7.814675 2.135730 14.711300 8.522552 2.541278 15.448936 11.722370 0.961936 14.764033 10.790005 2.664709 13.506998 9.864870 2.659171 15.257002 12.950633 0.435313 14.568529 12.157631 1.364208 13.901949 11.495454 2.053282 9.427321 13.114248 2.484981 10.660872 12.235960 2.314365 11.658797 11.489875 2.305086 9.156293 11.582465 0.386975 10.057151 11.088448 1.360826 10.911251 10.649823 2.299685 13.052395 9.693530 1.689984
295  8.607858 8.835743 3.267889 10.138313 9.092969 3.038552 11.455684 9.367559 2.878793 11.149641 6.976579 0.374616 11.498048 7.567700 1.498179 11.796956 8.210092 2.309172 12.134433 6.499430 1.639224 12.624105 7.684912 2.312459 12.900031 8.758274 2.501459 16.929544 7.108615 0.471786 15.974387 7.791313 2.149425 14.679467 8.523789 2.544835 15.478879 11.784316 1.052593 14.732279 10.754085 2.659127 13.431100 9.870966 2.655352 15.315260 12.922110 0.418404 14.549038 12.189213 1.357194 13.864218 11.530415 2.043803 9.416585 13.118443 2.520205 10.618608 12.271670 2.330834 11.628739 11.487638 2.304070 9.133312 11.593471 0.408866 9.958246 11.119351 1.338527 10.891754 10.629904 2.317075 12.977612 9.692836 1.681521
296  8.541766 8.876502 3.254349 10.029550 9.097602 3.029771 11.370285 9.352036 2.875191 11.154951 6.988306 0.373245 11.488273 7.559965 1.514899 11.774100 8.250379 2.307415 12.062098 6.543946 1.545786 12.514179 7.672364 2.261343 12.838683 8.740439 2.485352 16.906059 7.133875 0.494122 16.003466 7.791317 2.150721 14.637641 8.547736 2.515779 15.337456 11.776938 1.005334 14.680334 10.797086 2.641326 13.352386 9.892513 2.628009 15.257002 12.950633 0.435313 14.520645 12.172399 1.348631 13.826493 11.565371 2.034364 9.380382 13.168233 2.566962 10.538290 12.349408 2.288799 11.562793 11.524501 2.297900 9.120679 11.580108 0.386704 9.955107 11.123434 1.341311 10.873514 10.624701 2.314789 12.927443 9.705217 1.655525
297  8.439714 8.853883 3.296491 9.960257 9.105693 3.038576 11.269731 9.369668 2.873712 11.157518 7.015164 0.386180 11.421218 7.563499 1.460967 11.727750 8.255154 2.330630 11.991677 6.560560 1.471425 12.485358 7.691004 2.205810 12.796372 8.670605 2.506851 16.929544 7.108615 0.471786 15.949409 7.793187 2.119411 14.588071 8.528033 2.505537 15.235203 11.752415 0.940479 14.612357 10.794816 2.592792 13.327974 9.889776 2.654096 15.306387 12.917215 0.429731 14.539551 12.208345 1.339913 13.826493 11.565371 2.034364 9.331589 13.200934 2.587352 10.547232 12.308256 2.376527 11.522801 11.558071 2.300874 9.144602 11.592467 0.390862 9.972071 11.100575 1.405287 10.847820 10.647044 2.330189 12.910192 9.747914 1.686286
298  8.360552 8.878815 3.294842 9.865204 9.106904 2.994387 11.218921 9.379636 2.866858 11.167786 6.993986 0.387752 11.429276 7.574382 1.510057 11.673661 8.287119 2.281925 11.897616 6.605524 1.330527 12.403934 7.656744 2.153729 12.724715 8.645959 2.476002 16.936432 7.101906 0.504594 15.911285 7.820356 2.102945 14.572824 8.530528 2.474353 14.926873 11.747656 0.718671 14.534917 10.829852 2.546047 13.272346 9.935737 2.601221 15.270543 12.937713 0.414699 14.487720 12.192399 1.325989 13.803715 11.588895 2.049561 9.285645 13.211688 2.588696 10.514347 12.313774 2.365122 11.478970 11.560199 2.282789 9.107021 11.589895 0.371880 9.859236 11.135199 1.384740 10.829670 10.663486 2.326458 12.856009 9.753840 1.683314
299  8.271371 8.884410 3.305812 9.752690 9.094583 3.010551 11.121187 9.388848 2.863690 11.138904 7.015455 0.404644 11.422426 7.609289 1.522312 11.622916 8.298031 2.295201 11.828980 6.627782 1.225494 12.370965 7.613950 2.121242 12.663308 8.588922 2.475121 16.938509 7.123746 0.455953 15.907255 7.791782 2.093653 14.596238 8.533540 2.487104 14.703146 11.730616 0.550207 14.481115 10.850317 2.491911 13.276611 9.963862 2.620935 15.302290 12.909107 0.415849 14.475022 12.204889 1.333394 13.788774 11.600322 2.024966 9.239131 13.232293 2.641581 10.468639 12.356160 2.374883 11.431091 11.596329 2.309695 9.123580 11.588072 0.409489 9.937026 11.158558 1.381079 10.828115 10.610113 2.357734 12.825748 9.732833 1.684756
300  8.177054 8.889281 3.295438 9.669692 9.115904 2.978120 11.012121 9.388795 2.810837 11.141463 6.997122 0.410748 11.324362 7.658857 1.460878 11.601061 8.350238 2.280598 11.745708 6.663671 1.103201 12.298357 7.580142 2.027981 12.656166 8.547334 2.413435 16.914080 7.123283 0.499792 15.864552 7.812945 2.075883 14.546607 8.527483 2.466986 14.673890 11.756781 0.522113 14.482203 10.821504 2.468210 13.227447 9.992236 2.632627 15.257002 12.950633 0.435313 14.473447 12.222720 1.305969 13.751062 11.635267 2.015607 9.225598 13.249983 2.599485 10.450488 12.376821 2.345984 11.411176 11.599906 2.281326 9.146409 11.557895 0.400566 9.956670 11.113405 1.387985 10.829453 10.645698 2.363216 12.749236 9.805673 1.668112
301  8.106018 8.918119 3.328638 9.597614 9.116759 2.987231 10.935272 9.401147 2.827628 11.152931 7.015306 0.435335 11.367037 7.614414 1.495293 11.498427 8.284499 2.346588 11.693206 6.717162 0.987028 12.187560 7.553522 1.967120 12.608000 8.529861 2.400449 16.938509 7.123746 0.455953 15.893883 7.795826 2.085332 14.524737 8.523402 2.444668 14.561703 11.727737 0.447312 14.425151 10.891592 2.450304 13.180435 10.007181 2.646470 15.288592 12.921334 0.416493 14.431892 12.223979 1.310769 13.751062 11.635267 2.015607 9.178058 13.258892 2.653280 10.392301 12.387065 2.362048 11.326861 11.622021 2.276722 9.136375 11.596406 0.415635 9.949087 11.136103 1.441518 10.808818 10.622195 2.374212 12.716264 9.766557 1.660079
302  8.007454 8.943416 3.338999 9.485197 9.150383 2.965311 10.859130 9.381597 2.790215 11.179509 7.029876 0.445625 11.292841 7.658634 1.470808 11.538160 8.340289 2.273838 11.617971 6.694524 0.929746 12.136514 7.562727 1.924176 12.537671 8.480572 2.370724 16.954603 7.113244 0.530298 15.866346 7.822906 2.053402 14.464182 8.548047 2.411268 14.767529 11.769995 0.598499 14.424800 10.922220 2.380818 13.154413 10.040869 2.635788 15.256843 12.949927 0.415325 14.428910 12.239303 1.304138 13.707271 11.624553 2.010434 9.173324 13.259073 2.624933 10.356664 12.408261 2.318702 11.329062 11.644151 2.289697 9.135916 11.577393 0.386699 9.910644 11.157587 1.402883 10.806435 10.642406 2.354413 12.690619 9.783207 1.665217
303  7.926756 8.932327 3.311157 9.398429 9.156814 2.961715 10.761145 9.380812 2.777342 11.186392 7.049386 0.432284 11.315495 7.659336 1.542591 11.494595 8.375073 2.264769 11.548796 6.695776 0.859770 12.122338 7.523181 1.848486 12.491435 8.426805 2.367282 16.904846 7.127069 0.458259 15.850495 7.820723 2.066214 14.463269 8.523557 2.419108 14.674432 11.786230 0.518603 14.363294 10.960882 2.411592 13.153592 10.068250 2.632480 15.315260 12.922110 0.418404 14.427681 12.252256 1.300479 13.692281 11.635994 1.985852 9.100549 13.278060 2.625941 10.295076 12.413902 2.337820 11.266132 11.672335 2.281250 9.147618 11.581696 0.426070 9.890166 11.165146 1.433592 10.778228 10.662193 2.373913 12.620021 9.774955 1.708408
304  7.828589 8.968500 3.336970 9.330880 9.138309 2.916565 10.695104 9.399185 2.790450 11.183351 7.001261 0.437869 11.277768 7.644620 1.498710 11.432779 8.377165 2.245088 11.511430 6.785964 0.762528 12.062635 7.527283 1.779816 12.454685 8.394270 2.310391 16.906059 7.133875 0.494122 15.797452 7.788208 2.047847 14.469851 8.530138 2.410182 14.647877 11.806553 0.455714 14.338883 10.977628 2.340432 13.089892 10.086135 2.637484 15.257002 12.950633 0.435313 14.427338 12.240335 1.279246 13.648462 11.625349 1.980743 9.057027 13.287931 2.596913 10.261840 12.441648 2.317332 11.209842 11.664989 2.258334 9.121315 11.573936 0.388765 9.872305 11.143039 1.441414 10.776106 10.670338 2.381676 12.574195 9.820574 1.657095
305  7.778502 8.966397 3.318625 9.243178 9.169896 2.912434 10.632598 9.398307 2.763350 11.177932 6.912472 0.448833 11.297808 7.657011 1.526405 11.382417 8.385192 2.297431 11.493300 6.849993 0.660316 11.973034 7.521174 1.738592 12.398261 8.348282 2.348275 16.929544 7.108615 0.471786 15.757335 7.778443 2.093958 14.447920 8.526042 2.387872 14.567129 11.806252 0.406197 14.307536 10.987011 2.318053 13.096109 10.106966 2.644253 15.302290 12.909107 0.415849 14.425773 12.238049 1.258397 13.654571 11.670981 1.976584 9.048611 13.312256 2.586943 10.247384 12.470658 2.300387 11.180633 11.711932 2.276460 9.171762 11.552884 0.392800 9.962260 11.136868 1.394157 10.725657 10.662807 2.441540 12.537721 9.839657 1.675920
306  7.751771 8.990515 3.275750 9.217408 9.150713 2.879832 10.555861 9.392255 2.755904 11.182383 6.891411 0.440688 11.272292 7.657559 1.525670 11.352321 8.404248 2.279232 11.501651 6.854629 0.551063 11.932721 7.545588 1.648304 12.319377 8.238832 2.321651 16.906059 7.133875 0.494122 15.756150 7.774201 2.033305 14.400666 8.501700 2.363561 14.569737 11.878487 0.397274 14.285427 10.989653 2.272568 13.071001 10.137688 2.623217 15.243876 12.936903 0.412798 14.392057 12.271533 1.234855 13.618395 11.648266 1.931579 8.989902 13.307235 2.558715 10.198375 12.482030 2.272209 11.130845 11.729190 2.258140 9.170989 11.577537 0.409319 9.942879 11.123628 1.383207 10.736319 10.671953 2.409870 12.509247 9.828879 1.668018
307  7.677382 9.020912 3.261529 9.152503 9.154567 2.896221 10.487941 9.376143 2.765683 11.167660 6.883196 0.468950 11.299229 7.598017 1.504918 11.363318 8.415909 2.273288 11.511420 6.912326 0.439096 11.945784 7.491237 1.648250 12.282317 8.213875 2.320462 16.904846 7.127069 0.458259 15.763624 7.798140 2.073871 14.403151 8.529416 2.380209 14.563461 11.872307 0.347110 14.250651 11.041609 2.265418 13.080605 10.140855 2.646308 15.302290 12.909107 0.415849 14.361423 12.266500 1.287889 13.618395 11.648266 1.931579 8.943885 13.328814 2.557913 10.149078 12.503573 2.275339 11.109372 11.707206 2.241232 9.186160 11.590772 0.419910 9.923325 11.132159 1.408396 10.728580 10.674888 2.405197 12.473927 9.836223 1.654324
308  7.607824 9.016833 3.233145 9.064309 9.157539 2.860816 10.438927 9.373723 2.716981 11.169646 6.868611 0.465411 11.271013 7.578130 1.493443 11.280104 8.400704 2.259104 11.488419 6.901070 0.420225 11.964256 7.499672 1.567169 12.269873 8.167280 2.309277 16.882956 7.211842 0.402697 15.711668 7.783526 2.022701 14.375521 8.502832 2.362060 14.524140 11.877709 0.311188 14.230312 11.034768 2.234513 13.049106 10.164279 2.678896 15.270406 12.937001 0.394729 14.353986 12.283216 1.241086 13.580656 11.683317 1.922390 8.919360 13.341180 2.507845 10.109351 12.526840 2.268567 11.062218 11.737334 2.233756 9.149310 11.625519 0.356642 9.889023 11.199615 1.428037 10.701448 10.668306 2.429527 12.434632 9.827915 1.660150
309  7.546775 9.004017 3.225702 9.032780 9.148377 2.840370 10.393581 9.385882 2.682671 11.170602 6.884844 0.463293 11.230929 7.610844 1.503171 11.260760 8.422463 2.280389 11.496673 6.919190 0.409319 11.973300 7.535921 1.529676 12.268386 8.227541 2.268920 16.870245 7.208375 0.385992 15.719378 7.782052 2.020101 14.331480 8.519180 2.337759 14.563239 11.894090 0.382131 14.178290 11.075998 2.251277 13.028234 10.181849 2.658144 15.302290 12.909107 0.415849 14.370647 12.309579 1.248568 13.580656 11.683317 1.922390 8.881992 13.361814 2.522275 10.065856 12.525342 2.233342 11.028314 11.766687 2.235430 9.124503 11.617300 0.403193 9.916227 11.194498 1.465255 10.699562 10.673365 2.436972 12.409040 9.844488 1.665321
310  7.490088 9.025558 3.176768 8.960744 9.170113 2.838605 10.308284 9.360444 2.695487 11.182383 6.891411 0.440688 11.185521 7.628621 1.489587 11.216351 8.445176 2.284325 11.492022 6.893681 0.408984 11.921762 7.547323 1.543326 12.245365 8.183663 2.271118 16.866684 7.193960 0.384573 15.720325 7.798273 1.996987 14.320664 8.523956 2.334201 14.552110 11.867521 0.363274 14.186390 11.081843 2.229972 13.018354 10.202745 2.673673 15.243298 12.962843 0.435930 14.344467 12.309178 1.222610 13.551908 11.661274 1.941900 8.825213 13.373189 2.456714 10.044368 12.518441 2.199516 10.973761 11.778723 2.208619 9.127076 11.614553 0.393421 9.870254 11.164200 1.469425 10.671489 10.683649 2.453460 12.369950 9.845595 1.674578
311  7.443095 9.004379 3.181775 8.910814 9.176682 2.805875 10.289053 9.386662 2.687509 11.175537 6.871877 0.454127 11.187586 7.595675 1.535759 11.199057 8.415720 2.306055 11.498171 6.906449 0.410627 11.932357 7.546945 1.538985 12.238809 8.231968 2.268462 16.868937 7.208130 0.373649 15.703462 7.797336 2.048413 14.312986 8.513243 2.337272 14.537011 11.902452 0.350640 14.182238 11.085113 2.271810 12.978735 10.240231 2.672809 15.271367 12.903301 0.406257 14.321503 12.302427 1.234345 13.521743 11.684221 1.892764 8.760177 13.367370 2.428975 9.978147 12.522810 2.208193 10.936012 11.789708 2.194398 9.137632 11.633916 0.412787 9.893690 11.204065 1.496956 10.622678 10.640895 2.487530 12.353803 9.867189 1.669569
312  7.412845 8.985022 3.175032 8.863631 9.155230 2.831429 10.218002 9.386778 2.675430 11.148893 6.847604 0.438111 11.152369 7.607266 1.519554 11.193666 8.418719 2.263734 11.484653 6.888911 0.429669 11.942963 7.492309 1.494056 12.193253 8.140444 2.287916 16.874067 7.211588 0.394774 15.723866 7.812726 1.993100 14.292257 8.509264 2.297512 14.518889 11.897263 0.351427 14.158040 11.066270 2.232449 12.967538 10.227552 2.673272 15.217215 12.939942 0.437025 14.286528 12.333602 1.235804 13.484007 11.719313 1.883665 8.725773 13.388720 2.393367 9.945924 12.513104 2.165746 10.910897 11.766692 2.161732 9.080973 11.587447 0.384838 9.929740 11.244068 1.464244 10.636073 10.674930 2.466527 12.298113 9.862475 1.676469
313  7.328799 8.993893 3.142519 8.785524 9.147562 2.776880 10.164292 9.374563 2.665824 11.187249 6.925554 0.430785 11.162912 7.614820 1.581236 11.141630 8.405582 2.302773 11.499208 6.924106 0.394943 11.983629 7.444278 1.636145 12.194871 8.156314 2.286375 16.889097 7.210300 0.382348 15.674397 7.834930 1.987645 14.295817 8.513029 2.323448 14.533549 11.920919 0.339402 14.158888 11.076304 2.256718 12.978018 10.234678 2.685400 15.274524 12.945115 0.408637 14.282496 12.292850 1.224182 13.504179 11.717085 1.859148 8.691295 13.374250 2.290946 9.893045 12.552373 2.121358 10.869345 11.802072 2.164992 9.149614 11.611726 0.450407 9.877347 11.183757 1.491404 10.637815 10.684649 2.459125 12.268814 9.872850 1.704549
314  7.281820 8.988381 3.090096 8.758242 9.159081 2.769822 10.106458 9.363157 2.644267 11.178484 6.873507 0.448488 11.122979 7.619531 1.540890 11.135745 8.402538 2.266920 11.503334 6.907717 0.383778 11.883007 7.473848 1.532798 12.170570 8.183684 2.265935 16.877848 7.205926 0.370811 15.658997 7.811933 1.992457 14.265639 8.530714 2.299670 14.534131 11.978240 0.338411 14.123015 11.106802 2.239191 12.951668 10.277033 2.664119 15.309988 12.950081 0.379297 14.277493 12.313748 1.210363 13.484007 11.719313 1.883665 8.631712 13.372333 2.264408 9.844943 12.528087 2.091672 10.856118 11.802527 2.125793 9.068929 11.590365 0.414566 9.879427 11.185433 1.472418 10.599546 10.677291 2.464405 12.253695 9.882698 1.667051
315  7.229941 8.970396 3.091262 8.736968 9.153298 2.744527 10.047379 9.349847 2.632026 11.175537 6.871877 0.454127 11.094983 7.629002 1.544565 11.074686 8.401869 2.286142 11.496653 6.938481 0.411252 11.929968 7.430605 1.574601 12.184303 8.214359 2.242870 16.872593 7.213436 0.380651 15.670835 7.811115 1.977411 14.243593 8.526585 2.277354 14.505703 11.918420 0.313597 14.163840 11.090100 2.257946 12.903237 10.284944 2.659318 15.292700 12.929439 0.430373 14.281017 12.289365 1.250172 13.466443 11.752185 1.850062 8.577945 13.333572 2.227197 9.782334 12.532462 2.082936 10.783138 11.811834 2.149875 9.163055 11.596695 0.414856 9.861600 11.223509 1.451689 10.589718 10.668428 2.450020 12.234365 9.858927 1.655061
316  7.183069 8.938535 3.060874 8.659260 9.114796 2.699048 10.036589 9.329442 2.613043 11.171643 6.853978 0.461928 11.113031 7.587629 1.560026 11.086464 8.416710 2.312603 11.495990 6.909517 0.409104 11.896563 7.436344 1.523212 12.141943 8.136669 2.315568 16.890965 7.211258 0.370050 15.649720 7.842523 1.972939 14.260316 8.543571 2.285297 14.479335 11.936447 0.301168 14.111028 11.120929 2.230149 12.890204 10.268855 2.653883 15.246548 12.903034 0.371347 14.256866 12.287063 1.203918 13.409854 11.731875 1.829630 8.505308 13.367126 2.124032 9.772615 12.537317 2.044360 10.736915 11.822464 2.109924 9.103990 11.590504 0.437149 9.814680 11.208717 1.494799 10.602768 10.670234 2.484932 12.205104 9.869308 1.683170
317  7.139947 8.909353 3.041640 8.628516 9.102711 2.693725 9.995277 9.328733 2.628850 11.182860 6.899541 0.439618 11.096453 7.607072 1.559281 11.075973 8.419903 2.266878 11.483579 6.926888 0.408668 11.889376 7.468769 1.505134 12.142025 8.189005 2.256678 16.866617 7.210046 0.389048 15.622191 7.856314 1.969860 14.236945 8.533738 2.276369 14.510733 11.923699 0.299771 14.102072 11.119869 2.246603 12.889103 10.305250 2.654238 15.297177 12.907166 0.403725 14.275023 12.293207 1.184558 13.430025 11.729628 1.804988 8.486862 13.331899 2.086822 9.722021 12.519836 1.988785 10.694361 11.797737 2.099090 9.081490 11.612475 0.423542 9.807272 11.207177 1.463609 10.590573 10.684668 2.450426 12.153644 9.898112 1.664649
318  7.101473 8.894947 3.014121 8.579970 9.069891 2.676222 9.969700 9.313067 2.606405 11.181907 6.883275 0.441766 11.092415 7.589234 1.566475 11.018219 8.403735 2.270034 11.488718 6.917649 0.414699 11.861408 7.494908 1.524442 12.122856 8.189516 2.287680 16.876015 7.215971 0.355065 15.643024 7.868118 1.951870 14.214678 8.549964 2.240159 14.515181 11.911871 0.315843 14.082072 11.130363 2.249770 12.886282 10.325497 2.664602 15.269287 12.908882 0.393197 14.249043 12.328340 1.174953 13.430025 11.729628 1.804988 8.417933 13.317836 2.040737 9.652061 12.529038 1.946921 10.648769 11.820095 2.074152 9.054188 11.563264 0.418015 9.759841 11.184879 1.451423 10.585063 10.640639 2.469740 12.154634 9.886345 1.632051
319  7.080145 8.873446 2.978072 8.549623 9.080496 2.668063 9.954142 9.312080 2.580430 11.172591 6.870245 0.459768 11.090056 7.579189 1.555030 11.013313 8.395227 2.311762 11.506375 6.928192 0.449948 11.845925 7.464959 1.535959 12.094732 8.172707 2.275568 16.863203 7.211532 0.376528 15.600882 7.850956 1.943813 14.196139 8.515866 2.242998 14.506094 11.912500 0.329880 14.095652 11.118124 2.237214 12.881252 10.294122 2.657294 15.261641 12.897584 0.390087 14.208206 12.308885 1.179057 13.373358 11.709319 1.784583 8.382472 13.306011 1.975882 9.645328 12.528214 1.929669 10.623593 11.826055 2.032271 9.086587 11.605906 0.418808 9.721720 11.161701 1.441889 10.562772 10.615023 2.464125 12.095372 9.875403 1.661974
320  7.019055 8.888226 2.971901 8.498134 9.059701 2.622522 9.897016 9.282090 2.572335 11.136819 6.890167 0.460463 11.046544 7.593005 1.536869 10.951511 8.391335 2.298615 11.496705 6.914932 0.410244 11.834657 7.447569 1.588657 12.089101 8.169300 2.285940 16.862436 7.217484 0.359697 15.598289 7.842055 1.930108 14.183022 8.531754 2.221685 14.501194 11.940054 0.328356 14.074185 11.138500 2.236947 12.842340 10.313391 2.616735 15.244766 12.900216 0.390392 14.184278 12.326148 1.127320 13.335567 11.744537 1.775645 8.339483 13.306334 1.875071 9.594970 12.513307 1.881810 10.565013 11.815956 2.004749 9.082396 11.601003 0.428510 9.738511 11.174592 1.463457 10.549253 10.626242 2.486973 12.065570 9.893867 1.641718
321  6.973266 8.879772 2.942473 8.485660 9.053492 2.622827 9.844891 9.270893 2.572044 11.174025 6.894603 0.456586 11.010417 7.600385 1.574315 10.990803 8.441084 2.303901 11.497089 6.938035 0.409435 11.849319 7.493545 1.545743 12.069157 8.214291 2.258745 16.875341 7.215064 0.373341 15.590105 7.865217 1.940773 14.127927 8.537613 2.223188 14.504823 11.917706 0.312446 14.070063 11.120481 2.247877 12.857548 10.282160 2.665644 15.233254 12.902026 0.421373 14.164188 12.326471 1.161747 13.292922 11.770406 1.815937 8.301762 13.308391 1.809996 9.546705 12.513115 1.840095 10.559581 11.806765 2.031707 9.071751 11.619869 0.435483 9.730730 11.185243 1.462250 10.557961 10.648057 2.439903 12.062655 9.836217 1.654086
322  6.915838 8.847636 2.933880 8.424905 9.017456 2.603564 9.807434 9.261952 2.536891 11.127526 6.877131 0.478459 11.004892 7.604497 1.566730 10.965318 8.436203 2.293095 11.491669 6.941425 0.400435 11.881866 7.450233 1.582934 12.071606 8.185676 2.251630 16.882172 7.224796 0.371309 15.565732 7.861118 1.933510 14.128984 8.542651 2.193010 14.498708 11.937052 0.300315 14.025579 11.129734 2.215222 12.814734 10.306325 2.637828 15.167444 12.972437 0.470227 14.112708 12.317247 1.211099 13.251481 11.738668 1.820208 8.248597 13.313043 1.734511 9.506000 12.509764 1.803219 10.519326 11.825669 1.994519 9.033812 11.589582 0.436956 9.742093 11.151293 1.442428 10.532963 10.611553 2.461746 12.018270 9.856424 1.644752
323  6.859157 8.832269 2.887232 8.413161 9.019074 2.589481 9.769073 9.261759 2.538290 11.097374 6.901709 0.535670 10.950169 7.644937 1.637671 10.924180 8.428678 2.332435 11.490230 6.943529 0.432160 11.835044 7.466291 1.556509 12.021895 8.197724 2.277822 16.877823 7.208379 0.381582 15.547185 7.891326 1.912603 14.135732 8.528939 2.197928 14.503784 11.917991 0.326085 14.018827 11.101099 2.250422 12.783184 10.307391 2.641729 15.166805 12.998177 0.540840 14.055038 12.363778 1.225227 13.153538 11.780816 1.885774 8.210509 13.251914 1.692608 9.448540 12.521957 1.768139 10.480826 11.819632 1.970565 9.046817 11.598604 0.410397 9.714014 11.134650 1.461813 10.512816 10.578319 2.485937 11.992768 9.872849 1.650016
324  6.835152 8.816020 2.832320 8.347999 8.994478 2.556076 9.708501 9.250984 2.514555 11.010830 6.970705 0.597481 10.903293 7.641202 1.692187 10.897075 8.457238 2.411232 11.482651 6.980667 0.420298 11.819871 7.425631 1.599264 11.983349 8.182062 2.285723 16.866167 7.207452 0.372054 15.519425 7.869122 1.887924 14.118791 8.532245 2.176003 14.482183 11.959669 0.329282 13.994478 11.112313 2.208745 12.761381 10.320021 2.652808 15.085622 12.938471 0.495878 13.959761 12.321472 1.272740 13.111149 11.806638 1.925956 8.153974 13.258615 1.624585 9.436588 12.502023 1.742993 10.424992 11.823652 1.963044 9.092139 11.593601 0.416564 9.715124 11.152454 1.470550 10.501462 10.608917 2.479061 11.962766 9.851466 1.651868
325  6.798951 8.803200 2.859333 8.314157 8.990545 2.563256 9.682481 9.247706 2.541638 10.891294 7.079676 0.603165 10.862981 7.657576 1.816811 10.888057 8.532947 2.449492 11.475492 6.956753 0.426691 11.790372 7.443397 1.572023 11.971026 8.223987 2.307658 16.886183 7.222126 0.377012 15.528686 7.863997 1.889519 14.030513 8.539944 2.162739 14.462238 11.923712 0.327793 13.971457 11.104075 2.172140 12.719227 10.325414 2.645262 14.975948 12.982229 0.561284 13.909091 12.371400 1.338635 13.049813 11.777520 1.955243 8.132836 13.245973 1.565587 9.386554 12.486285 1.727917 10.381543 11.834109 1.920800 9.042177 11.599429 0.417603 9.680001 11.193173 1.484549 10.481041 10.597177 2.508865 11.917497 9.883482 1.675169
326  6.747671 8.798457 2.816344 8.257475 8.991363 2.533418 9.661869 9.235934 2.511286 10.786913 7.188844 0.731083 10.739523 7.754424 1.834857 10.831368 8.586073 2.503752 11.477358 6.943423 0.401673 11.767932 7.452323 1.588895 11.935342 8.209842 2.310578 16.869608 7.196864 0.365561 15.513853 7.890583 1.909180 14.037066 8.546581 2.153654 14.502368 11.919767 0.356721 13.976525 11.098340 2.176641 12.743541 10.344849 2.641039 14.919273 12.991038 0.635644 13.804020 12.419949 1.377014 12.987646 11.805734 2.020114 8.076124 13.244145 1.462866 9.354854 12.489134 1.683164 10.332678 11.817210 1.909419 9.031996 11.612604 0.427110 9.683559 11.169762 1.516147 10.476892 10.578312 2.486025 11.918398 9.871665 1.642571
327  6.704873 8.777672 2.772515 8.236698 8.964917 2.515964 9.615767 9.232013 2.526282 10.706022 7.129554 0.735078 10.634492 7.831264 1.899302 10.809449 8.628912 2.534622 11.466107 6.935733 0.407124 11.749002 7.430912 1.578488 11.920988 8.171159 2.334399 16.852730 7.224869 0.365586 15.515469 7.868012 1.869214 14.050385 8.539550 2.149462 14.493642 11.864628 0.349423 13.995778 11.133789 2.187097 12.707653 10.331048 2.679835 14.814231 13.022926 0.678094 13.719080 12.376203 1.476477 12.884395 11.802693 2.089554 8.046311 13.225610 1.421386 9.308557 12.480739 1.636763 10.297976 11.820303 1.898075 9.047270 11.592841 0.412851 9.684476 11.141997 1.532157 10.451397 10.580813 2.487644 11.862937 9.866622 1.649767
328  6.673926 8.747097 2.767250 8.178057 8.961808 2.507003 9.600500 9.221705 2.507030 10.593527 7.159090 0.828618 10.587736 7.803195 2.004539 10.846221 8.703881 2.509391 11.463087 6.900587 0.342826 11.740428 7.437912 1.572410 11.880616 8.196080 2.344433 16.865171 7.196737 0.361577 15.504228 7.872612 1.862296 14.029546 8.521826 2.119559 14.448306 11.865510 0.326273 14.038194 11.110212 2.196309 12.723136 10.358517 2.644509 14.727412 13.027441 0.782114 13.636484 12.405839 1.559141 12.814810 11.749792 2.113308 8.010983 13.205908 1.357473 9.242131 12.464728 1.620073 10.235845 11.800186 1.896857 9.051457 11.597781 0.403190 9.645867 11.151582 1.526273 10.425608 10.591565 2.527447 11.844054 9.870437 1.635216
329  6.602702 8.743496 2.747676 8.167321 8.920343 2.473240 9.518850 9.185694 2.488155 10.389111 7.106075 1.012315 10.462677 7.856366 2.087798 10.864271 8.763121 2.561181 11.468755 6.922934 0.378431 11.737440 7.470130 1.600505 11.861684 8.192179 2.316276 16.860193 7.204813 0.390280 15.470441 7.876045 1.854247 13.995261 8.532447 2.124911 14.493805 11.877343 0.363232 13.982945 11.086367 2.200528 12.695604 10.351433 2.665604 14.571581 13.092550 0.863138 13.504136 12.410820 1.660399 12.727221 11.735580 2.206384 7.979844 13.212118 1.263813 9.245132 12.477261 1.583578 10.212674 11.809437 1.883517 9.032449 11.606840 0.429559 9.631786 11.121333 1.556717 10.420851 10.534062 2.527817 11.824132 9.867735 1.659099
330  6.615033 8.705528 2.689925 8.129517 8.905123 2.477527 9.482594 9.164471 2.480081 10.220695 7.132428 1.154221 10.361472 7.990741 2.116980 10.828881 8.821056 2.590608 11.475858 6.926128 0.406923 11.736224 7.453367 1.637068 11.861684 8.192179 2.316276 16.869370 7.210920 0.371901 15.423061 7.861263 1.839170 14.003350 8.505233 2.122277 14.489399 11.864486 0.363613 13.962572 11.090124 2.156710 12.710638 10.359228 2.652428 14.479609 13.082455 0.947850 13.384376 12.342721 1.672612 12.631335 11.721238 2.237194 7.955414 13.162202 1.164616 9.192195 12.463962 1.529410 10.167147 11.811631 1.878355 9.050551 11.609332 0.398313 9.629869 11.138879 1.540960 10.378458 10.548121 2.486892 11.775311 9.850100 1.646520
331  6.520423 8.675324 2.671428 8.106352 8.894396 2.447316 9.460919 9.173364 2.475877 10.063249 7.162202 1.333623 10.279652 8.058417 2.234240 10.842838 8.909061 2.641646 11.452854 6.932896 0.384401 11.651717 7.461332 1.511008 11.821307 8.217074 2.326370 16.874769 7.228740 0.371799 15.426001 7.881205 1.820875 13.961177 8.515290 2.103136 14.502659 11.873664 0.354484 13.966821 11.074904 2.207827 12.689884 10.364386 2.652246 14.397356 13.126196 0.995559 13.333612 12.406510 1.752963 12.577677 11.618280 2.193586 7.936101 13.146779 1.116766 9.134024 12.466077 1.501957 10.144105 11.802596 1.869341 9.046817 11.598604 0.410397 9.622164 11.149291 1.575637 10.362783 10.523889 2.503865 11.750239 9.861164 1.677465
332  6.509917 8.637214 2.645839 8.047742 8.870632 2.430763 9.411121 9.161456 2.477761 9.922533 7.210150 1.460352 10.253400 8.097384 2.304426 10.822922 8.935000 2.682981 11.445706 6.929024 0.374956 11.654378 7.452918 1.551251 11.788083 8.174389 2.322119 16.865891 7.206892 0.353174 15.389116 7.901247 1.789275 13.929875 8.514859 2.083356 14.471354 11.846416 0.353507 13.939755 11.127478 2.184004 12.635556 10.402477 2.668467 14.262467 13.131474 1.103739 13.200982 12.335146 1.849358 12.470643 11.571774 2.241332 7.907772 13.145378 1.006803 9.131648 12.444112 1.455154 10.094637 11.827061 1.821147 9.027813 11.607664 0.436762 9.575064 11.136974 1.574023 10.308485 10.549779 2.482174 11.734838 9.870870 1.640164
333  6.466125 8.629420 2.603162 7.999179 8.853556 2.431602 9.347782 9.162166 2.478082 9.821963 7.234007 1.562334 10.220639 8.087414 2.389508 10.834043 8.946336 2.696347 11.442666 6.932008 0.397632 11.629074 7.466167 1.542205 11.744589 8.167420 2.335222 16.863768 7.197857 0.378082 15.386305 7.924758 1.775507 13.895103 8.527108 2.112287 14.507165 11.878183 0.357016 13.928934 11.103633 2.194694 12.608633 10.401405 2.642258 14.129734 13.115256 1.146629 13.096254 12.312467 1.915064 12.420285 11.559822 2.321020 7.896626 13.129427 0.959694 9.092606 12.456633 1.420378 10.032541 11.806897 1.820032 9.027813 11.607664 0.436762 9.555152 11.128440 1.589469 10.315983 10.488001 2.495574 11.701055 9.848791 1.639322
334  6.426972 8.612339 2.593970 7.969193 8.822197 2.403159 9.325757 9.130692 2.469029 9.716188 7.236678 1.641919 10.195481 8.081275 2.426349 10.821952 8.992554 2.687158 11.448784 6.916661 0.378640 11.617924 7.457279 1.533482 11.704239 8.192211 2.345388 16.899164 7.191824 0.351077 15.366351 7.919672 1.727465 13.871428 8.537486 2.089385 14.484792 11.868303 0.358168 13.913079 11.112294 2.193071 12.591581 10.404240 2.680317 13.984425 13.129539 1.194440 12.966235 12.348732 1.943935 12.337852 11.523369 2.327479 7.863490 13.103757 0.819893 9.066169 12.422513 1.330282 10.027184 11.803973 1.793337 9.042631 11.593669 0.420061 9.515553 11.117513 1.542960 10.264235 10.507732 2.522591 11.676037 9.859838 1.670270
335  6.374365 8.608611 2.548145 7.938932 8.813379 2.391368 9.296344 9.083014 2.492944 9.620745 7.246333 1.808544 10.186331 8.115922 2.531345 10.868100 9.033757 2.720609 11.446898 6.914480 0.414713 11.620071 7.459789 1.535509 11.718433 8.231049 2.321487 16.897470 7.185570 0.374215 15.329423 7.906005 1.722444 13.862466 8.526344 2.062808 14.514295 11.895691 0.357536 13.878980 11.086024 2.187855 12.573987 10.397692 2.673507 13.870782 13.174549 1.280663 12.864719 12.244847 2.013437 12.238007 11.453706 2.374851 7.863763 13.055269 0.701402 9.025592 12.405459 1.284385 9.958571 11.797064 1.779244 9.036633 11.611784 0.419911 9.521796 11.099133 1.562509 10.227192 10.458327 2.497211 11.643496 9.820619 1.662495
336  6.347137 8.530045 2.498613 7.886922 8.798837 2.365504 9.255909 9.063264 2.479939 9.515218 7.248371 1.887515 10.133599 8.130392 2.579618 10.857703 9.088729 2.713730 11.433393 6.913517 0.388520 11.640222 7.418967 1.631426 11.704239 8.192211 2.345388 16.913071 7.198624 0.355538 15.288676 7.941744 1.687998 13.813724 8.524348 2.048591 14.513814 11.894865 0.412499 13.886201 11.132173 2.177651 12.575414 10.407281 2.650017 13.707983 13.162719 1.312174 12.696035 12.249910 2.075872 12.163858 11.432196 2.375949 7.850368 13.028495 0.566351 8.971236 12.406973 1.227620 9.908957 11.821528 1.730972 9.027360 11.613425 0.434309 9.462894 11.068501 1.583476 10.206321 10.491349 2.502813 11.617408 9.832764 1.639151
337  6.335398 8.498834 2.509902 7.857611 8.768572 2.320403 9.181396 9.083389 2.443204 9.448445 7.240356 1.977635 10.070471 8.162073 2.640950 10.837565 9.070507 2.734586 11.420584 6.909785 0.393946 11.623687 7.435254 1.614068 11.674207 8.181230 2.338325 16.917116 7.178338 0.366809 15.307199 7.936058 1.653929 13.798563 8.561907 2.054423 14.504529 11.878592 0.327640 13.853614 11.102820 2.185726 12.547841 10.424248 2.663669 13.574553 13.167714 1.393752 12.619246 12.227944 2.157077 12.049055 11.385852 2.420789 7.861692 13.025203 0.469162 8.960464 12.404419 1.208870 9.888173 11.799391 1.703818 9.010040 11.630960 0.408076 9.494545 11.106555 1.601942 10.164975 10.479437 2.523648 11.573809 9.829226 1.639124
338  6.299403 8.459599 2.438656 7.829690 8.746367 2.302429 9.152361 9.058230 2.407613 9.360640 7.250916 2.053743 10.055439 8.157863 2.655636 10.831619 9.060185 2.741950 11.436116 6.938217 0.390317 11.620188 7.421001 1.625186 11.641793 8.181143 2.330533 16.916725 7.183293 0.413085 15.225643 7.970225 1.644135 13.770944 8.551440 2.023515 14.512738 11.869290 0.355144 13.842505 11.105766 2.139980 12.540858 10.429068 2.680229 13.450953 13.190093 1.445543 12.545849 12.233806 2.195840 11.963810 11.331925 2.439566 7.843825 13.007741 0.417677 8.929279 12.426123 1.139531 9.831465 11.798870 1.694076 9.036633 11.611784 0.419911 9.429675 11.053475 1.603749 10.156966 10.468922 2.507354 11.523603 9.829316 1.641837
339  6.239436 8.455914 2.434468 7.777374 8.753841 2.279411 9.152310 9.053687 2.419764 9.313478 7.201834 2.122811 10.009061 8.201077 2.728681 10.810128 9.093362 2.713688 11.428480 6.912223 0.395585 11.639832 7.417744 1.640794 11.630762 8.174173 2.351470 16.908649 7.182386 0.376788 15.187596 7.991313 1.616906 13.755753 8.544293 2.036660 14.514295 11.895691 0.357536 13.853789 11.158772 2.136925 12.533675 10.420504 2.665877 13.349578 13.171964 1.530367 12.455591 12.223464 2.228773 11.895510 11.229282 2.439233 7.817262 13.020897 0.388661 8.896938 12.407105 1.130841 9.817817 11.800264 1.660975 8.999126 11.582025 0.393350 9.426267 11.085141 1.575444 10.149479 10.452561 2.533458 11.496646 9.839884 1.658475
340  6.209188 8.420739 2.381492 7.747452 8.722585 2.271340 9.098825 9.050195 2.404425 9.171160 7.309279 2.190350 9.999730 8.182756 2.748397 10.801399 9.109798 2.739087 11.448560 6.915176 0.393130 11.558476 7.409967 1.581817 11.611756 8.170171 2.323483 16.872362 7.190747 0.392668 15.159932 7.976408 1.598367 13.715088 8.562764 2.058048 14.479299 11.938901 0.329561 13.853965 11.111955 2.137783 12.527921 10.433457 2.652559 13.210480 13.166556 1.572297 12.398081 12.179871 2.258853 11.823072 11.162973 2.458248 7.805792 13.036725 0.381779 8.891212 12.403563 1.142214 9.786290 11.797870 1.679379 8.966569 11.551987 0.377227 9.375677 11.090063 1.554067 10.079409 10.476586 2.543962 11.484735 9.824897 1.637137
341  6.181299 8.366026 2.369905 7.713369 8.687158 2.269581 9.067600 9.043034 2.406348 9.108938 7.287404 2.281095 9.916426 8.214298 2.818992 10.787042 9.084876 2.730326 11.422844 6.897099 0.392468 11.589094 7.420005 1.607213 11.601444 8.205872 2.340769 16.851336 7.101930 0.497610 15.138332 8.023521 1.634689 13.697053 8.566663 2.096382 14.513181 11.880263 0.379720 13.823963 11.106309 2.167065 12.524672 10.432119 2.649943 13.117664 13.176149 1.611357 12.301734 12.211405 2.343719 11.736807 11.138981 2.473862 7.798372 13.020706 0.370009 8.853317 12.402337 1.128653 9.709517 11.802910 1.709831 8.986341 11.601928 0.371064 9.363665 11.074134 1.577905 10.056836 10.445385 2.542693 11.462091 9.813404 1.669567
342  6.120930 8.381037 2.323747 7.655749 8.687479 2.239139 9.025586 9.013331 2.399556 9.022954 7.329383 2.304255 9.886345 8.241378 2.821121 10.754594 9.063956 2.757521 11.427835 6.926805 0.368354 11.600471 7.393847 1.627781 11.582428 8.201908 2.312741 16.772928 7.171731 0.447045 15.051312 7.989013 1.633231 13.600717 8.615790 2.092923 14.461517 11.947883 0.347700 13.821876 11.122822 2.150146 12.520767 10.436811 2.662732 13.018338 13.197204 1.698397 12.237024 12.154413 2.355726 11.687733 11.059805 2.480366 7.791705 13.032434 0.379016 8.806510 12.400108 1.138852 9.661088 11.826806 1.741386 8.989902 11.593379 0.383950 9.337552 11.089975 1.552722 10.015020 10.460770 2.538190 11.364504 9.834313 1.652622
343  6.079585 8.327919 2.316883 7.633901 8.679708 2.228808 8.992892 8.988436 2.374382 8.969484 7.342825 2.366582 9.833244 8.276131 2.857161 10.738872 9.060732 2.775325 11.382195 6.904979 0.364102 11.572277 7.394647 1.628432 11.571424 8.194865 2.333771 16.735569 7.212593 0.484413 15.007579 8.036551 1.660707 13.582920 8.634283 2.138025 14.497515 11.919200 0.334499 13.793922 11.111368 2.179583 12.491828 10.446451 2.661378 12.876766 13.181528 1.762536 12.114468 12.144382 2.427428 11.615387 11.006454 2.536966 7.767324 13.006136 0.371980 8.769604 12.417832 1.144265 9.651949 11.793588 1.766068 9.022024 11.602930 0.372969 9.331598 11.081398 1.626815 9.979957 10.438645 2.550169 11.376274 9.832694 1.671580
344  6.034044 8.350907 2.241935 7.589664 8.624447 2.204481 8.949875 9.016593 2.344734 8.882864 7.322127 2.398980 9.817150 8.252756 2.872664 10.692515 9.058310 2.759798 11.435338 6.924425 0.372395 11.529488 7.443543 1.610543 11.528015 8.187665 2.347015 16.647228 7.241511 0.471218 14.919242 8.086380 1.665056 13.474073 8.646097 2.143379 14.471309 11.898516 0.372999 13.778030 11.138192 2.117124 12.452089 10.448977 2.652379 12.729435 13.182108 1.790358 12.013163 12.100240 2.433784 11.550104 10.980998 2.511471 7.796608 13.007537 0.359314 8.792739 12.411237 1.182084 9.635342 11.792814 1.787994 8.975142 11.615219 0.362386 9.289768 11.091706 1.584553 9.933743 10.482862 2.560755 11.339243 9.851250 1.642586
345  5.992575 8.298209 2.203744 7.536580 8.647660 2.165744 8.890899 8.982235 2.377908 8.788359 7.380771 2.466280 9.744033 8.274640 2.891093 10.637210 9.045824 2.762834 11.406602 6.929820 0.374172 11.529049 7.389470 1.620310 11.487694 8.212302 2.357342 16.539501 7.262862 0.459650 14.853758 8.122025 1.702231 13.416794 8.673609 2.200603 14.479650 11.913842 0.338215 13.779319 11.125377 2.162372 12.428911 10.474422 2.657238 12.566142 13.189795 1.837337 11.936588 12.042044 2.475689 11.495444 10.910604 2.535942 7.789147 13.004348 0.356297 8.794228 12.421747 1.194857 9.589401 11.856139 1.868132 8.970281 11.626851 0.372766 9.272627 11.067201 1.631970 9.922439 10.458691 2.574317 11.294312 9.829365 1.696776
346  5.975627 8.246059 2.143731 7.478462 8.633063 2.107876 8.841839 8.955748 2.359606 8.710803 7.318900 2.479490 9.682555 8.263544 2.891267 10.565034 9.008446 2.780195 11.401096 6.904541 0.361622 11.489151 7.422916 1.608315 11.465600 8.176347 2.332390 16.434763 7.304432 0.452997 14.757852 8.099874 1.713106 13.355756 8.697599 2.220971 14.484581 11.928751 0.374817 13.762019 11.151115 2.164988 12.432515 10.490832 2.637771 12.455994 13.184610 1.838570 11.844671 12.076172 2.469768 11.403333 10.874193 2.550112 7.788076 13.013700 0.361290 8.759254 12.426262 1.175576 9.566195 11.824490 1.849583 8.966206 11.645773 0.385202 9.211701 11.102283 1.604393 9.867935 10.466789 2.564238 11.263397 9.825906 1.671852
347  5.921619 8.230550 2.078308 7.433457 8.613244 2.085355 8.797527 9.027699 2.325545 8.627560 7.315951 2.491344 9.620529 8.236459 2.875927 10.519693 9.023114 2.757558 11.421900 6.897250 0.369602 11.489418 7.424858 1.593608 11.425275 8.200944 2.342757 16.346798 7.335063 0.520722 14.681217 8.139265 1.745975 13.282402 8.730673 2.253777 14.484118 11.897285 0.329777 13.746301 11.154469 2.143270 12.392286 10.487996 2.656497 12.281303 13.240275 1.889597 11.740327 12.064116 2.549036 11.354388 10.849648 2.548802 7.769441 13.005056 0.381075 8.761574 12.430531 1.228905 9.541479 11.862968 1.905952 8.922880 11.624370 0.353401 9.180685 11.105251 1.615345 9.829999 10.461831 2.578712 11.208773 9.834510 1.676833
348  5.896996 8.210842 1.999860 7.410570 8.603068 2.036109 8.721896 8.999059 2.319406 8.537847 7.324597 2.608698 9.545880 8.218221 2.878006 10.443196 8.976768 2.782843 11.409667 6.910977 0.345507 11.431799 7.458928 1.602200 11.406208 8.196926 2.314831 16.238962 7.356254 0.509484 14.597215 8.169514 1.766297 13.199202 8.760672 2.308017 14.484262 11.910018 0.343651 13.704824 11.148250 2.119201 12.379902 10.520332 2.641299 12.118356 13.174114 1.881596 11.666446 11.966185 2.550310 11.286059 10.829041 2.543245 7.783682 13.017888 0.351284 8.768469 12.443145 1.230535 9.527509 11.852459 1.893095 8.903944 11.641315 0.309015 9.160879 11.082137 1.622698 9.778409 10.481811 2.578558 11.167417 9.859135 1.670693
349  5.854003 8.201158 1.888385 7.354207 8.592546 1.962000 8.666832 8.990248 2.312856 8.418708 7.336571 2.581349 9.516739 8.230764 2.878934 10.384962 8.970148 2.766222 11.437964 6.929584 0.353439 11.461209 7.443575 1.632452 11.333447 8.221028 2.317656 16.123470 7.396469 0.506633 14.507091 8.202912 1.810688 13.089349 8.806339 2.324207 14.484010 11.905631 0.326871 13.688644 11.197258 2.137612 12.367490 10.521090 2.649237 11.990751 13.231007 1.930431 11.566946 12.002954 2.547117 11.216577 10.800828 2.550133 7.785573 13.005838 0.339233 8.730851 12.419288 1.254547 9.512432 11.799129 1.876644 8.911273 11.593073 0.343806 9.141306 11.105808 1.589523 9.738419 10.485278 2.560389 11.104319 9.834846 1.681462
350  5.762322 8.158720 1.826263 7.329285 8.604782 1.901403 8.582662 8.978803 2.236256 8.313008 7.341110 2.619371 9.431757 8.233043 2.870703 10.330799 8.977839 2.751330 11.399936 6.944899 0.358882 11.406863 7.458101 1.590308 11.303448 8.209983 2.310804 15.998145 7.378059 0.545211 14.433770 8.222151 1.825821 13.020732 8.835163 2.361155 14.443964 11.896435 0.349117 13.670255 11.158134 2.123932 12.360360 10.524435 2.659442 11.833821 13.205690 1.927726 11.471897 11.978828 2.546650 11.163323 10.768102 2.529757 7.801860 13.019413 0.356901 8.729463 12.432647 1.262373 9.502051 11.762112 1.879279 8.920668 11.599575 0.298305 9.107544 11.087565 1.598892 9.726959 10.455317 2.558011 11.077944 9.861269 1.671365
351  5.772894 8.135825 1.735954 7.265239 8.575263 1.847258 8.536829 8.978806 2.216075 8.233594 7.311298 2.621350 9.383902 8.168245 2.871168 10.266331 8.928543 2.773408 11.412539 6.926889 0.352011 11.372075 7.441137 1.611418 11.273997 8.241584 2.300166 15.892603 7.423175 0.566217 14.336322 8.238226 1.838419 12.943249 8.847686 2.404579 14.493126 11.906329 0.334856 13.650977 11.149061 2.152888 12.293004 10.546175 2.625674 11.696723 13.199695 1.923644 11.427731 11.945805 2.564724 11.115446 10.750097 2.543280 7.779245 13.010723 0.380478 8.682398 12.392027 1.272744 9.475644 11.777350 1.918927 8.905603 11.588790 0.316434 9.034956 11.100390 1.606893 9.693358 10.425255 2.555512 11.026240 9.871661 1.664435
352  5.742522 8.132057 1.603991 7.226383 8.564391 1.771988 8.505948 8.978414 2.195244 8.143406 7.317573 2.635557 9.268712 8.168898 2.819353 10.215469 8.910257 2.761739 11.403409 6.920458 0.364298 11.366529 7.441881 1.595320 11.244518 8.273181 2.289544 15.803198 7.446250 0.598627 14.233596 8.251101 1.886520 12.864060 8.856106 2.432983 14.475701 11.911371 0.372633 13.628470 11.160602 2.110794 12.310985 10.558902 2.636063 11.557041 13.225617 1.910089 11.315764 11.915073 2.537163 11.086432 10.754004 2.521562 7.783731 12.994497 0.366906 8.680596 12.441365 1.278304 9.455753 11.778982 1.905981 8.884519 11.594577 0.326250 9.013702 11.121231 1.578052 9.657417 10.460505 2.543767 11.002148 9.857874 1.667563
353  5.676852 8.145556 1.491601 7.180966 8.574935 1.690516 8.463105 8.983551 2.158866 8.032871 7.305955 2.656421 9.217887 8.142220 2.789057 10.126364 8.876890 2.731370 11.411495 6.937625 0.364722 11.361707 7.455829 1.622835 11.211556 8.229904 2.285827 15.672378 7.488037 0.583383 14.166033 8.246582 1.945371 12.782540 8.898549 2.452749 14.470386 11.900413 0.316348 13.639285 11.186708 2.110375 12.273756 10.570027 2.621770 11.451611 13.244128 1.901644 11.236794 11.898166 2.544712 11.022099 10.722946 2.543172 7.781600 13.017638 0.396793 8.695532 12.444686 1.270553 9.419174 11.772910 1.926365 8.891723 11.580170 0.330023 8.983449 11.102853 1.574185 9.594561 10.456101 2.576947 10.964361 9.866760 1.670973
354  5.683508 8.112448 1.358671 7.161101 8.561835 1.632548 8.432247 8.999629 2.097783 7.957228 7.307998 2.623488 9.107800 8.146125 2.788500 10.051917 8.809028 2.725106 11.398765 6.937020 0.352170 11.318289 7.423253 1.604998 11.171209 8.254380 2.296372 15.511693 7.448092 0.652295 14.082448 8.286580 2.000264 12.689206 8.941407 2.499828 14.475701 11.911371 0.372633 13.628319 11.187808 2.116267 12.279838 10.576785 2.612962 11.275540 13.220353 1.868757 11.150887 11.900019 2.562474 11.006628 10.687846 2.539837 7.809321 13.027023 0.379869 8.639629 12.453744 1.261866 9.374513 11.753170 1.944574 8.941238 11.598131 0.358326 8.935445 11.114956 1.616756 9.596575 10.462013 2.525019 10.906660 9.894176 1.665287
355  5.611715 8.097297 1.310676 7.127945 8.550648 1.563792 8.367983 8.982061 2.105116 7.880353 7.236340 2.635653 9.029660 8.071273 2.767622 9.991120 8.800093 2.705725 11.373178 6.933114 0.378765 11.308772 7.437881 1.598040 11.092967 8.313526 2.247240 15.422807 7.497008 0.663511 13.992459 8.292917 2.031872 12.602182 8.947979 2.551119 14.525837 11.867301 0.395520 13.597713 11.193671 2.150620 12.254508 10.593867 2.617926 11.141904 13.224869 1.876065 11.076915 11.924493 2.525411 10.951152 10.717778 2.508833 7.778907 13.029408 0.401983 8.657571 12.447131 1.318655 9.347274 11.742773 1.952541 8.933129 11.631152 0.383519 8.885262 11.105235 1.565750 9.544009 10.435659 2.525676 10.887949 9.888399 1.630929
356  5.627554 8.064301 1.141114 7.064616 8.545132 1.498846 8.292585 8.979475 2.014350 7.743446 7.235191 2.624006 8.929364 8.080028 2.750369 9.845199 8.753862 2.681896 11.382333 6.922390 0.384971 11.278168 7.464480 1.588137 11.079240 8.274047 2.271602 15.316312 7.492697 0.754727 13.838873 8.336923 2.102669 12.517236 9.016496 2.557459 14.530527 11.898893 0.426213 13.577807 11.208003 2.095687 12.210465 10.627350 2.575692 11.031686 13.202161 1.883672 11.008216 11.888388 2.542484 10.899147 10.718224 2.525982 7.786799 13.001873 0.359901 8.645799 12.430432 1.268226 9.342380 11.811631 2.026692 8.910496 11.629405 0.405725 8.851913 11.095869 1.568542 9.453813 10.440825 2.508765 10.830490 9.892323 1.627849
357  5.610078 8.057531 0.997749 7.026196 8.536799 1.420867 8.272704 8.970966 1.968095 7.647545 7.211752 2.575937 8.856441 8.065156 2.725550 9.799877 8.726890 2.666635 11.372040 6.953132 0.359008 11.277201 7.492776 1.611324 11.049250 8.262922 2.264916 15.157733 7.532313 0.732572 13.752015 8.406512 2.167770 12.387687 9.049662 2.585250 14.519586 11.881936 0.385406 13.583840 11.220921 2.087586 12.227777 10.614903 2.620624 10.894890 13.198014 1.849921 10.914821 11.900330 2.522840 10.850959 10.716936 2.512539 7.782430 13.000296 0.384587 8.627428 12.442873 1.306889 9.317123 11.771878 2.057133 8.844678 11.604440 0.289161 8.799242 11.067707 1.608664 9.465006 10.440742 2.548099 10.798850 9.873271 1.652051
358  5.603347 8.020033 0.839399 7.009797 8.530000 1.304875 8.170525 8.965736 1.949939 7.550415 7.185037 2.552227 8.769081 8.105269 2.680677 9.681564 8.686224 2.618811 11.360058 6.928877 0.355456 11.241141 7.464834 1.606469 11.019682 8.294466 2.254323 15.003602 7.488077 0.770003 13.626652 8.374541 2.187575 12.310051 9.077619 2.622815 14.521152 11.890272 0.403219 13.577155 11.217610 2.056508 12.190972 10.631458 2.593946 10.779482 13.226358 1.813138 10.795218 11.896140 2.482113 10.783098 10.710175 2.498350 7.760024 13.000919 0.360795 8.602757 12.396897 1.305069 9.280770 11.808366 2.051846 8.711561 11.547565 0.482034 8.680544 11.089460 1.670654 9.463785 10.389304 2.514662 10.729227 9.860556 1.629261
359  5.609838 7.986413 0.757004 6.999765 8.514810 1.213789 8.139849 8.940936 1.883925 7.464762 7.152669 2.501468 8.657076 8.033278 2.653682 9.601893 8.672022 2.610873 11.398233 6.844363 0.433914 11.201453 7.472754 1.618244 10.957221 8.282426 2.240272 14.872409 7.542642 0.808756 13.538407 8.445426 2.253090 12.181123 9.100512 2.651410 14.505518 11.883124 0.402148 13.525954 11.207220 2.100744 12.158374 10.665462 2.583421 10.607514 13.208544 1.769358 10.765641 11.891731 2.480956 10.733026 10.717484 2.504072 7.762283 13.015436 0.380771 8.595224 12.414842 1.324448 9.278822 11.799996 2.100382 8.532973 11.595900 0.651376 8.570851 11.029710 1.796463 9.485785 10.341885 2.542249 10.691192 9.902570 1.644017
360  5.582319 7.982586 0.571436 6.951605 8.505147 1.120925 8.067201 8.953277 1.860047 7.364675 7.108160 2.461029 8.579959 8.008943 2.630306 9.535881 8.640825 2.568361 11.395487 6.885474 0.371479 11.166483 7.444510 1.570483 10.908359 8.309909 2.201793 14.751287 7.533225 0.827575 13.371460 8.437145 2.309288 12.057118 9.150575 2.658871 14.521152 11.890272 0.403219 13.512019 11.225876 2.072304 12.134414 10.669332 2.580947 10.488282 13.179859 1.792168 10.627153 11.900969 2.444588 10.675632 10.740498 2.484743 7.805542 13.016800 0.346215 8.556890 12.379384 1.298458 9.241667 11.758211 2.069850 8.414753 11.612834 0.777010 8.493897 11.036815 1.838748 9.491969 10.309938 2.523248 10.645526 9.925307 1.617815
361  5.567327 8.004463 0.497289 6.940989 8.464949 1.106066 8.024568 8.942099 1.825968 7.297300 7.087599 2.430388 8.472116 7.973000 2.553391 9.441771 8.609985 2.546415 11.387358 6.825871 0.421202 11.166556 7.498754 1.612828 10.884034 8.263144 2.247602 14.629785 7.527551 0.895393 13.287457 8.485208 2.364795 11.992590 9.188380 2.718877 14.532342 11.896334 0.382998 13.499773 11.238500 2.099748 12.121070 10.676547 2.569169 10.379002 13.202085 1.754091 10.593280 11.855832 2.484042 10.612128 10.715847 2.477901 7.770068 13.021990 0.401251 8.503851 12.367809 1.327334 9.219548 11.774921 2.135134 8.244836 11.625949 0.855102 8.428256 11.008748 1.959394 9.497408 10.271873 2.535455 10.610257 9.883410 1.613408
362  5.518180 8.052028 0.408599 6.881560 8.482751 1.055816 7.981455 8.947360 1.789184 7.199896 7.064678 2.393876 8.403778 7.920903 2.516890 9.377583 8.585464 2.504838 11.410121 6.850976 0.411263 11.097445 7.477099 1.571381 10.864779 8.259056 2.219785 14.464128 7.571822 0.935236 13.187035 8.541101 2.392452 11.854952 9.206424 2.710231 14.507823 11.894937 0.400351 13.471445 11.221741 2.038987 12.089283 10.669099 2.569778 10.236804 13.160938 1.718733 10.434583 11.886325 2.357701 10.569816 10.739899 2.468275 7.744123 12.996277 0.356119 8.518272 12.384224 1.344184 9.180149 11.755090 2.095086 8.031182 11.545198 0.992877 8.328046 10.923039 2.053554 9.507716 10.232003 2.549618 10.553398 9.874044 1.606098
363  5.487203 8.071063 0.419275 6.844051 8.480184 1.039042 7.954690 8.967642 1.767718 7.119281 7.033709 2.380556 8.328811 7.903681 2.492200 9.321987 8.543624 2.493632 11.389909 6.850143 0.449635 11.103487 7.458392 1.587366 10.835143 8.290537 2.209215 14.374104 7.584114 0.977230 13.093414 8.554108 2.426896 11.709846 9.265076 2.715716 14.535542 11.879740 0.393093 13.456054 11.224986 2.072544 12.093951 10.692004 2.573574 10.150681 13.165129 1.684457 10.334306 11.875114 2.349585 10.528543 10.705269 2.480786 7.742920 13.012103 0.389177 8.527207 12.379381 1.338408 9.152698 11.737520 2.115966 7.916116 11.498457 1.187252 8.346704 10.844685 2.199884 9.536010 10.196807 2.601715 10.535555 9.919371 1.620876
364  5.498654 8.113044 0.372587 6.814261 8.548765 1.004495 7.915546 8.948469 1.765641 7.062659 7.023164 2.339573 8.266900 7.871129 2.409784 9.237966 8.514920 2.459603 11.353383 6.832634 0.486078 11.116145 7.487270 1.591990 10.802344 8.246802 2.205926 14.255666 7.591354 1.035625 12.989225 8.603756 2.473890 11.635521 9.309035 2.718038 14.512984 11.908335 0.420619 13.438767 11.251101 2.046910 12.035518 10.686185 2.530353 10.042536 13.165530 1.667279 10.263330 11.849974 2.344775 10.489371 10.709184 2.478458 7.776652 13.014906 0.382008 8.499875 12.377287 1.310632 9.154961 11.715528 2.125539 7.695033 11.479497 1.396400 8.284126 10.765651 2.279757 9.562776 10.179656 2.619825 10.500337 9.877504 1.616504
365  5.494085 8.126569 0.362510 6.804630 8.538654 1.006558 7.922512 8.988470 1.763981 6.997490 7.002307 2.320596 8.224104 7.828253 2.433998 9.186107 8.476642 2.439927 11.372705 6.850920 0.482351 11.116606 7.476326 1.599080 10.821619 8.250894 2.233742 14.160143 7.612337 1.114400 12.925524 8.612479 2.525336 11.529172 9.334383 2.753788 14.519111 11.892513 0.369484 13.429024 11.263943 2.057244 12.050760 10.716101 2.546075 9.958711 13.124519 1.681806 10.176263 11.855395 2.331174 10.437795 10.752397 2.475212 7.771860 13.017549 0.392866 8.481686 12.385287 1.333590 9.113688 11.687439 2.134017 7.568770 11.429201 1.587274 8.275785 10.705890 2.441614 9.537433 10.149734 2.635966 10.485813 9.917067 1.584997
366  5.476839 8.138519 0.373136 6.802675 8.521971 1.018644 7.895616 8.951036 1.752233 6.952664 6.960485 2.287097 8.152469 7.782593 2.392927 9.142740 8.445410 2.412364 11.317038 6.839192 0.488301 11.080787 7.433419 1.623643 10.759218 8.238532 2.219973 14.070382 7.654687 1.172884 12.806495 8.653656 2.592192 11.415932 9.376871 2.752343 14.513174 11.891375 0.399373 13.400808 11.252883 2.029552 12.040189 10.706184 2.529047 9.842705 13.130106 1.588121 10.176134 11.837679 2.337471 10.404971 10.751554 2.462531 7.771775 12.994716 0.368805 8.403866 12.417766 1.366204 9.055512 11.740928 2.194120 7.346999 11.372959 1.745934 8.279963 10.625783 2.504459 9.565957 10.101468 2.658023 10.457595 9.946502 1.579053
367  5.506460 8.124209 0.399908 6.796363 8.496182 1.005799 7.870749 8.981921 1.793288 6.909592 6.920060 2.241495 8.117338 7.755044 2.360862 9.103090 8.438716 2.399892 11.370584 6.827195 0.503684 11.058273 7.416656 1.649797 10.739923 8.234437 2.192159 13.946756 7.661220 1.253474 12.699154 8.678167 2.668111 11.261966 9.432396 2.767027 14.488714 11.880565 0.381906 13.416624 11.268096 2.044150 12.026781 10.720004 2.543691 9.738574 13.139236 1.573688 10.070450 11.838882 2.314709 10.354695 10.786943 2.499893 7.752542 13.018107 0.431179 8.423896 12.406458 1.403947 9.070133 11.681376 2.132926 7.211536 11.326671 1.861880 8.277271 10.605731 2.613873 9.546772 10.073968 2.680973 10.404861 9.928750 1.622278
368  5.476798 8.130923 0.381962 6.787768 8.503010 1.041379 7.852105 8.935976 1.829577 6.872540 6.884523 2.276821 8.081322 7.745035 2.330510 9.036864 8.378594 2.408344 11.348814 6.790331 0.478242 11.065518 7.386828 1.619489 10.726485 8.194777 2.216756 13.797884 7.687308 1.330853 12.532849 8.691435 2.722295 11.146091 9.486237 2.772131 14.475272 11.887386 0.393947 13.389958 11.275696 2.031463 12.002862 10.720192 2.519878 9.674976 13.116088 1.535297 10.003534 11.844613 2.302007 10.311587 10.790865 2.495116 7.745603 13.005136 0.394379 8.418605 12.406208 1.399275 9.052269 11.684589 2.159396 7.099826 11.246127 2.020234 8.253364 10.569880 2.696381 9.532956 10.068679 2.694089 10.380387 9.912148 1.564629
369  5.481270 8.139593 0.409790 6.761879 8.542509 1.056664 7.819779 8.951166 1.847285 6.830978 6.880620 2.233460 8.013716 7.702363 2.335195 8.992849 8.379564 2.391513 11.380456 6.829652 0.518309 11.054677 7.403929 1.638682 10.686166 8.218933 2.227652 13.709027 7.679702 1.376300 12.448973 8.767486 2.756432 11.083896 9.514244 2.763594 14.500427 11.900726 0.367606 13.381881 11.283126 2.034157 11.958434 10.734566 2.515975 9.592016 13.124333 1.526345 9.993773 11.862267 2.331172 10.278316 10.814959 2.508749 7.736162 13.007689 0.397310 8.405821 12.381207 1.402615 9.011029 11.656607 2.167973 7.009322 11.191225 2.153139 8.214680 10.433246 2.820620 9.508802 10.043179 2.706759 10.345397 9.957556 1.593894
370  5.501913 8.092054 0.366359 6.739008 8.514432 1.057963 7.807387 8.969419 1.857252 6.755062 6.843249 2.213685 7.942266 7.656320 2.306574 8.953842 8.355782 2.370380 11.353754 6.791561 0.485563 11.045608 7.355455 1.624267 10.653476 8.175126 2.224517 13.544074 7.659356 1.423777 12.366124 8.711850 2.777338 10.965790 9.528169 2.760824 14.475799 11.907800 0.395626 13.364591 11.281276 2.013433 11.990645 10.740794 2.505819 9.489585 13.121443 1.500499 9.898019 11.878712 2.322908 10.220311 10.856391 2.494091 7.743478 12.995296 0.389420 8.367951 12.395273 1.392551 8.993216 11.659876 2.194471 6.925583 11.132154 2.295764 8.199601 10.368348 2.891136 9.445257 10.010244 2.742590 10.289563 9.914709 1.615704
371  5.500478 8.116918 0.407873 6.736322 8.554693 1.083381 7.775850 8.960397 1.899552 6.720430 6.807168 2.209128 7.946643 7.648760 2.295584 8.900675 8.324801 2.375261 11.361412 6.841099 0.487024 10.996414 7.376949 1.603526 10.640121 8.135505 2.249102 13.447596 7.678713 1.400270 12.268770 8.758430 2.795273 10.877903 9.548776 2.740461 14.480793 11.912659 0.363806 13.357566 11.256388 2.038233 11.944300 10.730782 2.518263 9.376035 13.130208 1.508029 9.830949 11.877040 2.310894 10.166640 10.820300 2.509163 7.743971 12.996644 0.398711 8.359658 12.372526 1.413782 8.947392 11.675981 2.183931 6.833942 11.080069 2.416761 8.162857 10.345168 2.947614 9.419069 10.013720 2.763765 10.264951 9.897139 1.578097
372  5.477236 8.126065 0.380028 6.718091 8.529166 1.051198 7.775850 8.960397 1.899552 6.652447 6.789294 2.191305 7.861502 7.616082 2.279124 8.832787 8.323291 2.375468 11.312907 6.929235 0.392632 10.976234 7.348249 1.607983 10.640121 8.135505 2.249102 13.305186 7.669907 1.407987 12.139571 8.783127 2.822588 10.776724 9.581292 2.728432 14.477433 11.869205 0.395213 13.331804 11.262413 2.019649 11.928537 10.747710 2.478964 9.338143 13.096740 1.469462 9.754331 11.914849 2.292181 10.123519 10.886969 2.521469 7.745016 13.004903 0.412795 8.356224 12.372115 1.398267 8.949697 11.653932 2.193471 6.801239 10.997796 2.495228 8.129288 10.346350 2.974781 9.356730 9.976547 2.743935 10.236620 9.927382 1.582109
373  5.509624 8.113685 0.392111 6.720806 8.544518 1.085253 7.725228 8.929803 1.953156 6.607563 6.798489 2.175934 7.828732 7.608985 2.224225 8.811636 8.290663 2.359381 11.351341 6.902401 0.399976 10.996366 7.341831 1.619648 10.577858 8.122826 2.235648 13.189803 7.713096 1.415788 12.081889 8.800861 2.827203 10.740559 9.586671 2.734371 14.526052 11.903610 0.382066 13.320118 11.276173 1.995108 11.921474 10.744421 2.492303 9.229986 13.094925 1.431334 9.712912 11.927600 2.227222 10.087631 10.894254 2.510922 7.746473 12.997103 0.386930 8.351917 12.380089 1.451557 8.908491 11.626055 2.202146 6.742171 10.961334 2.608559 8.075443 10.286563 3.023536 9.331167 9.962086 2.793261 10.216192 9.901464 1.595036
374  5.449473 8.115680 0.374228 6.686940 8.486005 1.098976 7.725228 8.929803 1.953156 6.554348 6.726274 2.152003 7.777818 7.593415 2.219066 8.738821 8.254286 2.338343 11.308901 6.880378 0.383979 10.980391 7.347146 1.632933 10.558528 8.118631 2.207981 13.029554 7.728412 1.363951 11.972272 8.824561 2.818946 10.655588 9.622647 2.692408 14.515894 11.885347 0.393578 13.300264 11.256890 1.982947 11.928920 10.743575 2.464386 9.165322 13.130165 1.357699 9.651791 11.932996 2.222722 10.049585 10.924648 2.475331 7.745117 12.997323 0.409108 8.310782 12.372253 1.406204 8.867293 11.598212 2.210867 6.683418 10.945273 2.657696 8.030118 10.267870 3.027645 9.294836 9.963673 2.806963 10.144029 9.900584 1.585700
375  5.502763 8.116112 0.403930 6.690887 8.509859 1.121925 7.712891 8.942393 1.983987 6.488883 6.685361 2.161389 7.746408 7.585840 2.187375 8.691154 8.272379 2.337463 11.325296 6.768639 0.506225 10.967191 7.340799 1.642317 10.568830 8.083230 2.190781 12.956001 7.702454 1.404176 11.829318 8.817386 2.803779 10.585630 9.605160 2.688098 14.512724 11.908275 0.379190 13.279644 11.277903 1.994507 11.884130 10.755476 2.478018 9.087846 13.112644 1.320401 9.586845 11.947371 2.222203 9.996917 10.964375 2.498618 7.729657 12.984015 0.398322 8.287274 12.374701 1.475645 8.810291 11.622175 2.328831 6.632649 10.936416 2.722597 8.005276 10.261044 3.096303 9.217948 9.953403 2.792384 10.127439 9.860371 1.594759
376  5.455009 8.127843 0.368182 6.685251 8.506772 1.090621 7.693097 8.944980 1.970716 6.477539 6.701824 2.134187 7.695510 7.557872 2.197307 8.644865 8.281084 2.302357 11.311508 6.729997 0.532799 10.932770 7.354367 1.608446 10.545260 8.078995 2.232635 12.833383 7.690494 1.428554 11.745028 8.856128 2.840664 10.490038 9.647785 2.664994 14.496667 11.873141 0.390029 13.282503 11.293220 1.985097 11.880681 10.762061 2.428394 9.018636 13.119959 1.305269 9.613501 12.064469 2.270396 9.946453 10.991260 2.482871 7.735950 12.979529 0.410381 8.271847 12.366746 1.436146 8.803736 11.617859 2.226987 6.576328 10.895389 2.789513 7.921465 10.221172 3.089899 9.156301 9.960419 2.823097 10.077497 9.882215 1.592247
377  5.466146 8.122150 0.384514 6.650084 8.519401 1.145883 7.674787 8.899303 2.006576 6.423985 6.664366 2.111887 7.653827 7.489749 2.182890 8.614802 8.202106 2.315377 11.369802 6.823985 0.454474 10.923934 7.335523 1.608558 10.485668 8.098710 2.216069 12.773804 7.718079 1.390784 11.702487 8.805659 2.813341 10.434047 9.661123 2.644141 14.494131 11.908010 0.366663 13.242312 11.292065 1.987508 11.865673 10.734128 2.464134 8.968505 13.170267 1.377862 9.587335 12.068669 2.250057 9.892010 11.044148 2.513492 7.751470 12.988695 0.409358 8.266057 12.351303 1.446472 8.806076 11.595783 2.236533 6.501550 10.869730 2.848204 7.895522 10.230957 3.120632 9.113074 9.973956 2.823795 10.043253 9.887224 1.616112
378  5.450441 8.129459 0.376077 6.653378 8.545775 1.123011 7.642743 8.914487 2.024066 6.407034 6.665840 2.105090 7.594210 7.490324 2.167604 8.555022 8.200133 2.290759 11.346006 6.812760 0.449599 10.901301 7.372638 1.586610 10.463690 8.061910 2.191711 12.667909 7.740031 1.380123 11.618377 8.813046 2.829866 10.352180 9.678178 2.640842 14.504541 11.888793 0.413232 13.214970 11.313096 1.963673 11.843285 10.773087 2.414119 8.901340 13.205778 1.294316 9.501719 12.081605 2.156989 9.843586 11.072404 2.454981 7.720443 12.979795 0.404453 8.265350 12.354652 1.456429 8.764914 11.568048 2.245352 6.386050 10.834095 2.944227 7.819928 10.223330 3.124055 9.055511 9.975920 2.806781 9.979192 9.851928 1.611081
379  5.479084 8.130115 0.378018 6.658489 8.540812 1.127332 7.642743 8.914487 2.024066 6.357735 6.615004 2.120045 7.586730 7.511043 2.124222 8.488000 8.172362 2.283069 11.361482 6.843797 0.486763 10.908651 7.294619 1.621631 10.472462 8.059069 2.240733 12.531777 7.720636 1.333668 11.574494 8.761197 2.797150 10.313343 9.715125 2.657918 14.496762 11.910472 0.371492 13.221454 11.298375 1.954691 11.823139 10.765471 2.430497 8.828556 13.178003 1.249934 9.455388 12.122337 2.174200 9.787430 11.092438 2.448383 7.716043 12.968215 0.407487 8.235193 12.355539 1.457626 8.663913 11.616670 2.305001 6.307455 10.822495 2.949701 7.765040 10.223735 3.175179 8.991640 9.982262 2.804145 9.958358 9.867350 1.609528
380  5.481929 8.126779 0.392064 6.673131 8.579920 1.125246 7.591760 8.908165 2.052796 6.316910 6.641604 2.068027 7.504113 7.477124 2.140648 8.449210 8.160412 2.267492 11.341734 6.820352 0.491041 10.874784 7.351229 1.570784 10.423439 8.085821 2.202811 12.409400 7.718091 1.337539 11.476791 8.769727 2.781699 10.219506 9.699321 2.628394 14.494037 11.870675 0.385209 13.178534 11.344074 1.956111 11.812547 10.775396 2.391233 8.782228 13.190792 1.212496 9.406820 12.133893 2.113740 9.765952 11.166133 2.453216 7.735114 12.974966 0.398719 8.221543 12.329645 1.449428 8.721392 11.562420 2.244626 6.232329 10.814036 3.012061 7.693470 10.224191 3.174884 8.916437 9.974144 2.814049 9.933235 9.834705 1.591648
381  5.475235 8.088952 0.396504 6.655073 8.575989 1.150452 7.599338 8.923860 2.075746 6.267626 6.591341 2.064382 7.458862 7.439481 2.141306 8.420405 8.148409 2.277920 11.347666 6.856258 0.462716 10.891569 7.335123 1.588761 10.420569 8.010859 2.210340 12.330701 7.763552 1.297711 11.395840 8.840075 2.785403 10.176834 9.704533 2.592236 14.510096 11.905815 0.374358 13.176705 11.329893 1.933073 11.800493 10.753292 2.415406 8.727052 13.204545 1.145438 9.372534 12.136052 2.096526 9.721618 11.184971 2.438406 7.731603 12.975121 0.408276 8.200808 12.326532 1.464174 8.680235 11.534753 2.253515 6.164802 10.813322 3.112993 7.630171 10.276229 3.214465 8.868680 9.995855 2.865837 9.884485 9.823025 1.618335
382  5.465067 8.108388 0.382077 6.642169 8.589989 1.124234 7.548476 8.917571 2.104383 6.228273 6.627983 2.020341 7.417743 7.445561 2.086861 8.371694 8.119106 2.247314 11.337211 6.843040 0.449353 10.881117 7.347570 1.544878 10.390912 8.041842 2.199983 12.165740 7.732911 1.240156 11.370956 8.835750 2.806054 10.130706 9.698683 2.586108 14.496667 11.873141 0.390029 13.171063 11.317890 1.931038 11.764200 10.774045 2.377398 8.672730 13.202053 1.141635 9.308509 12.193084 2.064047 9.683805 11.220194 2.391250 7.747746 12.993810 0.377403 8.205666 12.309464 1.449677 8.662662 11.538164 2.280050 6.076433 10.801629 3.145694 7.546518 10.258821 3.204712 8.789548 10.013941 2.831701 9.838820 9.845620 1.592434
383  5.446026 8.090791 0.376625 6.607949 8.555688 1.205256 7.548476 8.917571 2.104383 6.178348 6.611355 1.991452 7.389424 7.437389 2.100864 8.332650 8.144313 2.242186 11.371198 6.826848 0.485324 10.863943 7.370304 1.560905 10.390912 8.041842 2.199983 12.093846 7.735827 1.238731 11.330092 8.788476 2.807957 10.104038 9.683346 2.579380 14.503325 11.889907 0.373139 13.164013 11.330872 1.955622 11.751111 10.790429 2.374638 8.602436 13.242699 1.103473 9.262709 12.196537 2.021259 9.638639 11.243750 2.430626 7.713044 12.987664 0.419315 8.152986 12.319609 1.483120 8.636702 11.529275 2.252926 6.025632 10.801395 3.190006 7.479079 10.291333 3.223293 8.709565 10.016288 2.866488 9.806350 9.806543 1.614653
384  5.447189 8.116490 0.378174 6.604173 8.606297 1.194734 7.516607 8.932733 2.121754 6.146603 6.566675 1.999668 7.330033 7.429686 2.067763 8.271610 8.104143 2.234494 11.340749 6.836868 0.476040 10.866038 7.358695 1.541692 10.371518 8.037520 2.172443 11.984044 7.741087 1.180503 11.247933 8.794116 2.766897 10.042514 9.710443 2.562672 14.485867 11.882416 0.406902 13.128439 11.333379 1.902037 11.713694 10.801435 2.360349 8.574075 13.235826 1.039913 9.232901 12.242561 2.008328 9.606974 11.270962 2.384230 7.700305 12.997569 0.387219 8.161663 12.336666 1.464388 8.603091 11.543956 2.257715 5.928790 10.746413 3.275594 7.436557 10.282633 3.232539 8.634652 10.040160 2.841171 9.768475 9.826672 1.622576
385  5.481987 8.096807 0.420393 6.606757 8.582230 1.184372 7.497730 8.911316 2.132957 6.103845 6.597263 2.000842 7.288738 7.423571 2.065026 8.253535 8.107705 2.243219 11.369292 6.893970 0.461378 10.851180 7.371177 1.536662 10.328736 8.028787 2.186878 11.874201 7.734354 1.131905 11.276693 8.781965 2.755716 10.035315 9.712917 2.557981 14.505087 11.875400 0.332809 13.128765 11.313871 1.913461 11.740159 10.778076 2.375123 8.515408 13.227892 0.976157 9.170547 12.281350 1.935354 9.574063 11.304592 2.374653 7.703786 12.975452 0.393142 8.128642 12.313078 1.457549 8.561968 11.516396 2.266733 5.883507 10.734736 3.303015 7.335954 10.287068 3.234198 8.577372 10.077061 2.879545 9.743361 9.794086 1.604776
386  5.446313 8.126214 0.382039 6.561779 8.571269 1.218574 7.497730 8.911316 2.132957 6.040304 6.583004 1.948829 7.242348 7.417509 2.043068 8.202213 8.100630 2.202101 11.394091 6.877697 0.442108 10.855221 7.379775 1.546685 10.328736 8.028787 2.186878 11.819621 7.765552 1.133999 11.152340 8.808414 2.719211 10.001598 9.678579 2.586897 14.471599 11.883329 0.380285 13.129720 11.315469 1.896909 11.714767 10.811192 2.336586 8.431177 13.232327 0.924396 9.139396 12.300830 1.916973 9.529047 11.369640 2.371001 7.713636 12.961542 0.392319 8.115641 12.283792 1.439385 8.559590 11.538538 2.257175 5.799217 10.736347 3.368196 7.260792 10.310581 3.263384 8.502325 10.085279 2.872663 9.697534 9.800911 1.618308
387  5.466112 8.092169 0.412302 6.584857 8.575467 1.171447 7.465933 8.926475 2.150284 6.023512 6.578777 1.940748 7.209449 7.411476 2.043396 8.176018 8.094780 2.197933 11.371982 6.862005 0.427239 10.827036 7.355962 1.514515 10.309323 8.024463 2.159340 11.737031 7.759029 1.109703 11.118072 8.763594 2.739757 9.975333 9.722547 2.570581 14.500607 11.895930 0.378943 13.117554 11.368159 1.901307 11.653283 10.826241 2.320030 8.433689 13.235729 0.891555 9.107583 12.325832 1.860029 9.489768 11.393668 2.345244 7.698060 12.938691 0.427701 8.102682 12.321877 1.474404 8.542089 11.541951 2.283731 5.738715 10.742051 3.402739 7.211287 10.326694 3.261390 8.484094 10.110681 2.901783 9.656571 9.815246 1.642780
388  5.463222 8.104337 0.384092 6.566845 8.570415 1.221920 7.465933 8.926475 2.150284 5.962335 6.595086 1.899152 7.168729 7.410699 2.037105 8.111620 8.058920 2.216793 11.378465 6.896818 0.425530 10.816192 7.360928 1.471116 10.309323 8.024463 2.159340 11.639744 7.771132 1.070427 11.176413 8.789001 2.740428 9.940454 9.728544 2.548827 14.479712 11.904744 0.359277 13.114441 11.372272 1.906266 11.666387 10.829771 2.300509 8.354899 13.253458 0.812858 9.059715 12.371742 1.850182 9.432868 11.418028 2.310421 7.732053 12.961129 0.414056 8.079304 12.309464 1.512586 8.500994 11.514462 2.292799 5.631581 10.745428 3.415753 7.116808 10.325458 3.256129 8.396930 10.123906 2.912583 9.627539 9.797867 1.609125
389  5.445951 8.101095 0.412332 6.559939 8.577868 1.267791 7.441747 8.957292 2.190465 5.911830 6.581289 1.892725 7.149502 7.427155 2.033561 8.092764 8.095963 2.203565 11.377298 6.899095 0.428452 10.835913 7.358213 1.525814 10.261568 8.084397 2.115120 11.537852 7.799447 1.016381 11.124887 8.791605 2.713617 9.911405 9.707499 2.574581 14.493553 11.881243 0.369294 13.057599 11.397817 1.848264 11.653011 10.840751 2.310216 8.316487 13.279884 0.804164 9.005322 12.353971 1.804021 9.439507 11.448267 2.316159 7.695098 12.931955 0.405981 8.048406 12.331461 1.481578 8.463723 11.543484 2.336346 5.614556 10.733423 3.436706 7.061924 10.359922 3.278639 8.310647 10.144244 2.894393 9.580145 9.832706 1.663634
390  5.438063 8.119719 0.393968 6.524621 8.603424 1.219678 7.422959 8.935925 2.201608 5.878819 6.613310 1.848491 7.096750 7.415865 2.023268 8.028243 8.100821 2.189055 11.360563 6.882822 0.430344 10.795385 7.388068 1.508053 10.253155 8.059388 2.078706 11.443662 7.835544 0.947657 11.053673 8.750513 2.668072 9.883183 9.709692 2.538607 14.460043 11.883135 0.372973 13.069507 11.378480 1.852304 11.629177 10.846186 2.273771 8.265589 13.287764 0.733929 8.954818 12.391338 1.757550 9.365174 11.498709 2.286506 7.721419 12.947694 0.414420 8.056412 12.289800 1.478395 8.477347 11.483519 2.275304 5.510613 10.731412 3.485744 6.992357 10.356379 3.271719 8.263451 10.159159 2.863618 9.551112 9.815356 1.630042
391  5.445514 8.105951 0.414268 6.544203 8.570628 1.222702 7.391263 8.951063 2.218861 5.841094 6.605177 1.857758 7.073833 7.426274 2.034055 8.016230 8.086220 2.204281 11.383265 6.886032 0.419640 10.816718 7.323944 1.481642 10.246378 8.062620 2.124066 11.357387 7.816396 0.948347 11.062388 8.730579 2.657169 9.842756 9.724094 2.561912 14.491971 11.894964 0.377777 13.050617 11.376952 1.874644 11.598573 10.855615 2.288391 8.207955 13.295331 0.708850 8.945755 12.468741 1.759458 9.319331 11.520959 2.261666 7.708979 12.951437 0.413587 8.027158 12.340945 1.441667 8.440088 11.512632 2.318930 5.482786 10.735897 3.500973 6.947828 10.381671 3.286045 8.170087 10.176591 2.876560 9.512946 9.848167 1.641330
392  5.476489 8.104357 0.362319 6.518337 8.587998 1.223117 7.391263 8.951063 2.218861 5.787552 6.596322 1.855726 7.045587 7.425640 2.022118 7.957421 8.070945 2.186003 11.352887 6.878494 0.382781 10.748689 7.372733 1.471937 10.231932 8.066339 2.092761 11.267489 7.836920 0.877482 11.008224 8.717345 2.671921 9.788664 9.690964 2.539289 14.470783 11.907022 0.356781 13.040588 11.386560 1.836175 11.605901 10.854630 2.260130 8.158325 13.255527 0.645892 8.884476 12.465080 1.713178 9.290279 11.566532 2.267724 7.692409 12.979341 0.401147 7.980161 12.280293 1.503960 8.397962 11.515222 2.270349 5.373852 10.750793 3.533607 6.846756 10.397391 3.260759 8.133302 10.217237 2.883425 9.463834 9.829599 1.633651
393  5.457359 8.097044 0.392623 6.515650 8.586819 1.231899 7.359586 8.966181 2.236114 5.783028 6.600414 1.865412 6.996581 7.407391 2.009348 7.940475 8.075882 2.188963 11.384820 6.885620 0.433309 10.742897 7.342716 1.456498 10.215275 8.049232 2.077197 11.189198 7.882654 0.914245 11.027556 8.704588 2.645643 9.789841 9.698493 2.529108 14.477289 11.930618 0.337431 12.996119 11.401868 1.836820 11.568428 10.865604 2.245815 8.133075 13.280449 0.610574 8.864880 12.441672 1.637342 9.268986 11.575713 2.232661 7.715376 12.991406 0.399622 7.994891 12.286427 1.494572 8.396626 11.507448 2.318588 5.320473 10.752604 3.563347 6.785534 10.385141 3.259141 8.058250 10.226581 2.864031 9.443098 9.845145 1.632247
394  5.440782 8.114052 0.388085 6.513801 8.602760 1.253876 7.358602 8.990163 2.212032 5.711812 6.605675 1.825423 6.933818 7.420599 1.996555 7.901819 8.095160 2.154577 11.355060 6.891392 0.426575 10.760455 7.336213 1.434380 10.196176 8.076237 2.096241 11.142937 7.887766 0.861504 10.932677 8.677040 2.602061 9.809916 9.672318 2.535967 14.454946 11.923221 0.349004 12.997661 11.394141 1.830939 11.568371 10.885596 2.223504 8.085428 13.283781 0.555830 8.806128 12.479707 1.617953 9.223090 11.597982 2.207805 7.729255 13.032557 0.380146 7.963484 12.294262 1.515812 8.363190 11.522148 2.323557 5.271127 10.728021 3.572325 6.720007 10.418157 3.279630 7.995913 10.227617 2.864907 9.419077 9.859036 1.642303
395  5.454636 8.102718 0.398492 6.513520 8.595448 1.275757 7.326928 9.005249 2.229309 5.698874 6.606558 1.871726 6.919580 7.423958 1.975824 7.884342 8.067248 2.185002 11.358731 6.888670 0.390257 10.699894 7.356701 1.449976 10.184709 8.070832 2.074046 11.049840 7.909657 0.818996 10.953086 8.681660 2.607170 9.763596 9.676310 2.554048 14.443069 11.921067 0.337947 12.965709 11.392305 1.821632 11.551357 10.886411 2.210721 8.063095 13.277215 0.498584 8.759042 12.472507 1.589896 9.201034 11.656339 2.209095 7.715273 13.000905 0.378619 7.981653 12.277956 1.505370 8.346987 11.500702 2.288112 5.221740 10.746630 3.603113 6.675527 10.438511 3.263734 7.923459 10.240275 2.862111 9.394894 9.833490 1.658977
396  5.443504 8.108378 0.382211 6.481553 8.622651 1.281134 7.334527 9.020905 2.252148 5.645864 6.623726 1.820377 6.869842 7.412751 1.960058 7.824352 8.051281 2.174131 11.351954 6.879660 0.395296 10.728072 7.364596 1.442042 10.154718 8.040053 2.061864 10.939074 7.884614 0.759645 10.883108 8.670594 2.551415 9.715981 9.660537 2.527717 14.441044 11.915693 0.353230 13.000511 11.413549 1.821731 11.507773 10.910521 2.183081 8.047524 13.278337 0.442522 8.738297 12.514919 1.539809 9.157845 11.697232 2.171811 7.709787 13.024246 0.375813 7.942548 12.329577 1.517398 8.350732 11.505408 2.279102 5.130550 10.772400 3.602282 6.605903 10.481321 3.255658 7.865878 10.262734 2.870010 9.310832 9.853419 1.646196
397  5.436870 8.109623 0.372240 6.473551 8.577092 1.257206 7.295271 9.020313 2.246585 5.618323 6.638442 1.786706 6.846898 7.422811 1.967698 7.779281 8.074363 2.167338 11.342985 6.904949 0.411121 10.725724 7.387863 1.451971 10.163186 8.054591 2.074930 10.871130 7.809432 0.690791 10.933031 8.650408 2.566900 9.714288 9.649292 2.548885 14.463262 11.918913 0.351174 12.990264 11.397367 1.810560 11.545262 10.899547 2.197452 8.059441 13.234841 0.411549 8.726636 12.503081 1.493951 9.126489 11.662132 2.150870 7.693035 13.024999 0.358308 7.959784 12.301532 1.485533 8.304712 11.484511 2.292625 5.099817 10.785382 3.617758 6.550932 10.496472 3.250031 7.799472 10.284520 2.852980 9.328843 9.895331 1.664525
398  5.450195 8.127703 0.385397 6.461135 8.638288 1.264938 7.302884 9.035975 2.269394 5.581788 6.636368 1.814232 6.836987 7.420884 1.997228 7.767626 8.085835 2.143915 11.369949 6.887593 0.407141 10.750415 7.385484 1.445606 10.109607 8.064630 2.048136 10.838150 7.849012 0.669583 10.794343 8.624301 2.432157 9.708280 9.631943 2.548585 14.419902 11.922291 0.341611 12.941274 11.431393 1.791921 11.520388 10.885728 2.182583 7.922410 13.269180 0.402851 8.691800 12.479343 1.497374 9.140244 11.718118 2.155198 7.678636 13.049523 0.370157 7.932139 12.299819 1.503407 8.280564 11.491915 2.286701 5.047560 10.806442 3.611359 6.516465 10.485774 3.227903 7.749241 10.267002 2.872433 9.299765 9.878080 1.631024
399  5.398630 8.119707 0.381428 6.474900 8.613352 1.278259 7.284268 9.014684 2.280425 5.542872 6.643217 1.774517 6.776152 7.405175 1.952936 7.759028 8.092484 2.155012 11.350423 6.866074 0.414543 10.730811 7.361565 1.455676 10.159752 8.050289 2.096730 10.807127 7.841699 0.641512 10.845974 8.548234 2.545383 9.697359 9.652420 2.543823 14.449224 11.903961 0.331475 12.973524 11.405488 1.792941 11.487080 10.898031 2.142417 7.915042 13.295047 0.394623 8.636641 12.520262 1.481482 9.087042 11.714689 2.132085 7.682237 13.044901 0.412175 7.924429 12.284745 1.570743 8.283704 11.502164 2.275273 5.020886 10.776651 3.635623 6.432539 10.502788 3.246879 7.726219 10.287432 2.868378 9.275642 9.852576 1.647747
400  5.458515 8.122707 0.394228 6.446449 8.658804 1.288078 7.252696 9.029751 2.297628 5.504024 6.647018 1.768450 6.719113 7.415832 1.942353 7.703420 8.070773 2.144381 11.359530 6.875078 0.407444 10.717322 7.358027 1.467321 10.105067 8.078316 2.034452 10.727297 7.833102 0.575197 10.789910 8.542106 2.463862 9.678966 9.617785 2.543191 14.458827 11.928139 0.324504 12.945157 11.426216 1.769146 11.493808 10.912148 2.173018 7.893230 13.302198 0.361381 8.609372 12.482724 1.438223 9.031652 11.740047 2.118322 7.718980 13.017354 0.363679 7.854133 12.269233 1.520042 8.233389 11.482201 2.295546 4.960144 10.775331 3.626172 6.386416 10.535640 3.215270 7.663222 10.327743 2.857097 9.244690 9.875923 1.658409
401  5.432271 8.102078 0.366828 6.446244 8.609512 1.259646 7.252696 9.029751 2.297628 5.476736 6.648239 1.754202 6.715968 7.439475 1.941881 7.666150 8.093025 2.155674 11.371046 6.892429 0.410080 10.725540 7.372986 1.502637 10.133845 8.049292 2.022425 10.740272 7.817032 0.592190 10.844473 8.539761 2.478166 9.670794 9.611633 2.560133 14.456877 11.874831 0.370933 12.947740 11.419249 1.784401 11.479223 10.886515 2.145627 7.880716 13.313115 0.366923 8.581264 12.496284 1.425817 9.011548 11.765285 2.135304 7.728687 12.999078 0.356599 7.881626 12.279426 1.524629 8.219226 11.495968 2.310795 4.906910 10.811628 3.656115 6.362565 10.535167 3.223350 7.613701 10.335153 2.838091 9.235074 9.866848 1.672242
402  5.460458 8.150271 0.397916 6.437819 8.645449 1.279367 7.245080 9.014088 2.274845 5.455773 6.641773 1.720271 6.706802 7.463329 1.904209 7.678680 8.078508 2.139125 11.370192 6.870274 0.402004 10.697627 7.392915 1.474502 10.100713 8.042439 2.061851 10.685310 7.835336 0.578550 10.789308 8.499916 2.405446 9.670418 9.590029 2.558413 14.461053 11.904707 0.348621 12.936503 11.406491 1.771486 11.459713 10.910692 2.142155 7.878052 13.327606 0.350218 8.609621 12.500666 1.396090 8.995477 11.776628 2.113261 7.698007 13.013048 0.356078 7.912958 12.283763 1.509693 8.227869 11.494218 2.297470 4.859863 10.819055 3.628549 6.311266 10.547522 3.219320 7.533128 10.359045 2.823664 9.213744 9.899258 1.669081
403  5.437627 8.124577 0.395906 6.418056 8.637540 1.298518 7.221140 9.044795 2.314830 5.422090 6.682926 1.699518 6.659316 7.409854 1.915016 7.616855 8.085855 2.137427 11.363954 6.891755 0.408716 10.679039 7.349181 1.482154 10.080462 8.034893 2.030522 10.641253 7.846424 0.512721 10.807665 8.498860 2.417994 9.668818 9.570199 2.564542 14.481465 11.875226 0.364758 12.899153 11.413045 1.766248 11.473096 10.899671 2.132335 7.892146 13.306950 0.349823 8.580506 12.499578 1.435808 8.977638 11.779750 2.139720 7.706338 13.002130 0.393299 7.849330 12.316863 1.536133 8.179926 11.547502 2.345140 4.811441 10.805501 3.653829 6.260214 10.578288 3.221671 7.498455 10.373424 2.863709 9.179112 9.857813 1.665233
404  5.435349 8.125379 0.399859 6.408515 8.611132 1.275673 7.202621 9.023559 2.325799 5.377881 6.668983 1.665983 6.657747 7.413545 1.887280 7.587707 8.076210 2.109543 11.366446 6.905041 0.436606 10.693976 7.352658 1.453146 10.068578 8.032837 2.028390 10.613421 7.839340 0.485395 10.777857 8.487753 2.362787 9.674878 9.528751 2.588534 14.471096 11.893902 0.364395 12.930570 11.419484 1.764238 11.468354 10.896549 2.105976 7.889254 13.324711 0.360681 8.594387 12.492036 1.417644 8.977638 11.779750 2.139720 7.705827 13.013477 0.388203 7.855080 12.290917 1.514150 8.165978 11.503987 2.319326 4.783276 10.843494 3.607176 6.216902 10.602565 3.205578 7.479189 10.378476 2.824604 9.136708 9.870390 1.662413
405  5.417025 8.138332 0.397898 6.417588 8.647687 1.291288 7.222209 9.020872 2.338725 5.362392 6.709365 1.656439 6.606449 7.423500 1.865235 7.569016 8.084397 2.125370 11.374643 6.901153 0.437437 10.697942 7.372028 1.454009 10.039958 8.043399 2.031197 10.612914 7.835843 0.497776 10.740951 8.475937 2.370825 9.688821 9.522955 2.594157 14.492508 11.899182 0.390008 12.897470 11.421436 1.758280 11.435578 10.910615 2.117949 7.866044 13.277373 0.346304 8.583013 12.518959 1.431745 8.954217 11.748676 2.121862 7.705573 13.019158 0.385666 7.774153 12.265091 1.528240 8.145037 11.502767 2.354937 4.739470 10.820325 3.625738 6.165353 10.625158 3.196138 7.423147 10.364836 2.833872 9.127132 9.861314 1.676252
406  5.445877 8.131072 0.383978 6.395862 8.635728 1.304597 7.170022 9.062519 2.319118 5.310323 6.695721 1.610947 6.550169 7.465684 1.858997 7.532437 8.054934 2.130460 11.360660 6.880001 0.422616 10.672649 7.355627 1.414814 10.035321 8.006433 2.031984 10.596643 7.796996 0.471077 10.755211 8.454855 2.362708 9.656738 9.515579 2.598198 14.453545 11.893596 0.375764 12.918187 11.435403 1.750931 11.455920 10.917422 2.091818 7.876546 13.313198 0.337031 8.530516 12.500927 1.389188 8.934165 11.773922 2.138858 7.679386 13.032495 0.377799 7.822887 12.307649 1.496863 8.095378 11.496228 2.324814 4.723519 10.835005 3.599632 6.115079 10.618066 3.178237 7.372878 10.396055 2.816195 9.120131 9.870861 1.676880
407  5.412712 8.123146 0.404204 6.366528 8.680779 1.349836 7.171136 9.038601 2.342958 5.314180 6.707960 1.566105 6.542506 7.450195 1.837695 7.502255 8.080847 2.101575 11.316912 6.886589 0.369183 10.687361 7.361340 1.450155 10.035198 8.053473 2.011518 10.581798 7.804800 0.450517 10.732085 8.442341 2.374192 9.637157 9.489196 2.616915 14.459671 11.860315 0.354499 12.892147 11.406154 1.759725 11.401443 10.909181 2.087039 7.875789 13.294841 0.353075 8.555112 12.466164 1.403519 8.932436 11.765712 2.187239 7.669959 13.045047 0.387377 7.840701 12.309910 1.527614 8.081885 11.504444 2.342452 4.659996 10.853997 3.600837 6.093406 10.648568 3.173413 7.345300 10.411215 2.849752 9.096263 9.884635 1.686902
