# Supplementary material for: Kinematics of male Eupalaestrus weijenberghi (Araneae, Theraphosidae) locomotion on different substrates and inclines
Source: PeerJ. 2019 Sep 26;7:e7748. doi: 10.7717/peerj.7748 (PMC6766366; doi:10.7717/peerj.7748)
Supplement: Supplemental Information 1 [file peerj-07-7748-s001.zip › Silva-Pereyra et al 2019 - Supplementary document - Kinematic data/627v12.3d]

1  20.243650 6.730947 3.450333 21.695620 7.306995 3.321626 22.885155 7.597541 2.892452 21.714417 4.629745 0.590929 22.236584 5.427627 1.424997 22.756447 6.083602 2.156899 25.517796 4.790158 2.161554 24.561796 5.881041 2.576277 24.071640 6.876956 2.558698 27.230503 6.932784 0.392055 26.424440 6.978600 2.335940 24.987436 7.325114 2.775358 25.868702 9.919751 0.819587 25.320616 9.308622 2.723350 24.270885 8.187606 2.748333 26.157183 11.375623 0.587207 25.275431 10.692588 1.381931 24.682726 9.959206 2.009794 19.787083 10.494355 0.944446 20.915649 9.983297 1.508141 21.998470 9.440068 1.947436 21.305012 9.335964 0.521631 21.567568 8.758792 1.730783 22.271992 8.190783 2.617627 24.010183 8.008627 1.820990
2  20.116898 6.760443 3.519849 21.589106 7.298187 3.376345 22.742289 7.591609 2.954507 21.726671 4.642122 0.578355 22.241362 5.437598 1.486440 22.759281 6.129119 2.219864 24.985847 4.885737 1.860425 24.298742 5.964653 2.580168 24.000366 6.993564 2.618577 27.272724 6.982646 0.515191 26.440746 7.025361 2.325115 24.978714 7.298609 2.830275 25.730816 9.930145 0.748907 25.301491 9.326168 2.641268 24.215725 8.254860 2.760426 26.156324 11.407813 0.579395 25.301424 10.713473 1.420655 24.634045 10.020117 2.068218 19.755287 10.547621 0.751638 20.950024 10.028566 1.427978 21.985718 9.571402 1.883693 21.317327 9.310869 0.583379 21.533722 8.776429 1.728306 22.224970 8.175339 2.601219 23.968258 7.982953 1.842180
3  19.951742 6.888121 3.583736 21.460991 7.327116 3.399271 22.655098 7.644286 2.929507 21.699921 4.672045 0.512873 22.228161 5.435611 1.452340 22.736492 6.180214 2.167259 24.645515 4.925406 1.767709 24.192188 5.952176 2.526125 23.915718 7.079187 2.604771 27.225115 6.987763 0.509194 26.459692 7.029193 2.335318 24.964441 7.319886 2.808396 25.720633 9.972555 0.714862 25.273338 9.409344 2.547327 24.201252 8.315876 2.755089 26.171455 11.409245 0.553814 25.282581 10.684170 1.386662 24.636883 9.978676 2.015662 19.826900 10.625630 0.580590 20.967546 10.046434 1.316804 21.937410 9.603189 1.830145 21.333904 9.335857 0.583659 21.540953 8.788877 1.701788 22.256044 8.155405 2.624084 23.925056 8.016631 1.799879
4  19.879644 6.919551 3.682532 21.379517 7.318655 3.419725 22.564175 7.632095 2.987211 21.709845 4.635934 0.617001 22.208761 5.457226 1.435540 22.636974 6.083107 2.262294 24.387573 4.963900 1.691009 24.001459 6.030068 2.513696 23.859848 7.113383 2.623635 27.225182 6.998007 0.540411 26.418058 7.011940 2.339463 25.018518 7.298631 2.875998 25.691236 10.062101 0.652835 25.285746 9.456160 2.524173 24.201084 8.351853 2.779235 26.166630 11.390687 0.622854 25.277990 10.689839 1.412693 24.598236 10.021610 2.059099 19.787191 10.609592 0.550983 20.939247 10.021996 1.283508 21.869453 9.526207 1.843303 21.354788 9.340539 0.556490 21.499407 8.775482 1.741286 22.184679 8.188373 2.625767 23.872726 7.970078 1.853891
5  19.775089 7.011353 3.737195 21.256777 7.288716 3.389057 22.424051 7.638274 2.976990 21.716894 4.679718 0.556583 22.170715 5.456538 1.460831 22.653732 6.115920 2.246743 24.135967 4.933273 1.728507 23.892752 6.023741 2.446586 23.836231 7.135921 2.647058 27.246813 6.923494 0.484041 26.411348 7.016778 2.313147 24.979465 7.298333 2.826631 25.657925 10.066050 0.555641 25.285881 9.521852 2.432678 24.218092 8.411572 2.764889 26.175936 11.374659 0.597551 25.243696 10.758307 1.373635 24.615578 10.019746 2.019519 19.813124 10.590864 0.505313 20.929600 10.073496 1.266388 21.824036 9.571080 1.845905 21.333040 9.333150 0.553504 21.473515 8.815557 1.773655 22.169828 8.212701 2.600698 23.837605 7.997391 1.851584
6  19.668955 7.070191 3.787648 21.106760 7.317461 3.407131 22.278034 7.621180 2.933385 21.717026 4.677817 0.579086 22.148319 5.465350 1.466020 22.606924 6.114871 2.256521 23.890314 5.076721 1.638827 23.749516 6.028145 2.417535 23.807634 7.078302 2.646177 27.232679 6.952892 0.510955 26.414295 7.006384 2.331926 24.978182 7.301626 2.864556 25.705038 10.086769 0.572073 25.289583 9.485328 2.410574 24.190271 8.458453 2.767983 26.142160 11.409912 0.599422 25.205690 10.756079 1.402004 24.606661 9.999677 2.056646 19.769405 10.563212 0.568976 20.902826 10.046469 1.289844 21.797689 9.579558 1.895161 21.348825 9.322507 0.560154 21.451511 8.829779 1.729733 22.134571 8.247751 2.639362 23.821587 8.064802 1.885551
7  19.556515 7.131786 3.843175 21.013491 7.347795 3.391914 22.162964 7.587308 2.954730 21.729506 4.683157 0.564260 22.134445 5.448089 1.482070 22.533772 6.121895 2.297884 23.697678 5.101180 1.555229 23.542356 6.079569 2.297953 23.747763 7.102835 2.682566 27.231117 6.951674 0.485594 26.388634 7.011944 2.319116 24.993999 7.274575 2.863152 25.747568 10.231082 0.557430 25.259104 9.525229 2.380401 24.189707 8.491566 2.794519 26.151468 11.393879 0.574092 25.218824 10.770054 1.338840 24.622835 9.979135 2.118979 19.749062 10.599703 0.543872 20.870312 10.067702 1.257933 21.737768 9.582734 1.897673 21.311932 9.348684 0.506881 21.431021 8.850813 1.775421 22.134684 8.322633 2.651021 23.741459 8.029445 1.839410
8  19.474138 7.225642 3.889560 20.899174 7.319365 3.413092 22.001793 7.509883 2.960928 21.703524 4.662968 0.587099 22.122086 5.502343 1.459001 22.501085 6.158306 2.295749 23.567410 5.133368 1.506526 23.461256 6.114292 2.272439 23.705076 7.088768 2.673064 27.224949 6.977327 0.521289 26.381048 6.990696 2.327001 24.963266 7.284474 2.863082 25.727114 10.253474 0.555846 25.234447 9.577952 2.334937 24.162603 8.518017 2.798497 26.142160 11.409912 0.599422 25.243488 10.749767 1.368063 24.530478 10.026072 2.007384 19.785337 10.585661 0.539949 20.830877 10.135212 1.305478 21.706253 9.572033 1.928081 21.298159 9.389087 0.556057 21.392994 8.863112 1.783545 22.095976 8.262685 2.637049 23.727510 8.028310 1.814661
9  19.379210 7.232370 3.890939 20.803553 7.351486 3.377639 21.928978 7.543359 2.939465 21.686995 4.626305 0.602072 22.101858 5.507218 1.514569 22.430307 6.114896 2.324298 23.381250 5.167678 1.472325 23.389803 6.078833 2.218660 23.679741 7.088146 2.646338 27.234156 6.966602 0.502104 26.358509 7.015263 2.322525 24.956606 7.291494 2.858377 25.734680 10.287722 0.543485 25.220575 9.590200 2.335944 24.132799 8.536654 2.790843 26.151468 11.393879 0.574092 25.184868 10.767963 1.349858 24.534349 10.030787 1.967412 19.790546 10.618560 0.539587 20.829285 10.087275 1.355168 21.692781 9.623810 1.967476 21.317266 9.350018 0.535676 21.367157 8.857405 1.747828 22.063717 8.291965 2.624007 23.666681 8.030225 1.888309
10  19.220304 7.254180 3.885482 20.700687 7.352001 3.400793 21.817841 7.533035 2.917979 21.676674 4.617532 0.631387 22.030321 5.453348 1.465904 22.388054 6.119228 2.378434 23.177738 5.143491 1.473655 23.314333 6.015865 2.192824 23.591139 7.030741 2.677776 27.226679 6.962880 0.465324 26.362890 7.028326 2.344389 24.904064 7.293590 2.849459 25.707935 10.313651 0.514002 25.155867 9.604963 2.319461 24.085735 8.519277 2.864229 26.142160 11.409912 0.599422 25.185827 10.794392 1.310958 24.500910 10.013344 1.954260 19.765062 10.593220 0.557095 20.836458 10.082303 1.373426 21.675543 9.638811 2.006092 21.296305 9.370164 0.574564 21.358829 8.858498 1.798507 21.985800 8.364172 2.695731 23.633396 8.069507 1.873703
11  19.078142 7.253593 3.868447 20.588959 7.342069 3.376657 21.747585 7.545334 2.910002 21.727264 4.630585 0.582579 22.000744 5.414993 1.459805 22.346338 6.126568 2.334437 22.997149 5.085229 1.440202 23.224682 5.998686 2.096000 23.546858 7.001936 2.661618 27.219900 6.978843 0.538715 26.329453 7.035570 2.261467 24.900074 7.296753 2.875763 25.707670 10.337112 0.488612 25.155014 9.626907 2.313629 24.048950 8.537548 2.867524 26.151468 11.393879 0.574092 25.137295 10.747085 1.300012 24.440292 10.054439 1.955683 19.775463 10.571250 0.542220 20.782795 10.101801 1.365486 21.671030 9.606643 2.011938 21.267231 9.317119 0.536359 21.297245 8.916308 1.834107 21.921858 8.362906 2.671303 23.543156 8.139530 1.859106
12  18.981569 7.241904 3.864487 20.496277 7.326402 3.381390 21.644638 7.528460 2.939239 21.728104 4.630570 0.602693 21.990181 5.436332 1.453584 22.321243 6.140338 2.365711 22.939754 5.149443 1.326684 23.218319 6.035573 2.135020 23.503180 6.937926 2.703624 27.219961 6.963004 0.500746 26.311541 6.999019 2.304670 24.874580 7.271586 2.854839 25.707472 10.340379 0.478883 25.121677 9.576440 2.327516 24.007256 8.578727 2.862533 26.142160 11.409912 0.599422 25.148914 10.753455 1.316109 24.432251 10.080952 1.943711 19.768887 10.611924 0.562575 20.790091 10.109303 1.405428 21.634933 9.630386 2.075431 21.289555 9.390646 0.601823 21.296974 8.895143 1.854771 21.891560 8.365968 2.678188 23.535984 8.106361 1.859967
13  18.912214 7.200688 3.857941 20.369230 7.342572 3.336102 21.523985 7.516020 2.871228 21.687098 4.632906 0.566957 22.008507 5.522917 1.523664 22.294226 6.152557 2.304829 22.869240 5.147935 1.264796 23.183445 6.014168 2.085510 23.472353 6.843074 2.703934 27.208181 6.938531 0.484402 26.274349 6.986528 2.265976 24.841084 7.285238 2.823795 25.680614 10.323627 0.500403 25.068171 9.598782 2.304105 23.987156 8.565157 2.876979 26.151468 11.393879 0.574092 25.103455 10.729977 1.281303 24.399761 10.108246 1.940474 19.775774 10.565816 0.529037 20.759212 10.145259 1.402303 21.608709 9.640456 2.091186 21.253885 9.330448 0.584767 21.197815 8.927530 1.833133 21.894964 8.373691 2.675659 23.468719 8.117266 1.868546
14  18.835455 7.233809 3.867208 20.290674 7.326039 3.327010 21.462494 7.523680 2.858128 21.767195 4.621114 0.592664 21.955557 5.506599 1.510856 22.254025 6.186430 2.311284 22.778774 5.246949 0.994183 23.149742 5.906346 2.082552 23.396566 6.747181 2.687681 27.210226 6.955047 0.478769 26.264591 6.998593 2.276835 24.821810 7.281005 2.862076 25.708836 10.353683 0.521356 25.046612 9.589911 2.296608 23.945843 8.586941 2.841214 26.142160 11.409912 0.599422 25.090246 10.720132 1.292859 24.382156 10.038848 1.900064 19.766262 10.602279 0.523765 20.762938 10.151873 1.440449 21.564611 9.641683 2.113093 21.266600 9.327824 0.570027 21.156368 8.888791 1.853947 21.869787 8.418718 2.706487 23.413954 8.089745 1.866747
15  18.665068 7.272346 3.787271 20.149563 7.310457 3.272749 21.374874 7.496115 2.824050 21.687366 4.619638 0.571710 21.921356 5.515799 1.481309 22.200876 6.188437 2.329132 22.689739 5.295741 0.846339 23.085125 5.930657 1.957579 23.357742 6.712100 2.621629 27.203442 6.944906 0.482965 26.288277 6.968863 2.279207 24.822617 7.265347 2.815887 25.694889 10.350021 0.501913 25.013496 9.591912 2.285094 23.892469 8.612960 2.841387 26.151468 11.393879 0.574092 25.092403 10.675451 1.274197 24.333031 10.024930 1.854434 19.753771 10.571407 0.578536 20.768883 10.075867 1.379233 21.532543 9.641703 2.122018 21.219112 9.323898 0.578211 21.099373 8.855334 1.799835 21.850294 8.421412 2.733948 23.349018 8.112958 1.848481
16  18.647869 7.235747 3.780416 20.067677 7.280637 3.236518 21.274548 7.533006 2.821439 21.692446 4.666966 0.557843 21.884974 5.491899 1.523804 22.160995 6.205781 2.333227 22.616543 5.284256 0.717218 23.061817 5.913748 1.885763 23.301594 6.588124 2.624189 27.215149 6.959126 0.468052 26.247696 6.959857 2.281011 24.792616 7.280824 2.823628 25.708313 10.334232 0.529601 24.976486 9.610416 2.275331 23.847485 8.613357 2.823284 26.119860 11.389415 0.582915 25.051855 10.665956 1.282042 24.301010 10.066451 1.850312 19.748104 10.621121 0.553201 20.778006 10.091256 1.439843 21.488632 9.663665 2.161688 21.132910 9.222266 0.672373 21.087337 8.748372 1.809377 21.848156 8.407515 2.752956 23.296221 8.102194 1.847189
17  18.503407 7.187206 3.719307 19.991590 7.254849 3.194228 21.175039 7.495506 2.752122 21.692879 4.644878 0.595065 21.828300 5.496141 1.481130 22.111601 6.210425 2.297853 22.536251 5.319583 0.623345 22.966410 5.920093 1.694142 23.221136 6.524596 2.562193 27.200195 6.942249 0.475641 26.209270 6.956438 2.252086 24.778830 7.260311 2.784260 25.708836 10.353683 0.521356 24.955780 9.602293 2.249874 23.814354 8.614908 2.828552 26.151468 11.393879 0.574092 25.017159 10.673084 1.235919 24.308029 10.117692 1.861850 19.731953 10.603713 0.547781 20.755842 10.131124 1.437912 21.487719 9.639538 2.149299 20.974394 9.083994 0.782379 21.026474 8.685520 1.998627 21.841217 8.394662 2.747601 23.266106 8.061746 1.877008
18  18.423376 7.185713 3.696419 19.912903 7.250345 3.166518 21.112022 7.489740 2.782700 21.734646 4.622321 0.580424 21.830187 5.528164 1.471970 22.070187 6.238326 2.305020 22.484781 5.294160 0.558529 22.917360 5.943576 1.693342 23.198166 6.542690 2.493994 27.209673 6.929499 0.478518 26.198828 6.973100 2.233834 24.748932 7.271101 2.792456 25.695887 10.342749 0.528741 24.917236 9.660024 2.297236 23.775518 8.627122 2.845940 26.145868 11.462354 0.666521 25.001270 10.694839 1.279328 24.244812 10.096932 1.868465 19.740717 10.597002 0.585490 20.707825 10.084399 1.396306 21.478943 9.669934 2.186128 20.685144 9.072971 1.011007 20.776375 8.672029 2.120580 21.881516 8.411105 2.802707 23.237356 8.086248 1.867891
19  18.346834 7.144589 3.601813 19.777433 7.265085 3.144621 21.086283 7.471115 2.789352 21.712875 4.637671 0.570358 21.827946 5.535772 1.490935 22.045898 6.219216 2.331517 22.427868 5.324130 0.575597 22.864285 5.976904 1.566110 23.156237 6.549481 2.498291 27.244076 6.962265 0.514925 26.179483 6.947726 2.244510 24.748512 7.275002 2.776483 25.678328 10.379530 0.463209 24.908930 9.634714 2.227087 23.737894 8.724953 2.743883 26.093737 11.529428 0.719211 24.943790 10.722231 1.341333 24.210676 10.099895 1.921086 19.750149 10.557704 0.586068 20.633093 10.135591 1.457336 21.419615 9.653077 2.188231 20.433023 9.057751 1.210466 20.875460 8.647161 2.321430 21.958338 8.395317 2.849051 23.198116 8.106128 1.870445
20  18.281713 7.132576 3.572567 19.709517 7.249931 3.088671 21.040499 7.459167 2.811814 21.719118 4.642234 0.570616 21.820518 5.492347 1.491584 22.012943 6.255414 2.329705 22.470936 5.285517 0.557006 22.834681 5.934760 1.619528 23.107954 6.513951 2.500408 27.251802 6.937832 0.504584 26.181509 7.019833 2.238955 24.741819 7.282095 2.771742 25.668787 10.332693 0.488619 24.894730 9.642053 2.247988 23.678452 8.738760 2.739758 26.013285 11.594802 0.864422 24.872192 10.719900 1.437099 24.130493 10.060284 2.018605 19.707577 10.535017 0.573890 20.646265 10.148483 1.468750 21.403412 9.662517 2.199235 20.332069 9.084053 1.335320 20.832298 8.615603 2.486721 22.043121 8.380132 2.875193 23.142975 8.127431 1.893946
21  18.178394 7.078979 3.538874 19.655731 7.221080 3.074630 20.986111 7.458196 2.808427 21.716059 4.634091 0.585587 21.797670 5.484493 1.481848 21.970657 6.215228 2.325829 22.432785 5.306912 0.577893 22.792744 5.955097 1.549686 23.093992 6.511267 2.467521 27.218433 6.994753 0.503692 26.184402 7.026174 2.242135 24.724667 7.275716 2.780285 25.710829 10.336429 0.485813 24.876684 9.640594 2.249708 23.669815 8.773203 2.753521 25.906126 11.622964 1.013581 24.767895 10.709884 1.585744 24.057364 10.009246 2.097925 19.703089 10.583175 0.527377 20.641947 10.184839 1.474859 21.405998 9.629480 2.241596 20.188644 9.040943 1.605312 20.846947 8.614965 2.695409 22.110762 8.341181 2.965021 23.115044 8.150547 1.881471
22  18.103392 7.057419 3.536418 19.581951 7.209882 3.109884 20.897385 7.470964 2.801548 21.734936 4.647687 0.558030 21.757656 5.481058 1.506866 21.916359 6.210904 2.344620 22.441507 5.354958 0.553834 22.863804 5.958640 1.614754 23.051216 6.515817 2.521206 27.240837 6.959619 0.507592 26.152340 6.978384 2.235942 24.705217 7.299987 2.775201 25.679831 10.301307 0.480400 24.846413 9.682501 2.227087 23.660940 8.781656 2.769423 25.780731 11.633780 1.227662 24.655739 10.695209 1.726453 23.889303 10.007694 2.168621 19.739254 10.595505 0.569356 20.603832 10.169211 1.524544 21.353485 9.583723 2.235242 19.957886 8.969194 1.860468 20.740803 8.614898 2.885669 22.097569 8.329183 3.013928 23.044865 8.147151 1.918900
23  18.010401 6.971343 3.481116 19.466339 7.180199 3.041925 20.849237 7.441723 2.794254 21.678555 4.677374 0.531273 21.709997 5.496295 1.470157 21.916359 6.210904 2.344620 22.442678 5.307403 0.579836 22.813997 5.979765 1.605299 23.037228 6.513127 2.488365 27.174408 6.964440 0.466978 26.149799 6.995641 2.223403 24.707018 7.315298 2.770971 25.707729 10.386021 0.456214 24.815880 9.676180 2.188559 23.614805 8.791429 2.780039 25.647797 11.660124 1.464574 24.500227 10.726596 1.891806 23.708330 9.908885 2.318546 19.734747 10.601519 0.569720 20.582867 10.192250 1.501049 21.355730 9.597892 2.223114 19.804720 9.018337 2.143842 20.803308 8.586218 3.051176 22.133831 8.316381 3.043711 23.005239 8.116250 1.904884
24  17.940279 6.963867 3.408951 19.445269 7.203479 3.027958 20.780376 7.409097 2.814214 21.674524 4.654831 0.558736 21.744940 5.511326 1.517982 21.887007 6.248223 2.338673 22.480507 5.321323 0.571738 22.776850 5.931828 1.628060 23.013971 6.545737 2.523402 27.210405 6.965502 0.466616 26.144493 7.017467 2.265822 24.692799 7.304617 2.744979 25.691175 10.345084 0.499249 24.809143 9.640328 2.225571 23.576521 8.812261 2.809996 25.469582 11.685247 1.662134 24.289616 10.665233 2.082485 23.563255 9.873013 2.431555 19.715815 10.590190 0.601979 20.598122 10.111361 1.473178 21.291737 9.576379 2.235724 19.635496 9.103908 2.419877 20.763498 8.585492 3.127965 22.161285 8.252086 3.106473 22.986074 8.171624 1.921624
25  17.869488 6.911341 3.375362 19.368883 7.166807 3.021765 20.745886 7.406434 2.780213 21.683174 4.684564 0.551649 21.710730 5.499734 1.533959 21.834839 6.210207 2.347022 22.522829 5.316071 0.565463 22.786606 5.973259 1.688870 22.980471 6.514905 2.509258 27.226124 6.937334 0.465042 26.116594 7.062197 2.132306 24.687532 7.339571 2.765900 25.681883 10.372285 0.479846 24.785456 9.694004 2.203222 23.591015 8.833607 2.791667 25.263718 11.659436 1.922626 24.094002 10.670335 2.222297 23.352652 9.751838 2.528879 19.713736 10.631910 0.586474 20.601555 10.087790 1.449077 21.240942 9.609105 2.268489 19.521095 9.106603 2.522433 20.732555 8.544153 3.191407 22.048389 8.261684 3.086512 22.903133 8.182426 1.912224
26  17.827795 6.859636 3.335188 19.313982 7.122242 3.013607 20.653845 7.393652 2.801374 21.679346 4.662000 0.553282 21.672537 5.485218 1.568600 21.792757 6.168379 2.392308 22.480507 5.321323 0.571738 22.745506 5.940135 1.658461 22.956554 6.518054 2.513990 27.189983 7.010277 0.498049 26.098635 7.100382 2.141732 24.646986 7.319277 2.765298 25.667963 10.335429 0.489889 24.767046 9.652018 2.213371 23.541334 8.858773 2.817783 25.037878 11.648225 2.082589 23.897049 10.567645 2.373392 23.198561 9.656319 2.646511 19.677465 10.613523 0.571836 20.546976 10.092761 1.497404 21.233282 9.546068 2.282888 19.427505 9.098246 2.642877 20.718185 8.562466 3.239377 21.991594 8.264980 3.105377 22.898987 8.183359 1.951071
27  17.718691 6.753832 3.266254 19.266529 7.053835 2.937484 20.604412 7.394368 2.775688 21.676544 4.688498 0.520966 21.643133 5.481160 1.554449 21.764837 6.194919 2.383438 22.484486 5.345665 0.568206 22.771025 5.946336 1.691878 22.913872 6.495143 2.488194 27.199047 6.989136 0.490921 26.101175 7.097259 2.124271 24.639626 7.319437 2.719505 25.683025 10.339982 0.466686 24.753271 9.690762 2.190982 23.519670 8.897037 2.786824 24.780424 11.553761 2.145934 23.697639 10.461398 2.509572 23.029366 9.573442 2.690452 19.749210 10.589706 0.540623 20.537941 10.100528 1.475491 21.181395 9.583927 2.313434 19.267416 9.111292 2.717602 20.582748 8.586309 3.230059 21.898621 8.244845 3.097564 22.814270 8.209066 1.929846
28  17.687273 6.701730 3.203583 19.237656 7.036261 2.954554 20.538395 7.348559 2.742564 21.597456 4.616133 0.660057 21.561480 5.478010 1.584586 21.795622 6.341383 2.311401 22.500303 5.350216 0.550245 22.767818 5.967219 1.674152 22.901926 6.510388 2.530315 27.179361 6.978644 0.497042 26.074116 7.071713 2.114345 24.600700 7.325902 2.711257 25.678310 10.333306 0.506516 24.740753 9.662527 2.210041 23.511589 8.901594 2.824016 24.550764 11.515020 2.268339 23.483131 10.429189 2.628258 22.899153 9.484144 2.742692 19.776138 10.596127 0.511875 20.512627 10.092452 1.535718 21.196142 9.561092 2.322218 19.154522 9.119656 2.814520 20.518354 8.569283 3.262593 21.849800 8.242629 3.142348 22.770075 8.181301 1.923591
29  17.610806 6.625891 3.157163 19.166164 6.958735 2.894728 20.483286 7.322047 2.716143 21.570892 4.578749 0.799558 21.492105 5.438670 1.707870 21.773890 6.390871 2.380412 22.484486 5.345665 0.568206 22.690723 5.854198 1.708931 22.916727 6.472243 2.577322 27.216108 6.957472 0.524059 26.048481 7.073664 2.104942 24.598400 7.333483 2.708335 25.652647 10.316301 0.461501 24.694773 9.684007 2.183677 23.441616 8.923812 2.812593 24.314499 11.474899 2.411763 23.368475 10.461148 2.633329 22.786213 9.363280 2.783318 19.740753 10.575182 0.534299 20.475302 10.078063 1.515100 21.108370 9.593655 2.308266 19.101061 9.123610 2.902852 20.473719 8.538767 3.290403 21.768557 8.230382 3.153278 22.706160 8.185473 1.944132
30  17.581945 6.577739 3.087393 19.117260 6.909330 2.854492 20.429420 7.300543 2.724551 21.494722 4.522866 0.971527 21.429073 5.464355 1.849025 21.773630 6.482888 2.447675 22.515499 5.315160 0.589437 22.717035 5.941720 1.680410 22.818727 6.482452 2.553675 27.224499 6.968906 0.511351 26.040840 7.090169 2.091918 24.601290 7.310520 2.730680 25.667046 10.337082 0.488945 24.673988 9.716064 2.178736 23.440769 8.918973 2.835776 24.091955 11.466071 2.452247 23.216324 10.368238 2.760386 22.658527 9.301042 2.779958 19.763832 10.609468 0.515649 20.428217 10.122342 1.556479 21.086672 9.535074 2.326399 18.992741 9.066205 2.996299 20.404961 8.595952 3.339345 21.659979 8.238572 3.168430 22.684999 8.165850 1.964534
31  17.512888 6.576240 3.028218 19.032661 6.887625 2.820942 20.378195 7.291903 2.694018 21.357056 4.550665 1.196731 21.328840 5.548055 2.064600 21.715826 6.563225 2.531092 22.512596 5.324484 0.581335 22.657335 5.930626 1.716819 22.781403 6.512161 2.556061 27.217939 6.953365 0.465420 26.043282 7.093269 2.112671 24.569574 7.298956 2.680420 25.674402 10.350982 0.478325 24.640732 9.693708 2.163038 23.396715 8.943386 2.823635 23.869055 11.464716 2.494792 23.058350 10.291669 2.827049 22.582092 9.225966 2.816255 19.744556 10.574409 0.508517 20.404739 10.103441 1.592522 21.063805 9.496045 2.358820 18.892263 9.068534 3.091710 20.320881 8.565967 3.342827 21.619272 8.241005 3.170580 22.619421 8.164689 1.941965
32  17.461531 6.542001 2.954834 18.961693 6.868978 2.778877 20.318325 7.272521 2.738872 21.249535 4.611054 1.417117 21.254045 5.616045 2.253965 21.608667 6.661489 2.698567 22.510725 5.326430 0.579946 22.691128 5.940981 1.727058 22.744051 6.541864 2.558471 27.237633 6.989921 0.528582 26.042192 7.108091 2.086240 24.550373 7.294291 2.653144 25.636227 10.353195 0.434867 24.649061 9.670996 2.162682 23.375141 8.959570 2.816108 23.636223 11.504066 2.581262 22.877783 10.255088 2.830481 22.464102 9.163595 2.792221 19.729452 10.597502 0.569290 20.385931 10.129118 1.635575 21.014389 9.523888 2.393704 18.796566 9.099774 3.176724 20.229408 8.571645 3.392486 21.547831 8.236114 3.201556 22.570127 8.129753 1.942915
33  17.417276 6.492085 2.885180 18.949852 6.855878 2.744334 20.257513 7.264180 2.683077 21.089186 4.608279 1.643924 21.180836 5.709921 2.393658 21.603601 6.823737 2.777724 22.499266 5.294235 0.613026 22.655155 5.918712 1.718256 22.718420 6.471375 2.575279 27.205288 6.973729 0.486470 25.988857 7.122236 2.112043 24.536993 7.322731 2.652876 25.680134 10.350369 0.465320 24.600697 9.729346 2.121768 23.371536 8.971562 2.810496 23.417665 11.481275 2.578262 22.753843 10.244461 2.812229 22.354454 9.095173 2.791103 19.771860 10.563063 0.523204 20.315416 10.109662 1.603001 21.045792 9.462146 2.330101 18.711073 9.121770 3.244571 20.144062 8.595402 3.404769 21.464338 8.262359 3.220038 22.536976 8.114718 1.972336
34  17.330173 6.442849 2.817786 18.861551 6.858900 2.705462 20.189905 7.251468 2.698978 20.939629 4.668424 1.906938 21.099588 5.844940 2.574886 21.584614 6.985496 2.836416 22.506983 5.322775 0.594191 22.583311 5.934642 1.707677 22.701443 6.497282 2.564703 27.227943 6.959274 0.509512 26.008450 7.075665 2.100469 24.536480 7.315135 2.644123 25.684164 10.331556 0.469651 24.579258 9.706578 2.126698 23.316971 9.015171 2.811325 23.260286 11.456650 2.656632 22.629387 10.196686 2.876139 22.314590 9.060710 2.824868 19.713831 10.607265 0.583612 20.327595 10.139021 1.609991 20.973948 9.493948 2.386963 18.591988 9.148333 3.313087 20.064295 8.621889 3.409356 21.361389 8.294240 3.246642 22.524965 8.119388 2.013896
35  17.280512 6.436028 2.736777 18.836853 6.854883 2.667479 20.109997 7.236652 2.681234 20.722454 4.772193 2.155092 21.024878 5.996280 2.715664 21.578646 7.113295 2.891032 22.485151 5.315487 0.591791 22.573942 5.962699 1.688219 22.645601 6.542775 2.543904 27.213200 6.959746 0.463975 25.992577 7.092355 2.077613 24.501247 7.337374 2.618228 25.689695 10.319077 0.494368 24.527927 9.727840 2.092415 23.300619 9.006804 2.822095 23.033585 11.448729 2.617388 22.495699 10.164571 2.897837 22.275158 9.032638 2.781424 19.725649 10.583999 0.568154 20.305384 10.117629 1.614606 20.919991 9.542004 2.413017 18.486094 9.173902 3.356079 19.962729 8.624183 3.409088 21.270979 8.313022 3.222560 22.494164 8.112435 2.023196
36  17.229382 6.407466 2.654711 18.775061 6.811349 2.654902 20.088827 7.234035 2.682436 20.661016 4.877594 2.328166 20.987209 6.147537 2.839182 21.574278 7.240667 2.930933 22.509600 5.299157 0.647238 22.551607 5.936012 1.696283 22.576660 6.531848 2.528156 27.268530 6.960015 0.478966 25.948027 7.123223 2.094245 24.468065 7.293456 2.608562 25.665894 10.285231 0.519313 24.534723 9.741074 2.130010 23.286665 9.042891 2.804836 22.837900 11.444640 2.642818 22.416142 10.130147 2.893020 22.213058 9.031253 2.828220 19.721172 10.591519 0.610691 20.298630 10.144114 1.614594 20.919033 9.522790 2.427307 18.375406 9.191985 3.417854 19.829756 8.696075 3.422887 21.129143 8.322993 3.247729 22.453871 8.132500 2.044400
37  17.180368 6.375941 2.558022 18.718065 6.811502 2.596098 20.019209 7.251036 2.642291 20.517708 4.972909 2.473176 20.933155 6.237697 2.956127 21.564909 7.306840 2.961826 22.480392 5.325725 0.565477 22.551256 5.913836 1.682087 22.543159 6.564257 2.489702 27.232941 6.959783 0.477399 25.926336 7.112747 2.055055 24.454802 7.320996 2.574754 25.659908 10.327858 0.467101 24.527321 9.754480 2.112011 23.246202 9.075521 2.819326 22.615572 11.486200 2.621565 22.275272 10.156899 2.853112 22.153484 8.976988 2.783554 19.704155 10.604650 0.555887 20.269051 10.143670 1.641885 20.837667 9.527476 2.513889 18.274429 9.260815 3.455632 19.751703 8.704642 3.400993 21.044237 8.388407 3.235543 22.399921 8.126410 2.006121
38  17.153545 6.381401 2.492089 18.657381 6.819821 2.578425 19.969810 7.245113 2.678754 20.400551 5.058125 2.608497 20.886971 6.333737 3.033436 21.549269 7.339179 3.001219 22.467287 5.320954 0.575996 22.518715 5.929758 1.706472 22.505545 6.530160 2.517141 27.222765 6.954368 0.496318 25.947899 7.121716 2.033286 24.412912 7.343342 2.593997 25.640118 10.368704 0.433540 24.509661 9.762353 2.123767 23.226267 9.095540 2.822060 22.416971 11.492828 2.598327 22.207691 10.108701 2.851481 22.121002 8.982850 2.784968 19.706266 10.607750 0.598770 20.283459 10.141765 1.652719 20.855381 9.543489 2.482962 18.194870 9.292864 3.476484 19.650728 8.780458 3.422561 20.942112 8.381796 3.247772 22.332157 8.153537 2.015301
39  17.106062 6.352561 2.381470 18.581240 6.806253 2.531228 19.883957 7.242149 2.652081 20.328314 5.151155 2.730093 20.879539 6.425750 3.103404 21.559469 7.401079 3.007687 22.472244 5.337523 0.593103 22.555330 5.955260 1.702673 22.487474 6.573405 2.572917 27.231331 6.997274 0.479011 25.883797 7.130769 2.009284 24.405334 7.343530 2.547967 25.649542 10.329982 0.450451 24.473866 9.752956 2.110013 23.224628 9.102431 2.821662 22.217676 11.481082 2.535628 22.046108 10.104826 2.854403 22.062677 8.997351 2.781816 19.736063 10.601119 0.559632 20.226894 10.164389 1.628085 20.807966 9.543943 2.463079 18.069864 9.343592 3.459506 19.550224 8.828626 3.404378 20.822020 8.383084 3.227216 22.274492 8.133372 1.998409
40  17.053642 6.329169 2.325999 18.539217 6.782522 2.481696 19.859390 7.230938 2.650532 20.222109 5.245754 2.882290 20.862082 6.482141 3.158740 21.528118 7.458063 3.027464 22.442541 5.335132 0.574317 22.508408 5.970679 1.719407 22.448126 6.550725 2.555855 27.214300 6.997205 0.470315 25.875540 7.156830 2.017057 24.360266 7.354844 2.530260 25.613152 10.301874 0.385098 24.461821 9.725913 2.107224 23.170591 9.113387 2.804758 22.011288 11.526614 2.505122 21.946354 10.107042 2.842201 22.002003 8.966898 2.791921 19.701204 10.609529 0.594625 20.207548 10.138204 1.692834 20.769732 9.504199 2.460975 17.930019 9.347386 3.482291 19.428564 8.785394 3.389306 20.716066 8.418329 3.234128 22.213322 8.143850 1.983833
41  17.039913 6.280337 2.229865 18.513441 6.795820 2.421052 19.792009 7.223560 2.631590 20.141304 5.337612 3.013765 20.785828 6.679748 3.298094 21.499975 7.546125 3.036619 22.457512 5.337956 0.565180 22.520155 5.958739 1.736669 22.387993 6.553068 2.520272 27.221348 6.935365 0.487586 25.849251 7.166090 1.990603 24.351917 7.359745 2.505446 25.624166 10.283951 0.456825 24.473261 9.773824 2.075861 23.176476 9.143096 2.820911 21.828262 11.479376 2.405617 21.860884 10.129367 2.793749 21.968859 8.971827 2.772777 19.713495 10.621156 0.570767 20.173780 10.154896 1.662915 20.747486 9.508077 2.482819 17.867125 9.385017 3.456625 19.322809 8.884155 3.371018 20.625549 8.449025 3.239812 22.172884 8.164022 2.005148
42  16.992634 6.267843 2.133661 18.463205 6.781093 2.410389 19.769047 7.235472 2.617918 20.033661 5.436140 3.177735 20.723118 6.763453 3.343080 21.480429 7.621728 3.047444 22.499653 5.328917 0.624481 22.493038 5.952528 1.732529 22.377565 6.529408 2.527821 27.235533 6.975554 0.465705 25.836700 7.153169 1.997236 24.322687 7.342624 2.503349 25.647118 10.370522 0.443264 24.432219 9.775937 2.070114 23.139021 9.184047 2.770267 21.662951 11.505540 2.426304 21.798290 10.082411 2.823898 21.941093 8.995361 2.809524 19.709354 10.599643 0.595887 20.149920 10.152864 1.702330 20.725256 9.511975 2.504670 17.767719 9.423419 3.471952 19.248873 8.894730 3.378372 20.555258 8.469373 3.239529 22.138655 8.142859 2.036112
43  16.972101 6.263917 2.038568 18.427277 6.745330 2.295163 19.693224 7.222220 2.606105 19.976225 5.539530 3.306227 20.649454 6.752940 3.354650 21.338972 7.663743 3.049144 22.473930 5.327419 0.578656 22.453775 5.943640 1.709600 22.330307 6.524537 2.511980 27.223030 6.965653 0.483448 25.816940 7.133001 1.988629 24.322687 7.342624 2.503349 25.626600 10.341782 0.456928 24.416048 9.747046 2.062082 23.119282 9.150306 2.804253 21.524412 11.489569 2.373240 21.728771 10.123944 2.768458 21.886288 8.995811 2.786543 19.714350 10.612100 0.574508 20.174385 10.155692 1.650068 20.681770 9.538893 2.533985 17.639067 9.450511 3.454159 19.124601 8.925409 3.348590 20.465277 8.483685 3.198922 22.108225 8.160470 2.012094
44  16.965143 6.263598 1.948370 18.373035 6.760359 2.294070 19.644947 7.210851 2.596710 19.919127 5.600692 3.333922 20.562654 6.792058 3.371435 21.353821 7.630482 3.004095 22.474535 5.328327 0.598335 22.412296 5.951390 1.714337 22.320782 6.530385 2.549424 27.185053 6.953402 0.490769 25.769064 7.173530 1.963928 24.264519 7.399628 2.445613 25.658239 10.397594 0.447568 24.390158 9.824162 2.033487 23.088062 9.171721 2.769579 21.400721 11.496890 2.340322 21.675781 10.128989 2.733580 21.847252 9.022191 2.789446 19.691902 10.610081 0.591498 20.129210 10.188626 1.649977 20.650803 9.536842 2.498089 17.617781 9.436561 3.454144 19.090019 8.949562 3.342594 20.370287 8.528359 3.178356 22.043489 8.156914 2.019051
45  16.926214 6.183834 1.831103 18.364410 6.718181 2.231614 19.608322 7.209298 2.591662 19.787985 5.590462 3.317275 20.502260 6.774307 3.330289 21.294168 7.567323 3.006877 22.458284 5.297725 0.599929 22.375513 5.954375 1.683295 22.263515 6.552658 2.539365 27.233036 6.961644 0.506155 25.742422 7.193110 1.927253 24.211964 7.395283 2.426786 25.598940 10.338592 0.439816 24.359182 9.774076 2.035458 23.068228 9.197010 2.756763 21.256651 11.495148 2.286159 21.571432 10.033784 2.801195 21.794035 9.044893 2.793566 19.727209 10.608726 0.557275 20.154345 10.157772 1.649659 20.621937 9.546681 2.523109 17.443996 9.506444 3.452524 18.990396 8.993402 3.292728 20.255751 8.557777 3.173723 22.006332 8.191163 2.018950
46  16.935995 6.192276 1.729371 18.280804 6.716564 2.192351 19.555899 7.228623 2.567695 19.703112 5.614901 3.342274 20.440701 6.771073 3.350680 21.240746 7.591275 3.053434 22.459795 5.302319 0.617275 22.346193 5.970845 1.711767 22.258268 6.539859 2.567600 27.230354 6.965905 0.460974 25.711752 7.137004 2.026740 24.194031 7.402518 2.435878 25.609690 10.345023 0.428397 24.367853 9.777392 2.037077 23.063316 9.194850 2.772181 21.168865 11.455023 2.263746 21.443375 10.100084 2.783402 21.765751 9.021894 2.800329 19.695652 10.666065 0.622633 20.133123 10.173631 1.689486 20.618341 9.545446 2.493665 17.375898 9.512295 3.484726 18.856291 9.028818 3.292084 20.185978 8.610164 3.213474 21.941477 8.187610 2.025932
47  16.923250 6.173651 1.614364 18.249668 6.694734 2.129486 19.487343 7.211401 2.575926 19.619793 5.626140 3.312956 20.394011 6.725254 3.310877 21.180277 7.562926 3.029014 22.460970 5.302270 0.612780 22.345516 5.950066 1.674045 22.199450 6.551948 2.545006 27.236597 6.959824 0.521348 25.656403 7.134399 1.964610 24.185305 7.404324 2.445176 25.588276 10.331009 0.427315 24.311892 9.768253 2.019452 23.028103 9.218321 2.740874 21.072157 11.494926 2.265825 21.378119 10.133759 2.751550 21.735617 9.015389 2.766163 19.709232 10.611424 0.577783 20.096037 10.151845 1.714331 20.566586 9.517968 2.498278 17.242008 9.552000 3.463809 18.743177 9.031027 3.272431 20.061419 8.630184 3.171375 21.883078 8.167463 2.008955
48  16.899611 6.159709 1.547756 18.221527 6.677218 2.079031 19.413305 7.204205 2.548611 19.523579 5.550900 3.339388 20.317726 6.715491 3.308630 21.113079 7.523084 3.038452 22.475527 5.303242 0.609628 22.370958 5.974306 1.732774 22.160915 6.551792 2.518030 27.275366 6.984561 0.528413 25.623478 7.139720 1.943453 24.160328 7.404132 2.440859 25.640818 10.384860 0.434997 24.330584 9.793227 2.039103 23.020615 9.231854 2.771840 20.941822 11.454412 2.250522 21.326836 10.139742 2.699214 21.670324 9.064752 2.790991 19.685717 10.611015 0.603726 20.040482 10.187588 1.683463 20.519159 9.494638 2.495281 17.217030 9.555965 3.459270 18.656322 9.071803 3.249584 19.927454 8.697177 3.073417 21.845800 8.201769 2.008891
49  16.906118 6.110051 1.429836 18.179201 6.730874 2.027667 19.365715 7.154574 2.513246 19.436930 5.567851 3.297901 20.267773 6.672572 3.314126 21.028093 7.501372 3.032516 22.460997 5.278705 0.584987 22.325069 5.954460 1.719004 22.132334 6.531014 2.525490 27.297211 6.972870 0.551541 25.594879 7.164376 1.903508 24.105742 7.404397 2.424291 25.599968 10.377506 0.423334 24.301659 9.769565 2.004581 22.989973 9.268851 2.723734 20.856798 11.445471 2.164981 21.255402 10.155197 2.710400 21.624983 9.096388 2.792757 19.675987 10.614198 0.552264 20.052320 10.173598 1.721116 20.471109 9.563807 2.572403 17.106361 9.575227 3.447447 18.565832 9.060335 3.226513 19.871664 8.714616 3.081021 21.780708 8.198218 2.015894
50  16.936075 6.116292 1.330448 18.138948 6.736704 2.006085 19.319490 7.170021 2.486813 19.294788 5.535769 3.348104 20.138775 6.625637 3.279966 20.951361 7.489523 3.032701 22.468723 5.299582 0.625168 22.293346 5.978806 1.680779 22.109268 6.565273 2.511619 27.298792 6.968356 0.629169 25.540485 7.173312 1.918407 24.036678 7.414998 2.420538 25.621895 10.326774 0.433320 24.296001 9.822848 1.997990 23.005238 9.281779 2.810102 20.752275 11.477203 2.157552 21.209257 10.144828 2.688557 21.583483 9.057868 2.779888 19.697716 10.605217 0.591283 20.014616 10.190925 1.720097 20.442610 9.527567 2.557517 17.063965 9.597387 3.443190 18.487213 9.089838 3.236124 19.762062 8.724397 3.043897 21.749638 8.190879 2.025482
51  16.915194 6.091918 1.213136 18.142145 6.660721 1.855986 19.266945 7.191329 2.431674 19.208927 5.520631 3.336221 20.054714 6.643996 3.269501 20.906757 7.438340 3.047554 22.449974 5.277574 0.588715 22.287767 5.946963 1.668560 22.052410 6.565834 2.533595 27.274738 6.970734 0.730595 25.462694 7.174170 1.954051 23.947395 7.412306 2.431741 25.599716 10.367773 0.427448 24.262421 9.814189 1.975942 22.963428 9.268105 2.748921 20.658407 11.446578 2.068759 21.137476 10.133236 2.665519 21.548615 9.071021 2.783568 19.719175 10.586301 0.577478 19.998493 10.220528 1.729783 20.408848 9.468093 2.564716 16.970493 9.613001 3.399055 18.425953 9.104019 3.196196 19.711702 8.748431 3.021214 21.715540 8.194662 2.022908
52  16.931171 6.056993 1.092502 18.095987 6.659231 1.799908 19.148783 7.156077 2.424101 19.115259 5.496219 3.377043 19.976854 6.610404 3.260086 20.825018 7.363175 3.052682 22.409960 5.352155 0.567464 22.251383 5.998107 1.664445 22.052410 6.565834 2.533595 27.289749 6.978253 0.854175 25.343914 7.158494 2.016087 23.860136 7.411201 2.517170 25.612808 10.331337 0.439435 24.277740 9.800641 2.009311 22.954449 9.290868 2.748385 20.583778 11.452653 2.032090 21.130800 10.130707 2.655805 21.506670 9.110016 2.771109 19.731865 10.608647 0.599236 20.001307 10.142378 1.644893 20.360056 9.496193 2.599589 16.845261 9.646436 3.354439 18.353823 9.111467 3.155630 19.624878 8.755765 3.017893 21.659811 8.188465 1.984289
53  17.015690 6.101110 0.939691 18.075100 6.604518 1.733806 19.145203 7.165795 2.385575 18.975574 5.449891 3.386845 19.888868 6.521616 3.254918 20.707624 7.286252 3.038814 22.428440 5.304811 0.545832 22.252842 5.967994 1.728962 22.027130 6.496869 2.502218 27.149506 7.014170 0.913503 25.267136 7.218870 2.104630 23.752121 7.432764 2.589135 25.585932 10.373884 0.403902 24.252657 9.812525 1.988840 22.947857 9.291773 2.741298 20.516495 11.409104 1.999121 21.050087 10.178240 2.625636 21.464779 9.099463 2.759517 19.682022 10.574025 0.579094 19.972450 10.127182 1.660570 20.365730 9.448929 2.554123 16.788847 9.679515 3.304933 18.256861 9.150572 3.109627 19.551090 8.760122 2.993690 21.650295 8.191101 2.029933
54  17.030504 6.082571 0.845804 18.053612 6.606684 1.658950 19.122023 7.166824 2.324739 18.881479 5.417659 3.380951 19.780685 6.454891 3.213010 20.635761 7.242008 3.042056 22.423786 5.365338 0.562885 22.222458 5.979280 1.701726 22.022728 6.469507 2.602076 27.100466 7.078336 0.971483 25.135864 7.216117 2.192907 23.673851 7.439458 2.674890 25.619818 10.333160 0.449156 24.263823 9.747577 1.921888 22.945080 9.283897 2.724576 20.415436 11.433604 1.954481 20.977709 10.217572 2.579443 21.438334 9.134708 2.786969 19.669868 10.617615 0.629984 19.974854 10.089688 1.619969 20.338982 9.473126 2.567163 16.702974 9.677595 3.293962 18.188061 9.162590 3.099493 19.457596 8.776346 2.983163 21.622421 8.153190 2.036973
55  17.069206 6.029200 0.719289 18.054300 6.580443 1.549013 19.111855 7.155374 2.253084 18.749672 5.372682 3.383149 19.789299 6.414428 3.272987 20.544752 7.164952 3.023348 22.434282 5.338908 0.532276 22.212051 5.955585 1.671388 21.947153 6.531503 2.510489 26.938536 7.083841 1.060259 25.014219 7.353286 2.224164 23.556067 7.447129 2.759926 25.624119 10.369265 0.463511 24.221275 9.781644 1.946283 22.920185 9.304647 2.740244 20.352509 11.412617 1.875521 20.909311 10.265025 2.519683 21.376295 9.147414 2.773327 19.706682 10.575500 0.572394 19.936646 10.060493 1.655463 20.327234 9.409627 2.552494 16.610050 9.690619 3.216984 18.085104 9.176622 3.039562 19.381548 8.775330 2.951537 21.566479 8.146919 1.998341
56  17.076483 5.983890 0.637964 18.037340 6.563534 1.542997 18.989429 7.132771 2.261546 18.668499 5.319506 3.398396 19.721931 6.348111 3.251130 20.432739 7.082078 3.021938 22.407639 5.338359 0.558283 22.164898 5.924912 1.675056 21.898792 6.494668 2.514399 26.810417 7.096535 1.111651 24.910246 7.316040 2.316001 23.413744 7.479445 2.785082 25.624704 10.387623 0.431432 24.214220 9.821568 1.989525 22.913845 9.305174 2.713532 20.301910 11.398776 1.816463 20.855282 10.251557 2.512217 21.305260 9.184483 2.773343 19.703983 10.589804 0.593132 19.948679 10.087448 1.615400 20.278446 9.437890 2.587473 16.543247 9.629182 3.197613 18.036848 9.141809 2.984303 19.321024 8.783228 2.935770 21.472727 8.175032 1.959565
57  17.060106 5.965455 0.605781 18.035339 6.515616 1.471999 18.986115 7.095031 2.237756 18.526941 5.255996 3.378979 19.612885 6.297861 3.227265 20.367216 7.039476 2.973972 22.435293 5.364730 0.549140 22.179476 5.961345 1.668668 21.913359 6.499680 2.497528 26.682608 7.069671 1.233643 24.791372 7.314798 2.405280 23.283808 7.461894 2.871867 25.607473 10.398792 0.424841 24.199383 9.821828 1.938137 22.900810 9.306014 2.708619 20.246559 11.410146 1.773669 20.795105 10.261581 2.462407 21.279659 9.191586 2.752532 19.671278 10.588669 0.602261 19.908997 10.095565 1.663500 20.223530 9.428799 2.548983 16.489403 9.670924 3.137673 17.936937 9.163281 2.982483 19.266657 8.794083 2.904148 21.469696 8.161105 1.981209
58  17.074757 5.994377 0.608120 18.001696 6.550693 1.519795 18.979195 7.106860 2.253255 18.445930 5.190854 3.407616 19.492918 6.268270 3.242930 20.229319 6.984424 2.948762 22.408747 5.345345 0.576842 22.166338 5.878049 1.641555 21.854954 6.489932 2.507183 26.526766 7.075706 1.352265 24.692884 7.340353 2.501207 23.107574 7.484040 2.910717 25.630713 10.350494 0.457568 24.172821 9.828967 1.912705 22.907598 9.297675 2.713969 20.223768 11.329820 1.657729 20.764347 10.278619 2.440741 21.215919 9.255777 2.764329 19.668573 10.569479 0.606430 19.866976 10.103791 1.678869 20.213202 9.422954 2.598978 16.402525 9.734028 3.096912 17.880383 9.185610 2.958019 19.198694 8.788113 2.911982 21.429136 8.156304 2.036554
59  17.066784 5.981163 0.592345 17.956909 6.528801 1.503533 18.928230 7.075049 2.298734 18.294708 5.154387 3.417442 19.411900 6.216932 3.171248 20.154980 6.951833 2.962410 22.422029 5.337097 0.548674 22.098413 5.903808 1.687119 21.803711 6.483534 2.484039 26.421453 7.056105 1.395032 24.534496 7.336703 2.599443 23.025101 7.462031 2.980556 25.617861 10.396644 0.441471 24.208179 9.822848 1.908065 22.859907 9.315130 2.677312 20.112133 11.349713 1.615548 20.705969 10.310398 2.364826 21.149218 9.277771 2.709205 19.684664 10.602180 0.560579 19.865688 10.069773 1.648968 20.184929 9.389620 2.547493 16.335667 9.734799 3.042832 17.771143 9.171396 2.893989 19.140129 8.829063 2.903634 21.366379 8.191946 1.988274
60  17.065992 5.968817 0.591984 17.946114 6.540051 1.549981 18.913162 7.119130 2.296290 18.212831 5.155807 3.368161 19.327625 6.175120 3.199958 20.097651 6.854112 2.952282 22.404165 5.345499 0.572243 22.100395 5.936357 1.665572 21.749510 6.455051 2.484754 26.283699 7.056317 1.505815 24.405218 7.320078 2.632483 22.862654 7.486431 3.024387 25.613068 10.341067 0.435316 24.161263 9.830395 1.897501 22.871302 9.328539 2.695660 20.084629 11.398482 1.496418 20.676567 10.330590 2.334709 21.112545 9.313112 2.750072 19.675423 10.579988 0.588974 19.850344 10.076048 1.688978 20.147928 9.408128 2.610566 16.295338 9.762667 3.022528 17.712023 9.213619 2.902571 19.072662 8.830062 2.880070 21.306967 8.146349 2.004908
61  17.026716 5.988032 0.574726 17.905500 6.539426 1.557641 18.801073 7.094553 2.356735 18.122856 5.135433 3.306411 19.186075 6.127990 3.146207 19.964827 6.853861 2.941983 22.456366 5.321014 0.561399 22.085732 5.914107 1.705804 21.750044 6.391582 2.509659 26.063683 6.998755 1.544763 24.224884 7.295403 2.766734 22.664700 7.534584 2.976724 25.599968 10.377506 0.423334 24.168591 9.806457 1.886559 22.840666 9.297565 2.686740 20.041319 11.323376 1.471471 20.581230 10.319391 2.322590 21.056757 9.348883 2.735820 19.682442 10.595222 0.555331 19.818377 10.085346 1.656412 20.114229 9.422086 2.604595 16.191801 9.754908 2.991998 17.649204 9.221633 2.876937 19.009720 8.785022 2.883032 21.211550 8.170522 1.925610
62  17.058372 5.974544 0.616121 17.919506 6.552880 1.538889 18.816242 7.145641 2.369731 17.985790 5.108317 3.311520 19.136696 6.101606 3.120459 19.919615 6.848345 2.937643 22.442387 5.337130 0.598272 22.030890 5.885987 1.694160 21.725245 6.371381 2.525374 25.929115 6.965485 1.621058 24.079073 7.322842 2.814493 22.533773 7.520666 3.042129 25.598774 10.327693 0.419994 24.159451 9.806252 1.940074 22.843254 9.324365 2.662433 19.960091 11.308800 1.443922 20.497921 10.330996 2.313646 20.989454 9.406776 2.740807 19.658173 10.574931 0.620623 19.804571 10.098406 1.681214 20.048948 9.407357 2.616286 16.157612 9.735455 2.987843 17.589119 9.213667 2.844496 18.958839 8.780689 2.878071 21.181295 8.122460 1.994768
63  17.038982 5.979651 0.594271 17.873110 6.551854 1.555379 18.807724 7.122369 2.398789 17.923092 5.085999 3.263540 19.039967 6.059586 3.059257 19.854565 6.798321 2.931567 22.490925 5.318727 0.591392 21.978085 5.848742 1.665468 21.663647 6.341188 2.510361 25.690310 6.923006 1.703843 23.925976 7.292653 2.889063 22.350756 7.569863 3.063905 25.662174 10.410908 0.479888 24.126579 9.827188 1.925995 22.806234 9.338628 2.660264 19.926823 11.305610 1.336711 20.503935 10.388783 2.225157 20.935472 9.399255 2.681749 19.617634 10.628767 0.566618 19.789896 10.063765 1.658032 20.032223 9.364258 2.592951 16.044159 9.761748 2.931664 17.542414 9.227139 2.841247 18.869600 8.813923 2.868018 21.132139 8.111564 2.000181
64  17.053993 6.005206 0.578353 17.894716 6.556108 1.561593 18.751812 7.122399 2.429381 17.861458 5.072784 3.274837 18.870552 6.012489 2.992501 19.750315 6.763329 2.915010 22.415049 5.308652 0.584584 22.015783 5.839238 1.679874 21.636412 6.331887 2.481936 25.497675 6.869503 1.788599 23.752541 7.284858 2.974519 22.213223 7.569958 3.068955 25.637457 10.342591 0.471405 24.100370 9.829695 1.917439 22.812773 9.329379 2.644626 19.881807 11.257502 1.275829 20.376446 10.404959 2.204493 20.873302 9.460608 2.683686 19.655840 10.596194 0.584141 19.768795 10.101877 1.621305 19.978912 9.413031 2.619188 16.033834 9.753564 2.891253 17.489983 9.255512 2.844807 18.828970 8.816297 2.875564 21.058968 8.125229 2.030697
65  17.055500 6.007413 0.571386 17.876368 6.552296 1.584629 18.756052 7.134024 2.414877 17.741653 5.063766 3.242265 18.762493 5.971225 2.958961 19.766239 6.728414 2.941966 22.424818 5.311368 0.587142 21.988293 5.846034 1.665679 21.625391 6.285501 2.500016 25.317348 6.832219 1.860337 23.568680 7.268032 3.057586 22.013071 7.591712 3.087504 25.616341 10.384495 0.422825 24.120977 9.804861 1.859294 22.779705 9.323910 2.617952 19.788937 11.280482 1.131064 20.365553 10.439332 2.072719 20.814177 9.509081 2.654179 19.712606 10.619958 0.555030 19.761608 10.071888 1.649151 19.928383 9.384000 2.590052 15.937893 9.792953 2.845628 17.419165 9.270603 2.772584 18.745798 8.843568 2.809219 21.041328 8.077764 2.042777
66  17.052763 5.949060 0.600202 17.861103 6.541382 1.597202 18.684528 7.104380 2.478051 17.678926 5.011608 3.190644 18.839056 5.936996 3.063328 19.694353 6.698837 2.944951 22.451649 5.300822 0.582026 21.970173 5.823917 1.660036 21.584057 6.269575 2.537257 25.137543 6.770569 1.950516 23.415905 7.235734 3.221851 21.873753 7.647025 3.106094 25.612276 10.311883 0.447686 24.095251 9.843167 1.889089 22.782301 9.310251 2.642807 19.796598 11.125039 0.994739 20.334724 10.480384 2.003118 20.772861 9.509853 2.636338 19.731316 10.611932 0.543271 19.720718 10.078915 1.708677 19.906473 9.388133 2.612121 15.906606 9.808443 2.823450 17.343122 9.259560 2.777900 18.680416 8.851238 2.816454 20.964453 8.098883 2.033886
67  17.036047 5.974723 0.592254 17.826254 6.570134 1.591983 18.713606 7.130176 2.463386 17.623604 5.011529 3.187071 18.751444 5.946783 3.011415 19.658405 6.656755 2.949832 22.427111 5.302176 0.592382 21.925259 5.791427 1.711557 21.521517 6.260130 2.490879 24.951548 6.768856 1.979447 23.253857 7.233320 3.278831 21.665686 7.666564 3.087528 25.616341 10.384495 0.422825 24.079273 9.844358 1.886865 22.743265 9.304193 2.621827 19.769032 11.114542 0.908286 20.218922 10.456541 1.935223 20.717632 9.583962 2.609701 19.712942 10.616882 0.494426 19.627975 10.097745 1.694281 19.862978 9.369576 2.602019 15.836390 9.812372 2.791667 17.310654 9.290925 2.734026 18.607193 8.851233 2.796556 20.951862 8.093868 2.064923
68  17.067213 5.939497 0.605662 17.823833 6.538785 1.643975 18.649696 7.134733 2.479474 17.533888 4.974887 3.218458 18.695154 5.906076 3.040301 19.618267 6.662313 2.954189 22.448078 5.299209 0.672783 21.934006 5.800974 1.652034 21.523886 6.207170 2.528163 24.743454 6.713833 2.027557 23.055761 7.230494 3.347142 21.539816 7.692384 3.076083 25.610197 10.364497 0.420177 24.090832 9.846746 1.873103 22.730034 9.313066 2.589648 19.746328 11.071206 0.856139 20.178167 10.421700 1.804812 20.638823 9.621128 2.590255 19.675266 10.736824 0.418734 19.653070 10.073792 1.699234 19.797550 9.355264 2.614069 15.807497 9.841382 2.747373 17.235889 9.284522 2.721774 18.567667 8.840321 2.797959 20.886480 8.105936 2.030335
69  17.060543 6.014062 0.576152 17.796293 6.518649 1.621857 18.597481 7.132795 2.476310 17.463820 5.004565 3.158121 18.596922 5.879955 3.017631 19.517811 6.642679 2.926201 22.421711 5.295198 0.600258 21.926254 5.755412 1.679330 21.460867 6.216921 2.498910 24.535549 6.671385 2.055300 22.867590 7.268001 3.348871 21.374578 7.735486 3.076027 25.623346 10.386309 0.432550 24.052000 9.830321 1.842172 22.722065 9.314986 2.549644 19.710958 11.038288 0.705917 20.162783 10.393747 1.787225 20.548456 9.656493 2.509216 19.646717 10.731204 0.460254 19.612783 10.055374 1.640584 19.763790 9.369324 2.608413 15.698981 9.849861 2.723004 17.182467 9.290071 2.689662 18.508297 8.867677 2.802978 20.858025 8.077364 2.043135
70  17.033930 5.963470 0.637180 17.762259 6.557484 1.625790 18.559221 7.094824 2.501808 17.381306 4.954033 3.159921 18.537493 5.868358 3.020457 19.467976 6.610933 2.910739 22.440407 5.297769 0.634688 21.902828 5.807975 1.707769 21.457642 6.214595 2.539541 24.300007 6.668688 2.055294 22.736790 7.230564 3.417388 21.276718 7.746689 3.041442 25.598774 10.327693 0.419994 24.068022 9.833374 1.851103 22.736652 9.332173 2.567812 19.665794 11.000209 0.631313 20.167131 10.397020 1.723124 20.508286 9.723517 2.491846 19.567644 10.764636 0.477025 19.617754 10.080224 1.663392 19.720196 9.350924 2.598431 15.651562 9.859598 2.677444 17.101801 9.283096 2.696500 18.431843 8.851565 2.767050 20.828047 8.060984 2.062966
71  17.026659 6.015835 0.564184 17.738010 6.562344 1.639788 18.565765 7.099048 2.528793 17.338099 4.922696 3.164494 18.479055 5.886125 3.001340 19.388287 6.578110 2.887274 22.441450 5.290393 0.641396 21.859100 5.718370 1.644201 21.408360 6.198282 2.512601 24.124121 6.616187 2.030211 22.610439 7.221583 3.386716 21.091951 7.779656 2.993082 25.605183 10.357452 0.418550 24.063452 9.804702 1.828891 22.699015 9.304131 2.537017 19.641665 10.953993 0.530326 20.134321 10.373407 1.670217 20.413763 9.740024 2.497517 19.629404 10.775724 0.417271 19.600107 10.063364 1.667683 19.642738 9.346710 2.582956 15.600408 9.864187 2.645813 17.088314 9.306787 2.655007 18.381287 8.862361 2.757504 20.779211 8.060074 2.088498
72  17.036606 5.972017 0.606096 17.736113 6.534088 1.670059 18.507664 7.105589 2.519222 17.274553 4.923726 3.162365 18.426832 5.901957 3.016257 19.332029 6.579549 2.889269 22.432096 5.300123 0.634461 21.860943 5.750468 1.635164 21.380352 6.157723 2.503702 23.970654 6.531126 2.153298 22.500303 7.237708 3.404956 21.055063 7.797310 3.045138 25.623964 10.358403 0.443734 24.045956 9.801114 1.836262 22.683846 9.302821 2.513001 19.595331 11.005958 0.578309 20.141281 10.399919 1.619566 20.403885 9.781247 2.504554 19.538183 10.843334 0.464232 19.554504 10.056857 1.697387 19.616188 9.371275 2.596200 15.569469 9.887346 2.587376 16.998323 9.317851 2.637972 18.324238 8.840064 2.719225 20.710180 8.035629 2.087980
73  17.024162 5.979384 0.570443 17.697065 6.550156 1.648737 18.446449 7.116918 2.526552 17.205189 4.921463 3.090464 18.372633 5.854374 3.006080 19.278826 6.541470 2.888050 22.443933 5.306686 0.625441 21.834536 5.721099 1.649915 21.323072 6.158846 2.478052 23.781536 6.490517 2.068789 22.370611 7.249706 3.369394 20.962778 7.829010 2.986837 25.606443 10.406118 0.397957 24.046221 9.841896 1.811969 22.680170 9.289350 2.482517 19.608122 11.042756 0.561742 20.128424 10.373849 1.607070 20.361933 9.706525 2.482387 19.577795 10.800605 0.436975 19.534874 10.068716 1.693787 19.632904 9.341004 2.632798 15.483227 9.892898 2.536873 16.952360 9.345529 2.604044 18.242640 8.869698 2.701110 20.682613 8.021996 2.057895
74  17.006809 5.951277 0.624491 17.712444 6.560072 1.655401 18.460833 7.102033 2.562373 17.139067 4.892018 3.084789 18.269552 5.816996 2.935853 19.211428 6.507516 2.867783 22.418343 5.268518 0.657066 21.846766 5.708825 1.657966 21.342327 6.143952 2.500525 23.598469 6.429561 2.014441 22.284285 7.196420 3.404994 20.886053 7.840116 2.987953 25.640234 10.367582 0.409659 24.039886 9.818608 1.805291 22.655491 9.273389 2.503418 19.674883 10.909666 0.563913 20.111021 10.394076 1.624167 20.363855 9.714536 2.494794 19.583679 10.804091 0.426678 19.556459 10.075397 1.713672 19.577215 9.332689 2.595300 15.447466 9.906151 2.502127 16.896864 9.319929 2.555848 18.188559 8.877372 2.681278 20.639791 7.972325 2.055764
75  17.004915 5.974824 0.603841 17.665886 6.526490 1.666299 18.448278 7.119532 2.563618 17.015501 4.899296 3.079590 18.193277 5.782666 2.899847 19.145948 6.482779 2.868821 22.406908 5.270953 0.616192 21.798908 5.744274 1.626093 21.321867 6.105168 2.507441 23.423843 6.384031 1.918398 22.250187 7.127000 3.358763 20.836536 7.830699 2.990071 25.612961 10.388454 0.415905 24.038486 9.739431 1.771866 22.663916 9.270082 2.475266 19.638140 10.936026 0.504722 20.094728 10.407796 1.617709 20.361933 9.706525 2.482387 19.567957 10.831668 0.414052 19.542604 10.062342 1.654643 19.555420 9.336919 2.617501 15.389820 9.930750 2.444923 16.855330 9.321784 2.536793 18.138531 8.859372 2.670559 20.611265 7.994726 2.107416
76  17.040602 5.976104 0.603998 17.681427 6.563468 1.683290 18.404613 7.113077 2.574655 16.987988 4.929348 3.039801 18.153751 5.768288 2.917173 19.106352 6.453959 2.841293 22.392370 5.260912 0.629166 21.800676 5.755044 1.613845 21.316013 6.113488 2.504094 23.280741 6.295600 1.892243 22.139742 7.086139 3.356582 20.811432 7.818675 2.955425 25.635820 10.332580 0.419213 24.041540 9.798104 1.799470 22.655708 9.254804 2.454952 19.640631 10.871739 0.527383 20.084373 10.396856 1.578769 20.376307 9.692792 2.466557 19.606289 10.827836 0.401235 19.547148 10.044947 1.680948 19.528912 9.361495 2.630728 15.357248 9.930928 2.386296 16.814014 9.350561 2.501575 18.146662 8.853263 2.701345 20.561121 7.954895 2.101341
77  17.025082 5.950855 0.584080 17.655243 6.594391 1.682626 18.417948 7.136868 2.549459 16.920475 4.907065 3.038903 18.114147 5.752653 2.880720 19.074518 6.452207 2.832772 22.391813 5.313765 0.579583 21.810751 5.644185 1.667058 21.284227 6.071995 2.487444 23.133778 6.262842 1.828364 22.089790 7.092862 3.334686 20.737614 7.818552 2.975932 25.480730 10.473621 0.434925 23.999878 9.767897 1.801947 22.646370 9.296138 2.433308 19.671240 10.915186 0.529899 20.035851 10.425587 1.528335 20.351530 9.691949 2.463237 19.648094 10.846637 0.389031 19.529531 10.044227 1.731643 19.499624 9.328691 2.580094 15.337789 9.926597 2.353432 16.814623 9.329671 2.473603 18.112272 8.841778 2.673313 20.540842 7.931402 2.075418
78  17.032022 5.923155 0.614307 17.659735 6.576420 1.674607 18.366680 7.075254 2.599973 16.862766 4.884985 2.967831 18.073170 5.732462 2.827183 19.027630 6.440819 2.818259 22.406599 5.317454 0.613901 21.801842 5.698052 1.626856 21.240347 6.066423 2.481049 22.921282 6.299424 1.768220 22.080219 7.003634 3.280195 20.733685 7.824377 2.953102 25.508307 10.463361 0.461667 24.005384 9.824746 1.823159 22.639706 9.251027 2.430624 19.654079 10.887720 0.543404 20.040325 10.389949 1.548716 20.315971 9.655117 2.461555 19.588242 10.835799 0.466933 19.510233 10.038323 1.690780 19.463417 9.347640 2.643175 15.310321 9.945057 2.296651 16.752966 9.352925 2.445884 18.054873 8.877840 2.634886 20.512405 7.953743 2.127008
79  17.015759 5.955186 0.614574 17.659063 6.559265 1.700695 18.369951 7.143347 2.576071 16.788048 4.868385 2.949168 17.995737 5.697237 2.838888 18.965763 6.417727 2.784678 22.391813 5.313765 0.579583 21.768705 5.671896 1.601183 21.236914 6.046154 2.456310 22.799582 6.221509 1.627740 21.977079 6.994857 3.191011 20.660192 7.771040 2.933000 25.525322 10.462774 0.460800 23.975920 9.819853 1.788161 22.619560 9.212018 2.430920 19.662889 10.945970 0.504254 20.065187 10.393677 1.589348 20.333372 9.655861 2.453199 19.574207 10.856569 0.424509 19.508425 10.039538 1.659367 19.407549 9.339560 2.605942 15.260127 9.941637 2.226588 16.731766 9.391004 2.398666 18.021399 8.856558 2.606646 20.484781 7.940142 2.097092
80  17.012957 5.947294 0.610581 17.610889 6.574056 1.666337 18.348455 7.124125 2.586939 16.752539 4.875468 2.935001 17.957022 5.726645 2.803866 18.919594 6.415848 2.772084 22.377003 5.310050 0.545261 21.767641 5.665138 1.639498 21.202427 6.094718 2.484704 22.688768 6.224097 1.651998 21.927643 7.094956 3.199356 20.662840 7.816950 2.933182 25.547211 10.456058 0.473252 23.992855 9.819036 1.799134 22.601095 9.214172 2.388618 19.672712 10.887682 0.531413 20.054096 10.377241 1.566347 20.333372 9.655861 2.453199 19.460432 10.835965 0.511297 19.488237 10.029042 1.712090 19.407549 9.339560 2.605942 15.259774 9.968181 2.191773 16.664413 9.386328 2.363825 17.983374 8.865345 2.600695 20.415770 7.915402 2.096983
81  17.029547 5.955154 0.591289 17.597830 6.569185 1.672151 18.306669 7.147980 2.591984 16.708223 4.879548 2.915275 17.884703 5.702593 2.747457 18.859949 6.401218 2.739239 22.414389 5.279719 0.594734 21.730515 5.678627 1.638880 21.168884 6.042976 2.455844 22.589798 6.201039 1.603878 21.868727 7.000790 3.203603 20.566036 7.786010 2.943076 25.538631 10.461664 0.418951 23.990547 9.816241 1.812998 22.585928 9.232773 2.364295 19.648109 10.934009 0.495192 20.059570 10.404267 1.588267 20.272846 9.693769 2.460171 19.567482 10.821960 0.446647 19.481224 10.021869 1.673791 19.368979 9.374147 2.591692 15.223409 9.995322 2.120935 16.638897 9.408973 2.319067 17.919487 8.875634 2.598600 20.414295 7.876832 2.065350
82  17.063629 5.969061 0.639277 17.638386 6.625884 1.708139 18.300333 7.155163 2.614705 16.636898 4.871175 2.881833 17.868492 5.693897 2.766915 18.807043 6.378240 2.742260 22.397331 5.231640 0.602766 21.747799 5.652988 1.674497 21.204058 5.993196 2.475935 22.491821 6.221860 1.546917 21.851490 6.991043 3.176158 20.590403 7.799297 2.922835 25.519247 10.439944 0.440802 23.965265 9.826492 1.773869 22.576082 9.247552 2.344153 19.663651 10.915671 0.580421 20.047972 10.395627 1.625546 20.268137 9.640781 2.464700 19.575132 10.849420 0.459201 19.447668 10.016466 1.662203 19.329851 9.335803 2.591028 15.192018 10.022791 2.061162 16.610964 9.403201 2.293676 17.908184 8.890215 2.561705 20.428770 7.948859 2.118757
83  17.026592 5.990980 0.598098 17.578314 6.615693 1.690350 18.266909 7.177617 2.589889 16.568850 4.875829 2.872381 17.776375 5.723679 2.684481 18.770195 6.387680 2.707199 22.412308 5.277924 0.608322 21.735531 5.628508 1.612890 21.171947 6.045131 2.415191 22.353891 6.250605 1.473742 21.830505 6.986760 3.105289 20.572989 7.779005 2.935142 25.548965 10.466448 0.427246 23.983738 9.832288 1.776220 22.547096 9.230019 2.318209 19.684671 10.931140 0.545921 20.053789 10.393456 1.588286 20.268137 9.640781 2.464700 19.539551 10.893466 0.394569 19.446302 10.025206 1.642655 19.303398 9.360516 2.604379 15.168093 10.076818 1.975261 16.583305 9.471172 2.212043 17.846930 8.918962 2.521017 20.332109 7.910518 2.088824
84  17.041546 5.957233 0.626067 17.584755 6.670743 1.659248 18.264898 7.171825 2.597043 16.511841 4.906284 2.778438 17.713478 5.739529 2.648051 18.716579 6.381841 2.691428 22.397764 5.267880 0.621290 21.738892 5.648179 1.646502 21.130840 6.028993 2.452906 22.214045 6.211764 1.412581 21.805967 6.938690 3.122895 20.551279 7.786785 2.933266 25.546509 10.452660 0.422882 23.982901 9.810631 1.788061 22.543736 9.230658 2.314261 19.689608 10.921617 0.572916 20.012154 10.412948 1.570218 20.241457 9.664915 2.477861 19.622839 10.761599 0.406531 19.431990 10.047441 1.636116 19.281710 9.364753 2.626636 15.191797 10.117210 1.839501 16.548355 9.473043 2.151471 17.851135 8.953095 2.531047 20.326262 7.958984 2.116378
85  17.043020 5.957070 0.589950 17.560141 6.644418 1.659291 18.227137 7.207244 2.587827 16.420847 4.938352 2.702371 17.657349 5.730108 2.595255 18.691025 6.399356 2.679628 22.414789 5.294230 0.592355 21.711241 5.654205 1.618398 21.117666 6.016025 2.417057 22.179981 6.188122 1.261000 21.745562 6.881936 3.066664 20.502684 7.790457 2.932079 25.549967 10.493406 0.448116 23.940622 9.812719 1.780558 22.529379 9.242600 2.308496 19.623367 10.924053 0.495681 20.039005 10.402767 1.603878 20.207642 9.678724 2.471716 19.658714 10.738279 0.376726 19.403650 10.042046 1.638603 19.264814 9.395142 2.590220 15.176945 10.184197 1.704660 16.521576 9.516036 2.091783 17.767132 8.978695 2.486901 20.276155 7.919174 2.110550
86  17.023119 5.968352 0.570657 17.559774 6.642250 1.672468 18.230267 7.202056 2.598506 16.384706 4.908940 2.654781 17.624355 5.746621 2.576556 18.642603 6.394258 2.677072 22.403162 5.274849 0.613417 21.717527 5.649487 1.648493 21.117971 6.066106 2.414639 22.103218 6.214790 1.213154 21.670353 6.860525 3.023637 20.500605 7.777561 2.961560 25.559202 10.444296 0.438380 23.940962 9.810588 1.778635 22.546278 9.245395 2.301808 19.639252 10.938484 0.552830 20.034437 10.399796 1.609984 20.219402 9.668749 2.499802 19.656982 10.784157 0.408055 19.375834 10.069839 1.633177 19.216745 9.424026 2.625842 15.161713 10.237583 1.622441 16.503101 9.556346 2.000322 17.734457 8.999387 2.447227 20.248470 7.905681 2.080730
87  17.058865 5.978556 0.559370 17.554081 6.678914 1.678958 18.175091 7.229865 2.585901 16.310736 4.964668 2.573871 17.549101 5.756752 2.539123 18.586864 6.409862 2.637809 22.400686 5.258554 0.629389 21.702784 5.647886 1.603984 21.076500 6.074085 2.393622 22.033346 6.179192 1.163413 21.642603 6.845988 2.936814 20.458122 7.774198 2.966772 25.571966 10.475545 0.438958 23.912727 9.823795 1.743666 22.520800 9.253139 2.289427 19.680809 10.943115 0.566970 20.042761 10.400254 1.551360 20.229725 9.674862 2.449699 19.619301 10.772696 0.390901 19.397970 10.065242 1.647898 19.199221 9.381648 2.603035 15.183808 10.298072 1.466811 16.497097 9.624693 1.902957 17.669752 9.064355 2.394408 20.263052 7.977637 2.133991
88  17.062664 5.964721 0.589618 17.518492 6.654777 1.715048 18.165775 7.287661 2.606394 16.267277 4.973464 2.537876 17.523060 5.758263 2.563036 18.507399 6.382844 2.610298 22.415226 5.255839 0.585502 21.686249 5.655092 1.628489 21.070978 6.058136 2.449102 21.973001 6.146217 1.108618 21.679070 6.786057 2.919891 20.455154 7.744177 2.988392 25.576040 10.460192 0.436803 23.931602 9.835628 1.748369 22.506603 9.267921 2.272722 19.679653 10.923631 0.582402 20.032978 10.423181 1.573912 20.207642 9.678724 2.471716 19.634207 10.695594 0.497566 19.341448 10.032400 1.636402 19.172831 9.406384 2.616431 15.181551 10.345325 1.371328 16.483896 9.722575 1.841793 17.633377 9.071774 2.346965 20.214973 7.940650 2.078397
89  17.040510 6.004472 0.586937 17.510582 6.697202 1.691636 18.126307 7.292657 2.603038 16.213104 4.976330 2.467274 17.424812 5.785761 2.449478 18.482290 6.409544 2.587783 22.402561 5.256607 0.630779 21.678736 5.620002 1.597278 21.055737 6.054452 2.417694 21.926300 6.187113 1.082716 21.689373 6.751909 2.817799 20.469786 7.673444 2.990995 25.554880 10.443443 0.446046 23.906862 9.853665 1.758954 22.522999 9.275076 2.259452 19.682093 10.939126 0.559953 20.044863 10.437567 1.555885 20.181013 9.702804 2.484847 19.485826 10.531076 0.558680 19.251966 10.052133 1.707148 19.157911 9.348566 2.670911 15.209006 10.435534 1.161199 16.473917 9.722856 1.725218 17.630163 9.142002 2.270739 20.168344 7.942020 2.054387
90  17.071428 5.941671 0.589142 17.491425 6.692502 1.661788 18.138144 7.327479 2.560268 16.162811 4.999679 2.399257 17.392977 5.806584 2.392880 18.433832 6.428941 2.551732 22.377415 5.268953 0.635058 21.651051 5.628517 1.578909 21.032148 6.087545 2.404391 21.874594 6.124362 0.993399 21.737738 6.740970 2.804521 20.490093 7.640763 3.006155 25.511015 10.432116 0.452744 23.900190 9.850904 1.707512 22.479195 9.249965 2.250951 19.668814 10.899688 0.552411 20.033525 10.429254 1.623737 20.164459 9.659920 2.461333 19.314276 10.575236 0.651353 19.096573 10.078841 1.809294 19.164370 9.270949 2.677788 15.233334 10.466602 1.015186 16.494179 9.830338 1.633243 17.558084 9.204037 2.231485 20.175644 8.024021 2.103599
91  17.037340 5.953244 0.571096 17.463087 6.722737 1.698890 18.102642 7.340827 2.586758 16.105482 5.032184 2.298362 17.348413 5.782596 2.340594 18.353821 6.430469 2.504648 22.415007 5.281410 0.604387 21.621784 5.643989 1.570012 21.001591 6.080170 2.341490 21.894142 6.151100 0.879056 21.745195 6.691797 2.759623 20.507215 7.592650 3.010772 25.552204 10.448079 0.414025 23.899143 9.845527 1.706553 22.463381 9.273527 2.202170 19.657707 10.961954 0.532326 20.009020 10.462484 1.653133 20.142408 9.663790 2.483346 19.265146 10.492122 0.665133 18.964506 10.059602 1.924471 19.157196 9.178001 2.730592 15.299227 10.513762 0.806797 16.434450 9.802136 1.519449 17.522572 9.211857 2.114208 20.127522 7.987108 2.047950
92  17.043142 5.971704 0.582460 17.459587 6.713151 1.700639 18.059410 7.285674 2.633187 16.064497 5.016773 2.203102 17.286657 5.812330 2.305821 18.316404 6.394855 2.483795 22.382587 5.266656 0.594631 21.617411 5.646975 1.575608 20.961363 6.005557 2.329064 21.885973 6.106095 0.810739 21.733862 6.640964 2.641987 20.571154 7.507247 3.050565 25.529806 10.453197 0.411724 23.876701 9.826430 1.710593 22.468937 9.287248 2.226850 19.645340 10.948454 0.564345 20.006863 10.396086 1.636493 20.142408 9.663790 2.483346 18.962543 10.572166 0.959707 18.866411 9.959699 2.106878 19.136972 9.118841 2.770906 15.348955 10.514043 0.693980 16.435341 9.837792 1.412100 17.473307 9.217759 2.100215 20.078905 7.985570 2.073847
93  17.033375 5.993334 0.591502 17.449205 6.712317 1.693339 18.013838 7.297857 2.652523 16.009230 4.991787 2.131417 17.238939 5.787450 2.254610 18.248180 6.402736 2.422234 22.427080 5.275159 0.607418 21.611591 5.634260 1.556330 20.968460 6.046300 2.378336 21.881598 6.191477 0.685092 21.757307 6.541775 2.561561 20.572172 7.455646 3.017622 25.564177 10.475030 0.400996 23.873306 9.849480 1.677665 22.448252 9.284360 2.185101 19.514141 11.021548 0.475791 19.966928 10.437394 1.617770 20.099165 9.645088 2.473051 18.797710 10.596511 1.055708 18.739157 9.925338 2.222255 19.136164 9.042558 2.850950 15.308084 10.475518 0.626589 16.416288 9.833597 1.342633 17.386400 9.217444 2.062003 20.078905 7.985570 2.073847
94  17.019308 5.977680 0.599818 17.383053 6.695127 1.711385 18.005558 7.302476 2.638397 15.998499 4.945754 2.059800 17.233969 5.753654 2.230112 18.196203 6.346838 2.439766 22.384464 5.264706 0.596024 21.602472 5.601704 1.547600 20.959284 6.084332 2.347824 21.752998 6.060631 0.645799 21.726788 6.497980 2.517200 20.587471 7.380874 3.040555 25.562943 10.449090 0.448930 23.859879 9.852489 1.720008 22.420319 9.264183 2.157393 19.514668 11.012271 0.514501 19.974798 10.422735 1.575647 20.081938 9.701791 2.490529 18.509722 10.615040 1.288886 18.615257 9.806481 2.424053 19.138142 8.964700 2.922040 15.275350 10.469995 0.654379 16.389599 9.824580 1.386145 17.380028 9.200661 2.098861 20.051186 7.972205 2.044002
95  16.984850 6.015669 0.610006 17.375521 6.699561 1.728618 18.016506 7.320452 2.620609 15.944860 4.917328 1.971392 17.186277 5.721010 2.181301 18.179037 6.324861 2.418004 22.402142 5.274679 0.623706 21.564777 5.633699 1.540995 20.982916 6.051240 2.361149 21.764648 6.049193 0.567038 21.729984 6.486041 2.507722 20.585634 7.370253 3.030191 25.564735 10.449429 0.442545 23.838541 9.834324 1.629735 22.392868 9.259693 2.139926 19.531530 11.028080 0.501865 19.945219 10.439061 1.637665 20.065308 9.658954 2.467053 18.278883 10.643023 1.540663 18.512560 9.792203 2.552278 19.143785 8.907485 2.935212 15.320239 10.573518 0.618591 16.357637 9.789752 1.363209 17.348181 9.208715 2.083901 20.023062 7.994135 2.095630
96  17.013590 5.957580 0.614509 17.408175 6.705580 1.667754 18.006783 7.291478 2.656103 15.948372 4.912613 1.902640 17.187868 5.754975 2.146398 18.140400 6.328606 2.386723 22.379889 5.263170 0.598571 21.562981 5.666630 1.509461 20.910849 6.046700 2.353297 21.754030 6.088975 0.597785 21.699268 6.464778 2.518777 20.573610 7.351457 3.032350 25.565042 10.457485 0.421706 23.842793 9.837046 1.646104 22.371201 9.246913 2.111711 19.551622 11.000629 0.541493 19.969566 10.391042 1.620309 20.016712 9.687001 2.502287 17.961399 10.736303 1.812206 18.404720 9.789786 2.685373 19.108591 8.901513 2.972806 15.268500 10.488449 0.628724 16.366283 9.811815 1.415258 17.329836 9.174249 2.107829 20.009604 8.005731 2.059668
97  17.000551 5.998183 0.572072 17.391205 6.701796 1.688786 17.961979 7.320449 2.650633 15.939345 4.923089 1.808945 17.180115 5.743338 2.048896 18.095299 6.312601 2.362038 22.406715 5.276216 0.621167 21.523294 5.620973 1.564404 20.895485 6.042925 2.321929 21.737869 6.062852 0.631347 21.685200 6.461593 2.462857 20.557285 7.335563 3.036716 25.540283 10.438689 0.447748 23.823481 9.811156 1.628029 22.369690 9.255290 2.102525 19.504189 11.033401 0.486227 19.928339 10.419230 1.616347 20.000008 9.644217 2.478874 17.814320 10.798251 2.015719 18.333984 9.781924 2.777460 19.111990 8.856563 2.990228 15.257280 10.475729 0.587140 16.355997 9.821341 1.387967 17.292082 9.206826 2.124127 19.942297 8.048736 2.087353
98  16.994249 5.976784 0.569988 17.372829 6.709354 1.691308 17.913641 7.313182 2.657980 15.884480 4.929853 1.764509 17.134699 5.730287 2.049872 18.097626 6.319010 2.357808 22.372850 5.245330 0.617118 21.562519 5.662796 1.550506 20.880098 6.039123 2.290562 21.765440 6.088201 0.605460 21.654554 6.444530 2.443336 20.524685 7.334229 3.065200 25.584944 10.424682 0.468080 23.806402 9.852441 1.615131 22.357597 9.257171 2.087044 19.492882 11.015552 0.532207 19.885345 10.443557 1.662412 19.990164 9.711121 2.515438 17.690847 10.812792 2.165913 18.291517 9.781941 2.872271 19.091650 8.908779 3.033151 15.271601 10.500639 0.618959 16.333776 9.776002 1.406988 17.285255 9.187940 2.178973 19.946304 8.036792 2.100033
99  17.026453 5.967892 0.604538 17.333075 6.703172 1.735282 17.907305 7.323623 2.636754 15.854740 4.916492 1.703327 17.109114 5.743194 1.986073 18.037815 6.317791 2.313000 22.388655 5.257265 0.643366 21.502029 5.624257 1.517342 20.846052 6.006315 2.278971 21.779509 6.046229 0.538099 21.623491 6.411276 2.422595 20.496092 7.290893 3.052115 25.557245 10.432089 0.423825 23.771139 9.832569 1.585143 22.313288 9.264702 2.061143 19.498894 11.065833 0.474224 19.871077 10.410158 1.617479 19.973429 9.668422 2.492079 17.548243 10.837663 2.280343 18.227425 9.799008 2.933176 19.060762 8.875896 3.003958 15.295803 10.523399 0.648164 16.326700 9.796649 1.423575 17.231665 9.205608 2.173633 19.905582 7.999994 2.061929
100  17.027893 5.903441 0.494138 17.287474 6.726268 1.768782 17.893244 7.310884 2.643914 15.875038 4.919309 1.618454 17.078524 5.722574 1.953014 18.000269 6.280702 2.315254 22.382587 5.266656 0.594631 21.525448 5.657082 1.507506 20.814074 6.076272 2.283629 21.809008 6.016722 0.605546 21.638226 6.441890 2.506910 20.523020 7.310731 3.076619 25.525490 10.440508 0.430052 23.762312 9.805113 1.596348 22.293608 9.272690 2.052093 19.492493 11.039752 0.492088 19.857861 10.409576 1.652424 19.908115 9.653845 2.504009 17.410568 10.879255 2.430827 18.185549 9.784712 2.989898 19.024967 8.900863 3.072014 15.260877 10.475571 0.634989 16.288822 9.779656 1.433590 17.248634 9.196945 2.172167 19.876814 8.031340 2.092241
101  17.038355 5.895593 0.506216 17.277805 6.711829 1.705061 17.831293 7.287749 2.702156 15.863603 4.916954 1.513158 17.048769 5.691963 1.869554 17.960821 6.282704 2.266255 22.393766 5.257570 0.621492 21.473810 5.648937 1.509977 20.798656 6.072504 2.252205 21.775419 6.037323 0.572257 21.636442 6.437445 2.465685 20.481121 7.259998 3.060164 25.538647 10.459191 0.402282 23.748917 9.825204 1.554042 22.293409 9.252968 2.001765 19.548309 11.019977 0.494102 19.857275 10.400529 1.595010 19.886179 9.657751 2.526055 17.257944 10.853535 2.569589 18.117186 9.779126 2.998353 18.965521 8.905335 3.036210 15.275488 10.488523 0.664892 16.322037 9.818637 1.409054 17.212561 9.183638 2.185510 19.817989 8.035126 2.066637
102  17.055670 5.893991 0.532887 17.230886 6.718367 1.732491 17.853579 7.340434 2.641989 15.879609 4.880482 1.411934 17.028719 5.650290 1.845397 17.915817 6.265275 2.270926 22.372618 5.258149 0.605062 21.511482 5.639413 1.469348 20.814074 6.076272 2.283629 21.810816 6.039295 0.563806 21.611452 6.398944 2.502119 20.455387 7.260310 3.063566 25.510286 10.451779 0.434857 23.721846 9.798901 1.554362 22.246431 9.253158 2.016019 19.539368 11.004424 0.545508 19.863338 10.380737 1.655924 19.859659 9.681968 2.539256 17.203350 10.882214 2.660649 18.048120 9.802550 3.056468 18.938860 8.896331 3.068869 15.249621 10.513906 0.637250 16.300495 9.770029 1.456881 17.206587 9.156490 2.205404 19.797411 8.018210 2.092932
103  17.037355 5.876397 0.516712 17.216417 6.682832 1.694251 17.801638 7.276462 2.655022 15.864194 4.888660 1.314191 16.998373 5.651427 1.751720 17.894775 6.243328 2.235726 22.402090 5.255214 0.621726 21.477573 5.628724 1.502430 20.794498 6.048339 2.254768 21.786655 6.068605 0.518291 21.598450 6.435729 2.486162 20.465940 7.247560 3.075285 25.500433 10.435776 0.402073 23.681646 9.792921 1.489978 22.219707 9.271444 1.981123 19.538048 11.006235 0.532076 19.846903 10.383323 1.633824 19.808922 9.653279 2.510232 17.099255 10.889843 2.756536 18.006025 9.803164 3.070877 18.860830 8.939314 3.054361 15.278387 10.524914 0.644840 16.267109 9.776947 1.451496 17.139986 9.189672 2.253400 19.793240 8.018945 2.098159
104  17.043102 5.891319 0.539353 17.227745 6.710962 1.721067 17.777744 7.304568 2.707309 15.886158 4.916051 1.200981 16.953257 5.647970 1.714483 17.850214 6.242877 2.203480 22.382587 5.266656 0.594631 21.418268 5.661655 1.482376 20.764589 6.039586 2.240680 21.750189 6.022939 0.530450 21.592077 6.459971 2.499906 20.401791 7.224751 3.076310 25.520216 10.437761 0.443392 23.656940 9.753703 1.462635 22.175230 9.242869 1.964651 19.545622 10.994004 0.537551 19.802292 10.392578 1.643680 19.794371 9.667556 2.551291 17.033773 10.895742 2.864341 17.954062 9.803173 3.071049 18.812332 8.894260 3.073162 15.269441 10.480786 0.637576 16.251078 9.763747 1.490612 17.153263 9.153449 2.284178 19.748816 8.023039 2.104876
105  16.991011 5.882597 0.535272 17.172438 6.619360 1.705489 17.765827 7.317600 2.638948 15.881529 4.944988 1.059108 16.943071 5.660896 1.625540 17.800474 6.215103 2.148789 22.412939 5.288619 0.607988 21.399681 5.635802 1.499719 20.730515 6.006640 2.229208 21.737562 6.017747 0.511695 21.560162 6.434924 2.466444 20.355659 7.202468 3.054409 25.527515 10.426109 0.465908 23.659512 9.795023 1.400308 22.163143 9.225209 1.960632 19.543417 11.010967 0.523807 19.805210 10.397351 1.633021 19.760536 9.681452 2.545542 16.969601 10.869746 2.900418 17.918514 9.828585 3.071290 18.750668 8.957283 3.041983 15.235660 10.454156 0.574218 16.243263 9.768620 1.497294 17.130461 9.160509 2.289186 19.690508 7.993879 2.064548
106  17.020666 5.868717 0.495790 17.153269 6.644229 1.733594 17.697231 7.288134 2.700644 15.945420 4.952344 0.947490 16.960070 5.667395 1.546069 17.802752 6.214550 2.141124 22.402964 5.265598 0.580840 21.397394 5.643806 1.493382 20.722223 6.043466 2.247268 21.786377 6.045815 0.551363 21.527798 6.429543 2.507259 20.329273 7.223617 3.084515 25.530281 10.429242 0.473869 23.591747 9.742079 1.409693 22.127111 9.244878 1.924279 19.548780 11.029327 0.530641 19.782949 10.409964 1.676327 19.729057 9.653254 2.563408 16.882256 10.953597 2.889118 17.819208 9.870232 3.062349 18.700989 8.975597 3.071050 15.218487 10.490458 0.647542 16.217630 9.728911 1.503522 17.073486 9.164756 2.281087 19.644974 8.028008 2.102633
107  16.989887 5.881010 0.480645 17.091066 6.674684 1.717717 17.687067 7.306969 2.625283 15.959187 4.961231 0.789114 16.978308 5.673202 1.488950 17.739449 6.220109 2.046285 22.423141 5.284315 0.609635 21.372602 5.625449 1.471131 20.697424 6.077629 2.185157 21.773527 6.006854 0.548768 21.511385 6.428456 2.490438 20.313322 7.221568 3.070176 25.535877 10.432107 0.420124 23.573462 9.731076 1.367968 22.073517 9.257148 1.889377 19.519171 11.031209 0.525530 19.761871 10.406438 1.677656 19.717098 9.663200 2.535598 16.698080 10.964211 2.890474 17.742237 9.859046 3.082600 18.644354 8.989009 3.049204 15.261636 10.498397 0.656277 16.171522 9.777392 1.508566 17.065128 9.126832 2.280458 19.628815 8.033699 2.107076
108  16.981346 5.938591 0.563895 17.126907 6.667702 1.734633 17.641453 7.302320 2.669199 15.963809 4.997854 0.635778 16.907255 5.645397 1.413745 17.688532 6.215238 2.051886 22.393810 5.262522 0.585936 21.411371 5.615382 1.470686 20.667454 6.068870 2.171087 21.724876 5.918821 0.581739 21.521263 6.437899 2.501673 20.257189 7.195216 3.063353 25.475357 10.434416 0.472541 23.555925 9.696102 1.394934 22.032295 9.223814 1.902881 19.534964 11.028650 0.568758 19.691296 10.436395 1.685338 19.656775 9.701401 2.543198 16.619320 10.965566 2.952538 17.682949 9.884400 3.085785 18.590824 9.051775 3.062454 15.243362 10.464854 0.643938 16.186380 9.755977 1.566061 17.043179 9.111682 2.311796 19.575203 7.984953 2.079336
109  16.961494 5.897367 0.505921 17.050941 6.670798 1.729337 17.609856 7.265411 2.697564 15.934974 4.980933 0.588017 16.877876 5.627214 1.393205 17.660433 6.173815 2.029475 22.386509 5.311818 0.603943 21.407681 5.641961 1.428012 20.691256 6.035817 2.184460 21.684006 5.928360 0.545201 21.460655 6.463828 2.460530 20.258581 7.185260 3.056262 25.429449 10.426493 0.488922 23.482393 9.785748 1.404186 22.022837 9.212077 1.934812 19.544287 11.000478 0.547825 19.682673 10.420145 1.650636 19.629494 9.554164 2.529497 16.482368 10.970578 2.956077 17.615023 9.915547 3.097372 18.489468 9.071038 3.053860 15.273201 10.519935 0.630657 16.148687 9.772328 1.524065 17.016914 9.096542 2.347883 19.537432 8.013039 2.079117
110  17.002062 5.901626 0.531810 17.054815 6.668471 1.735518 17.594522 7.308699 2.695472 15.980612 4.949472 0.587169 16.871647 5.613613 1.404031 17.621506 6.150499 2.046761 22.360491 5.277163 0.591050 21.407810 5.600649 1.496056 20.658194 6.001646 2.221885 21.720749 6.021275 0.546596 21.454735 6.456857 2.506047 20.258537 7.159729 3.090301 25.368444 10.436234 0.468643 23.419945 9.764069 1.427748 21.940527 9.250772 1.975925 19.560755 11.008227 0.539372 19.673145 10.436721 1.626786 19.591461 9.687222 2.555464 16.394459 10.943253 2.984817 17.540579 9.914034 3.111791 18.438009 9.107980 3.056210 15.275646 10.505164 0.618042 16.122103 9.734387 1.542133 16.930128 9.093596 2.380994 19.491491 8.007805 2.123950
111  16.996769 5.912135 0.535599 17.017126 6.643909 1.743962 17.556072 7.265496 2.727326 15.974468 4.924973 0.622388 16.861488 5.606506 1.411284 17.609871 6.138459 2.067894 22.362110 5.283042 0.615988 21.277510 5.592024 1.511523 20.625193 5.967534 2.259246 21.773552 6.014575 0.562521 21.421490 6.449773 2.483678 20.192162 7.135492 3.070224 25.312986 10.454047 0.439932 23.364843 9.804010 1.431345 21.908474 9.257822 1.966643 19.554989 11.016187 0.551442 19.660553 10.438008 1.661160 19.591461 9.687222 2.555464 16.286421 10.948836 3.028057 17.420864 9.930405 3.131494 18.369297 9.121465 3.038459 15.237176 10.393930 0.622415 16.135916 9.740242 1.551386 16.949711 9.084867 2.372578 19.427231 8.018806 2.085093
112  16.957426 5.902569 0.541050 16.999319 6.641801 1.757978 17.527691 7.288157 2.706336 15.954801 4.930688 0.592858 16.844389 5.572131 1.456562 17.565792 6.135545 2.095690 22.268599 5.205449 0.658695 21.226761 5.541018 1.594001 20.577843 5.928466 2.313972 21.739534 6.036574 0.568970 21.435598 6.438193 2.492773 20.171000 7.125652 3.079913 25.170313 10.489772 0.474619 23.312696 9.776472 1.499825 21.802362 9.246224 2.013988 19.507851 11.015832 0.543630 19.635775 10.412425 1.635203 19.543285 9.715426 2.590797 16.166054 10.951161 3.083098 17.326912 9.988793 3.101096 18.260725 9.188945 3.032588 15.197869 10.440530 0.708697 16.129620 9.741638 1.537766 16.897043 9.079391 2.410524 19.413576 8.003501 2.127086
113  16.861521 5.972343 0.542602 16.959532 6.643515 1.768724 17.522610 7.287620 2.702839 15.984065 4.927796 0.610834 16.797701 5.601365 1.437844 17.540272 6.143793 2.088760 22.173086 5.042834 0.780462 21.129936 5.447607 1.690883 20.396358 5.944601 2.352880 21.714012 6.019880 0.541609 21.370113 6.430806 2.499623 20.113987 7.130142 3.077605 25.076290 10.446397 0.465730 23.198053 9.751756 1.534996 21.779440 9.234087 2.075483 19.531273 10.998528 0.544451 19.626207 10.404306 1.648894 19.470427 9.665216 2.530470 16.042316 11.009142 3.051342 17.220503 10.026182 3.105547 18.132471 9.229879 3.025775 15.224875 10.475838 0.668753 16.095263 9.744323 1.577528 16.836800 9.056405 2.419247 19.350149 7.996581 2.111956
114  16.827124 6.055772 0.660623 16.890974 6.668054 1.853480 17.502996 7.302451 2.739553 15.954086 4.934046 0.630800 16.801472 5.567813 1.462772 17.496405 6.164717 2.142926 22.065166 4.979267 0.915534 20.956011 5.403200 1.797332 20.238884 5.927388 2.405573 21.680372 6.045265 0.547795 21.365955 6.421300 2.479683 20.060490 7.097899 3.058102 25.016087 10.426964 0.519642 23.156204 9.718055 1.564443 21.678959 9.210030 2.157992 19.518194 11.012810 0.564987 19.639158 10.426918 1.706467 19.448648 9.669195 2.552647 15.941572 11.037835 3.117006 17.103235 10.054029 3.093413 18.051321 9.264604 3.010982 15.223002 10.491148 0.651045 16.060038 9.713578 1.559946 16.804466 9.062473 2.420165 19.274935 7.969882 2.119914
115  16.513443 6.185252 0.830908 16.816183 6.735376 1.933801 17.521196 7.385200 2.745930 15.945662 4.942023 0.622940 16.724987 5.560657 1.471659 17.421635 6.154455 2.162449 21.910847 4.902491 1.074758 20.772003 5.319008 2.046098 20.054749 6.008586 2.432546 21.694984 6.023520 0.568994 21.286472 6.392063 2.508255 20.029123 7.086794 3.086914 24.904648 10.362725 0.557563 23.024500 9.713722 1.633666 21.566282 9.142597 2.233727 19.523350 10.986058 0.540097 19.597343 10.376827 1.649073 19.405001 9.651340 2.543013 15.836901 10.996363 3.098476 17.048145 10.042297 3.092193 17.961596 9.311209 2.981502 15.243677 10.491044 0.637148 16.023413 9.735675 1.582675 16.723351 9.044703 2.431442 19.218271 7.941429 2.110443
116  16.695705 6.053736 0.869644 16.713171 6.720716 2.074997 17.503153 7.466592 2.861051 15.951448 4.993630 0.617669 16.707899 5.546586 1.526918 17.346016 6.118531 2.209412 21.711233 4.719810 1.351774 20.578012 5.261015 2.214738 19.925335 6.020377 2.541592 21.701220 6.055720 0.620406 21.257647 6.353039 2.515483 20.000929 7.027497 3.101871 24.766722 10.296987 0.699258 22.906788 9.622560 1.764353 21.468500 9.056634 2.342084 19.498755 11.029650 0.540535 19.578283 10.368733 1.733487 19.366484 9.685762 2.528764 15.757066 11.000094 3.157067 16.956242 10.056374 3.069592 17.859726 9.335177 2.971493 15.245504 10.494100 0.672387 15.997371 9.720478 1.598020 16.644192 9.040822 2.470834 19.159542 7.935367 2.147722
117  16.511169 6.074157 1.055366 16.617886 6.779457 2.231385 17.550419 7.522040 2.926863 15.953136 4.954066 0.614443 16.645864 5.586848 1.524377 17.297863 6.138007 2.238851 21.554087 4.624408 1.607439 20.457247 5.413023 2.332155 19.817503 6.028545 2.603760 21.688671 6.050365 0.633727 21.208607 6.374751 2.491343 19.953882 7.002737 3.051965 24.662439 10.254433 0.805208 22.794647 9.554743 1.941134 21.322680 9.045707 2.444305 19.490679 11.009135 0.552551 19.535812 10.341854 1.716289 19.339556 9.637575 2.555638 15.639664 10.992578 3.164139 16.842880 10.099387 3.039754 17.799946 9.330976 2.952081 15.228827 10.489651 0.609670 15.941952 9.707711 1.648697 16.647291 9.002339 2.471782 19.076485 7.912739 2.149958
118  16.141333 6.097342 1.404776 16.501442 6.891697 2.430944 17.599237 7.601262 2.995502 15.957226 4.929577 0.620548 16.603563 5.523306 1.546167 17.251617 6.167673 2.280194 21.396820 4.581264 1.744563 20.299780 5.401907 2.410739 19.592211 6.056822 2.664105 21.675123 6.087642 0.647035 21.185257 6.358195 2.487482 19.918367 6.976803 3.072253 24.519238 10.199019 0.924953 22.634974 9.524898 2.070956 21.159859 9.007005 2.580442 19.576334 11.003451 0.534820 19.520681 10.345691 1.749326 19.274979 9.665483 2.557925 15.561913 10.995664 3.171459 16.779987 10.132517 3.020526 17.719187 9.336109 2.942175 15.211302 10.466645 0.635639 15.925395 9.698946 1.626364 16.574392 9.002274 2.511877 19.036953 7.920332 2.152676
119  15.908024 6.249754 1.688862 16.459444 6.978519 2.584582 17.628036 7.674804 3.030601 15.944843 4.937149 0.627221 16.603947 5.597872 1.554063 17.190046 6.186347 2.278790 21.202431 4.556526 1.804765 20.085938 5.364634 2.432947 19.426470 6.112504 2.701575 21.689665 6.080576 0.598218 21.165504 6.345399 2.471621 19.889523 6.926786 3.048281 24.332914 10.183352 1.070615 22.535709 9.491754 2.218367 21.032831 8.929333 2.674453 19.549793 10.969718 0.569999 19.435911 10.364651 1.721815 19.235579 9.658396 2.554192 15.430808 11.067152 3.108358 16.685041 10.155272 3.007442 17.612553 9.358293 2.937761 15.221096 10.469204 0.597839 15.861408 9.697186 1.649960 16.586782 8.994581 2.497152 18.911156 7.923954 2.116923
120  15.688886 6.326629 1.896278 16.446035 7.123655 2.792475 17.639118 7.679004 3.078542 15.965473 4.937233 0.617643 16.541597 5.557209 1.579310 17.139996 6.126274 2.307003 20.967413 4.463866 1.916878 19.897417 5.363070 2.535252 19.290724 6.170889 2.741663 21.734245 6.084689 0.667729 21.106092 6.320512 2.473040 19.837223 6.908296 3.087641 24.151695 10.156020 1.193560 22.356249 9.416823 2.346617 20.872004 8.863215 2.757828 19.513554 10.983945 0.564982 19.485640 10.322913 1.713507 19.201656 9.672413 2.548926 15.415901 11.043970 3.118484 16.628918 10.163976 2.968273 17.558821 9.375297 2.911475 15.207048 10.505590 0.664202 15.813714 9.716915 1.629590 16.548405 8.976908 2.525356 18.839361 7.955596 2.133416
121  15.509268 6.480401 2.189672 16.400717 7.192453 2.965016 17.668375 7.701596 3.067853 15.920870 4.947861 0.646217 16.524221 5.554339 1.558186 17.115122 6.167582 2.307232 20.711674 4.419523 1.932203 19.756351 5.337683 2.619365 19.129185 6.233275 2.782695 21.818899 5.985217 0.642194 21.109869 6.330356 2.468726 19.798302 6.893108 3.067145 24.032347 10.123673 1.327095 22.201807 9.387374 2.491297 20.697697 8.794928 2.901676 19.536715 10.980675 0.540570 19.460447 10.332115 1.741661 19.157864 9.654853 2.539515 15.291384 11.103864 3.047840 16.541466 10.188510 2.911157 17.462097 9.395957 2.900073 15.209702 10.504653 0.634517 15.817080 9.713431 1.661053 16.477293 8.990035 2.520725 18.754736 7.882576 2.107096
122  15.286519 6.625521 2.336899 16.308981 7.254436 3.049900 17.721437 7.707210 3.085170 15.940006 4.902375 0.639338 16.508619 5.605034 1.563363 17.064884 6.151105 2.351228 20.425833 4.347378 1.990375 19.513973 5.259662 2.645991 19.039892 6.231190 2.838679 21.778542 5.970759 0.668609 21.097836 6.326607 2.448954 19.764072 6.857092 3.084501 23.824324 10.085813 1.424937 22.034903 9.330577 2.636216 20.534286 8.731174 2.972628 19.539713 10.962029 0.623709 19.411228 10.341699 1.730047 19.106335 9.626867 2.511537 15.238956 11.137101 2.993772 16.456303 10.258254 2.852991 17.382219 9.418694 2.879733 15.230577 10.453763 0.620377 15.775565 9.705058 1.621576 16.452976 8.958644 2.590315 18.696484 7.878069 2.115155
123  15.159683 6.764143 2.483728 16.309872 7.327221 3.146805 17.639345 7.749711 3.117843 15.938420 4.926004 0.652465 16.438629 5.571293 1.573261 16.980648 6.146040 2.357962 20.207952 4.289101 2.108446 19.394300 5.244200 2.728000 18.842213 6.324021 2.825779 21.669897 6.078559 0.630895 21.068241 6.268454 2.483733 19.737703 6.826756 3.051838 23.635845 10.007800 1.564070 21.844608 9.252887 2.735770 20.360764 8.670896 3.042556 19.506466 10.933393 0.561335 19.386536 10.366582 1.718057 19.071321 9.704541 2.463632 15.171970 11.193819 2.940280 16.391088 10.252082 2.855162 17.289684 9.489315 2.877992 15.261847 10.491644 0.641743 15.759411 9.690242 1.667322 16.425936 8.949754 2.569731 18.688398 7.825339 2.150065
124  15.074656 6.797186 2.678546 16.262714 7.407829 3.231853 17.603695 7.787031 3.087539 15.921224 4.940557 0.614826 16.441486 5.548707 1.602359 16.999123 6.170275 2.363491 19.915449 4.270458 2.117473 19.193758 5.317047 2.759636 18.717804 6.424058 2.867713 21.710293 6.092788 0.610049 21.060703 6.311811 2.427361 19.717966 6.803591 3.057438 23.450142 9.970456 1.668033 21.662170 9.193015 2.827703 20.153664 8.619727 3.095705 19.511658 10.957294 0.566819 19.373577 10.306804 1.682153 19.050726 9.703728 2.508392 15.134292 11.201783 2.871481 16.320683 10.297779 2.783859 17.183434 9.530918 2.853487 15.186735 10.482111 0.616179 15.676364 9.699956 1.673914 16.378929 8.964766 2.574143 18.632837 7.849555 2.152781
125  14.994505 6.841289 2.849135 16.256573 7.480931 3.364227 17.469824 7.796497 3.108928 15.918522 4.907760 0.610154 16.374195 5.563211 1.636450 16.959423 6.161171 2.352011 19.633862 4.275612 2.220638 18.956673 5.436673 2.755255 18.599199 6.509178 2.864758 21.678299 6.046957 0.616338 21.039576 6.294843 2.462921 19.687302 6.786253 3.054375 23.257841 9.883608 1.747936 21.491316 9.117379 2.957259 20.011095 8.558639 3.161652 19.545900 10.916518 0.573855 19.371296 10.304442 1.696520 19.014074 9.683441 2.510708 15.025249 11.256575 2.836641 16.232838 10.311345 2.763503 17.141457 9.561448 2.862404 15.186879 10.423946 0.612905 15.696073 9.697851 1.618956 16.363071 8.955019 2.555192 18.582581 7.841538 2.179898
126  14.840002 6.974414 2.983152 16.219635 7.516521 3.421130 17.422169 7.799914 3.117282 15.936425 4.905070 0.615855 16.420509 5.518208 1.663200 16.917103 6.162024 2.364004 19.396648 4.283053 2.297456 18.822977 5.464674 2.831787 18.476788 6.618291 2.914233 21.663126 6.089700 0.594222 20.992138 6.232522 2.429844 19.662983 6.744903 3.082194 23.029779 9.855847 1.807482 21.275928 9.051196 3.043854 19.804565 8.459897 3.201190 19.526659 10.972961 0.594327 19.349684 10.301798 1.701901 18.988531 9.667636 2.489688 14.984669 11.280689 2.786611 16.207001 10.352818 2.717906 17.093422 9.539762 2.825532 15.208298 10.491887 0.633168 15.637761 9.674188 1.688167 16.338791 8.933294 2.574425 18.507936 7.831172 2.177896
127  14.753076 7.000151 3.093622 16.162714 7.554260 3.455679 17.322065 7.774044 3.122602 15.928900 4.934150 0.594266 16.355145 5.476822 1.676479 16.860470 6.171529 2.386340 19.090683 4.280231 2.325258 18.380098 5.646847 2.841152 18.377037 6.690665 2.915642 21.677210 6.055594 0.621614 20.973658 6.202803 2.413890 19.617676 6.745484 3.047756 22.851189 9.820783 1.875677 21.144861 9.024488 3.078703 19.641598 8.440617 3.230356 19.562822 10.958812 0.599464 19.299656 10.338967 1.721042 18.986582 9.664164 2.464196 14.917321 11.329041 2.682397 16.094414 10.375826 2.666405 17.005497 9.568051 2.771833 15.201359 10.487438 0.608899 15.668024 9.671824 1.656922 16.282673 8.917637 2.594472 18.437307 7.846969 2.164298
128  14.593571 7.087103 3.213224 16.061275 7.552999 3.476521 17.211149 7.796224 3.133648 15.908479 4.949023 0.589250 16.344084 5.540812 1.701780 16.829426 6.180017 2.405955 18.828583 4.341110 2.370928 18.226614 5.722539 2.841414 18.306362 6.751621 2.929830 21.699936 6.089396 0.592641 20.985313 6.227473 2.421671 19.620045 6.679363 3.070726 22.640915 9.784223 1.941278 20.952269 8.997718 3.189415 19.479958 8.406283 3.258480 19.513554 10.983945 0.564982 19.257189 10.339800 1.706551 18.933462 9.691441 2.480426 14.836030 11.376644 2.642505 15.991182 10.442653 2.634144 16.942324 9.627408 2.785792 15.219848 10.500665 0.605076 15.578273 9.675122 1.656013 16.279350 8.936102 2.621637 18.379921 7.847862 2.186533
129  14.535887 7.150405 3.255762 15.961324 7.590066 3.554110 17.145786 7.782984 3.150627 15.918637 4.941058 0.605257 16.287899 5.541235 1.676373 16.800926 6.107662 2.515316 18.543869 4.378067 2.359146 18.082628 5.765164 2.840361 18.205675 6.831605 2.915760 21.669983 6.015475 0.621487 20.921101 6.180424 2.405460 19.564617 6.688859 3.034933 22.422007 9.770121 1.965052 20.759657 8.964422 3.244075 19.286123 8.301847 3.259342 19.532879 10.927395 0.544329 19.261978 10.386036 1.688319 18.896587 9.699169 2.435807 14.729806 11.420347 2.543239 15.940691 10.501856 2.567580 16.860228 9.623179 2.717104 15.227821 10.475691 0.614059 15.575341 9.630687 1.671868 16.198301 8.934854 2.598621 18.314222 7.851567 2.170353
130  14.423955 7.209209 3.283895 15.912120 7.580011 3.558080 17.055677 7.814344 3.158557 15.925993 4.943893 0.597082 16.319740 5.515956 1.707805 16.729729 6.085204 2.511667 18.261938 4.430065 2.335958 17.944923 5.815650 2.897978 18.129007 6.889102 2.929411 21.656141 6.075207 0.575775 20.947126 6.191527 2.406550 19.558043 6.694427 3.033559 22.177803 9.733072 1.989096 20.575062 8.923778 3.276815 19.145559 8.276234 3.283968 19.539713 10.962029 0.623709 19.226749 10.352778 1.697083 18.872480 9.743467 2.487873 14.698041 11.423450 2.475107 15.859256 10.520057 2.549129 16.799026 9.662269 2.691934 15.214429 10.472042 0.609168 15.526398 9.669358 1.678867 16.125328 8.954648 2.643948 18.268072 7.869603 2.185947
131  14.329745 7.262674 3.346970 15.794972 7.571263 3.577356 16.946756 7.779835 3.162568 15.921923 4.931978 0.623826 16.259722 5.535538 1.650051 16.718933 6.158720 2.482107 18.014482 4.490288 2.276410 17.808300 5.858255 2.852686 18.090977 6.906878 2.928093 21.666180 6.038158 0.596638 20.904470 6.208583 2.375643 19.547619 6.666794 3.027539 21.972771 9.737067 2.012286 20.415619 8.897764 3.310255 18.941710 8.217751 3.263877 19.523588 10.991684 0.511177 19.236980 10.369082 1.683625 18.848555 9.724411 2.430992 14.627326 11.457083 2.418102 15.795901 10.510915 2.489934 16.707912 9.711515 2.680854 15.209828 10.515719 0.602397 15.516571 9.693086 1.705100 16.122080 8.992063 2.589048 18.193375 7.859043 2.184285
132  14.224220 7.280634 3.409838 15.751337 7.597176 3.579533 16.898327 7.807641 3.192516 15.906418 4.945878 0.630685 16.228987 5.560447 1.673185 16.710630 6.143060 2.492757 17.828127 4.594816 2.243615 17.713312 5.875582 2.843173 17.983994 6.922593 2.917958 21.646959 6.015152 0.630373 20.857950 6.177724 2.405842 19.491026 6.697934 3.014264 21.766161 9.738349 1.994918 20.118473 8.940817 3.308904 18.845432 8.201029 3.292208 19.526659 10.972961 0.594327 19.199135 10.351107 1.712019 18.759548 9.736341 2.501513 14.556870 11.486452 2.365392 15.749004 10.548969 2.431795 16.698418 9.714059 2.653932 15.219057 10.487020 0.676571 15.505948 9.642402 1.716023 16.097179 8.950452 2.658094 18.164276 7.889890 2.174769
133  14.122384 7.325938 3.486533 15.645093 7.601328 3.591023 16.820114 7.800092 3.194478 15.874468 4.905663 0.634085 16.216068 5.558785 1.692793 16.651821 6.143946 2.473245 17.622746 4.624712 2.199861 17.604788 5.885480 2.825489 17.936077 6.959599 2.917881 21.680157 6.067156 0.633465 20.857353 6.207729 2.430413 19.468775 6.673396 2.998632 21.552189 9.744296 1.940413 19.980139 8.917348 3.333093 18.677118 8.187004 3.235252 19.532879 10.927395 0.544329 19.194691 10.374473 1.647855 18.719063 9.786565 2.479944 14.485332 11.523844 2.284699 15.650325 10.589530 2.422748 16.592075 9.745483 2.632963 15.216621 10.509867 0.635444 15.486135 9.659997 1.724086 16.052717 8.958731 2.621110 18.106947 7.890604 2.197169
134  13.992071 7.332663 3.573991 15.523589 7.602712 3.600673 16.713717 7.780632 3.211305 15.905536 4.927373 0.605429 16.193481 5.566169 1.713150 16.623468 6.171319 2.518164 17.482924 4.704622 2.165161 17.473188 5.954938 2.774755 17.876970 6.959071 2.926393 21.665087 6.120746 0.578292 20.812975 6.165840 2.419172 19.463551 6.668609 3.026758 21.348486 9.743363 1.952147 19.803913 8.901353 3.368761 18.554434 8.142299 3.239196 19.539713 10.962029 0.623709 19.148960 10.382337 1.713215 18.684034 9.790324 2.482200 14.465425 11.563347 2.273148 15.635470 10.616921 2.388413 16.549744 9.779320 2.603608 15.193161 10.509475 0.638205 15.382617 9.690979 1.688359 16.026176 8.957528 2.666359 18.054155 7.858284 2.200168
135  13.887593 7.333525 3.637257 15.398324 7.629454 3.583672 16.588827 7.762325 3.211638 15.864475 4.899275 0.585663 16.188604 5.568572 1.694133 16.568781 6.171537 2.545848 17.317247 4.775486 2.057667 17.376087 5.922826 2.705940 17.776329 6.942858 2.898995 21.673719 6.055885 0.655684 20.795885 6.239328 2.316549 19.432045 6.648849 2.989112 21.127129 9.723592 1.902734 19.710920 8.855819 3.320828 18.466042 8.131776 3.215757 19.574066 10.970172 0.596106 19.150028 10.352718 1.704772 18.661140 9.766745 2.444826 14.391023 11.604140 2.187541 15.562486 10.630150 2.326187 16.461981 9.801394 2.579497 15.215677 10.500194 0.588722 15.388393 9.649360 1.642989 15.983531 8.928091 2.630210 17.988327 7.861784 2.184312
136  13.801698 7.396298 3.686057 15.310249 7.605982 3.630908 16.451000 7.741881 3.201037 15.902252 4.943944 0.600525 16.163542 5.571780 1.732495 16.512951 6.249546 2.530169 17.194376 4.826884 2.009897 17.296793 5.885244 2.663503 17.737534 6.889231 2.947049 21.664995 6.035998 0.634991 20.765900 6.235620 2.309674 19.384558 6.660655 2.970058 20.944136 9.730202 1.876385 19.584621 8.876562 3.340732 18.342983 8.092212 3.213856 19.514536 10.981042 0.540578 19.113188 10.371005 1.681309 18.602690 9.790148 2.461818 14.337228 11.560658 2.122394 15.521846 10.621502 2.311984 16.402901 9.808286 2.540462 15.195009 10.509600 0.630298 15.337971 9.667068 1.686482 15.889297 8.902061 2.603085 17.956575 7.872399 2.219948
137  13.650157 7.406273 3.724238 15.186140 7.603924 3.623854 16.357819 7.767120 3.194880 15.921977 4.918479 0.585254 16.053083 5.576917 1.696131 16.483288 6.220958 2.517676 17.027313 4.834810 1.887580 17.131052 5.886235 2.593958 17.647999 6.860902 2.930364 21.658875 6.061142 0.605901 20.727406 6.216953 2.287497 19.338127 6.623085 2.984183 20.774767 9.747781 1.824196 19.485880 8.918797 3.267456 18.245897 8.072415 3.148154 19.529892 10.974349 0.562401 19.090645 10.360263 1.661865 18.556808 9.788720 2.444940 14.239310 11.601750 2.059084 15.418056 10.679345 2.279148 16.329203 9.821907 2.528247 15.173543 10.509433 0.624252 15.321909 9.680655 1.636871 15.846466 8.889207 2.555415 17.846359 7.898453 2.178439
138  13.527232 7.439150 3.755642 15.100831 7.609217 3.631466 16.209229 7.721183 3.186592 15.907622 4.937733 0.627792 16.084246 5.561986 1.702748 16.423679 6.206639 2.551555 16.887886 4.857479 1.814572 17.054998 5.888338 2.581239 17.594330 6.828253 2.939857 21.684635 6.047433 0.627163 20.688135 6.220784 2.293995 19.318201 6.615141 2.954784 20.574896 9.781349 1.781016 19.387197 8.914345 3.231182 18.199562 8.089002 3.134837 19.509890 10.991267 0.550343 19.095537 10.366926 1.671257 18.497875 9.840575 2.453038 14.176896 11.629987 2.016437 15.372782 10.679626 2.216145 16.259722 9.863834 2.494565 15.178788 10.469599 0.641807 15.265416 9.689945 1.668825 15.777220 8.880374 2.614300 17.806616 7.910329 2.224896
139  13.424384 7.456740 3.787958 14.919810 7.630794 3.625845 16.114784 7.714098 3.194031 15.883004 4.972526 0.629322 16.051224 5.596154 1.687807 16.399824 6.198846 2.532436 16.706610 4.855916 1.761384 16.964598 5.830150 2.493791 17.500498 6.782231 2.923505 21.689320 6.064379 0.641321 20.663971 6.223246 2.259277 19.286648 6.619249 2.918857 20.395548 9.800193 1.715783 19.336451 8.907600 3.211860 18.127634 8.063724 3.134653 19.545380 10.968875 0.551349 18.995592 10.408589 1.645090 18.505569 9.848367 2.465430 14.144451 11.670310 1.937187 15.296819 10.733689 2.155408 16.206339 9.849304 2.489276 15.180021 10.507921 0.620176 15.272925 9.708781 1.691214 15.748197 8.848692 2.561541 17.740686 7.913684 2.209234
140  13.336312 7.495952 3.864384 14.848062 7.591368 3.625685 15.977823 7.692299 3.202356 15.867791 4.968790 0.640315 16.004126 5.592492 1.690185 16.324860 6.183910 2.588986 16.582212 4.857292 1.728638 16.871101 5.833586 2.469157 17.464178 6.761136 2.912675 21.705454 6.076074 0.667603 20.653826 6.184825 2.278724 19.226927 6.588984 2.931090 20.194370 9.798311 1.600948 19.233770 8.957289 3.199413 18.054647 8.079026 3.142816 19.528273 11.003987 0.562900 19.009575 10.369563 1.683541 18.465786 9.827344 2.401129 14.106021 11.710226 1.873983 15.268499 10.752150 2.120051 16.142969 9.884863 2.456735 15.203655 10.533197 0.632600 15.236944 9.730782 1.628698 15.678521 8.902253 2.616909 17.670395 7.869905 2.188788
141  13.225560 7.495389 3.887699 14.762033 7.573152 3.582296 15.874333 7.683417 3.168506 15.877163 4.936902 0.643661 15.983354 5.570134 1.650678 16.275740 6.188588 2.556033 16.474810 4.848381 1.672941 17.000433 5.823903 2.535230 17.385654 6.751105 2.903133 21.689320 6.064379 0.641321 20.623758 6.230477 2.235049 19.236660 6.590512 2.911937 20.109554 9.759648 1.607824 19.141935 9.006879 3.118132 18.020338 8.096457 3.098451 19.529316 11.008998 0.524112 19.031876 10.345579 1.653842 18.412390 9.832849 2.433048 14.031026 11.748168 1.792832 15.197752 10.742270 2.051034 16.072359 9.908096 2.421154 15.185524 10.481900 0.585230 15.229050 9.713805 1.622118 15.684351 8.809155 2.598176 17.632362 7.886477 2.193807
142  13.111041 7.515539 3.898064 14.614549 7.585124 3.579499 15.777871 7.651861 3.166440 15.881195 4.935762 0.639536 15.993270 5.607640 1.708445 16.230225 6.210681 2.572702 16.331779 4.836117 1.619793 16.914198 5.786494 2.504594 17.285290 6.679807 2.902768 21.699802 6.078579 0.625681 20.578165 6.216672 2.274998 19.188736 6.587011 2.926461 19.957150 9.761114 1.549999 19.100998 9.029021 3.104400 17.956877 8.073550 3.095164 19.548481 10.997213 0.538558 18.971165 10.386790 1.671173 18.366405 9.831651 2.416376 13.999663 11.732689 1.672279 15.134950 10.818151 2.014174 16.012142 9.937780 2.373136 15.196823 10.510267 0.616848 15.237650 9.692636 1.632834 15.646352 8.795090 2.544753 17.575186 7.886898 2.216543
143  12.994736 7.499981 3.905750 14.492437 7.567598 3.585959 15.794212 7.646436 3.210331 15.860646 4.945564 0.612989 15.948021 5.583206 1.679302 16.100054 6.272951 2.437795 16.357058 4.780082 1.651106 16.831400 5.801288 2.420947 17.209097 6.638838 2.853902 21.702652 6.072901 0.619583 20.590874 6.198347 2.217392 19.166716 6.593081 2.872140 19.799419 9.748319 1.436825 19.072514 9.037365 3.021810 17.935884 8.110570 3.104576 19.514406 10.969995 0.577175 18.956089 10.409087 1.630531 18.330858 9.790148 2.361096 13.961565 11.755912 1.537107 15.093774 10.805540 1.933855 15.959881 9.938742 2.343691 15.198537 10.514091 0.630869 15.224292 9.674141 1.594442 15.553776 8.810561 2.544014 17.494339 7.902213 2.201623
144  12.891739 7.469909 3.930734 14.390484 7.530198 3.547083 15.691785 7.589025 3.210482 15.863555 4.928264 0.647064 15.901862 5.576603 1.694950 16.088068 6.288437 2.479384 16.307291 4.777305 1.566224 16.794977 5.747591 2.376701 17.132154 6.532557 2.850163 21.692944 6.056668 0.606323 20.553392 6.165979 2.219595 19.151323 6.575340 2.922352 19.652208 9.784351 1.356361 19.026642 9.073128 2.977637 17.887989 8.132356 3.109972 19.498543 10.978528 0.547588 18.889269 10.389526 1.636992 18.281528 9.834500 2.389822 13.931376 11.799727 1.417876 15.023495 10.806029 1.871734 15.887657 9.984227 2.294841 15.137584 10.490253 0.625476 15.202234 9.654202 1.663579 15.517979 8.893108 2.675241 17.445175 7.901161 2.213601
145  12.743258 7.466360 3.928849 14.258116 7.502249 3.535694 15.564343 7.587692 3.200956 15.841663 4.902631 0.654628 15.878780 5.614830 1.665508 16.013563 6.284051 2.450041 16.196569 4.792423 1.411585 16.692293 5.707698 2.219864 17.050186 6.470867 2.782563 21.708988 6.072375 0.618455 20.506641 6.197608 2.209743 19.094307 6.564099 2.852168 19.477650 9.840032 1.134683 18.981281 9.140902 2.913926 17.851055 8.159588 3.075285 19.482786 11.010389 0.534389 18.876209 10.380862 1.638071 18.212063 9.810137 2.336080 13.915463 11.869814 1.243185 14.953361 10.896783 1.753446 15.782213 10.043671 2.232350 15.166854 10.549074 0.612647 15.159149 9.663096 1.611374 15.467870 8.875241 2.657785 17.372541 7.910439 2.167644
146  12.625770 7.452460 3.908302 14.142617 7.511396 3.501757 15.424186 7.564354 3.173457 15.858292 4.928570 0.626916 15.863874 5.600811 1.757055 15.969198 6.286243 2.466403 16.149223 4.815524 1.322430 16.686897 5.633659 2.277225 16.985983 6.428329 2.749003 21.670444 6.053119 0.604739 20.485067 6.186997 2.219295 19.021948 6.550130 2.826223 19.309780 9.862631 1.083280 18.876816 9.170156 2.845537 17.826096 8.167317 3.070319 19.506027 10.971485 0.538513 18.826399 10.394800 1.597574 18.172340 9.804037 2.333103 13.902562 11.857826 1.056847 14.922585 10.897953 1.640340 15.735795 10.031975 2.167980 15.145575 10.522363 0.614525 15.077656 9.625692 1.610887 15.450556 8.837700 2.627188 17.337503 7.889314 2.195011
147  12.507880 7.425173 3.884491 13.982630 7.474886 3.474263 15.286678 7.547713 3.094420 15.833655 4.904486 0.647171 15.812115 5.633735 1.659349 15.904697 6.287732 2.453720 16.067785 4.801632 1.227085 16.648083 5.624417 2.253060 16.925537 6.391325 2.710193 21.683653 6.074487 0.623007 20.435513 6.188115 2.170932 19.009159 6.551430 2.793920 19.260643 9.869737 0.994259 18.858269 9.189593 2.803659 17.798771 8.198937 3.058924 19.536491 10.925601 0.617195 18.790329 10.402203 1.601709 18.130276 9.841710 2.313214 13.899270 11.866433 0.864318 14.942311 10.921583 1.493412 15.643355 10.052122 2.062418 15.181759 10.510485 0.643016 15.074114 9.629934 1.590025 15.435286 8.848598 2.631835 17.239500 7.900964 2.140781
148  12.410436 7.377100 3.857481 13.856482 7.455396 3.412359 15.218662 7.515677 3.099578 15.833175 4.903499 0.625502 15.797439 5.593874 1.748041 15.905532 6.280044 2.473258 16.004921 4.845403 1.104169 16.565651 5.590394 2.130336 16.954643 6.342178 2.766111 21.690994 6.062716 0.590732 20.434610 6.181568 2.201493 18.969604 6.541017 2.796478 19.093155 9.851037 0.869264 18.825840 9.196053 2.744366 17.734623 8.209558 3.057679 19.526649 10.976019 0.574712 18.807888 10.416901 1.588754 18.105396 9.805583 2.277147 13.964888 11.811485 0.732296 14.899007 10.891803 1.408440 15.611248 10.056658 2.054878 15.126256 10.490072 0.595633 15.027983 9.646464 1.657672 15.352288 8.872065 2.657781 17.204506 7.879810 2.168258
149  12.322807 7.368700 3.808125 13.740252 7.441423 3.354666 15.075390 7.493605 3.050296 15.819894 4.929636 0.639794 15.725251 5.576474 1.691714 15.795225 6.287862 2.433985 16.042938 4.846266 1.043534 16.560169 5.551892 2.081254 16.892862 6.304023 2.722477 21.689217 6.068368 0.627145 20.386034 6.214422 2.153286 18.950581 6.504462 2.796441 19.040596 9.875086 0.753775 18.826511 9.195399 2.704474 17.710142 8.231494 3.058706 19.535040 10.962277 0.560440 18.807684 10.398938 1.590990 18.060982 9.789310 2.268651 14.049010 11.693627 0.556091 14.910680 10.847497 1.338553 15.519697 10.098369 2.007859 15.179667 10.454819 0.566713 14.988021 9.682587 1.578884 15.301786 8.856279 2.649283 17.148701 7.884846 2.149792
150  12.215641 7.360653 3.766171 13.640615 7.431934 3.348030 15.000173 7.481140 3.021351 15.829532 4.891793 0.663822 16.346958 5.295831 2.306627 15.794415 6.296576 2.461977 16.084425 4.861522 0.984307 16.539886 5.532373 2.082510 16.849220 6.274915 2.736394 21.669096 6.065806 0.603376 20.388365 6.184206 2.178605 18.898281 6.532012 2.736685 19.065216 9.930544 0.721833 18.768373 9.271868 2.630598 17.690613 8.266863 3.062874 19.498543 10.978528 0.547588 18.759378 10.395947 1.586171 18.039516 9.793470 2.291635 14.015177 11.701727 0.585623 14.888620 10.853053 1.332179 15.486407 10.062441 2.046730 15.118564 10.484021 0.600804 14.987987 9.655167 1.609900 15.270067 8.848785 2.612394 17.098879 7.875521 2.177890
151  12.076630 7.346151 3.726571 13.532432 7.380605 3.261262 14.915215 7.508161 2.968878 15.909911 4.958825 0.603957 16.337286 5.276656 2.305370 15.740417 6.317696 2.419781 16.116249 4.835227 0.877950 16.581413 5.572389 1.960029 16.868307 6.187959 2.691154 21.717340 6.095645 0.590363 20.348261 6.186827 2.133677 18.894529 6.501508 2.719047 19.096794 10.029911 0.657949 18.779238 9.305659 2.526525 17.723026 8.318342 3.022418 19.531298 10.965798 0.564967 18.705622 10.388217 1.537611 18.060982 9.789310 2.268651 14.034423 11.687996 0.569750 14.840728 10.845482 1.348164 15.410443 10.071708 2.049519 15.141199 10.474657 0.545876 14.995675 9.662625 1.612067 15.267138 8.857481 2.615899 17.040592 7.877090 2.151921
152  11.959984 7.312413 3.628555 13.418520 7.347074 3.213373 14.800062 7.467926 2.938458 15.952681 4.946905 0.650848 15.685007 5.555553 1.711288 15.720876 6.320524 2.414361 16.150688 4.835467 0.767034 16.524668 5.517497 1.877991 16.813988 6.121308 2.657856 21.690670 6.075946 0.578743 20.292898 6.191957 2.109516 18.854959 6.527860 2.691638 19.174149 10.083333 0.566685 18.782499 9.284576 2.425771 17.699507 8.355107 3.021237 19.501379 10.981714 0.548274 18.688564 10.357679 1.531005 18.003565 9.783333 2.233091 14.012322 11.712284 0.610309 14.766129 10.843447 1.367446 15.388214 10.049698 2.090638 15.119390 10.451196 0.643660 14.987272 9.630355 1.621458 15.241029 8.851338 2.629582 16.981621 7.870457 2.141987
153  11.837767 7.287083 3.527105 13.337335 7.347363 3.131665 14.685769 7.438229 2.883312 15.969703 4.924707 0.580000 15.619928 5.645066 1.598518 15.684439 6.330265 2.428294 16.172621 4.804709 0.729515 16.548939 5.462888 1.821793 16.779707 6.111545 2.600660 21.706814 6.087632 0.605107 20.321764 6.186163 2.111592 18.838694 6.519543 2.667619 19.161282 10.179009 0.531195 18.754238 9.366489 2.345218 17.703039 8.376012 2.994561 19.493502 10.942169 0.608138 18.668909 10.350066 1.538871 17.950521 9.756501 2.206519 14.052451 11.700391 0.588348 14.799039 10.836689 1.370519 15.347732 10.042571 2.128014 15.164335 10.465308 0.570723 14.953201 9.660753 1.647796 15.145539 8.860294 2.610888 16.934288 7.889669 2.109015
154  11.723197 7.284136 3.408343 13.209119 7.344267 3.067379 14.574100 7.427725 2.827271 15.960736 4.921848 0.565035 15.626348 5.635864 1.612946 15.593328 6.321157 2.398030 16.162664 4.762987 0.682240 16.481188 5.418457 1.767683 16.724140 6.029354 2.566115 21.655079 6.103693 0.540645 20.277441 6.191286 2.078565 18.805315 6.535110 2.677340 19.204165 10.173857 0.556226 18.705299 9.397143 2.301531 17.690929 8.408938 3.017204 19.474911 10.958522 0.541263 18.614164 10.374085 1.483807 17.911547 9.791874 2.193602 14.027397 11.693480 0.581338 14.807494 10.805621 1.411405 15.287793 10.065192 2.154708 15.151468 10.418849 0.560454 14.884475 9.634177 1.628676 15.077818 8.876411 2.622408 16.881594 7.856990 2.113177
155  11.551665 7.266563 3.243994 13.082981 7.314739 2.945152 14.429867 7.459292 2.753566 15.943939 4.948072 0.591921 15.557679 5.656222 1.627337 15.562945 6.322218 2.419463 16.162664 4.762987 0.682240 16.474504 5.432502 1.751890 16.698380 6.059996 2.554632 21.655451 6.087944 0.568959 20.263035 6.211355 2.046098 18.768793 6.574892 2.575611 19.213833 10.207454 0.522085 18.648546 9.390476 2.326390 17.620684 8.433507 2.994537 19.459961 10.972619 0.559445 18.619261 10.367872 1.503422 17.894051 9.823048 2.157511 14.007911 11.700421 0.562548 14.763567 10.828250 1.382408 15.305334 10.041088 2.193364 15.061362 10.427996 0.540792 14.829547 9.639610 1.617381 14.998610 8.856194 2.609096 16.792978 7.880864 2.093997
156  11.425516 7.237449 3.105591 12.920665 7.302862 2.843401 14.325221 7.430572 2.718563 15.870471 4.947508 0.605067 15.565140 5.621262 1.612918 15.514100 6.335916 2.388878 16.168474 4.769939 0.673469 16.483593 5.471389 1.714470 16.698380 6.059996 2.554632 21.665293 6.095551 0.543129 20.223349 6.225113 2.049307 18.760176 6.608582 2.562935 19.193512 10.229920 0.551494 18.640669 9.413942 2.293103 17.581850 8.486220 3.001895 19.491686 10.943292 0.565642 18.591974 10.393463 1.496354 17.833567 9.862638 2.167899 14.021856 11.693708 0.546297 14.724519 10.834084 1.397654 15.287540 10.064786 2.188135 15.023093 10.247997 0.480017 14.738626 9.622286 1.699040 15.002226 8.876191 2.658805 16.707165 7.937220 2.040039
157  11.264509 7.234356 2.954703 12.843507 7.293013 2.756624 14.248247 7.417226 2.690282 15.873776 4.954276 0.543765 15.522703 5.638808 1.583031 15.420899 6.339419 2.370739 16.177475 4.783963 0.656826 16.439924 5.443419 1.750965 16.599846 6.079486 2.542980 21.673252 6.102928 0.571651 20.221758 6.256876 2.037665 18.721193 6.622292 2.539292 19.241768 10.266122 0.525532 18.607670 9.406162 2.267624 17.539415 8.504384 2.987649 19.503309 10.991604 0.554189 18.568216 10.398352 1.461795 17.829180 9.883525 2.158881 14.019770 11.692508 0.560361 14.710449 10.811244 1.456659 15.189034 10.088953 2.214079 14.748917 10.173131 0.545950 14.557395 9.520944 1.808192 14.920962 8.754498 2.744245 16.645493 7.948944 2.073491
158  11.194963 7.172298 2.836219 12.751502 7.274542 2.671296 14.150121 7.429225 2.630487 15.887248 4.914310 0.585753 15.520795 5.573420 1.663681 15.372711 6.306705 2.383105 16.144566 4.750717 0.660246 16.424061 5.432804 1.705929 16.586716 6.073956 2.561521 21.638596 6.109821 0.544298 20.234674 6.277493 2.046785 18.704546 6.656757 2.512073 19.202225 10.225602 0.543921 18.595417 9.426457 2.302638 17.508755 8.486873 2.976837 19.474911 10.958522 0.541263 18.542128 10.444010 1.420887 17.731293 9.841020 2.124289 14.000993 11.713347 0.565299 14.715880 10.815616 1.463674 15.101634 10.108990 2.237938 14.399695 10.154128 0.806649 14.419623 9.422907 1.977386 14.961840 8.705190 2.835972 16.585329 7.952511 2.053001
159  11.083849 7.166399 2.704290 12.670698 7.270277 2.608225 14.074442 7.417376 2.611618 15.874969 4.948886 0.562250 15.484980 5.594138 1.638610 15.352968 6.345748 2.378465 16.126394 4.771956 0.641347 16.441587 5.433250 1.787511 16.560877 6.104564 2.550083 21.682690 6.128984 0.547289 20.190750 6.298779 1.976806 18.679996 6.656533 2.504100 19.219872 10.240517 0.512729 18.564892 9.419621 2.272845 17.491220 8.538225 2.959911 19.475174 10.994115 0.527090 18.526093 10.423049 1.437083 17.739595 9.847118 2.073874 14.044024 11.695025 0.561952 14.633010 10.845129 1.432709 15.139387 10.076361 2.200218 14.069495 10.036243 0.990157 14.246091 9.323167 2.296191 14.979226 8.632232 2.929003 16.546938 7.976557 2.042552
160  10.996992 7.166507 2.576845 12.566133 7.266175 2.527759 14.029819 7.401816 2.578843 15.879501 4.887629 0.592620 15.496662 5.616556 1.577577 15.329475 6.368334 2.377214 16.165815 4.754775 0.688795 16.400438 5.423283 1.781830 16.547766 6.099012 2.568641 21.673166 6.113348 0.547472 20.167295 6.297887 1.997667 18.696030 6.644431 2.479553 19.197840 10.220489 0.541369 18.558203 9.439460 2.250552 17.458685 8.576188 2.993681 19.486256 10.971272 0.544035 18.498377 10.415092 1.421070 17.688967 9.879090 2.104814 14.050373 11.663050 0.572829 14.679596 10.857711 1.466906 15.105718 10.064735 2.231327 13.821635 9.970165 1.401738 14.087621 9.251235 2.499800 15.017424 8.543869 3.024057 16.514593 8.008035 2.039298
161  10.955707 7.152234 2.431733 12.498236 7.241853 2.434823 13.941885 7.407485 2.545383 15.874642 4.912862 0.637578 15.422185 5.657908 1.565392 15.292624 6.344077 2.349845 16.130531 4.761117 0.636300 16.387999 5.404963 1.703704 16.504604 6.124580 2.528805 21.664333 6.119858 0.550977 20.138710 6.337537 1.981287 18.642601 6.654585 2.437612 19.236921 10.234428 0.533655 18.516451 9.383866 2.266121 17.390181 8.559686 2.988144 19.460215 11.008197 0.545290 18.474787 10.424524 1.392635 17.687832 9.864697 2.043079 13.989665 11.734051 0.563707 14.596683 10.818333 1.518332 15.090142 10.113647 2.246619 13.484019 9.921023 1.699743 13.985102 9.177572 2.705952 15.091083 8.474417 3.055659 16.486235 8.005816 2.008970
162  10.917772 7.083956 2.305573 12.457472 7.232635 2.348468 13.869153 7.374532 2.514217 15.850037 4.924569 0.598148 15.405814 5.626812 1.609249 15.270457 6.367682 2.364820 16.169006 4.766010 0.668069 16.386494 5.447337 1.792310 16.504604 6.124580 2.528805 21.666098 6.098200 0.537554 20.154665 6.317848 1.984013 18.604000 6.680120 2.419093 19.215525 10.249801 0.548035 18.496838 9.432868 2.226820 17.347557 8.572686 2.952420 19.514668 11.004333 0.556963 18.433813 10.472695 1.413840 17.629187 9.889043 2.061738 14.051445 11.661295 0.542643 14.571498 10.846493 1.477482 15.072866 10.023375 2.211005 13.211110 9.862915 2.075731 13.964380 9.105245 2.897001 15.118486 8.451701 3.125118 16.434870 8.013657 2.011476
163  10.808173 7.088666 2.134466 12.400988 7.229439 2.242226 13.798079 7.394654 2.451140 15.831274 4.953786 0.573436 15.364961 5.631183 1.556946 15.237504 6.332127 2.363012 16.171556 4.796784 0.646994 16.345793 5.450274 1.773038 16.462250 6.123816 2.538692 21.648438 6.097051 0.569588 20.131899 6.280415 2.000374 18.602499 6.672468 2.397133 19.204702 10.240092 0.500349 18.443840 9.438239 2.239282 17.312407 8.609760 2.950044 19.507753 11.146538 0.615824 18.434940 10.447535 1.421366 17.606310 9.938441 2.011041 14.007843 11.722655 0.563744 14.574178 10.838679 1.470006 15.060638 10.023932 2.264331 12.896520 9.789913 2.461926 13.907371 9.010431 3.049328 15.140363 8.404185 3.141128 16.388416 8.011860 2.017482
164  10.775789 7.037253 1.974774 12.350155 7.198261 2.173007 13.747034 7.375134 2.410107 15.808403 4.900249 0.634550 15.338987 5.622736 1.627420 15.257052 6.384687 2.355536 16.153980 4.806359 0.650988 16.372656 5.500708 1.726485 16.423250 6.148830 2.545887 21.649137 6.091070 0.543296 20.084745 6.278798 2.001427 18.610025 6.658640 2.353414 19.193930 10.241918 0.528130 18.419643 9.417447 2.254364 17.323811 8.625051 2.943398 19.520912 11.234607 0.796964 18.394434 10.493003 1.479311 17.591763 9.920751 2.060101 14.025357 11.700010 0.562102 14.546237 10.832266 1.532695 15.003186 10.011040 2.237712 12.717167 9.770627 2.705367 13.868671 8.980172 3.146417 15.156811 8.333573 3.163384 16.363243 8.040301 1.999303
165  10.749601 7.018663 1.825780 12.292787 7.185629 2.073199 13.672391 7.362428 2.341038 15.666633 4.832983 0.714181 15.244902 5.570797 1.714330 15.198823 6.367964 2.382656 16.196232 4.748719 0.676576 16.367355 5.490142 1.710940 16.379967 6.174384 2.506088 21.662203 6.102711 0.566190 20.065891 6.310837 1.953612 18.536480 6.694149 2.314206 19.213465 10.250340 0.505484 18.369749 9.421567 2.228037 17.244926 8.597340 2.925536 19.470045 11.331306 0.987963 18.348181 10.470557 1.580152 17.520008 9.885844 2.124714 14.026828 11.704137 0.563772 14.554305 10.836525 1.478982 14.974024 9.989757 2.216302 12.613991 9.727324 2.852375 13.863360 8.939520 3.221800 15.103999 8.319722 3.165080 16.296656 8.056447 1.986134
166  10.744205 6.968982 1.653834 12.249800 7.148495 1.966166 13.616634 7.353359 2.320503 15.504645 4.778906 0.878910 15.109693 5.578369 1.813277 15.211021 6.447845 2.476531 16.116375 4.804786 0.623013 16.336433 5.489730 1.747436 16.350504 6.137311 2.546115 21.659460 6.082469 0.564844 20.076111 6.317619 1.989392 18.556231 6.732005 2.324010 19.170639 10.263803 0.534032 18.358355 9.443871 2.256415 17.235981 8.643539 2.944015 19.334019 11.346039 1.163460 18.166679 10.532484 1.760508 17.380865 9.857568 2.228621 14.009075 11.683560 0.552293 14.530291 10.803236 1.495202 14.942584 10.001943 2.250199 12.565106 9.664611 3.029294 13.801821 8.888397 3.285552 15.118098 8.299399 3.221083 16.262403 8.048549 1.965644
167  10.701593 6.933194 1.452239 12.204896 7.136821 1.846579 13.537862 7.339959 2.254169 15.292563 4.705722 1.093132 15.020606 5.596802 1.940078 15.136337 6.563551 2.530203 16.123405 4.791874 0.584216 16.338295 5.529067 1.722300 16.307169 6.162790 2.506397 21.665060 6.101085 0.560446 20.035864 6.365332 1.937735 18.497707 6.741367 2.288573 19.182922 10.223344 0.483973 18.320002 9.408284 2.211583 17.200392 8.645958 2.937173 19.203426 11.287546 1.222005 17.976974 10.568348 1.948610 17.194298 9.838944 2.335674 14.019492 11.694960 0.564762 14.476263 10.821818 1.467259 14.888118 9.986406 2.258972 12.415612 9.588457 3.141929 13.727502 8.854040 3.333456 15.025346 8.343927 3.190915 16.196621 8.048370 1.944493
168  10.711757 6.902581 1.258007 12.148618 7.107316 1.762379 13.477139 7.341744 2.230263 15.115105 4.702729 1.252868 14.871235 5.673995 2.080673 15.143929 6.687610 2.608323 16.115280 4.791597 0.581746 16.271175 5.494012 1.749342 16.294125 6.157167 2.525096 21.674328 6.115795 0.532009 20.037891 6.366840 1.932659 18.443232 6.728656 2.278412 19.162060 10.276981 0.538095 18.297955 9.442183 2.206351 17.140436 8.656698 2.928576 19.079742 11.296077 1.471210 17.868370 10.522811 2.057084 17.057209 9.797812 2.417933 14.021650 11.693408 0.571746 14.471237 10.835932 1.474509 14.889204 9.980994 2.261200 12.281794 9.568816 3.273672 13.683287 8.871549 3.346569 14.951637 8.331128 3.192290 16.144571 8.066197 1.956301
169  10.715221 6.915961 1.010072 12.132863 7.106849 1.625302 13.404552 7.330833 2.165484 14.906826 4.748583 1.410129 14.764627 5.799410 2.243392 15.121518 6.879615 2.694556 16.105484 4.759950 0.613009 16.260645 5.493816 1.739395 16.250729 6.182657 2.485381 21.662663 6.114044 0.554921 19.984518 6.373347 1.875399 18.437819 6.774664 2.208874 19.187469 10.237323 0.482975 18.271221 9.444317 2.192718 17.083271 8.654199 2.917426 18.869282 11.324143 1.623204 17.663061 10.528545 2.188325 16.950466 9.704696 2.528881 13.996153 11.691959 0.556013 14.448182 10.814892 1.489673 14.794881 10.007591 2.257620 12.244390 9.556955 3.351945 13.631839 8.876478 3.392707 14.896407 8.350700 3.172767 16.090725 8.070602 1.950880
170  10.785574 6.861978 0.849318 12.088665 7.099987 1.542612 13.351809 7.314651 2.140737 14.674067 4.770460 1.642350 14.617311 5.857686 2.435720 15.094079 6.944077 2.748909 16.118214 4.794198 0.577803 16.230526 5.494036 1.744908 16.225756 6.186669 2.523823 21.650455 6.104228 0.529604 19.942060 6.383618 1.852568 18.365013 6.804452 2.206759 19.161716 10.244733 0.532482 18.290178 9.378947 2.189675 17.099554 8.690338 2.916592 18.647678 11.271520 1.807082 17.487823 10.470216 2.310594 16.790636 9.676761 2.606798 14.008613 11.669969 0.575966 14.388177 10.822584 1.511135 14.782224 9.987756 2.325757 12.151939 9.548234 3.398374 13.560581 8.866287 3.406369 14.859091 8.360696 3.218066 16.067646 8.018476 2.031381
171  10.844971 6.821282 0.735679 12.057733 7.058914 1.437742 13.304875 7.290905 2.126460 14.435369 4.753559 1.838666 14.529969 5.962311 2.517124 15.049151 7.037606 2.823594 16.094473 4.813227 0.599378 16.201828 5.493096 1.725640 16.169291 6.206510 2.502865 21.658972 6.106137 0.581902 19.901247 6.406769 1.788932 18.342970 6.806935 2.172553 19.187313 10.228464 0.486534 18.248079 9.379880 2.157981 17.068136 8.711369 2.896956 18.493505 11.393106 1.955776 17.287512 10.481341 2.406231 16.623692 9.613936 2.687325 14.010460 11.701674 0.569409 14.371059 10.820961 1.520283 14.739734 9.971721 2.281511 12.109385 9.475397 3.476069 13.460429 8.828025 3.403852 14.748390 8.378745 3.222067 16.027018 8.027841 2.003762
172  10.811884 6.775236 0.652279 12.034340 7.036410 1.381257 13.268269 7.239992 2.103473 14.221657 4.875851 1.964535 14.452203 6.039987 2.652451 15.036375 7.096455 2.857294 16.103708 4.776641 0.613801 16.167511 5.506764 1.738743 16.135565 6.169755 2.496094 21.677275 6.110897 0.573677 19.841885 6.433197 1.799754 18.292940 6.815259 2.147331 19.207071 10.257271 0.535810 18.222080 9.409933 2.168937 17.033220 8.733195 2.917917 18.237221 11.455331 2.077768 17.057783 10.477889 2.548677 16.475266 9.570706 2.764851 13.971907 11.649898 0.609281 14.354360 10.842350 1.515676 14.733620 9.978274 2.285303 11.989615 9.454758 3.500597 13.380039 8.893425 3.385775 14.644827 8.395796 3.215095 15.993682 8.027396 1.986594
173  10.807600 6.716933 0.597306 12.046117 7.008272 1.392288 13.206935 7.255916 2.085918 14.054546 4.935254 2.045285 14.326430 6.098887 2.712311 15.018259 7.079786 2.891282 16.144104 4.755742 0.583980 16.165972 5.490405 1.729266 16.109486 6.200240 2.484772 21.656675 6.108601 0.553223 19.808178 6.465600 1.748703 18.244827 6.807919 2.181482 19.208931 10.236356 0.506470 18.231718 9.447275 2.140254 17.030689 8.745613 2.896299 18.020206 11.527287 2.128117 16.896210 10.436787 2.543072 16.310379 9.503241 2.787603 13.986591 11.718906 0.586083 14.340914 10.835958 1.528754 14.686933 10.019862 2.320103 11.821468 9.458260 3.520626 13.279519 8.860735 3.380926 14.551922 8.431344 3.201107 15.959263 8.005912 2.014925
174  10.788962 6.707509 0.587803 12.050730 7.008101 1.387109 13.195522 7.242516 2.123809 13.872069 4.969501 2.134393 14.277413 6.115662 2.785765 14.987081 7.120373 2.908717 16.108788 4.823016 0.621877 16.163893 5.492170 1.763295 16.096500 6.194600 2.503530 21.592865 6.096303 0.557176 19.728094 6.471483 1.770368 18.201031 6.819588 2.222381 19.202576 10.257864 0.549520 18.227709 9.410537 2.201167 17.045540 8.765829 2.909035 17.737766 11.552922 2.155424 16.646952 10.518590 2.559634 16.158091 9.429203 2.832321 13.935763 11.697183 0.616473 14.329366 10.806273 1.489845 14.667367 9.915354 2.305143 11.731183 9.468164 3.525827 13.204741 8.908019 3.387397 14.455523 8.438235 3.199072 15.918576 8.015243 1.987343
175  10.792758 6.746311 0.602148 12.034120 6.987482 1.393808 13.126875 7.248987 2.146886 13.689612 4.974287 2.301836 14.239229 6.130903 2.862411 14.943789 7.109330 2.960620 16.095985 4.785800 0.604675 16.115709 5.511333 1.731395 16.036688 6.188236 2.485539 21.555235 6.148597 0.601943 19.633371 6.493886 1.760070 18.147799 6.827381 2.278255 19.200161 10.226113 0.501343 18.213728 9.433323 2.160009 17.006273 8.760851 2.895633 17.466324 11.630605 2.151028 16.430779 10.492004 2.559919 16.023333 9.397925 2.831189 13.998557 11.731336 0.606204 14.305877 10.815720 1.502611 14.585314 9.977539 2.336623 11.651492 9.482819 3.530521 13.091608 8.909617 3.369956 14.366660 8.459052 3.183176 15.879821 8.026056 2.034666
176  10.828852 6.739571 0.604098 12.006677 7.085822 1.429592 13.104815 7.248575 2.199410 13.529753 5.017728 2.438655 14.149980 6.193001 2.931300 14.920589 7.139257 2.959728 16.113388 4.813662 0.629729 16.122192 5.469197 1.763594 16.023726 6.182580 2.504334 21.436081 6.152815 0.625280 19.533710 6.480823 1.835047 17.999516 6.845518 2.342932 19.171076 10.290367 0.523404 18.219200 9.446315 2.173147 17.004675 8.780207 2.904401 17.129282 11.647788 2.170466 16.268450 10.451690 2.620910 15.946791 9.346982 2.852300 13.972738 11.712206 0.568125 14.302753 10.828966 1.520527 14.584249 9.969436 2.306099 11.564939 9.467334 3.557951 13.020953 8.937473 3.385023 14.314393 8.502596 3.210897 15.774055 8.074450 1.991454
177  10.777910 6.759729 0.622185 11.995751 7.070111 1.371340 13.093246 7.277689 2.181651 13.382626 5.111016 2.544312 14.087239 6.252095 2.989880 14.890376 7.137546 2.973647 16.127968 4.821194 0.651270 16.041161 5.494807 1.721293 15.957313 6.164645 2.468133 21.312267 6.169304 0.728703 19.450565 6.557064 1.860844 17.894949 6.832828 2.409819 19.191702 10.233585 0.489097 18.211660 9.463846 2.182204 16.979780 8.824301 2.879164 16.824944 11.653343 2.172702 16.111534 10.419589 2.601202 15.843922 9.348449 2.814728 13.988297 11.703555 0.533839 14.203580 10.848644 1.534951 14.506920 9.914531 2.335906 11.454651 9.489331 3.546520 12.898278 8.962919 3.369439 14.215158 8.488022 3.186394 15.702703 8.053653 1.972594
178  10.778218 6.752005 0.637331 12.009062 7.062058 1.450179 13.048809 7.266166 2.228029 13.225472 5.152965 2.658305 14.007674 6.297698 3.072187 14.811396 7.133651 3.015925 16.108738 4.826446 0.657610 16.080301 5.475505 1.757051 15.921670 6.134832 2.505773 21.149935 6.148408 0.831235 19.336479 6.583465 1.981833 17.788574 6.860167 2.513251 19.163595 10.238367 0.515842 18.199701 9.469881 2.200568 16.990854 8.789498 2.902594 16.594387 11.670058 2.165271 15.943625 10.316273 2.610466 15.785047 9.277787 2.808850 13.933909 11.689346 0.582207 14.196089 10.889403 1.613159 14.489754 9.928880 2.349553 11.363189 9.461883 3.563615 12.849310 8.972684 3.384743 14.125900 8.521659 3.219627 15.597383 8.022390 1.964564
179  10.801545 6.747840 0.581522 11.900970 7.056776 1.491014 12.999556 7.287523 2.265578 13.072742 5.187543 2.708941 13.906860 6.312659 3.092445 14.762126 7.148053 3.013250 16.084478 4.820015 0.576636 16.013477 5.472705 1.717124 15.875011 6.132126 2.509119 20.990816 6.111607 0.912232 19.146137 6.537592 2.121152 17.636263 6.874962 2.585838 19.183081 10.232202 0.480412 18.153969 9.502252 2.178403 16.969034 8.855533 2.860128 16.344713 11.651442 2.138610 15.821622 10.318807 2.644925 15.660387 9.225256 2.828524 13.975309 11.691811 0.542447 14.130641 10.845834 1.571700 14.414896 9.930951 2.337490 11.300278 9.453979 3.581427 12.731874 8.971773 3.365187 14.022192 8.538280 3.213270 15.524014 8.030944 1.950118
180  10.800970 6.701787 0.580572 11.939272 7.045234 1.503882 12.964167 7.299301 2.287934 12.953262 5.170985 2.794133 13.800036 6.235810 3.113196 14.640093 7.108285 3.031801 16.074352 4.807033 0.608094 15.985224 5.487252 1.724491 15.862109 6.126472 2.527944 20.818027 6.180097 1.009483 19.005436 6.563118 2.208454 17.497807 6.897970 2.678598 19.170229 10.251796 0.557365 18.180742 9.496388 2.165340 16.940022 8.855489 2.896651 16.079624 11.593575 2.155872 15.685622 10.362529 2.587830 15.600121 9.194247 2.856110 13.960155 11.711976 0.567162 14.103609 10.850760 1.557255 14.310645 9.947117 2.318748 11.172957 9.483503 3.616952 12.650009 8.983263 3.397891 13.951547 8.570086 3.219429 15.449489 8.013735 1.980304
181  10.755332 6.690867 0.592405 11.866150 7.064230 1.470634 12.923856 7.311102 2.306891 12.777100 5.206366 2.854694 13.710518 6.254827 3.137148 14.573665 7.101374 3.016567 16.072805 4.804142 0.586617 15.967779 5.479696 1.702762 15.846010 6.094767 2.549514 20.664579 6.175938 1.059138 18.842590 6.551690 2.300471 17.327641 6.916588 2.710522 19.182922 10.223344 0.483973 18.123219 9.517479 2.137748 16.892935 8.862576 2.866896 15.832567 11.609805 2.116601 15.534246 10.319799 2.562412 15.526611 9.148531 2.831205 13.994794 11.684143 0.597927 14.058323 10.863949 1.631457 14.267902 9.912200 2.363694 11.092053 9.451521 3.616865 12.520852 9.011056 3.372003 13.829343 8.575142 3.191626 15.407681 8.049322 1.981778
182  10.794536 6.722059 0.578398 11.847532 6.999112 1.527285 12.919076 7.314778 2.335544 12.655952 5.204906 2.902294 13.636328 6.256768 3.137556 14.495978 7.057627 3.050781 16.060360 4.792655 0.591006 15.944800 5.450217 1.728415 15.720998 6.142744 2.528522 20.452965 6.156647 1.191537 18.739489 6.603467 2.390015 17.189537 6.939866 2.811133 19.202122 10.231304 0.560159 18.158298 9.525511 2.177604 16.881727 8.891353 2.856545 15.577477 11.593784 2.030967 15.415573 10.308553 2.575490 15.444296 9.132505 2.828374 13.952508 11.692975 0.598079 14.023615 10.849514 1.584211 14.243689 9.938612 2.378934 11.014168 9.439673 3.646979 12.454285 8.978984 3.390146 13.748422 8.547466 3.208138 15.333556 8.044984 1.989687
183  10.787432 6.737055 0.606267 11.825248 6.998723 1.527981 12.869206 7.297547 2.384819 12.543885 5.171631 2.937142 13.532804 6.245004 3.157705 14.426973 7.042354 3.058726 16.055445 4.793204 0.586870 15.895647 5.431526 1.746232 15.703425 6.137523 2.500510 20.307060 6.156940 1.263877 18.561897 6.592802 2.490952 17.061581 6.996566 2.864998 19.169304 10.289295 0.509948 18.107071 9.506791 2.158297 16.890078 8.913913 2.846998 15.392607 11.557837 1.888361 15.313404 10.247210 2.528082 15.376142 9.123266 2.831505 13.995352 11.710176 0.601825 14.051232 10.828864 1.589534 14.207459 9.904117 2.376966 10.923524 9.434686 3.660212 12.358631 9.017468 3.384530 13.659263 8.567573 3.192937 15.301231 8.005036 1.996099
184  10.807490 6.721210 0.617006 11.825212 6.997036 1.589021 12.820404 7.286162 2.427231 12.407164 5.174837 3.041375 13.429893 6.230473 3.154017 14.327264 6.995849 3.078248 16.066401 4.844160 0.583849 15.881778 5.429801 1.753829 15.687409 6.105670 2.522212 20.134861 6.192040 1.355660 18.382164 6.622388 2.612205 16.859713 7.002554 2.927551 19.132959 10.277644 0.545494 18.120262 9.524880 2.148514 16.830725 8.896136 2.870663 15.199086 11.529348 1.798759 15.216864 10.248315 2.493112 15.331176 9.166853 2.827142 13.961795 11.657420 0.593047 14.001730 10.830479 1.628165 14.157835 9.948803 2.377209 10.835449 9.399240 3.641363 12.275268 9.004099 3.381649 13.604231 8.565309 3.217096 15.178576 8.006723 1.958254
185  10.811479 6.755263 0.597391 11.769770 6.987899 1.572752 12.781549 7.274716 2.476300 12.325600 5.201265 3.077001 13.346879 6.227071 3.166649 14.239543 6.985664 3.084369 16.099783 4.791149 0.617922 15.829638 5.390691 1.707464 15.597162 6.087749 2.495816 19.918980 6.153209 1.489832 18.213163 6.604044 2.722275 16.707193 7.064061 2.974652 19.184013 10.275258 0.517826 18.086601 9.554203 2.125094 16.813004 8.911314 2.861334 15.083519 11.509940 1.646972 15.112975 10.275115 2.438581 15.265836 9.193034 2.794353 13.950551 11.666704 0.579868 13.963437 10.818113 1.603888 14.091413 9.947479 2.394425 10.737005 9.399821 3.685291 12.176537 8.992802 3.404599 13.507384 8.580653 3.199960 15.169946 8.033103 2.002101
186  10.783680 6.730701 0.585267 11.760177 7.031503 1.575732 12.758181 7.251705 2.489686 12.155305 5.212848 3.128026 13.287084 6.221156 3.202488 14.164364 6.966740 3.089857 16.057825 4.787464 0.598776 15.832067 5.374103 1.756886 15.579528 6.082430 2.467909 19.735025 6.101988 1.609873 18.050491 6.629158 2.840199 16.546021 7.089451 3.016455 19.143307 10.273924 0.534683 18.074596 9.533369 2.127877 16.789732 8.923233 2.854973 14.947855 11.495281 1.515972 15.101747 10.344037 2.409709 15.200488 9.251658 2.792911 13.935185 11.705799 0.581524 13.936045 10.823837 1.619266 14.018738 9.939216 2.387565 10.674592 9.397705 3.708673 12.126817 8.978696 3.395656 13.456005 8.598145 3.228185 15.151444 8.071627 2.021654
187  10.785291 6.739803 0.585984 11.730605 7.050117 1.579424 12.693642 7.263766 2.491576 12.072673 5.219622 3.152584 13.171859 6.199573 3.170093 14.094012 6.956297 3.066137 16.063562 4.794309 0.593150 15.792964 5.438683 1.713076 15.589812 6.020490 2.500781 19.552011 6.090665 1.714156 17.834448 6.652817 2.926252 16.324717 7.149048 3.082884 19.143885 10.278570 0.496625 18.042582 9.535084 2.103245 16.757280 8.905556 2.844015 14.838832 11.464397 1.379514 15.012489 10.395073 2.306701 15.150394 9.316728 2.771677 13.930149 11.687059 0.616318 13.904352 10.822563 1.587656 14.014375 9.960985 2.378609 10.569934 9.374391 3.687341 11.972989 8.981971 3.378639 13.355091 8.605689 3.180458 15.079152 8.026285 2.001028
188  10.763380 6.717596 0.598453 11.720199 6.983442 1.610749 12.702480 7.290574 2.499896 11.946968 5.236325 3.177252 13.092185 6.164691 3.200250 14.009561 6.918628 3.098042 16.077515 4.775048 0.567501 15.776588 5.394000 1.749391 15.508628 6.043110 2.519289 19.319824 6.058621 1.793190 17.636259 6.674361 2.989264 16.151381 7.214822 3.110254 19.150938 10.268375 0.527691 18.044273 9.519695 2.128973 16.782341 8.929773 2.871683 14.733234 11.404219 1.268685 14.947711 10.407393 2.267133 15.069380 9.394281 2.782461 13.956426 11.695407 0.564323 13.895239 10.838291 1.599693 13.954005 9.953272 2.392200 10.476220 9.403807 3.684915 11.922225 8.976490 3.365597 13.300176 8.603233 3.204819 15.026179 8.000532 1.988677
189  10.781371 6.712121 0.591479 11.706804 6.995475 1.607884 12.632733 7.281389 2.549006 11.866102 5.245885 3.211968 12.981159 6.176386 3.213128 13.923088 6.886986 3.071387 16.085287 4.789518 0.612732 15.754378 5.357245 1.752728 15.464697 6.067788 2.480402 19.078959 6.032098 1.847507 17.491722 6.615262 3.223152 15.981934 7.259097 3.117226 19.138760 10.298418 0.496120 18.025257 9.542530 2.103812 16.746946 8.953342 2.821649 14.507215 11.324258 1.024405 14.890180 10.428935 2.169953 15.015582 9.419712 2.742622 13.913536 11.723915 0.567164 13.836326 10.786377 1.583386 13.896295 9.948481 2.324198 10.368397 9.432563 3.658340 11.807407 8.986158 3.349620 13.210850 8.622855 3.190069 14.963930 8.027549 1.992534
190  10.754601 6.736226 0.589158 11.681925 7.012592 1.626884 12.609532 7.258459 2.562305 11.726515 5.208704 3.241188 12.872103 6.133639 3.218850 13.821068 6.823580 3.086177 16.106867 4.730621 0.647837 15.732061 5.375873 1.719896 15.431155 6.030501 2.474401 18.868746 6.010132 1.907073 17.307707 6.640970 3.268978 15.801520 7.324568 3.124536 19.154974 10.236990 0.507180 18.008867 9.553741 2.118844 16.702684 8.957780 2.814039 14.424997 11.299317 0.956006 14.814528 10.427106 2.126966 14.966242 9.470341 2.693453 13.889704 11.668222 0.531134 13.814665 10.811938 1.615555 13.847503 9.974062 2.413030 10.312765 9.400095 3.658921 11.769860 8.973308 3.361519 13.099858 8.624589 3.198767 14.900201 8.026670 2.037487
191  10.765719 6.759840 0.578614 11.631029 7.007067 1.643115 12.602324 7.322073 2.537563 11.588385 5.203208 3.280849 12.781642 6.134731 3.185168 13.691782 6.792815 3.056371 16.103790 4.769087 0.661094 15.683313 5.394794 1.709892 15.358562 6.017476 2.476441 18.584766 5.983563 1.939317 17.099848 6.643249 3.324105 15.580595 7.390808 3.129764 19.181240 10.253129 0.509791 17.968519 9.560942 2.099517 16.703957 8.974055 2.809893 14.308042 11.254746 0.822090 14.755820 10.471033 2.011560 14.924227 9.571393 2.685371 13.922129 11.637339 0.524266 13.744092 10.777027 1.566122 13.806431 9.948042 2.374526 10.231501 9.412192 3.634310 11.651057 8.976656 3.350284 12.964850 8.674472 3.106159 14.866286 8.028178 2.046347
192  10.767945 6.728672 0.632279 11.616828 7.000616 1.689590 12.582691 7.291238 2.599123 11.489308 5.205396 3.294697 12.678473 6.109961 3.194025 13.612259 6.762333 3.078058 16.076649 4.742489 0.654492 15.670426 5.369780 1.692459 15.369054 5.955681 2.509277 18.325903 5.944963 1.922122 16.952831 6.664166 3.385812 15.466272 7.442976 3.098088 19.167980 10.243484 0.518400 17.955631 9.547635 2.126923 16.672693 8.975404 2.790087 14.306718 11.194716 0.798503 14.727112 10.488609 1.935744 14.876253 9.643167 2.647134 13.950891 11.635214 0.547360 13.815082 10.776598 1.600808 13.719544 9.964350 2.371389 10.107152 9.410781 3.647804 11.568000 9.044330 3.303941 12.851921 8.678181 3.087451 14.803391 8.013933 2.040653
193  10.732713 6.725604 0.556126 11.591076 7.012820 1.673619 12.518594 7.270628 2.606071 11.353148 5.223196 3.342592 12.560056 6.078388 3.193431 13.507761 6.734924 3.026222 16.095840 4.755051 0.689469 15.613895 5.344680 1.703163 15.298737 6.010033 2.459563 18.244425 5.828213 2.085093 16.774584 6.737496 3.340128 15.295713 7.500066 3.064774 19.146906 10.256485 0.471556 17.889460 9.570796 2.043588 16.638102 8.992867 2.761406 14.305906 11.237321 0.624645 14.636262 10.509338 1.806339 14.735184 9.717196 2.458110 13.914089 11.651803 0.544375 13.780018 10.767745 1.558791 13.696071 9.951674 2.375220 9.985700 9.413238 3.600406 11.467802 9.030095 3.274102 12.744893 8.695896 3.064253 14.713655 8.028013 2.072452
194  10.771420 6.734437 0.594913 11.576805 7.000333 1.689430 12.484752 7.288141 2.621294 11.224643 5.218421 3.381951 12.452482 6.065953 3.183114 13.393068 6.708704 3.029848 16.075565 4.756577 0.673183 15.596776 5.353859 1.704346 15.240911 5.975884 2.492476 17.858709 5.895309 1.947156 16.624128 6.715698 3.340318 15.132695 7.550192 3.080518 19.130226 10.262484 0.510884 17.869217 9.579741 2.081929 16.628693 9.012549 2.789491 14.219130 11.250223 0.620398 14.603979 10.412814 1.729182 14.592572 9.710978 2.508680 13.915565 11.674234 0.557003 13.776965 10.765630 1.568269 13.647283 9.917046 2.353321 9.919864 9.405995 3.603883 11.373759 9.026189 3.265824 12.680131 8.671935 3.041633 14.675349 7.996167 2.056781
195  10.745189 6.732308 0.576650 11.557339 7.001264 1.684417 12.427950 7.282799 2.649692 11.089986 5.194216 3.382671 12.335508 6.060081 3.174901 13.307299 6.674192 3.023211 16.040874 4.708654 0.656574 15.615767 5.353908 1.678619 15.181119 5.968181 2.475845 17.520514 5.866306 1.837306 16.463800 6.680963 3.277687 15.035814 7.553329 3.058280 19.165361 10.274114 0.481041 17.885807 9.578240 2.032499 16.549990 8.993222 2.712650 14.237650 11.274248 0.599499 14.549855 10.398856 1.654571 14.571398 9.672515 2.488466 13.917441 11.640265 0.539941 13.718924 10.755868 1.579382 13.547999 9.986413 2.370110 9.799834 9.383675 3.591919 11.272752 9.031862 3.235233 12.584960 8.677448 3.020150 14.591658 7.960656 2.040182
196  10.743312 6.727376 0.604301 11.534736 7.025489 1.735554 12.367875 7.254412 2.704530 11.013265 5.173851 3.378499 12.165109 5.991387 3.129714 13.172997 6.641158 3.026086 16.084522 4.745259 0.682011 15.589753 5.337877 1.664479 15.135005 5.925129 2.489125 17.230297 5.860825 1.726762 16.340536 6.645870 3.216552 14.928477 7.554872 3.053630 19.117060 10.291693 0.509319 17.859955 9.604088 2.075460 16.521912 8.984051 2.719511 14.238254 11.244004 0.591838 14.530183 10.371050 1.674710 14.545991 9.721749 2.490149 13.909673 11.669554 0.546700 13.720876 10.787974 1.520179 13.520293 9.948742 2.397137 9.691035 9.355913 3.571739 11.163882 9.022142 3.218863 12.500776 8.678119 3.015388 14.513177 7.936399 2.064497
197  10.733146 6.724376 0.603252 11.454846 7.026992 1.725232 12.348344 7.254699 2.691195 10.830287 5.142415 3.355766 11.891503 5.880095 2.967320 13.050273 6.563806 2.969570 16.055119 4.719325 0.665845 15.531012 5.283340 1.722628 15.087914 5.922850 2.453665 16.932343 5.936363 1.580492 16.233242 6.580326 3.194885 14.876472 7.538530 3.056684 19.137529 10.272242 0.505132 17.834991 9.600441 2.035735 16.505611 9.003249 2.709448 14.228711 11.263869 0.586979 14.533965 10.388670 1.667195 14.493133 9.741945 2.463862 13.927095 11.642996 0.515348 13.671424 10.762527 1.516037 13.508284 9.975855 2.319012 9.565039 9.323989 3.550375 11.071714 9.001380 3.204824 12.326712 8.678508 2.996899 14.460732 7.897842 2.056712
198  10.712021 6.716526 0.616530 11.440237 7.013594 1.719753 12.311375 7.249145 2.732743 10.717653 5.108160 3.302080 11.779129 5.825221 2.927999 12.927352 6.516800 2.949474 16.043463 4.757375 0.668439 15.515148 5.265796 1.691025 15.041845 5.879751 2.467085 16.651693 5.855638 1.457007 16.088692 6.575998 3.118287 14.816710 7.503243 3.081706 19.116087 10.254151 0.504020 17.802338 9.582335 2.037846 16.477823 8.981718 2.687015 14.237877 11.251719 0.607130 14.469134 10.397766 1.662073 14.502247 9.694938 2.492390 13.928229 11.645282 0.509430 13.653885 10.764819 1.540037 13.463762 9.952805 2.360054 9.453840 9.344583 3.475665 10.939956 8.977164 3.214371 12.252783 8.656686 2.967856 14.377697 7.900295 2.092673
199  10.728725 6.746835 0.589174 11.415027 6.981425 1.734985 12.254241 7.272784 2.724600 10.608973 5.084336 3.238248 11.851418 5.830969 2.992590 12.822451 6.450291 2.905908 16.064846 4.729069 0.630253 15.509588 5.303009 1.661024 15.024037 5.874224 2.439496 16.431286 5.877267 1.340688 16.015284 6.517593 3.030649 14.751220 7.481165 3.068504 19.167322 10.288492 0.525214 17.775288 9.578512 1.977554 16.457222 8.990024 2.654365 14.216687 11.231509 0.565075 14.460994 10.368420 1.649049 14.431376 9.705243 2.497646 13.907193 11.627621 0.522207 13.614432 10.759010 1.553458 13.390042 10.010805 2.348830 9.348355 9.319263 3.439231 10.860428 8.979545 3.162272 12.152618 8.652431 2.978459 14.321896 7.893815 2.108382
200  10.737064 6.687250 0.617065 11.370328 6.954233 1.784630 12.234659 7.238464 2.754220 10.529043 5.025044 3.208017 11.718975 5.783476 2.944073 12.732184 6.424783 2.889313 16.057608 4.762823 0.680504 15.481894 5.268272 1.665014 14.990650 5.836651 2.434009 16.187937 5.913350 1.248585 15.893853 6.399184 3.001287 14.707394 7.422997 3.092510 19.131710 10.290251 0.530017 17.765034 9.572714 1.998774 16.409506 8.990437 2.621186 14.264441 11.234972 0.568254 14.419979 10.392540 1.661511 14.362361 9.700868 2.510439 13.899851 11.666949 0.605270 13.614384 10.759575 1.550014 13.342785 9.984984 2.357613 9.262152 9.275193 3.440871 10.734771 8.946284 3.145486 12.074448 8.659945 2.979116 14.259824 7.873928 2.125713
201  10.705694 6.734143 0.608154 11.372663 7.003493 1.781308 12.202977 7.234767 2.761135 10.427433 5.017036 3.118604 11.623487 5.711289 2.873033 12.631088 6.354637 2.869509 16.059633 4.702965 0.666920 15.431205 5.284040 1.672759 14.957276 5.799067 2.428572 15.904640 5.926674 0.971439 15.855433 6.391248 2.922397 14.661543 7.403811 3.081798 19.143833 10.266851 0.508264 17.712704 9.576834 1.948845 16.376118 9.010734 2.582260 14.242502 11.259908 0.585425 14.359516 10.385428 1.632374 14.374753 9.732175 2.519286 13.888661 11.691628 0.561651 13.469387 10.769650 1.534210 13.302880 9.974627 2.306705 9.184638 9.268950 3.389230 10.697168 8.949685 3.116272 11.940984 8.665198 2.949003 14.188627 7.896140 2.104643
202  10.710573 6.716586 0.627282 11.351971 6.992292 1.760130 12.130550 7.252954 2.749620 10.334457 4.956018 3.066117 11.538798 5.695329 2.823914 12.553976 6.358916 2.828411 16.060135 4.734540 0.680487 15.472839 5.280744 1.656058 14.957464 5.818012 2.443814 15.776736 5.832953 0.831407 15.811754 6.340793 2.801247 14.597582 7.339066 3.091311 19.127764 10.309964 0.508035 17.692448 9.586030 1.948741 16.352505 9.007309 2.611355 14.221673 11.238125 0.572511 14.342504 10.396169 1.597234 14.324744 9.691791 2.512059 13.864528 11.635479 0.593522 13.402051 10.780339 1.584939 13.233524 9.973854 2.359069 9.093906 9.275949 3.347214 10.589026 8.914515 3.083014 11.903122 8.657482 2.955881 14.155968 7.849948 2.097227
203  10.720296 6.733036 0.605987 11.323767 6.964433 1.777308 12.125661 7.253047 2.746324 10.227128 4.863020 2.956347 11.467516 5.676930 2.770998 12.461069 6.308513 2.770646 16.058460 4.720919 0.671389 15.399929 5.230367 1.653364 14.895393 5.799706 2.416570 15.680515 5.660463 0.642156 15.819649 6.287568 2.754331 14.608562 7.269636 3.092962 19.133606 10.282284 0.506709 17.672142 9.561320 1.924430 16.289570 9.019396 2.551850 14.233254 11.255581 0.538057 14.334490 10.356750 1.631013 14.280865 9.692214 2.505877 13.754517 11.604109 0.693533 13.273800 10.729375 1.676439 13.170799 9.878023 2.409863 9.021685 9.208290 3.347013 10.488111 8.908682 3.074662 11.834247 8.641901 2.918062 14.093891 7.847020 2.091800
204  10.729474 6.723005 0.631688 11.310729 6.929629 1.779715 12.063140 7.236469 2.784260 10.128612 4.865707 2.869901 11.375322 5.644723 2.696954 12.378871 6.271026 2.744409 16.064402 4.733422 0.655719 15.390615 5.262974 1.633742 14.952623 5.705802 2.483467 15.665303 5.622281 0.621404 15.764034 6.279767 2.669541 14.601927 7.186772 3.101211 19.116993 10.304277 0.522138 17.622185 9.588510 1.903253 16.306774 9.007421 2.538061 14.238569 11.243590 0.587257 14.281255 10.363608 1.624252 14.245199 9.637379 2.469546 13.609756 11.467782 0.822229 13.151588 10.670058 1.888494 13.082818 9.705055 2.541074 8.920492 9.165338 3.334740 10.436633 8.878452 3.080173 11.739215 8.595730 2.919021 14.022420 7.843638 2.127728
205  10.743256 6.708176 0.631312 11.280121 6.910066 1.841493 12.046896 7.225257 2.787535 10.058290 4.843081 2.750814 11.278681 5.614625 2.619053 12.261024 6.266431 2.664442 16.062336 4.744185 0.684221 15.402316 5.262119 1.587464 14.828624 5.760940 2.367318 15.755483 5.747055 0.743239 15.703707 6.189913 2.547677 14.593994 7.128042 3.096514 19.148600 10.300962 0.515477 17.623024 9.582459 1.858198 16.224087 9.025208 2.475986 14.250156 11.267217 0.603119 14.253886 10.353414 1.596581 14.193991 9.674137 2.496460 13.369538 11.407678 1.022266 12.904648 10.596408 2.030854 12.977197 9.575153 2.629940 8.825245 9.154759 3.280602 10.337229 8.847060 3.029176 11.668803 8.571651 2.907405 13.964579 7.846991 2.129282
206  10.750187 6.689945 0.623138 11.254571 6.879877 1.784122 11.986477 7.187559 2.817125 9.952458 4.752099 2.684385 11.252791 5.564922 2.536292 12.203568 6.204584 2.651263 16.075300 4.710085 0.685761 15.352821 5.241958 1.628121 14.783287 5.774439 2.426905 15.722848 5.735716 0.736090 15.694886 6.188323 2.485217 14.586079 7.079429 3.079693 19.129511 10.317679 0.512341 17.560240 9.581722 1.866831 16.219646 9.037797 2.461483 14.246254 11.262293 0.579823 14.251267 10.347418 1.635923 14.135800 9.635548 2.536860 13.005875 11.391112 1.279331 12.656066 10.524799 2.235047 12.812424 9.521024 2.761792 8.767413 9.118950 3.253182 10.249861 8.839070 2.994822 11.588653 8.552816 2.935486 13.893000 7.841274 2.150501
207  10.783816 6.746548 0.648911 11.229643 6.844057 1.813922 11.984665 7.210649 2.787642 9.904352 4.738630 2.562977 11.180894 5.535695 2.493559 12.109349 6.156461 2.625853 16.065565 4.715469 0.651213 15.327576 5.225689 1.577385 14.747480 5.763137 2.372012 15.699909 5.684903 0.635232 15.592742 6.140265 2.455532 14.559008 7.072958 3.099434 19.147501 10.300277 0.500347 17.531136 9.569878 1.814703 16.154469 9.031430 2.428872 14.215943 11.274782 0.572143 14.224565 10.335160 1.627001 14.103518 9.631937 2.489622 12.577834 11.301100 1.608865 12.521186 10.364736 2.415772 12.795029 9.421872 2.896400 8.673850 9.104219 3.196928 10.172395 8.810698 2.992085 11.491705 8.566079 2.904203 13.847281 7.861082 2.138285
208  10.721004 6.723659 0.634773 11.198442 6.866003 1.778755 11.946910 7.195487 2.804209 9.852002 4.737610 2.461264 11.075653 5.495389 2.438518 12.053164 6.135077 2.594939 16.068554 4.724897 0.672709 15.320830 5.246969 1.614326 14.729549 5.757447 2.344578 15.687290 5.719147 0.678678 15.651137 6.152386 2.501240 14.517015 7.073118 3.140048 19.143784 10.297828 0.505647 17.504709 9.595181 1.804001 16.130991 9.062245 2.406887 14.209723 11.280421 0.598954 14.195490 10.315247 1.627940 14.036246 9.667038 2.493102 12.182167 11.387694 1.878412 12.289622 10.270541 2.624327 12.736809 9.309626 2.950188 8.607501 9.115763 3.139384 10.067338 8.808043 2.943592 11.431045 8.546669 2.904221 13.770244 7.842094 2.144140
209  10.676401 6.744100 0.556719 11.166012 6.929203 1.817403 11.891240 7.190413 2.832131 9.760687 4.723306 2.314184 11.024129 5.515949 2.374078 11.988282 6.132249 2.542902 16.061682 4.728261 0.664808 15.322435 5.249732 1.624975 14.708854 5.725250 2.320170 15.679655 5.714614 0.707467 15.601267 6.148812 2.501940 14.507801 7.052474 3.124257 19.131386 10.268754 0.487816 17.507862 9.613914 1.792242 16.071941 9.068686 2.367792 14.210353 11.252156 0.568310 14.192770 10.308619 1.609802 14.016408 9.667924 2.463396 11.715337 11.358700 2.113030 12.054307 10.171001 2.767852 12.648627 9.230629 2.988992 8.551105 9.133061 3.068348 10.008922 8.818056 2.854879 11.324750 8.511185 2.876017 13.722885 7.823596 2.144820
210  10.707878 6.728129 0.570256 11.149837 6.868332 1.824923 11.871741 7.190875 2.818995 9.659107 4.706851 2.214046 10.913763 5.485004 2.264390 11.882455 6.082747 2.510900 16.054169 4.745090 0.648635 15.283598 5.235985 1.586587 14.711419 5.698840 2.369950 15.672353 5.628770 0.688036 15.594035 6.126518 2.492041 14.454926 6.991055 3.109445 19.127449 10.294977 0.545959 17.473833 9.567043 1.772272 16.034826 9.050902 2.354132 14.201625 11.255133 0.585682 14.145153 10.311973 1.604544 13.990484 9.682484 2.479802 11.379591 11.239900 2.344138 11.902035 10.104766 2.901355 12.592722 9.171114 3.028411 8.457892 9.142424 2.971070 9.947226 8.797743 2.810949 11.276945 8.546354 2.818956 13.652384 7.781210 2.157316
211  10.704868 6.719801 0.580126 11.126496 6.878160 1.829237 11.834947 7.179628 2.866522 9.593134 4.698704 2.078772 10.841505 5.452425 2.191388 11.787765 6.056393 2.467704 16.024244 4.744841 0.633440 15.291051 5.205895 1.548226 14.629614 5.643956 2.329401 15.696550 5.620341 0.637651 15.564993 6.136855 2.481654 14.417196 6.949385 3.124221 19.123589 10.289791 0.520889 17.398838 9.594785 1.720257 16.007534 9.064842 2.316080 14.212501 11.270239 0.580255 14.137558 10.273870 1.574210 13.917712 9.650410 2.441636 10.995070 11.144705 2.533589 11.792253 10.049794 2.961432 12.522882 9.115388 3.013411 8.337828 9.207542 2.765776 9.849581 8.872069 2.717820 11.173622 8.530529 2.796693 13.615368 7.770648 2.155869
212  10.669086 6.715247 0.584804 11.072075 6.895821 1.833310 11.783541 7.170528 2.866663 9.498203 4.686902 2.026165 10.787141 5.463636 2.166097 11.736281 6.035581 2.432416 16.041399 4.757442 0.645001 15.239963 5.215899 1.575965 14.618435 5.652453 2.349135 15.640489 5.641435 0.666174 15.528563 6.128463 2.482543 14.408042 6.947606 3.145963 19.114689 10.304056 0.559545 17.381847 9.571671 1.732200 15.954954 9.036586 2.288702 14.183219 11.229746 0.570810 14.105825 10.277510 1.602146 13.894508 9.631186 2.468381 10.695704 11.053603 2.655290 11.616158 9.964117 2.979529 12.430749 9.087883 3.029768 8.246085 9.224932 2.645543 9.758124 8.886727 2.631294 11.082372 8.544162 2.723583 13.564465 7.746532 2.176872
213  10.690119 6.691031 0.608758 11.012519 6.869925 1.832853 11.758503 7.165425 2.856755 9.455932 4.650385 1.922571 10.732401 5.460732 2.082764 11.673973 6.015593 2.397257 16.034491 4.733157 0.640560 15.200194 5.181583 1.569499 14.587872 5.641151 2.341020 15.685992 5.630688 0.617799 15.423139 6.108761 2.475538 14.331141 6.895611 3.123743 19.043121 10.305550 0.512266 17.318518 9.542425 1.684194 15.875938 9.012885 2.260048 14.190447 11.231686 0.586074 14.048319 10.297781 1.595792 13.850527 9.632116 2.462626 10.458418 10.979897 2.789314 11.484920 9.936225 2.988389 12.319581 9.090145 3.023368 8.163313 9.329492 2.374877 9.654804 8.888379 2.516155 10.971791 8.542935 2.673697 13.490271 7.714704 2.177769
214  10.655300 6.717723 0.561924 10.998845 6.867151 1.857013 11.738485 7.172741 2.857074 9.379465 4.644664 1.813568 10.652217 5.414366 2.033691 11.598597 5.954875 2.394673 16.029869 4.741810 0.643123 15.169659 5.150082 1.562244 14.528156 5.632452 2.325407 15.693670 5.629504 0.683840 15.470829 6.081172 2.527612 14.274607 6.892916 3.130459 18.954163 10.229092 0.543190 17.217867 9.492345 1.781744 15.781117 8.961396 2.305684 14.190447 11.231686 0.586074 13.997096 10.251522 1.608910 13.832447 9.618278 2.440310 10.255351 10.948376 2.789135 11.320371 9.952082 2.943100 12.233766 9.134465 2.968219 8.060987 9.368211 2.177878 9.550100 8.929414 2.392871 10.908470 8.546165 2.626249 13.422224 7.704453 2.173610
215  10.687696 6.706794 0.557164 10.934340 6.858514 1.824167 11.690444 7.139535 2.866596 9.336958 4.642838 1.691295 10.622596 5.371251 1.987733 11.505170 5.948122 2.318239 16.058359 4.756283 0.639585 15.141912 5.160573 1.517712 14.510153 5.626655 2.298085 15.707107 5.610007 0.657494 15.411528 6.040153 2.519113 14.254624 6.876965 3.147368 18.805490 10.179133 0.577029 17.083466 9.459980 1.815579 15.674213 8.895648 2.411425 14.176982 11.246212 0.606028 14.013663 10.264587 1.577170 13.732581 9.623474 2.405842 10.004279 10.896188 2.758521 11.177345 9.941121 2.904190 12.114349 9.153500 2.904659 7.987775 9.401977 1.921365 9.450058 8.934036 2.273887 10.778926 8.547676 2.531598 13.375928 7.674507 2.199567
216  10.661647 6.711222 0.547574 10.882160 6.853229 1.851443 11.602341 7.108523 2.869862 9.281547 4.621567 1.632801 10.542192 5.355836 1.924763 11.466983 5.902881 2.282167 16.037434 4.746455 0.647918 15.142243 5.135409 1.542772 14.450418 5.617848 2.282568 15.736110 5.612658 0.712994 15.424804 6.089207 2.498118 14.177944 6.835428 3.124530 18.590504 10.102113 0.624322 16.920813 9.421597 1.977065 15.546491 8.870918 2.527936 14.191898 11.226302 0.574899 13.951709 10.250161 1.608093 13.652674 9.601133 2.409805 9.795053 10.847198 2.701008 11.003955 9.951113 2.832879 11.959829 9.171715 2.880634 7.931463 9.444944 1.640967 9.389988 9.036059 2.089905 10.665766 8.576671 2.483712 13.295991 7.647569 2.192396
217  10.659868 6.751051 0.601380 10.854425 6.814273 1.808724 11.552652 7.110918 2.856935 9.236482 4.588809 1.512899 10.430335 5.331122 1.847636 11.379190 5.877864 2.231865 16.027266 4.746340 0.632430 15.093249 5.136542 1.505460 14.432380 5.612021 2.255256 15.694017 5.650961 0.640161 15.362894 6.087009 2.514518 14.120396 6.811244 3.113542 18.323639 10.107141 0.679772 16.726618 9.421528 2.073966 15.341019 8.855095 2.647814 14.186896 11.190619 0.547878 13.913410 10.304110 1.615761 13.592237 9.600606 2.380790 9.652406 10.807559 2.616692 10.790745 9.974595 2.717018 11.787945 9.202750 2.793153 7.901632 9.516038 1.435883 9.303093 9.073974 1.902678 10.553244 8.555083 2.370543 13.239447 7.651578 2.193991
218  10.629826 6.742694 0.559273 10.795334 6.831777 1.813778 11.517894 7.066010 2.889403 9.225625 4.585675 1.368800 10.402332 5.346574 1.770589 11.320110 5.856122 2.195822 16.026447 4.745994 0.723474 15.079465 5.150618 1.577668 14.374026 5.562712 2.289470 15.704474 5.637537 0.666173 15.309024 6.125078 2.471888 14.081478 6.836889 3.126652 18.043621 10.101821 0.771784 16.528913 9.422492 2.232785 15.111761 8.805050 2.787791 14.181867 11.233262 0.577597 13.866255 10.283234 1.591822 13.512254 9.605275 2.376451 9.421077 10.784827 2.516222 10.642107 9.987650 2.602579 11.642015 9.242644 2.735942 7.867595 9.462738 1.159088 9.230418 9.046217 1.744117 10.468855 8.601807 2.294736 13.148537 7.630992 2.164780
219  10.645779 6.753196 0.569520 10.742397 6.794677 1.826780 11.464790 7.080032 2.860226 9.183976 4.577663 1.186156 10.354173 5.291918 1.662091 11.262794 5.828428 2.156333 15.942083 4.727126 0.721596 15.015281 5.126837 1.613723 14.289284 5.542419 2.313192 15.693847 5.641754 0.658864 15.267685 6.050068 2.463894 14.021940 6.789210 3.130007 17.704466 10.150492 0.906183 16.282181 9.455696 2.374588 14.895106 8.738743 2.932427 14.161026 11.287718 0.628985 13.807449 10.329396 1.599805 13.427794 9.632043 2.363206 9.216270 10.804811 2.365377 10.431022 10.012125 2.470097 11.477952 9.269445 2.629898 7.952792 9.563650 0.809303 9.201331 9.059127 1.559259 10.378607 8.627307 2.185093 13.074084 7.627468 2.159791
220  10.624864 6.757278 0.562229 10.739914 6.759246 1.781154 11.391720 7.048737 2.873277 9.181758 4.615553 1.038076 10.297432 5.320601 1.523042 11.150819 5.809810 2.126442 15.872025 4.636488 0.808419 14.888592 5.079222 1.679255 14.186914 5.525308 2.422177 15.725718 5.629108 0.680785 15.203859 6.052471 2.444792 14.006048 6.772147 3.228690 17.387877 10.148161 0.987813 15.963511 9.429939 2.580006 14.607330 8.682433 3.056368 14.147848 11.334838 0.636495 13.797325 10.297868 1.606658 13.403882 9.659163 2.378823 9.088214 10.777171 2.237114 10.298803 10.087804 2.377538 11.310369 9.300755 2.562469 7.974211 9.462011 0.670128 9.123643 8.987350 1.499210 10.287653 8.549130 2.147014 12.979156 7.619666 2.181340
221  10.634597 6.758425 0.578297 10.629934 6.799211 1.750556 11.365653 7.084787 2.834410 9.165633 4.628887 0.815541 10.269244 5.310523 1.428592 11.068410 5.785582 2.053306 15.711708 4.506703 1.030404 14.777254 5.009707 1.856354 13.994375 5.587225 2.369794 15.704866 5.655965 0.628818 15.159165 6.049323 2.447810 13.966862 6.743614 3.179841 16.961456 10.086104 1.136256 15.699435 9.346492 2.728694 14.354357 8.614948 3.142014 14.162745 11.275100 0.600133 13.693354 10.380109 1.620779 13.369796 9.674654 2.378889 8.896987 10.803684 2.033306 10.204312 10.090909 2.239276 11.188793 9.347516 2.458251 7.935983 9.346912 0.552110 9.065605 8.964157 1.460116 10.192748 8.486762 2.160048 12.898677 7.633221 2.160463
222  10.639179 6.717695 0.565565 10.641047 6.728875 1.865219 11.289170 7.065132 2.831227 9.162434 4.624397 0.670746 10.199902 5.296979 1.321194 10.965383 5.774759 2.032492 15.648039 4.396731 1.224099 14.622487 4.955907 2.074183 13.844246 5.606329 2.468058 15.725718 5.629108 0.680785 15.114719 6.051020 2.461065 13.898336 6.700589 3.184589 16.683064 10.105706 1.263796 15.431612 9.316557 2.853076 14.113214 8.515892 3.230934 14.180777 11.248787 0.588728 13.721693 10.372318 1.536596 13.309205 9.701190 2.341773 8.801509 10.826798 1.868870 10.072372 10.092248 2.120937 11.105289 9.364399 2.376108 7.954558 9.334610 0.604301 9.036625 8.920234 1.462908 10.106393 8.477839 2.235929 12.825419 7.606523 2.164931
223  10.629656 6.727160 0.570570 10.570317 6.706040 1.858887 11.216869 7.032314 2.881581 9.134122 4.609256 0.620739 10.141346 5.267209 1.306267 10.948126 5.754169 1.935163 15.537802 4.262906 1.430382 14.458003 4.870443 2.226822 13.695087 5.581646 2.554071 15.704654 5.646742 0.647483 15.025740 6.054316 2.442166 13.872435 6.674968 3.178082 16.324039 10.127301 1.386660 15.116621 9.272103 2.968833 13.838606 8.416864 3.264633 14.162604 11.258776 0.606371 13.665524 10.360217 1.556984 13.263386 9.663985 2.346226 8.757655 10.815390 1.708120 9.939597 10.100305 2.024465 10.990101 9.350535 2.309016 7.940355 9.390702 0.620199 8.998576 8.886882 1.497221 10.089973 8.486036 2.243907 12.757652 7.591434 2.147456
224  10.612346 6.756329 0.602797 10.586330 6.699791 1.828819 11.197361 6.994400 2.879952 9.133012 4.585923 0.585112 10.132975 5.247907 1.299622 10.884941 5.711177 1.966422 15.361125 4.163734 1.725114 14.269268 4.865523 2.407087 13.509754 5.605594 2.658222 15.757555 5.616482 0.702686 15.033634 6.029455 2.438231 13.806552 6.659944 3.170601 15.985550 10.139593 1.416541 14.628814 9.354134 3.016516 13.639604 8.335992 3.295027 14.176073 11.244256 0.586426 13.626089 10.304441 1.574669 13.221901 9.684785 2.334244 8.656070 10.824873 1.615569 9.868588 10.121128 1.964510 10.923102 9.331568 2.283499 7.928219 9.341991 0.611872 9.016984 8.894624 1.513754 10.049102 8.464432 2.253551 12.728631 7.578151 2.168995
225  10.617290 6.750255 0.585575 10.506720 6.661969 1.902506 11.129788 7.009024 2.841130 9.109772 4.558487 0.606525 10.079990 5.241704 1.280387 10.854935 5.717369 1.993070 15.195800 4.087929 1.912933 14.122079 4.866850 2.559705 13.323776 5.695679 2.721526 15.757780 5.625679 0.684061 15.033817 6.011696 2.470881 13.798538 6.634716 3.135407 15.629431 10.117627 1.431384 14.423704 9.370474 3.002186 13.468184 8.293882 3.288238 14.150750 11.244328 0.603736 13.599401 10.312810 1.587063 13.178764 9.694302 2.273620 8.563488 10.834019 1.546370 9.816660 10.057358 1.926206 10.868599 9.334209 2.253485 7.946492 9.362853 0.582335 8.973903 8.899798 1.492420 10.040336 8.446108 2.273145 12.632483 7.594088 2.164621
226  10.634666 6.825903 0.541023 10.527302 6.695626 1.862516 11.034851 7.002051 2.831603 9.153852 4.581556 0.589073 10.047701 5.232970 1.337555 10.791380 5.685408 2.048041 14.895791 4.036716 2.090334 13.838060 4.900017 2.659692 13.141713 5.775979 2.764259 15.728687 5.623033 0.628356 15.029129 5.994663 2.468782 13.785673 6.625686 3.157300 15.288497 10.102718 1.391390 14.236282 9.306040 2.985400 13.330092 8.211052 3.259040 14.176073 11.244256 0.586426 13.551787 10.330965 1.515768 13.085835 9.642045 2.269897 8.525252 10.853910 1.557918 9.765888 10.061052 1.918788 10.737558 9.374842 2.276508 7.938314 9.362243 0.640753 8.952957 8.874762 1.526996 9.981584 8.451324 2.326474 12.555235 7.565446 2.157804
227  10.579138 6.809078 0.513437 10.395414 6.613929 1.896717 10.946083 6.993258 2.843040 9.110685 4.540329 0.615919 10.025867 5.237429 1.359602 10.731194 5.705178 2.059028 14.613853 3.927053 2.245891 13.353247 4.992009 2.624521 12.939392 5.809696 2.800191 15.725846 5.635241 0.668339 15.009892 5.994192 2.478615 13.745715 6.598415 3.146317 14.949844 10.010598 1.326901 14.089719 9.243239 2.938592 13.185880 8.150791 3.224983 14.134414 11.290409 0.587360 13.563172 10.383368 1.561411 13.062082 9.669353 2.285731 8.388035 10.836162 1.567155 9.646358 10.085053 1.882475 10.657841 9.344356 2.232569 7.924185 9.378327 0.601486 8.941917 8.909703 1.515194 9.928982 8.426103 2.329111 12.460769 7.536218 2.161426
228  10.576572 6.795550 0.494140 10.259483 6.705749 1.768357 10.859875 7.057709 2.843355 9.165627 4.585595 0.625888 10.008482 5.254168 1.409231 10.679383 5.730238 2.097066 14.411593 3.859871 2.370785 13.367339 4.935660 2.758317 12.851692 5.914204 2.835715 15.714942 5.624135 0.692182 14.873590 6.047581 2.351355 13.716439 6.593018 3.151384 14.664380 9.953033 1.279190 13.943905 9.206486 2.916010 13.027763 8.119068 3.235489 14.176147 11.252420 0.583301 13.515636 10.327816 1.500593 12.986509 9.680061 2.232963 8.338511 10.826459 1.564194 9.557844 10.085734 1.892868 10.535563 9.394633 2.255712 7.966650 9.358891 0.639003 8.908880 8.871003 1.581642 9.853788 8.417221 2.405595 12.397472 7.590167 2.163033
229  10.570484 6.765675 0.527210 10.147824 6.683449 1.785468 10.794251 7.050689 2.796565 9.116664 4.563292 0.594711 9.946421 5.283194 1.409347 10.653578 5.771739 2.114012 13.984097 3.914897 2.270916 13.155654 5.006484 2.779401 12.615297 6.026117 2.843238 15.739253 5.615753 0.641922 14.841193 6.036484 2.323606 13.705132 6.552282 3.139381 14.546630 9.776289 1.367260 13.767458 9.175176 2.886885 12.909963 8.082971 3.190143 14.136916 11.263388 0.584370 13.519927 10.333035 1.459718 12.912216 9.625905 2.144522 8.258065 10.820150 1.578692 9.481822 10.098150 1.884595 10.484250 9.360853 2.235802 7.940370 9.421243 0.587280 8.859155 8.890274 1.600361 9.808991 8.407651 2.429836 12.312889 7.580004 2.112916
230  10.529228 6.594150 0.762791 10.088120 6.696754 1.824358 10.711121 7.040154 2.867914 9.117221 4.561022 0.626650 9.929262 5.270695 1.451466 10.598924 5.745872 2.180201 13.737535 3.902130 2.314627 12.941082 5.053475 2.796895 12.508492 6.105215 2.877004 15.702680 5.680272 0.660094 14.837943 6.015055 2.335755 13.662382 6.540958 3.121989 14.323556 9.685894 1.265960 13.684040 9.171930 2.834019 12.803293 8.068562 3.147365 14.155085 11.253403 0.566699 13.458111 10.321002 1.472033 12.888520 9.653360 2.160537 8.163631 10.808394 1.632934 9.427607 10.036344 1.931383 10.423621 9.352581 2.234784 7.939560 9.456033 0.605650 8.829850 8.922833 1.622317 9.757517 8.425753 2.488927 12.245863 7.561255 2.123917
231  10.444403 6.518665 0.881051 10.017845 6.623789 1.897446 10.702187 7.057424 2.862052 9.113767 4.599556 0.566362 9.874398 5.246440 1.464473 10.527735 5.731211 2.190535 13.468047 3.856966 2.321869 12.762544 5.092597 2.846504 12.331284 6.156247 2.897790 15.726560 5.673391 0.698183 14.816651 6.013339 2.316720 13.604487 6.510571 3.091699 14.026347 9.703547 1.003138 13.676107 9.141411 2.779545 12.743498 8.050767 3.129834 14.131440 11.273235 0.556215 13.444240 10.340404 1.464043 12.849929 9.691309 2.152092 8.084473 10.821165 1.689748 9.369352 10.051633 1.969479 10.371904 9.341702 2.272110 7.918856 9.419986 0.662067 8.846821 8.913582 1.593341 9.737567 8.426157 2.485931 12.159286 7.556031 2.124305
232  10.255145 6.481426 0.841098 9.812694 6.699620 2.116192 10.705525 7.124362 2.920938 9.128176 4.593098 0.584202 9.876419 5.257805 1.495928 10.431432 5.743061 2.198746 13.193989 3.852568 2.369045 12.577950 5.121375 2.825709 12.250543 6.191978 2.912378 15.703676 5.651993 0.694666 14.768482 6.001622 2.354460 13.613580 6.506903 3.081825 13.824604 9.665861 0.932516 13.597205 9.147369 2.715200 12.660743 8.058153 3.099352 14.127636 11.249023 0.579629 13.452938 10.340687 1.448280 12.867870 9.723426 2.221291 8.051695 10.735861 1.819782 9.316838 9.990884 2.024662 10.281991 9.360784 2.331561 7.906487 9.370986 0.631891 8.784104 8.872318 1.604436 9.686812 8.424624 2.519344 12.111802 7.579229 2.129042
233  9.958927 6.434803 1.064634 9.717921 6.708129 2.284486 10.779368 7.219101 2.999045 9.108864 4.585907 0.593901 9.815853 5.259433 1.496782 10.435892 5.747643 2.238505 12.916829 3.873023 2.265515 12.420753 5.153502 2.841365 12.136013 6.232119 2.945487 15.736770 5.671399 0.705861 14.781045 5.978169 2.318713 13.520683 6.472381 2.998022 13.674973 9.592134 0.777877 13.546061 9.173536 2.679897 12.621883 8.080027 3.080143 14.145211 11.246017 0.578734 13.399273 10.341541 1.438839 12.839438 9.600601 2.112044 7.984424 10.779647 1.920950 9.228247 10.000422 2.074764 10.261765 9.313150 2.351717 7.883378 9.413056 0.615175 8.792525 8.894744 1.603016 9.646970 8.425395 2.513379 12.077513 7.557433 2.129134
234  9.637074 6.340962 1.247656 9.670172 6.771493 2.532666 10.820312 7.252977 3.077384 9.107043 4.569581 0.648015 9.806498 5.259957 1.546247 10.377261 5.756489 2.257160 12.664289 3.909846 2.247949 12.268828 5.190879 2.849787 12.063356 6.290277 2.920235 15.710363 5.837143 0.801620 14.772590 5.982958 2.330167 13.486981 6.467305 3.005513 13.409601 9.581918 0.576946 13.475826 9.186789 2.549056 12.636480 8.084908 3.068598 14.122929 11.244492 0.577322 13.407265 10.358819 1.382983 12.827599 9.653803 2.132360 7.915679 10.748165 1.997348 9.267482 9.983672 2.162052 10.223047 9.347985 2.397675 7.959784 9.426788 0.633748 8.751528 8.934271 1.652791 9.632223 8.457111 2.552061 12.020773 7.548806 2.157676
