# Supplementary material for: Kinematics of male Eupalaestrus weijenberghi (Araneae, Theraphosidae) locomotion on different substrates and inclines
Source: PeerJ. 2019 Sep 26;7:e7748. doi: 10.7717/peerj.7748 (PMC6766366; doi:10.7717/peerj.7748)
Supplement: Supplemental Information 1 [file peerj-07-7748-s001.zip › Silva-Pereyra et al 2019 - Supplementary document - Kinematic data/629t0.3d]

1  14.663194 12.416418 0.532256 NaN NaN NaN  13.426444 12.184518 2.801543 15.016117 13.658788 2.911443 NaN NaN NaN  12.933089 12.190733 2.920460 9.232672 13.387433 0.601108 NaN NaN NaN  9.802654 12.383278 2.452134 9.458505 12.507490 1.115338 NaN NaN NaN  10.813454 10.989055 3.251306 7.113884 8.059700 0.579917 NaN NaN NaN  9.388548 9.238346 2.750307 12.385764 7.707452 1.109549 NaN NaN NaN  11.859412 8.935542 2.735836 12.907483 7.779248 0.575702 NaN NaN NaN  12.868132 8.692329 2.607062 15.277419 9.751074 4.437690 NaN NaN NaN  12.712279 10.128091 3.369042 11.544974 10.665509 2.393811
2  14.553255 12.509651 0.585278 NaN NaN NaN  13.432138 12.159171 2.778900 15.074767 13.658405 2.904319 NaN NaN NaN  12.924054 12.157972 3.027122 9.213916 13.416988 0.594324 NaN NaN NaN  9.836209 12.353593 2.431229 9.462564 12.400504 1.110682 NaN NaN NaN  10.773698 11.033295 3.278990 7.132511 8.078647 0.585173 NaN NaN NaN  9.444433 9.232081 2.758610 12.383002 7.654308 1.011240 NaN NaN NaN  11.898804 8.821848 2.743495 12.942210 7.749683 0.608320 NaN NaN NaN  12.910842 8.706903 2.673944 15.368499 9.816961 4.550559 NaN NaN NaN  12.871069 10.167666 3.363221 11.582871 10.646227 2.386865
3  14.572037 12.521898 0.525802 NaN NaN NaN  13.505524 12.182828 2.799573 15.137108 13.711959 2.847476 NaN NaN NaN  13.023653 12.187229 2.994749 9.211877 13.390640 0.586114 NaN NaN NaN  9.876479 12.356581 2.390830 9.566978 12.453252 0.901799 NaN NaN NaN  10.673924 11.140691 3.248589 7.149737 8.102676 0.583210 NaN NaN NaN  9.510602 9.255637 2.673236 12.379858 7.661202 0.890954 NaN NaN NaN  11.952228 8.705599 2.646337 12.948334 7.708565 0.602272 NaN NaN NaN  12.939265 8.681770 2.658558 15.509605 9.840685 4.630603 NaN NaN NaN  13.007401 10.083110 3.389369 11.688294 10.698825 2.376459
4  14.589341 12.519150 0.529791 NaN NaN NaN  13.555305 12.171461 2.854624 15.185202 13.748230 2.744974 NaN NaN NaN  13.096433 12.232971 2.961806 9.266386 13.497711 0.578435 NaN NaN NaN  9.865209 12.360860 2.433963 9.575582 12.537468 0.718321 NaN NaN NaN  10.558132 11.119416 3.184021 7.116495 8.081794 0.585348 NaN NaN NaN  9.551214 9.263556 2.671122 12.343724 7.687715 0.742431 NaN NaN NaN  11.960083 8.712903 2.564565 12.922206 7.757443 0.584703 NaN NaN NaN  12.956983 8.693031 2.660678 15.641495 9.764390 4.641606 NaN NaN NaN  13.099325 10.048922 3.430970 11.724646 10.547980 2.424974
5  14.592530 12.543944 0.549598 NaN NaN NaN  13.580062 12.180506 2.838184 15.292458 13.793722 2.630249 NaN NaN NaN  13.142735 12.298664 2.901425 9.273005 13.502677 0.557597 NaN NaN NaN  9.906788 12.318847 2.388999 9.600284 12.596399 0.586707 NaN NaN NaN  10.529663 11.149475 3.183698 7.305955 8.174451 0.594609 NaN NaN NaN  9.618990 9.233880 2.660597 12.331069 7.694070 0.607167 NaN NaN NaN  11.963933 8.679124 2.447368 12.934910 7.731080 0.613574 NaN NaN NaN  12.986029 8.670344 2.701503 15.768584 9.778052 4.645000 NaN NaN NaN  13.168243 9.971664 3.554738 11.758332 10.522560 2.371184
6  14.293016 12.620271 0.520919 NaN NaN NaN  13.617150 12.169417 2.861489 15.306245 13.854264 2.547606 NaN NaN NaN  13.247709 12.341867 2.850344 9.286855 13.523149 0.590220 NaN NaN NaN  9.956127 12.339237 2.383356 9.626670 12.638663 0.577509 NaN NaN NaN  10.557048 11.129895 3.150513 7.146597 8.094235 0.592680 NaN NaN NaN  9.691972 9.264520 2.659832 12.332519 7.744557 0.586295 NaN NaN NaN  12.019300 8.641274 2.476738 12.931438 7.743533 0.588975 NaN NaN NaN  13.056756 8.710956 2.674572 15.912540 9.797068 4.617843 NaN NaN NaN  13.279609 9.953465 3.560024 11.770228 10.539179 2.406511
7  14.273266 12.631268 0.495320 NaN NaN NaN  13.667992 12.181630 2.920571 15.331704 13.905469 2.382521 NaN NaN NaN  13.311420 12.358410 2.811769 9.311934 13.493061 0.517484 NaN NaN NaN  9.978308 12.342563 2.383370 9.654464 12.592854 0.566741 NaN NaN NaN  10.601790 11.175507 3.141260 7.150287 8.054942 0.610120 NaN NaN NaN  9.720537 9.234223 2.628076 12.335461 7.724390 0.581233 NaN NaN NaN  12.043282 8.675239 2.449603 12.916084 7.746233 0.580699 NaN NaN NaN  13.072026 8.766871 2.638827 16.084179 9.761299 4.579737 NaN NaN NaN  13.449249 9.964519 3.484497 11.844488 10.542908 2.415670
8  14.262507 12.659422 0.499227 NaN NaN NaN  13.589865 12.156546 2.850317 15.366881 13.969848 2.298909 NaN NaN NaN  13.315302 12.384517 2.781465 9.281406 13.499234 0.574689 NaN NaN NaN  9.975148 12.348978 2.349846 9.629531 12.598075 0.563624 NaN NaN NaN  10.596213 11.201321 3.168770 7.124515 8.092299 0.577414 NaN NaN NaN  9.700758 9.263208 2.615223 12.331060 7.709344 0.613259 NaN NaN NaN  12.054473 8.676010 2.462774 12.931308 7.758027 0.587059 NaN NaN NaN  13.088395 8.703260 2.686106 16.264452 9.787172 4.476896 NaN NaN NaN  13.552723 9.965447 3.503412 11.863576 10.592647 2.429610
9  14.266582 12.654984 0.491855 NaN NaN NaN  13.697618 12.199029 2.865904 15.394125 13.984726 2.188838 NaN NaN NaN  13.407969 12.428621 2.715137 9.296615 13.479696 0.575839 NaN NaN NaN  9.991209 12.366581 2.341056 9.627494 12.584147 0.586277 NaN NaN NaN  10.556362 11.212612 3.151768 7.159171 8.086184 0.585444 NaN NaN NaN  9.706326 9.281266 2.599672 12.372116 7.751231 0.669798 NaN NaN NaN  12.041627 8.654002 2.485611 12.928270 7.748112 0.599876 NaN NaN NaN  13.131201 8.724510 2.670521 16.377642 9.765050 4.380389 NaN NaN NaN  13.790348 10.035940 3.427437 11.956028 10.621852 2.415100
10  14.282399 12.613683 0.483631 NaN NaN NaN  13.705503 12.166834 2.864976 15.450600 13.991864 2.081343 NaN NaN NaN  13.433836 12.457939 2.699706 9.222112 13.414696 0.584849 NaN NaN NaN  10.060932 12.344113 2.332229 9.593615 12.592754 0.588687 NaN NaN NaN  10.600159 11.211868 3.135031 7.156119 8.096350 0.602266 NaN NaN NaN  9.730466 9.277503 2.590744 12.380659 7.710521 0.619140 NaN NaN NaN  12.053395 8.646810 2.465544 12.964594 7.766063 0.624821 NaN NaN NaN  13.159335 8.673664 2.667179 16.649887 9.900525 4.236381 NaN NaN NaN  13.872519 10.010302 3.390228 11.927917 10.585496 2.450272
11  14.283477 12.626209 0.520083 NaN NaN NaN  13.722098 12.197124 2.845887 15.433396 13.992764 1.937289 NaN NaN NaN  13.499216 12.460443 2.641916 9.207243 13.379433 0.574986 NaN NaN NaN  10.095912 12.368282 2.363010 9.626963 12.576708 0.581898 NaN NaN NaN  10.667762 11.227031 3.185079 7.135930 8.091312 0.546588 NaN NaN NaN  9.781264 9.279449 2.591529 12.356192 7.735982 0.589437 NaN NaN NaN  12.047637 8.649137 2.455742 12.928224 7.753291 0.571021 NaN NaN NaN  13.164425 8.711356 2.675249 16.730539 9.811563 4.176828 NaN NaN NaN  13.963961 10.011310 3.329572 11.975997 10.587646 2.424779
12  14.263938 12.620207 0.459224 NaN NaN NaN  13.752877 12.173599 2.899553 15.497844 14.005788 1.870575 NaN NaN NaN  13.518757 12.485310 2.609922 9.227480 13.388372 0.580254 NaN NaN NaN  10.133325 12.304331 2.283384 9.621512 12.590838 0.576782 NaN NaN NaN  10.627962 11.209886 3.185792 7.139908 8.125736 0.604904 NaN NaN NaN  9.788627 9.275303 2.613792 12.451455 7.667239 0.560955 NaN NaN NaN  12.062430 8.657757 2.496139 12.915108 7.750813 0.605603 NaN NaN NaN  13.201965 8.697828 2.674052 16.858820 9.785004 4.107873 NaN NaN NaN  14.090577 9.965739 3.329239 11.830356 10.458534 2.419732
13  14.277001 12.596644 0.477388 NaN NaN NaN  13.804876 12.204137 2.885094 15.475035 14.056619 1.775506 NaN NaN NaN  13.569913 12.503532 2.595427 9.171575 13.395619 0.579285 NaN NaN NaN  10.153374 12.357082 2.281334 9.637521 12.599499 0.598018 NaN NaN NaN  10.625408 11.210224 3.167171 7.167132 8.056900 0.588371 NaN NaN NaN  9.814596 9.299825 2.569567 12.442032 7.688693 0.601571 NaN NaN NaN  12.083231 8.661502 2.506675 12.938564 7.765852 0.605822 NaN NaN NaN  13.239938 8.706802 2.668596 16.955330 9.738004 4.010150 NaN NaN NaN  14.191389 9.941063 3.255853 11.863555 10.452343 2.396157
14  14.230370 12.630881 0.552741 NaN NaN NaN  13.817951 12.210895 2.927975 15.503727 14.074218 1.679796 NaN NaN NaN  13.262024 12.658550 2.490863 9.226113 13.408969 0.585586 NaN NaN NaN  10.129175 12.334081 2.258728 9.604810 12.575441 0.580044 NaN NaN NaN  10.643870 11.217677 3.154272 7.348573 8.172282 0.645966 NaN NaN NaN  9.847919 9.278032 2.565588 12.457229 7.688094 0.556343 NaN NaN NaN  12.083826 8.653563 2.473441 12.923775 7.793351 0.583436 NaN NaN NaN  13.279913 8.740043 2.679929 17.037802 9.716299 3.916042 NaN NaN NaN  14.273857 9.942672 3.261725 11.952838 10.602036 2.393101
15  14.293064 12.630218 0.518106 NaN NaN NaN  13.716198 12.173563 2.875384 15.481293 14.109084 1.566552 NaN NaN NaN  13.321109 12.654250 2.476899 9.217441 13.363124 0.581768 NaN NaN NaN  10.181995 12.371222 2.265956 9.618879 12.570824 0.579650 NaN NaN NaN  10.705008 11.196901 3.126657 7.187659 8.065361 0.618156 NaN NaN NaN  9.925941 9.312723 2.597861 12.425819 7.655814 0.563168 NaN NaN NaN  12.175541 8.653429 2.498435 12.986929 7.758852 0.657055 NaN NaN NaN  13.320603 8.718384 2.657663 17.191242 9.769114 3.862655 NaN NaN NaN  14.391567 9.939483 3.194680 11.996176 10.574701 2.419865
16  14.271603 12.646690 0.520261 NaN NaN NaN  13.757908 12.179392 2.937493 15.419745 14.175298 1.408875 NaN NaN NaN  13.367695 12.723377 2.418405 9.197078 13.390999 0.638052 NaN NaN NaN  10.229926 12.345456 2.310807 9.642271 12.557655 0.590676 NaN NaN NaN  10.714492 11.189714 3.157355 7.217589 8.076821 0.689383 NaN NaN NaN  9.982711 9.337567 2.656773 12.459705 7.681578 0.597142 NaN NaN NaN  12.149004 8.682617 2.471847 13.189293 7.782714 0.602290 NaN NaN NaN  13.385826 8.769808 2.722555 17.306400 9.755272 3.747085 NaN NaN NaN  14.500704 9.924852 3.163606 12.067584 10.595188 2.422959
17  14.259574 12.666697 0.497310 NaN NaN NaN  13.859930 12.242851 2.901116 15.419543 14.218171 1.310132 NaN NaN NaN  13.358231 12.776709 2.357487 9.242649 13.410856 0.758518 NaN NaN NaN  10.330647 12.316739 2.365018 9.610753 12.576329 0.582894 NaN NaN NaN  10.892529 11.072912 3.115916 7.293747 8.133533 0.805794 NaN NaN NaN  10.073678 9.360575 2.708030 12.683918 7.824905 0.584458 NaN NaN NaN  12.227742 8.708758 2.472760 13.290812 7.762545 0.778690 NaN NaN NaN  13.455610 8.893225 2.859826 17.386051 9.750081 3.630719 NaN NaN NaN  14.563127 9.949047 3.120773 12.138268 10.601295 2.410460
18  14.221357 12.636170 0.508350 NaN NaN NaN  13.862085 12.225285 2.917261 15.131417 14.343595 1.091502 NaN NaN NaN  13.413402 12.814186 2.322393 9.254270 13.486436 0.978704 NaN NaN NaN  10.400535 12.334316 2.505480 9.631315 12.592480 0.599981 NaN NaN NaN  10.957469 11.122272 3.094237 7.395248 8.156674 0.973476 NaN NaN NaN  10.238859 9.398837 2.853754 12.721533 7.794477 0.581675 NaN NaN NaN  12.266676 8.725158 2.498401 13.383694 7.797457 1.057742 NaN NaN NaN  13.521983 9.077430 2.979251 17.502689 9.758422 3.486033 NaN NaN NaN  14.672491 9.999296 3.097634 12.177194 10.645049 2.427537
19  14.277272 12.618136 0.513962 NaN NaN NaN  13.955795 12.302441 2.970498 15.132961 14.304489 0.943187 NaN NaN NaN  13.462119 12.845693 2.251517 9.323632 13.468164 1.096733 NaN NaN NaN  10.568242 12.268419 2.628613 9.626112 12.570721 0.575702 NaN NaN NaN  10.930912 11.136972 3.123721 7.512177 8.159963 1.114076 NaN NaN NaN  10.388381 9.475142 2.927940 12.523148 7.845439 0.604935 NaN NaN NaN  12.303322 8.757440 2.470404 13.585793 7.841593 1.307481 NaN NaN NaN  13.574070 9.246387 3.114379 17.597361 9.772211 3.355507 NaN NaN NaN  14.770553 9.985620 3.057760 12.222934 10.636744 2.413193
20  14.259954 12.623052 0.513415 NaN NaN NaN  13.987969 12.294347 2.946885 15.084706 14.291093 0.745573 NaN NaN NaN  13.510540 12.879478 2.219833 9.407639 13.477701 1.324738 NaN NaN NaN  10.690756 12.240316 2.830661 9.619615 12.553757 0.570387 NaN NaN NaN  11.030832 11.171918 3.148489 7.630228 8.166718 1.274154 NaN NaN NaN  10.504401 9.491405 3.010197 12.539746 7.840148 0.651852 NaN NaN NaN  12.351647 8.728363 2.510406 13.731483 7.750072 1.528921 NaN NaN NaN  13.381384 9.252632 3.213443 17.726053 9.843586 3.213522 NaN NaN NaN  14.850923 10.017235 2.997374 12.284462 10.647468 2.421327
21  14.257610 12.633993 0.537503 NaN NaN NaN  14.011534 12.314503 2.914467 15.012606 14.261786 0.559433 NaN NaN NaN  13.559426 12.863134 2.184162 9.559738 13.538942 1.573875 NaN NaN NaN  10.811892 12.228692 2.874098 9.605536 12.558378 0.570810 NaN NaN NaN  11.018867 11.168810 3.140824 7.781643 8.173791 1.413118 NaN NaN NaN  10.654916 9.564696 3.076548 12.503119 7.843544 0.603832 NaN NaN NaN  12.413904 8.750396 2.495050 14.005316 7.750714 1.790156 NaN NaN NaN  13.325736 9.466925 3.305563 17.829678 9.828800 3.102570 NaN NaN NaN  14.951846 10.033204 2.946865 12.374749 10.662499 2.419470
22  14.229514 12.619393 0.526334 NaN NaN NaN  14.097559 12.340908 2.995555 14.964220 14.284575 0.496354 NaN NaN NaN  13.582101 12.912240 2.130790 9.740765 13.660653 1.804702 NaN NaN NaN  10.962400 12.197577 2.971075 9.586785 12.572429 0.595598 NaN NaN NaN  11.120296 11.182828 3.130772 7.952981 8.228003 1.538136 NaN NaN NaN  10.833558 9.618414 3.165104 12.528603 7.824345 0.634975 NaN NaN NaN  12.465831 8.777294 2.515593 14.272404 7.799128 2.072124 NaN NaN NaN  13.041345 9.792023 3.368989 17.918341 9.843899 2.937903 NaN NaN NaN  15.043386 10.045632 2.884520 12.414211 10.666669 2.406149
23  14.248083 12.642297 0.553433 NaN NaN NaN  14.105583 12.319831 2.899602 14.953515 14.276677 0.515190 NaN NaN NaN  13.615650 12.912342 2.171593 9.950798 13.691017 1.995740 NaN NaN NaN  11.347375 12.314848 3.044881 9.618940 12.568057 0.572243 NaN NaN NaN  11.088935 11.207970 3.167112 8.127460 8.243662 1.663472 NaN NaN NaN  10.971750 9.671260 3.248640 12.365817 7.709698 0.570102 NaN NaN NaN  12.475570 8.733012 2.543002 14.596981 7.843355 2.329182 NaN NaN NaN  12.885873 9.703632 3.418401 18.002760 9.799818 2.746755 NaN NaN NaN  15.126269 10.006787 2.822528 12.436532 10.595482 2.427217
24  14.283864 12.606779 0.548342 NaN NaN NaN  14.174010 12.350520 2.975202 14.973438 14.289640 0.501611 NaN NaN NaN  13.634501 12.920647 2.224326 10.265330 13.963448 2.229270 NaN NaN NaN  11.529425 12.253763 3.136860 9.612730 12.578607 0.587044 NaN NaN NaN  11.084226 11.221773 3.135144 8.305703 8.301017 1.739704 NaN NaN NaN  11.067591 9.599644 3.306586 12.367519 7.744259 0.604779 NaN NaN NaN  12.527555 8.822691 2.492169 14.826368 7.909602 2.548873 NaN NaN NaN  12.960815 9.803242 3.500317 18.075132 9.768466 2.488389 NaN NaN NaN  15.234671 10.045552 2.749937 12.433499 10.582400 2.446883
25  14.290066 12.651724 0.567129 NaN NaN NaN  14.259435 12.353745 2.966254 14.987703 14.272639 0.479778 NaN NaN NaN  13.666823 12.927244 2.253009 10.541096 14.068242 2.388783 NaN NaN NaN  11.978224 12.054173 3.119534 9.608052 12.621980 0.579918 NaN NaN NaN  11.128936 11.251379 3.139981 8.518449 8.363518 1.848287 NaN NaN NaN  11.264518 9.655454 3.346148 12.342578 7.697393 0.561633 NaN NaN NaN  12.579526 8.798977 2.489944 15.094083 8.012242 2.733771 NaN NaN NaN  12.986175 9.739132 3.507707 18.153515 9.723680 2.192981 NaN NaN NaN  15.289849 10.057427 2.658591 12.512486 10.597696 2.444956
26  14.270667 12.612823 0.536434 NaN NaN NaN  14.240288 12.353214 2.944656 14.974575 14.315557 0.485058 NaN NaN NaN  13.731324 12.955863 2.281322 10.804831 14.133276 2.515476 NaN NaN NaN  12.149880 12.070937 3.187329 9.607950 12.600276 0.585806 NaN NaN NaN  11.152679 11.281616 3.141690 8.744254 8.436268 1.897840 NaN NaN NaN  10.995231 9.860040 3.402397 12.387321 7.726740 0.603909 NaN NaN NaN  12.634521 8.865037 2.459473 15.317419 8.170223 2.847795 NaN NaN NaN  13.020051 9.821529 3.443163 18.190788 9.751461 1.800672 NaN NaN NaN  15.575472 10.190315 2.551805 12.583598 10.623068 2.453024
27  14.263909 12.615561 0.527520 NaN NaN NaN  14.339317 12.345848 2.993798 14.975157 14.294873 0.494509 NaN NaN NaN  13.761201 12.998104 2.305085 11.126738 14.256888 2.627402 NaN NaN NaN  12.302895 12.032470 3.212396 9.611545 12.627823 0.587055 NaN NaN NaN  11.207953 11.310919 3.148133 8.896029 8.504984 1.973558 NaN NaN NaN  11.198911 9.933612 3.438429 12.387702 7.677489 0.588929 NaN NaN NaN  12.676224 8.871842 2.511373 15.566759 8.300331 2.963035 NaN NaN NaN  13.122908 9.859465 3.439169 18.136509 9.806774 1.399638 NaN NaN NaN  15.423924 10.444805 2.367842 12.649035 10.633344 2.464623
28  14.275399 12.659603 0.569940 NaN NaN NaN  14.378835 12.365211 2.946764 15.000805 14.292790 0.530008 NaN NaN NaN  13.839345 12.981394 2.360383 11.403374 14.305498 2.709745 NaN NaN NaN  12.456350 11.993563 3.236097 9.613006 12.570414 0.534837 NaN NaN NaN  11.246463 11.347446 3.098959 9.126238 8.601479 2.034364 NaN NaN NaN  11.641339 10.196153 3.491059 12.368500 7.734141 0.591630 NaN NaN NaN  12.735314 8.900432 2.474414 15.876298 8.399865 3.078708 NaN NaN NaN  13.237108 9.820665 3.408681 18.182037 10.000443 0.946385 NaN NaN NaN  15.728354 10.223521 2.222225 12.725007 10.680068 2.457026
29  14.257286 12.635468 0.537829 NaN NaN NaN  14.476192 12.387783 2.968506 14.942054 14.294165 0.464433 NaN NaN NaN  13.837049 12.975804 2.351185 11.655868 14.349387 2.755273 NaN NaN NaN  12.594987 11.965201 3.249866 9.625253 12.563796 0.586883 NaN NaN NaN  11.302189 11.356303 3.135023 9.366345 8.681192 2.125129 NaN NaN NaN  11.863122 10.308704 3.421110 12.374265 7.725858 0.584770 NaN NaN NaN  12.765050 8.904502 2.426252 16.166197 8.473848 3.093712 NaN NaN NaN  13.619543 9.966461 3.366605 18.063725 10.044249 0.610653 NaN NaN NaN  15.796991 10.179005 2.148035 12.910657 10.821684 2.420942
30  14.273583 12.682297 0.528752 NaN NaN NaN  14.597386 12.368485 2.995871 14.986192 14.295298 0.500211 NaN NaN NaN  13.895952 12.969678 2.379877 12.040724 14.283715 2.792894 NaN NaN NaN  12.712358 11.961415 3.287049 9.626358 12.569449 0.589202 NaN NaN NaN  11.303003 11.428315 3.139243 9.620217 8.749228 2.200138 NaN NaN NaN  11.796601 10.209278 3.417069 12.375585 7.742844 0.582921 NaN NaN NaN  12.773280 8.866569 2.413793 16.409016 8.431645 3.069763 NaN NaN NaN  13.826586 9.869349 3.372620 18.023529 10.031330 0.596661 NaN NaN NaN  15.865876 10.198938 2.169470 12.958154 10.893462 2.452485
31  14.488201 12.976178 0.544378 NaN NaN NaN  14.662956 12.417202 2.938078 15.002786 14.292147 0.500181 NaN NaN NaN  13.993500 12.978235 2.396832 12.173417 14.325989 2.858643 NaN NaN NaN  12.959173 12.103308 3.286544 9.653085 12.599391 0.612655 NaN NaN NaN  11.368936 11.457616 3.092290 9.835464 8.819414 2.243112 NaN NaN NaN  11.974062 10.321254 3.414854 12.407307 7.710522 0.549142 NaN NaN NaN  12.808168 8.930342 2.476223 16.642651 8.441819 3.046637 NaN NaN NaN  13.996514 9.813171 3.272588 18.011690 10.054139 0.554876 NaN NaN NaN  15.621014 10.526394 2.202810 12.731941 10.991016 2.413481
32  14.332091 12.636517 0.492649 NaN NaN NaN  14.435122 12.099446 2.869344 14.972815 14.287940 0.505310 NaN NaN NaN  14.009604 13.010951 2.415399 12.394355 14.420545 2.812258 NaN NaN NaN  13.072340 12.125319 3.303376 9.610848 12.604984 0.556847 NaN NaN NaN  11.402143 11.460028 3.103147 10.047278 8.848180 2.244500 NaN NaN NaN  12.131866 10.395555 3.412331 12.574750 7.874570 0.646669 NaN NaN NaN  12.902632 8.965823 2.455277 16.832575 8.440645 2.957164 NaN NaN NaN  14.460625 9.666221 3.280447 18.007141 10.032670 0.573998 NaN NaN NaN  15.726390 10.516100 2.264150 12.763775 11.014912 2.460971
33  14.334022 12.626473 0.514858 NaN NaN NaN  14.533868 12.093754 2.916303 14.978201 14.290726 0.521162 NaN NaN NaN  14.065017 13.002822 2.469337 12.655387 14.446610 2.763836 NaN NaN NaN  13.165651 12.131757 3.301133 9.674352 12.616915 0.577744 NaN NaN NaN  11.407803 11.497753 3.114077 10.297542 8.906689 2.138229 NaN NaN NaN  12.219414 10.435003 3.362101 12.510873 7.858298 0.577228 NaN NaN NaN  12.912260 8.911052 2.483306 16.977715 8.418603 2.889989 NaN NaN NaN  14.599821 9.623244 3.250807 18.025202 10.048998 0.545036 NaN NaN NaN  15.788051 10.498446 2.303389 12.846178 11.006264 2.443417
34  14.398031 12.634689 0.531696 NaN NaN NaN  14.587997 12.058512 2.938432 14.994111 14.293226 0.527117 NaN NaN NaN  14.086097 13.043583 2.472939 12.926096 14.479780 2.691105 NaN NaN NaN  13.254803 12.152912 3.277275 9.621085 12.587823 0.594679 NaN NaN NaN  11.475742 11.506312 3.086833 10.535542 8.931365 2.093971 NaN NaN NaN  12.383594 10.490083 3.355999 12.681728 7.807581 0.570529 NaN NaN NaN  13.028073 8.904497 2.469710 17.087442 8.357867 2.852417 NaN NaN NaN  14.731247 9.585188 3.216086 18.038755 10.043760 0.557389 NaN NaN NaN  15.762627 10.519795 2.321146 12.905363 11.040515 2.464134
35  14.691463 12.601782 0.571877 NaN NaN NaN  14.617348 12.039393 2.915393 14.956941 14.292682 0.491495 NaN NaN NaN  14.153828 12.992700 2.484510 13.146492 14.488169 2.668330 NaN NaN NaN  13.195246 12.069734 3.267789 9.653531 12.586361 0.597345 NaN NaN NaN  11.510515 11.512514 3.048667 10.766889 8.986041 1.950788 NaN NaN NaN  12.698036 10.656119 3.320215 12.459343 7.678226 0.562686 NaN NaN NaN  13.016598 8.985240 2.447654 17.240618 8.311561 2.790023 NaN NaN NaN  14.931438 9.468656 3.132133 18.026436 10.055532 0.582598 NaN NaN NaN  15.824232 10.498499 2.350475 12.963449 11.075673 2.448370
36  15.426070 12.942730 0.912250 NaN NaN NaN  14.596980 11.954510 3.010882 14.972475 14.300640 0.521548 NaN NaN NaN  14.231036 13.033873 2.489482 13.346354 14.478867 2.560918 NaN NaN NaN  13.285894 12.090239 3.230867 9.608588 12.559577 0.582603 NaN NaN NaN  11.587581 11.541316 3.058286 10.993844 9.066922 1.782354 NaN NaN NaN  12.533348 10.529551 3.354400 12.467341 7.673235 0.564094 NaN NaN NaN  13.042478 8.990526 2.449092 17.306355 8.229139 2.684649 NaN NaN NaN  14.810337 9.516024 3.047507 17.993765 10.052286 0.541392 NaN NaN NaN  15.869152 10.469881 2.394833 13.044519 11.065611 2.437971
37  15.833853 12.959122 1.170102 NaN NaN NaN  14.608480 11.886167 3.101398 14.994270 14.286045 0.478075 NaN NaN NaN  14.321259 13.099122 2.512179 13.571553 14.509277 2.531477 NaN NaN NaN  13.372869 12.102753 3.230332 9.599399 12.624662 0.570706 NaN NaN NaN  11.637599 11.557355 3.040097 11.269274 9.071662 1.650923 NaN NaN NaN  12.581195 10.527072 3.352475 12.378249 7.724043 0.581751 NaN NaN NaN  13.103791 9.002869 2.406076 17.424088 8.218535 2.549613 NaN NaN NaN  14.951543 9.475306 2.973747 18.060352 10.019975 0.588566 NaN NaN NaN  15.947782 10.536100 2.505139 12.887427 10.932624 2.456374
38  15.959052 12.663747 1.379685 NaN NaN NaN  14.842227 12.076211 3.305323 15.002276 14.268544 0.522053 NaN NaN NaN  14.332986 13.112337 2.509440 13.760059 14.557632 2.475652 NaN NaN NaN  13.619554 12.288712 3.279401 9.626083 12.619804 0.590371 NaN NaN NaN  11.675584 11.570411 3.014126 11.482628 9.147876 1.542361 NaN NaN NaN  13.067023 10.366596 3.355795 12.382003 7.718382 0.607866 NaN NaN NaN  13.128979 9.005771 2.411196 17.517080 8.175339 2.436915 NaN NaN NaN  15.295885 9.354256 2.950502 18.074200 10.031809 0.558103 NaN NaN NaN  15.971992 10.508935 2.484971 12.966116 10.929145 2.459611
39  16.302404 12.583976 1.753713 NaN NaN NaN  14.620470 11.718987 3.330654 14.991266 14.322165 0.518778 NaN NaN NaN  14.461619 13.134016 2.463464 13.889023 14.572659 2.423390 NaN NaN NaN  13.551694 12.214161 3.203950 9.634933 12.650816 0.586540 NaN NaN NaN  11.724302 11.583173 2.989683 11.802338 8.960760 1.486500 NaN NaN NaN  13.086026 10.356413 3.308370 12.408316 7.711641 0.602940 NaN NaN NaN  13.171382 9.003175 2.386635 17.563257 8.175796 2.301328 NaN NaN NaN  15.367239 9.351753 2.909740 17.979805 10.054411 0.561170 NaN NaN NaN  16.025434 10.522974 2.562017 13.044802 10.925769 2.463018
40  16.648220 12.561818 2.217511 NaN NaN NaN  14.944620 11.498120 3.440251 14.967000 14.328368 0.520077 NaN NaN NaN  14.485623 13.117147 2.527330 14.005782 14.608771 2.259356 NaN NaN NaN  13.614242 12.325953 3.189874 9.637597 12.606230 0.552392 NaN NaN NaN  11.783978 11.571115 2.980500 11.958198 8.936708 1.369549 NaN NaN NaN  13.161633 10.417027 3.337856 12.381989 7.755387 0.599006 NaN NaN NaN  13.225686 9.039245 2.389697 17.665817 8.188321 2.223098 NaN NaN NaN  15.466361 9.330920 2.889060 18.031404 10.038721 0.568085 NaN NaN NaN  16.119919 10.506997 2.617809 13.374791 11.098644 2.444230
41  17.179907 12.333541 2.668859 NaN NaN NaN  14.954934 11.424744 3.504569 14.977203 14.269168 0.481388 NaN NaN NaN  14.597912 13.125206 2.591456 14.165082 14.628247 2.114233 NaN NaN NaN  13.708851 12.395220 3.155812 9.626756 12.603542 0.583456 NaN NaN NaN  11.797555 11.577448 2.994488 12.199587 9.035388 1.288587 NaN NaN NaN  13.280783 10.447467 3.323915 12.386974 7.744995 0.595234 NaN NaN NaN  13.314391 9.095237 2.301613 17.745478 8.204302 2.132083 NaN NaN NaN  15.535851 9.345155 2.841235 18.021196 10.050975 0.579660 NaN NaN NaN  16.136909 10.456534 2.589015 13.453694 11.101673 2.400955
42  17.356249 12.278155 3.074106 NaN NaN NaN  14.940055 11.370177 3.537255 14.968966 14.277979 0.472591 NaN NaN NaN  14.390326 12.976947 2.579833 14.276608 14.649028 1.986109 NaN NaN NaN  13.712044 12.349639 3.118923 9.611806 12.560302 0.573502 NaN NaN NaN  11.911153 11.589060 2.923657 12.415820 9.132379 1.118585 NaN NaN NaN  13.272340 10.379275 3.309875 12.385541 7.746811 0.608436 NaN NaN NaN  13.376588 9.056846 2.335200 17.812788 8.196688 2.063143 NaN NaN NaN  15.704454 9.307320 2.825031 18.059135 10.072238 0.574837 NaN NaN NaN  16.162725 10.448561 2.608332 13.517962 11.104095 2.428588
43  17.495901 12.162645 3.473890 NaN NaN NaN  14.974354 11.300957 3.544329 14.951030 14.292154 0.504185 NaN NaN NaN  14.461179 12.956779 2.582210 14.400020 14.682787 1.872223 NaN NaN NaN  13.974799 12.583627 3.107399 9.667150 12.628993 0.546638 NaN NaN NaN  11.929451 11.585591 2.930620 12.479122 9.033809 1.021434 NaN NaN NaN  13.248600 10.295693 3.316224 12.369471 7.690022 0.584615 NaN NaN NaN  13.426459 9.010612 2.339808 17.921585 8.203087 1.965798 NaN NaN NaN  15.762147 9.296880 2.786246 18.038868 10.041295 0.528714 NaN NaN NaN  16.256674 10.456137 2.656479 13.923267 10.950944 2.424018
44  17.732855 11.971410 3.808802 NaN NaN NaN  15.025235 11.323054 3.545044 15.004745 14.285795 0.509090 NaN NaN NaN  14.486646 12.971075 2.573430 14.532938 14.707510 1.722524 NaN NaN NaN  13.464787 12.574178 2.993083 9.646994 12.622027 0.567585 NaN NaN NaN  12.009625 11.590179 2.888183 12.468567 8.931906 0.747829 NaN NaN NaN  13.219782 10.188368 3.286019 12.395474 7.734206 0.586557 NaN NaN NaN  13.441199 9.106021 2.274853 18.006535 8.209449 1.815546 NaN NaN NaN  15.887355 9.238739 2.716658 18.060165 10.072006 0.600438 NaN NaN NaN  16.280334 10.491085 2.657493 13.986908 10.957173 2.431728
45  17.807518 11.863770 4.072609 NaN NaN NaN  15.127089 11.287740 3.554986 14.991773 14.271876 0.476283 NaN NaN NaN  14.550173 12.956829 2.563940 14.386302 14.849345 1.562983 NaN NaN NaN  13.526046 12.643386 2.903595 9.630931 12.644966 0.556910 NaN NaN NaN  12.046596 11.579369 2.885803 12.479962 8.879762 0.591572 NaN NaN NaN  13.174192 10.131989 3.218931 12.377225 7.728057 0.565427 NaN NaN NaN  13.494782 9.099218 2.258450 18.075428 8.255817 1.673009 NaN NaN NaN  15.972606 9.245733 2.598946 18.043900 10.007764 0.529690 NaN NaN NaN  16.340139 10.429914 2.647256 14.059417 10.981869 2.403167
46  17.917933 11.786426 4.216110 NaN NaN NaN  15.206827 11.325805 3.581249 14.980474 14.273602 0.521919 NaN NaN NaN  14.592563 12.975591 2.615868 14.212988 14.677956 1.436871 NaN NaN NaN  13.572731 12.734644 2.885597 9.650118 12.639325 0.555598 NaN NaN NaN  12.082595 11.582040 2.830712 12.487895 8.852573 0.637369 NaN NaN NaN  13.229787 10.126266 3.221376 12.403879 7.711145 0.612278 NaN NaN NaN  13.596685 9.132769 2.244956 18.085835 8.258916 1.497522 NaN NaN NaN  16.033403 9.229215 2.547797 18.071072 10.027660 0.586110 NaN NaN NaN  16.349157 10.454110 2.707254 14.127082 10.985264 2.424526
47  18.049389 11.841514 4.276576 NaN NaN NaN  15.341036 11.345675 3.577154 15.033332 14.288148 0.482325 NaN NaN NaN  14.689502 12.991243 2.621427 14.519691 14.837152 1.287001 NaN NaN NaN  13.670104 12.794559 2.801347 9.672583 12.627594 0.578636 NaN NaN NaN  11.979841 11.741041 2.873105 12.482485 8.861609 0.577924 NaN NaN NaN  13.274616 10.107953 3.239186 12.376281 7.741418 0.562932 NaN NaN NaN  13.624173 9.100132 2.258272 18.073597 8.296821 1.301259 NaN NaN NaN  16.333841 9.431215 2.456037 18.046387 10.032955 0.541993 NaN NaN NaN  16.431189 10.511649 2.701233 14.202195 11.035798 2.400603
48  18.210886 11.900775 4.308466 NaN NaN NaN  15.385324 11.300879 3.563196 14.990462 14.292014 0.500224 NaN NaN NaN  14.719313 13.012301 2.647191 14.599846 14.817563 1.122254 NaN NaN NaN  13.676990 12.873741 2.756962 9.626894 12.624631 0.564092 NaN NaN NaN  12.030785 11.740963 2.855361 12.480428 8.898020 0.573194 NaN NaN NaN  13.240324 10.127767 3.217207 12.401656 7.703482 0.588247 NaN NaN NaN  13.675449 9.163297 2.238535 18.064554 8.318933 1.146253 NaN NaN NaN  16.383076 9.416375 2.467971 18.046118 10.026866 0.556987 NaN NaN NaN  16.431414 10.500710 2.717533 14.237260 11.069039 2.391460
49  18.331816 12.006045 4.294468 NaN NaN NaN  15.551291 11.400307 3.597460 15.007113 14.274602 0.518560 NaN NaN NaN  14.730835 13.041224 2.579549 14.880812 14.673320 0.999142 NaN NaN NaN  13.812167 12.950168 2.656796 9.675940 12.602081 0.563950 NaN NaN NaN  12.089989 11.779598 2.816779 12.485856 8.869240 0.565804 NaN NaN NaN  13.286652 10.155913 3.227665 12.364523 7.754910 0.578402 NaN NaN NaN  13.697826 9.173897 2.234914 18.205542 8.488319 1.064564 NaN NaN NaN  16.404921 9.477155 2.352486 18.096237 10.007710 0.560499 NaN NaN NaN  16.464684 10.517464 2.740626 14.297007 11.080300 2.399225
50  18.525217 12.054401 4.310827 NaN NaN NaN  15.655396 11.465362 3.610301 15.056261 14.255175 0.527161 NaN NaN NaN  14.765414 13.054059 2.613011 14.991883 14.668932 0.861940 NaN NaN NaN  13.812632 13.087729 2.588651 9.666035 12.618094 0.574065 NaN NaN NaN  12.085901 11.795018 2.839982 12.498912 8.856995 0.607512 NaN NaN NaN  13.301595 10.179686 3.219179 12.439577 7.696077 0.719991 NaN NaN NaN  13.709089 9.204461 2.316818 18.182182 8.525032 0.966286 NaN NaN NaN  16.450331 9.412100 2.353843 17.833040 10.245454 0.541982 NaN NaN NaN  16.473375 10.562772 2.725646 14.314192 11.110129 2.425445
51  18.593264 12.129302 4.284824 NaN NaN NaN  15.790266 11.550594 3.590341 15.067817 14.250862 0.542158 NaN NaN NaN  14.791234 13.061623 2.635521 15.021053 14.594440 0.724684 NaN NaN NaN  13.909594 13.115308 2.569952 9.654167 12.622535 0.571986 NaN NaN NaN  12.173346 11.839502 2.796965 12.489317 8.886591 0.577306 NaN NaN NaN  13.418711 10.114597 3.209285 12.365508 7.610488 0.957941 NaN NaN NaN  13.813497 9.290818 2.410199 18.186434 8.554185 0.911563 NaN NaN NaN  16.530651 9.489959 2.309093 17.857464 10.240948 0.542737 NaN NaN NaN  16.547253 10.593100 2.775813 14.369732 11.151861 2.421899
52  18.783369 12.193094 4.243313 NaN NaN NaN  15.922510 11.589454 3.554451 15.006797 14.246108 0.551333 NaN NaN NaN  14.830641 13.047891 2.630260 15.057993 14.542873 0.560358 NaN NaN NaN  13.941772 13.223339 2.464532 9.712153 12.697877 0.569938 NaN NaN NaN  12.178940 11.884161 2.794791 12.515249 8.844762 0.560332 NaN NaN NaN  13.413068 10.140172 3.211113 12.433673 7.675327 1.172814 NaN NaN NaN  13.789461 9.361716 2.662617 18.209053 8.579971 0.879860 NaN NaN NaN  16.528801 9.458521 2.340164 17.839144 10.283823 0.585808 NaN NaN NaN  16.547253 10.593100 2.775813 14.428980 11.151051 2.433193
53  18.901899 12.227451 4.228589 NaN NaN NaN  16.129992 11.800222 3.543787 14.980960 14.266631 0.544757 NaN NaN NaN  14.854416 13.105780 2.612996 15.074970 14.526321 0.505902 NaN NaN NaN  13.988382 13.246257 2.453879 9.708854 12.674170 0.574696 NaN NaN NaN  12.177154 11.859748 2.764266 12.498096 8.850535 0.533104 NaN NaN NaN  13.423968 10.112865 3.192232 12.432940 7.769578 1.418914 NaN NaN NaN  13.911490 9.489698 2.782073 18.221397 8.599065 0.821256 NaN NaN NaN  16.586437 9.494789 2.284181 17.865498 10.285983 0.562079 NaN NaN NaN  16.555670 10.595328 2.770005 14.487484 11.182039 2.447863
54  19.030048 12.258900 4.210067 NaN NaN NaN  16.283264 11.869951 3.516458 14.955602 14.269526 0.541506 NaN NaN NaN  14.896041 13.136189 2.624777 15.076624 14.524041 0.538720 NaN NaN NaN  13.989241 13.244224 2.451714 9.717608 12.723002 0.557570 NaN NaN NaN  12.231417 11.897933 2.722184 12.473680 8.851768 0.547389 NaN NaN NaN  13.470338 10.117299 3.215039 12.502946 7.789104 1.734140 NaN NaN NaN  14.027475 9.603926 2.939208 18.229361 8.661574 0.722355 NaN NaN NaN  16.633518 9.449988 2.298049 17.839407 10.283142 0.572003 NaN NaN NaN  16.630203 10.587291 2.777121 14.561361 11.214371 2.439677
55  19.068888 12.363118 4.150430 NaN NaN NaN  16.403570 11.923623 3.503322 15.003187 14.255199 0.528082 NaN NaN NaN  14.926739 13.163699 2.635422 15.090250 14.530041 0.542716 NaN NaN NaN  14.014153 13.241904 2.445446 9.713531 12.715276 0.563526 NaN NaN NaN  12.227007 11.890768 2.727794 12.492658 8.856504 0.551236 NaN NaN NaN  13.517873 10.117122 3.217107 12.625971 7.811030 2.007467 NaN NaN NaN  14.216545 9.746037 3.040515 18.225468 8.669685 0.645736 NaN NaN NaN  16.687202 9.458556 2.245111 17.898497 10.306905 0.582071 NaN NaN NaN  16.654356 10.616171 2.799166 14.583401 11.190859 2.434477
56  19.187454 12.396477 4.096764 NaN NaN NaN  16.501638 11.941661 3.473037 14.962930 14.275981 0.581306 NaN NaN NaN  14.980511 13.075485 2.630312 15.058722 14.524607 0.512291 NaN NaN NaN  14.020323 13.243148 2.481286 9.728437 12.727435 0.585970 NaN NaN NaN  12.292885 11.893731 2.680120 12.484374 8.842268 0.598089 NaN NaN NaN  13.542365 10.155601 3.203597 12.741814 7.928379 2.251359 NaN NaN NaN  14.372852 9.875207 3.169060 18.192389 8.668782 0.609338 NaN NaN NaN  16.716152 9.536154 2.252126 17.823559 10.261268 0.579426 NaN NaN NaN  16.664104 10.555387 2.800614 14.628476 11.207064 2.433734
57  19.307888 12.453471 3.987805 NaN NaN NaN  16.604605 11.973813 3.440598 14.963481 14.264717 0.603464 NaN NaN NaN  15.006194 13.094840 2.636030 15.055413 14.519366 0.513251 NaN NaN NaN  14.060682 13.259925 2.444180 9.690038 12.717437 0.561391 NaN NaN NaN  12.313290 11.930872 2.699010 12.502832 8.861985 0.568096 NaN NaN NaN  13.560999 10.133109 3.236406 12.796683 8.050996 2.465976 NaN NaN NaN  14.516413 9.973483 3.245743 18.195896 8.680490 0.575816 NaN NaN NaN  16.712181 9.437831 2.252231 17.867147 10.258782 0.544010 NaN NaN NaN  16.745920 10.602493 2.808485 14.691599 11.184536 2.435173
58  19.398167 12.479127 3.919981 NaN NaN NaN  16.709772 12.005701 3.401707 14.976952 14.255618 0.557516 NaN NaN NaN  15.076550 13.125285 2.639004 15.087248 14.525208 0.538008 NaN NaN NaN  14.087462 13.225800 2.477040 9.720560 12.713360 0.557309 NaN NaN NaN  12.378852 11.946509 2.661165 12.499436 8.864382 0.540387 NaN NaN NaN  13.544595 9.974397 3.189523 12.939285 8.136943 2.647622 NaN NaN NaN  14.636218 10.113584 3.280315 18.175488 8.672145 0.592933 NaN NaN NaN  16.767595 9.481565 2.230428 17.830898 10.304573 0.601180 NaN NaN NaN  16.786661 10.652393 2.849607 14.725225 11.216208 2.449593
59  19.533735 12.564722 3.833421 NaN NaN NaN  16.821280 12.066255 3.345676 15.005157 14.177665 0.573920 NaN NaN NaN  15.134838 13.138174 2.669265 14.825653 14.649759 0.510091 NaN NaN NaN  14.096243 13.220904 2.451758 9.718319 12.715222 0.611638 NaN NaN NaN  12.376843 11.943740 2.655434 12.480586 8.847367 0.532259 NaN NaN NaN  13.563428 9.963156 3.215519 13.078938 8.232247 2.747068 NaN NaN NaN  14.771361 10.243272 3.309510 18.158022 8.665935 0.572165 NaN NaN NaN  16.824476 9.449067 2.286762 17.840855 10.247063 0.597122 NaN NaN NaN  16.820742 10.649629 2.897769 14.776473 11.230357 2.428333
60  19.638884 12.566730 3.759646 NaN NaN NaN  16.904640 12.073188 3.339236 15.030722 14.169168 0.603815 NaN NaN NaN  15.121507 13.141037 2.650554 14.799184 14.658174 0.479392 NaN NaN NaN  14.112330 13.231701 2.457623 9.696130 12.722831 0.601856 NaN NaN NaN  12.418670 11.948773 2.658842 12.440374 8.876154 0.551018 NaN NaN NaN  13.598216 9.978021 3.196657 13.223291 8.289580 2.858703 NaN NaN NaN  14.667777 10.674726 3.379208 18.167160 8.680284 0.608047 NaN NaN NaN  16.815907 9.460686 2.319253 17.832701 10.259439 0.565533 NaN NaN NaN  16.795513 10.672076 2.872368 14.832337 11.240041 2.439745
61  19.755222 12.638626 3.659628 NaN NaN NaN  17.035038 12.128450 3.302422 15.025904 14.146688 0.639295 NaN NaN NaN  15.208250 13.152925 2.653897 14.824302 14.658662 0.488567 NaN NaN NaN  14.174954 13.270583 2.498538 9.736502 12.713316 0.603332 NaN NaN NaN  12.495595 11.946457 2.613404 12.483333 8.837484 0.544767 NaN NaN NaN  13.618545 9.978705 3.210193 13.376525 8.352651 2.949226 NaN NaN NaN  14.482222 10.427796 3.261329 18.184643 8.667451 0.559472 NaN NaN NaN  16.892546 9.412371 2.329529 17.866594 10.260147 0.571631 NaN NaN NaN  16.860842 10.661056 2.872572 14.862552 11.245879 2.432299
62  19.854498 12.709088 3.582361 NaN NaN NaN  17.095949 12.135519 3.263487 15.044548 14.148487 0.650829 NaN NaN NaN  15.252464 13.139438 2.643659 14.809694 14.654522 0.496325 NaN NaN NaN  14.177708 13.246528 2.492985 9.720033 12.735882 0.588102 NaN NaN NaN  12.501896 11.968603 2.596433 12.498987 8.853024 0.557765 NaN NaN NaN  13.618545 9.978705 3.210193 13.530352 8.395790 2.925017 NaN NaN NaN  14.583034 10.550879 3.278349 18.190807 8.729403 0.589145 NaN NaN NaN  16.871523 9.439638 2.319463 17.900791 10.223825 0.618906 NaN NaN NaN  16.918396 10.689915 2.924672 14.838132 11.127584 2.454877
63  19.935343 12.751174 3.487714 NaN NaN NaN  17.218222 12.161966 3.222425 15.075061 14.155216 0.661566 NaN NaN NaN  15.283397 13.180049 2.679172 14.817942 14.630033 0.491179 NaN NaN NaN  14.253232 13.267615 2.502151 9.695296 12.738413 0.593223 NaN NaN NaN  12.572474 11.950926 2.556206 12.489218 8.869146 0.576775 NaN NaN NaN  13.679135 9.987023 3.181344 13.700922 8.448806 2.919490 NaN NaN NaN  14.673991 10.590040 3.255102 18.172089 8.682552 0.543762 NaN NaN NaN  16.955523 9.443072 2.327123 17.906855 10.285200 0.597974 NaN NaN NaN  16.926430 10.671105 2.895883 14.918083 11.124795 2.465548
64  20.077272 12.780076 3.379786 NaN NaN NaN  17.308607 12.189467 3.183042 15.061305 14.185603 0.700560 NaN NaN NaN  15.371552 13.152359 2.640739 14.816923 14.630499 0.493119 NaN NaN NaN  14.222823 13.253433 2.414307 9.707009 12.723969 0.593664 NaN NaN NaN  12.588240 12.023356 2.513004 12.466882 8.882578 0.539632 NaN NaN NaN  13.588945 10.104056 3.203234 13.834488 8.453442 2.951462 NaN NaN NaN  14.728868 10.647090 3.257746 18.178188 8.676899 0.577586 NaN NaN NaN  16.969788 9.445999 2.333765 17.891369 10.258931 0.552530 NaN NaN NaN  16.966745 10.678022 2.930977 14.993426 11.153747 2.471585
65  20.166586 12.822339 3.315599 NaN NaN NaN  17.409264 12.211543 3.149707 15.121611 14.196388 0.755090 NaN NaN NaN  15.444860 13.143562 2.636274 14.581962 14.475934 0.486565 NaN NaN NaN  14.269279 13.250419 2.449082 9.698333 12.703149 0.617491 NaN NaN NaN  12.685725 11.991270 2.488999 12.429970 8.917138 0.587661 NaN NaN NaN  13.636291 10.118407 3.189902 13.962264 8.309505 2.981924 NaN NaN NaN  14.792653 10.631546 3.210301 18.193563 8.671232 0.542550 NaN NaN NaN  17.022772 9.432417 2.368243 17.856203 10.275195 0.580098 NaN NaN NaN  17.065086 10.661409 2.929507 15.077683 11.118768 2.442098
66  20.275694 12.891418 3.244663 NaN NaN NaN  17.486597 12.228753 3.073782 15.025608 14.062295 0.502269 NaN NaN NaN  15.496890 13.093712 2.637646 14.609594 14.500637 0.482682 NaN NaN NaN  14.330720 13.202331 2.481714 9.733887 12.693697 0.617013 NaN NaN NaN  12.729201 11.990704 2.457218 12.397678 8.924072 0.591098 NaN NaN NaN  13.680394 10.112548 3.173591 14.088356 8.317666 2.985360 NaN NaN NaN  14.653233 10.454055 3.172894 18.167791 8.703188 0.582006 NaN NaN NaN  17.100643 9.370970 2.420681 17.849735 10.277667 0.534126 NaN NaN NaN  17.113443 10.666903 2.964068 15.087817 11.096480 2.456912
67  20.348192 12.878978 3.082767 NaN NaN NaN  17.608328 12.270614 3.055285 15.291692 14.017430 0.600213 NaN NaN NaN  15.551144 13.007106 2.722013 14.571105 14.457045 0.462162 NaN NaN NaN  14.437327 13.217552 2.475637 9.755389 12.704720 0.642270 NaN NaN NaN  12.788518 11.987086 2.462507 12.480473 8.843719 0.546257 NaN NaN NaN  13.708403 10.088305 3.143696 14.219097 8.252704 2.973058 NaN NaN NaN  14.745325 10.444118 3.141430 18.157085 8.679790 0.556620 NaN NaN NaN  17.109108 9.392585 2.479834 17.899412 10.277110 0.597546 NaN NaN NaN  17.161743 10.673156 2.943964 15.197319 11.094745 2.447135
68  20.447908 12.955929 2.929247 NaN NaN NaN  17.741825 12.268801 3.012303 15.498861 14.126138 0.804116 NaN NaN NaN  15.611654 12.867105 2.919791 14.597055 14.491467 0.463466 NaN NaN NaN  14.402227 13.208486 2.438598 9.913392 12.671801 0.603506 NaN NaN NaN  12.917495 11.995013 2.468882 12.496718 8.864090 0.570103 NaN NaN NaN  13.769234 10.095797 3.138607 14.341437 8.313260 2.945092 NaN NaN NaN  14.763036 10.448793 3.176488 18.192162 8.694339 0.572875 NaN NaN NaN  17.169823 9.443285 2.439093 18.138838 10.008445 0.635847 NaN NaN NaN  17.195013 10.685072 2.970432 15.221021 11.090894 2.424793
69  20.559851 13.003908 2.741358 NaN NaN NaN  17.858461 12.288900 2.921978 16.068001 14.381463 1.176432 NaN NaN NaN  15.710987 12.661506 2.991826 14.621211 14.514018 0.508697 NaN NaN NaN  14.495450 13.200583 2.506585 10.011373 12.737702 0.669135 NaN NaN NaN  13.036299 12.007366 2.569852 12.523951 8.842357 0.555984 NaN NaN NaN  13.752957 10.088722 3.154413 14.620559 8.404997 2.897947 NaN NaN NaN  14.831342 10.472147 3.170789 18.182892 8.683023 0.554588 NaN NaN NaN  17.183235 9.375077 2.528973 18.153379 9.977863 0.602977 NaN NaN NaN  17.251272 10.671725 2.976293 14.896654 11.171763 2.399497
70  20.668640 12.997736 2.559480 NaN NaN NaN  17.962683 12.303495 2.871807 16.645805 14.352032 1.431121 NaN NaN NaN  15.775332 12.550299 3.101939 14.830720 14.645006 0.504544 NaN NaN NaN  14.528643 13.223657 2.457837 10.164272 12.788506 0.819594 NaN NaN NaN  13.141603 12.041402 2.687027 12.516233 8.840557 0.562075 NaN NaN NaN  13.811221 10.066171 3.134502 14.740684 8.409764 2.882899 NaN NaN NaN  14.915899 10.517420 3.173329 18.160139 8.688718 0.565640 NaN NaN NaN  17.237001 9.368613 2.535784 18.150524 9.964943 0.645433 NaN NaN NaN  17.325640 10.627429 2.965590 14.941711 11.183751 2.404315
71  20.758709 13.020371 2.312261 NaN NaN NaN  18.123888 12.335129 2.775437 17.018955 14.399547 1.775549 NaN NaN NaN  16.055315 12.590779 3.198374 14.826805 14.627720 0.485690 NaN NaN NaN  14.581841 13.195101 2.487775 10.333678 12.822133 0.978657 NaN NaN NaN  13.354381 12.012918 2.808727 12.494639 8.837373 0.547460 NaN NaN NaN  13.815966 10.092133 3.119232 14.946866 8.361712 2.900331 NaN NaN NaN  14.949392 10.524582 3.204168 18.184830 8.695451 0.579659 NaN NaN NaN  17.279966 9.400241 2.560896 18.125698 10.030695 0.556322 NaN NaN NaN  17.390442 10.673111 2.990495 15.039303 11.181479 2.389016
72  20.857283 13.054646 2.025846 NaN NaN NaN  18.199453 12.350477 2.639975 17.133484 14.571665 2.131190 NaN NaN NaN  16.425695 12.361556 3.313122 15.054089 14.548066 0.501171 NaN NaN NaN  14.654776 13.192730 2.450427 10.518474 12.880451 1.091045 NaN NaN NaN  13.509106 12.006647 2.903948 12.502950 8.840081 0.562755 NaN NaN NaN  13.858136 10.078608 3.108639 15.089464 8.392787 2.797999 NaN NaN NaN  15.039347 10.530262 3.208866 18.169289 8.683255 0.553035 NaN NaN NaN  17.339243 9.358302 2.569422 18.082399 10.010792 0.583540 NaN NaN NaN  17.413645 10.687061 2.966226 15.138762 11.152460 2.388019
73  20.866493 13.048591 1.644105 NaN NaN NaN  18.270744 12.779480 2.547675 17.499516 14.422310 2.496768 NaN NaN NaN  16.473013 12.291881 3.312799 15.086680 14.545557 0.521676 NaN NaN NaN  14.734200 13.193426 2.443426 10.726398 12.933939 1.182152 NaN NaN NaN  13.762440 12.131342 3.014356 12.489769 8.857690 0.526289 NaN NaN NaN  13.991982 10.190845 3.056736 15.248096 8.339558 2.704826 NaN NaN NaN  15.126086 10.495093 3.176272 18.195415 8.688873 0.535525 NaN NaN NaN  17.374193 9.387294 2.564956 18.114750 10.022879 0.548564 NaN NaN NaN  17.469500 10.694726 2.994826 15.201669 11.168645 2.368899
74  20.741472 13.087973 1.119911 NaN NaN NaN  18.370436 12.767256 2.358850 18.028389 14.233955 3.014704 NaN NaN NaN  16.583185 12.176060 3.361661 15.079651 14.527933 0.507581 NaN NaN NaN  14.749328 13.179757 2.418069 10.902944 12.961823 1.353555 NaN NaN NaN  13.667838 12.231129 3.061079 12.542431 8.879110 0.541239 NaN NaN NaN  13.982184 10.049843 3.078824 15.420712 8.364738 2.695129 NaN NaN NaN  15.175011 10.475406 3.145797 18.008373 8.530907 0.546941 NaN NaN NaN  17.419304 9.464358 2.578308 18.092783 10.028790 0.560230 NaN NaN NaN  17.573015 10.729584 3.026072 15.649149 11.210537 2.315272
75  20.772926 12.994380 0.710529 NaN NaN NaN  18.518301 12.731398 2.161245 18.223280 14.080149 3.070442 NaN NaN NaN  16.666962 12.122443 3.311258 15.097763 14.532978 0.536804 NaN NaN NaN  14.847156 13.139174 2.384045 11.150573 12.961548 1.525365 NaN NaN NaN  14.053811 12.100605 3.122297 12.476212 8.854840 0.547193 NaN NaN NaN  14.057056 10.026237 3.036288 15.603883 8.341433 2.654850 NaN NaN NaN  15.311703 10.433496 3.107876 18.012466 8.506053 0.547922 NaN NaN NaN  17.467283 9.447190 2.564947 18.152889 10.041646 0.536598 NaN NaN NaN  17.613529 10.766376 2.964589 15.765975 11.234751 2.270920
76  20.787092 12.942214 0.500415 NaN NaN NaN  18.606569 12.759356 2.166122 18.820829 13.734176 3.267916 NaN NaN NaN  16.839649 12.100197 3.298910 15.082705 14.549468 0.528297 NaN NaN NaN  14.949382 13.100473 2.394402 11.385665 13.022105 1.735168 NaN NaN NaN  14.319001 12.071465 3.154400 12.522149 8.855696 0.566379 NaN NaN NaN  14.139624 10.006808 3.014376 15.784896 8.344397 2.520431 NaN NaN NaN  15.441969 10.465261 3.082088 18.029394 8.535920 0.555613 NaN NaN NaN  17.565706 9.434189 2.577332 18.235420 10.075659 0.543458 NaN NaN NaN  17.675734 10.836114 3.010241 15.782495 11.274384 2.227825
77  20.789194 12.934673 0.507404 NaN NaN NaN  18.734236 12.770250 2.156777 19.132435 13.632009 3.302774 NaN NaN NaN  17.015177 12.104268 3.284331 15.101503 14.527401 0.513493 NaN NaN NaN  15.020107 13.119192 2.414391 11.621646 12.997930 1.917856 NaN NaN NaN  14.472200 12.080762 3.220153 12.503349 8.873728 0.582474 NaN NaN NaN  14.216720 9.980262 2.988788 15.959604 8.322748 2.398604 NaN NaN NaN  15.514679 10.373896 3.044031 18.050247 8.530693 0.563487 NaN NaN NaN  17.636591 9.476566 2.605976 18.380074 10.280463 0.847721 NaN NaN NaN  17.923653 10.593167 3.068164 16.095879 11.219005 2.267840
78  20.783878 12.932576 0.503759 NaN NaN NaN  18.804298 12.761509 2.201560 19.368160 13.641681 3.274000 NaN NaN NaN  17.153105 12.209404 3.273382 15.083823 14.521070 0.510504 NaN NaN NaN  15.087606 13.134513 2.388013 11.855143 13.056476 2.054430 NaN NaN NaN  14.744293 12.070323 3.288866 12.397483 8.918314 0.595517 NaN NaN NaN  14.280721 10.011628 2.990510 16.112890 8.323663 2.373919 NaN NaN NaN  15.815542 10.533912 3.093752 18.021435 8.551041 0.558062 NaN NaN NaN  17.688280 9.521205 2.652058 18.837740 10.029528 1.015424 NaN NaN NaN  17.870882 10.730594 3.189243 16.334011 11.374311 2.323104
79  20.607309 13.009378 0.436407 NaN NaN NaN  18.881832 12.713206 2.218167 19.551754 13.754869 3.214690 NaN NaN NaN  17.309294 12.311875 3.206785 15.100917 14.547954 0.510269 NaN NaN NaN  15.140291 13.152749 2.422386 12.126191 13.062903 2.082002 NaN NaN NaN  14.970372 12.032517 3.325092 12.392839 8.898201 0.553386 NaN NaN NaN  14.321894 10.015330 2.918768 16.285355 8.368471 2.275441 NaN NaN NaN  15.887937 10.528970 3.080327 18.031700 8.523252 0.562032 NaN NaN NaN  17.733835 9.481892 2.600152 19.215580 10.049429 1.403801 NaN NaN NaN  17.691349 10.639198 3.224120 16.418634 11.407980 2.322226
80  20.620972 12.999299 0.443805 NaN NaN NaN  18.824697 12.782095 2.296394 19.670008 13.886097 3.156035 NaN NaN NaN  17.497778 12.411791 3.201567 15.102420 14.531351 0.503993 NaN NaN NaN  15.205762 13.175074 2.396794 12.417116 13.080375 2.079283 NaN NaN NaN  15.130211 11.992665 3.277236 12.418495 8.918294 0.584779 NaN NaN NaN  14.431360 10.161792 2.891883 16.451164 8.370029 2.155984 NaN NaN NaN  15.942164 10.522725 3.087219 18.123516 8.484331 0.547771 NaN NaN NaN  17.809353 9.504588 2.662959 19.575024 10.110377 1.779791 NaN NaN NaN  17.694305 10.760754 3.281924 16.529491 11.444512 2.309506
81  20.813757 12.963218 0.503101 NaN NaN NaN  18.853909 12.801097 2.365308 19.785482 13.925608 3.126718 NaN NaN NaN  17.594667 12.497067 3.158552 15.043342 14.415885 0.548318 NaN NaN NaN  15.221576 13.186234 2.379363 12.656511 13.121777 2.022448 NaN NaN NaN  15.295585 11.982213 3.294188 12.416182 8.904284 0.548490 NaN NaN NaN  14.469265 10.159575 2.859709 16.650204 8.424376 2.113827 NaN NaN NaN  16.359671 10.347322 3.128181 18.029655 8.530772 0.551051 NaN NaN NaN  17.857262 9.546858 2.653734 19.886396 10.147062 2.176726 NaN NaN NaN  17.716759 10.839660 3.310712 16.602262 11.443603 2.306262
82  20.829132 12.944437 0.483994 NaN NaN NaN  18.906982 12.804702 2.409117 19.892530 14.019075 3.084950 NaN NaN NaN  17.703510 12.589849 3.136565 14.991035 14.413187 0.548931 NaN NaN NaN  15.257742 13.172115 2.395912 12.887634 13.133102 2.000575 NaN NaN NaN  15.753794 11.830688 3.309486 12.394505 8.930377 0.576140 NaN NaN NaN  14.530343 10.159019 2.830209 16.795206 8.413220 2.045816 NaN NaN NaN  16.431982 10.339455 3.094984 18.016273 8.552019 0.561890 NaN NaN NaN  17.932323 9.523432 2.697954 20.111013 10.255587 2.655706 NaN NaN NaN  17.620941 10.763457 3.381500 16.689066 11.463677 2.352627
83  20.805677 12.929996 0.468588 NaN NaN NaN  18.970512 12.843526 2.405046 19.951315 14.114445 3.113629 NaN NaN NaN  17.829075 12.651813 3.104345 15.036110 14.375037 0.539615 NaN NaN NaN  15.282079 13.180577 2.426668 13.126652 13.218661 1.927027 NaN NaN NaN  15.873075 11.831269 3.267160 12.430727 8.942981 0.591702 NaN NaN NaN  14.563080 10.138878 2.824977 16.924704 8.460527 1.965692 NaN NaN NaN  16.509779 10.299053 3.105569 18.035669 8.556373 0.576883 NaN NaN NaN  17.945028 9.523806 2.652397 20.239353 10.240600 3.039242 NaN NaN NaN  17.561049 10.829619 3.356327 16.734583 11.473022 2.311091
84  20.804102 12.948668 0.459322 NaN NaN NaN  18.984781 12.858264 2.445050 19.980494 14.159655 3.107528 NaN NaN NaN  17.860619 12.647504 3.115244 15.044132 14.411380 0.540241 NaN NaN NaN  15.314528 13.193065 2.379045 13.307872 13.279882 1.899982 NaN NaN NaN  16.140720 11.995270 3.328162 12.443758 8.922986 0.615513 NaN NaN NaN  14.587103 10.180386 2.814583 17.026522 8.471507 1.822178 NaN NaN NaN  16.542780 10.232190 3.100047 18.048578 8.528684 0.582078 NaN NaN NaN  17.987675 9.563066 2.707826 20.187365 10.195844 3.398057 NaN NaN NaN  17.593082 10.778347 3.261832 16.757908 11.484775 2.344410
85  20.824886 12.960844 0.453501 NaN NaN NaN  19.000866 12.865338 2.444909 20.059008 14.170718 3.128589 NaN NaN NaN  17.936117 12.732307 3.080429 15.029274 14.376529 0.553861 NaN NaN NaN  15.349097 13.174829 2.341224 13.523108 13.411894 1.882306 NaN NaN NaN  16.245880 11.952641 3.286402 12.365747 8.933705 0.575048 NaN NaN NaN  14.637756 10.163873 2.776932 17.198391 8.492133 1.667479 NaN NaN NaN  16.615181 10.187132 3.057777 18.073999 8.535742 0.553682 NaN NaN NaN  18.039713 9.567517 2.647764 20.312840 10.254429 3.703701 NaN NaN NaN  17.655375 10.771990 3.304020 16.839596 11.515433 2.331728
86  20.834879 12.955862 0.490456 NaN NaN NaN  19.015989 12.886278 2.463914 20.143164 14.208524 3.107464 NaN NaN NaN  18.015930 12.747498 3.064558 15.037814 14.408349 0.505283 NaN NaN NaN  15.400394 13.202085 2.346718 13.745260 13.334199 1.860728 NaN NaN NaN  16.354750 11.962173 3.277351 12.402123 8.905152 0.602063 NaN NaN NaN  14.631194 10.164451 2.775855 17.286280 8.638831 1.481052 NaN NaN NaN  16.662943 10.095181 3.029832 18.024683 8.584945 0.553055 NaN NaN NaN  18.044836 9.606143 2.671844 20.461777 10.358284 3.940401 NaN NaN NaN  17.737295 10.786375 3.286206 16.872629 11.495517 2.319782
87  20.828640 12.928243 0.488182 NaN NaN NaN  19.031765 12.886078 2.459934 20.233774 14.258949 3.076906 NaN NaN NaN  18.088272 12.752868 3.084216 15.107808 14.522775 0.524863 NaN NaN NaN  15.412570 13.216432 2.346980 13.902208 13.400990 1.774861 NaN NaN NaN  16.440403 11.934475 3.269356 12.388294 8.911221 0.618099 NaN NaN NaN  14.689802 10.151438 2.749481 17.359667 8.752480 1.322017 NaN NaN NaN  16.832397 9.941045 3.003733 18.077122 8.535548 0.540290 NaN NaN NaN  18.077267 9.584206 2.668617 20.608147 10.381161 4.077939 NaN NaN NaN  17.520554 10.898249 3.310264 16.923721 11.535007 2.286030
88  20.804258 12.940632 0.475636 NaN NaN NaN  19.069942 12.862034 2.467884 20.306196 14.247662 3.045056 NaN NaN NaN  18.170361 12.770147 3.057969 15.076906 14.524776 0.504089 NaN NaN NaN  15.430464 13.197035 2.363300 14.177937 13.479202 1.729377 NaN NaN NaN  16.494795 11.924897 3.265397 12.392826 8.951999 0.592117 NaN NaN NaN  14.756569 10.192886 2.688899 17.358273 8.949533 1.171739 NaN NaN NaN  16.889938 9.874681 2.975442 18.044125 8.532369 0.564966 NaN NaN NaN  18.127243 9.623938 2.658262 20.720238 10.440202 4.173715 NaN NaN NaN  17.602472 10.870707 3.318732 16.812136 11.376883 2.286550
89  20.805071 12.948133 0.470239 NaN NaN NaN  19.099329 12.899214 2.524861 20.394119 14.294413 3.031648 NaN NaN NaN  18.190802 12.822087 3.022214 15.125062 14.519241 0.538529 NaN NaN NaN  15.479224 13.209975 2.357818 14.343838 13.503441 1.608759 NaN NaN NaN  16.411133 11.822550 3.209463 12.401327 8.909736 0.581574 NaN NaN NaN  14.759857 10.220665 2.669540 17.457619 8.979740 1.036030 NaN NaN NaN  16.942106 9.795201 2.897117 18.062662 8.546411 0.536164 NaN NaN NaN  18.134687 9.596780 2.658448 20.860500 10.451009 4.271889 NaN NaN NaN  18.163452 10.789004 3.414852 16.873104 11.384945 2.284770
90  20.813799 12.938977 0.463475 NaN NaN NaN  19.138927 12.870115 2.502096 20.440720 14.320884 2.998800 NaN NaN NaN  18.326733 12.836785 3.016034 15.138882 14.516706 0.530364 NaN NaN NaN  15.530745 13.286075 2.336918 14.550022 13.480338 1.442432 NaN NaN NaN  16.423353 11.880793 3.220197 12.407209 8.901518 0.582464 NaN NaN NaN  14.800122 10.203906 2.641521 17.703901 9.066568 0.971996 NaN NaN NaN  17.262043 9.874124 2.835190 18.066803 8.562163 0.538140 NaN NaN NaN  18.184490 9.557158 2.739719 21.022367 10.465635 4.258352 NaN NaN NaN  18.387363 10.802605 3.450234 16.907000 11.422757 2.291570
91  20.803040 12.954626 0.469742 NaN NaN NaN  19.184017 12.882777 2.535548 20.530558 14.343768 2.999072 NaN NaN NaN  18.382637 12.878477 2.985935 14.863959 14.614147 0.484236 NaN NaN NaN  15.514752 13.185523 2.279160 14.349457 13.511535 1.202275 NaN NaN NaN  16.404470 11.923738 3.181684 12.414359 8.902253 0.598282 NaN NaN NaN  14.864198 10.204768 2.613162 17.777090 9.005766 0.855624 NaN NaN NaN  17.289602 9.846063 2.731822 18.059681 8.554983 0.545535 NaN NaN NaN  18.257563 9.661264 2.658122 21.159721 10.428752 4.184312 NaN NaN NaN  18.599520 10.838081 3.377172 16.968037 11.411759 2.274435
92  20.816910 12.961264 0.485500 NaN NaN NaN  19.234650 12.916379 2.628314 20.626408 14.316642 2.977254 NaN NaN NaN  18.458015 12.873471 2.973399 15.113903 14.536640 0.498526 NaN NaN NaN  15.538678 13.245318 2.304592 14.898417 13.439486 1.058774 NaN NaN NaN  16.364714 12.020330 3.174064 12.412112 8.903162 0.581023 NaN NaN NaN  14.875899 10.221275 2.574898 17.845442 9.083475 0.724986 NaN NaN NaN  17.362135 9.782644 2.673208 18.062489 8.533067 0.575206 NaN NaN NaN  18.259033 9.652276 2.641041 21.290899 10.349323 4.152957 NaN NaN NaN  18.713278 10.824920 3.351582 17.022135 11.428921 2.254306
93  20.807955 12.941339 0.479259 NaN NaN NaN  19.268444 12.932306 2.573982 20.710100 14.337739 2.992201 NaN NaN NaN  18.525198 12.925465 2.954473 15.131999 14.530709 0.520660 NaN NaN NaN  15.602407 13.215492 2.299138 15.096300 13.377113 0.902049 NaN NaN NaN  16.342720 12.122149 3.148879 12.393424 8.918635 0.572199 NaN NaN NaN  14.965347 10.211684 2.530737 17.838230 9.137085 0.574907 NaN NaN NaN  17.389978 9.754347 2.569396 18.052855 8.545795 0.547411 NaN NaN NaN  18.283234 9.689478 2.625939 21.454576 10.326834 4.132185 NaN NaN NaN  18.882940 10.816636 3.297994 17.112387 11.422336 2.252177
94  20.829994 12.981534 0.473562 NaN NaN NaN  19.312401 12.897652 2.605611 20.760071 14.339290 2.990360 NaN NaN NaN  18.587641 12.928282 2.953825 15.035738 14.446029 0.518544 NaN NaN NaN  15.625365 13.216273 2.279548 15.230167 13.516046 0.645159 NaN NaN NaN  16.269350 12.192096 3.113759 12.433315 8.901682 0.590023 NaN NaN NaN  14.984034 10.226511 2.506280 17.873621 9.157396 0.608656 NaN NaN NaN  17.388493 9.681597 2.513038 18.069403 8.547508 0.548233 NaN NaN NaN  18.323124 9.700060 2.627176 21.647041 10.313322 4.108669 NaN NaN NaN  19.036139 10.766847 3.312964 17.144819 11.436172 2.239414
95  20.832741 12.965248 0.457787 NaN NaN NaN  19.380941 12.883781 2.616856 20.852003 14.339522 2.992835 NaN NaN NaN  18.654961 12.944584 2.914121 15.013680 14.424637 0.525168 NaN NaN NaN  15.692144 13.217166 2.234819 15.262742 13.432631 0.543553 NaN NaN NaN  16.016760 12.411573 3.066483 12.418698 8.908271 0.588493 NaN NaN NaN  15.058528 10.206277 2.479414 17.800962 9.167789 0.552681 NaN NaN NaN  17.389990 9.666785 2.506770 18.051079 8.559409 0.549992 NaN NaN NaN  18.335905 9.672532 2.647888 21.766167 10.291584 4.061764 NaN NaN NaN  19.172325 10.776559 3.296499 17.191072 11.453785 2.239555
96  20.824291 12.976936 0.470970 NaN NaN NaN  19.363329 12.890119 2.663271 20.913004 14.365742 2.923280 NaN NaN NaN  18.723444 12.986742 2.891181 15.050017 14.420762 0.522151 NaN NaN NaN  15.671734 13.246343 2.196314 15.241254 13.450527 0.539851 NaN NaN NaN  16.026693 12.406304 3.084681 12.416489 8.893740 0.589854 NaN NaN NaN  15.044472 10.258055 2.456580 17.844711 9.171123 0.588810 NaN NaN NaN  17.418106 9.702991 2.528414 18.068649 8.545476 0.563659 NaN NaN NaN  18.386890 9.654025 2.686684 21.858511 10.233662 4.004877 NaN NaN NaN  19.016346 10.796937 3.154458 17.238768 11.462252 2.243445
97  20.807077 12.933062 0.467102 NaN NaN NaN  19.403725 12.912951 2.635746 20.938095 14.410645 2.861239 NaN NaN NaN  18.765661 13.002987 2.885827 15.051646 14.428228 0.544757 NaN NaN NaN  15.697903 13.220489 2.265610 15.248228 13.475516 0.573599 NaN NaN NaN  15.989827 12.422954 3.063613 12.428832 8.937063 0.584498 NaN NaN NaN  15.073689 10.215706 2.441394 17.840420 9.129763 0.600789 NaN NaN NaN  17.403381 9.674868 2.546146 18.152313 8.493532 0.559109 NaN NaN NaN  18.440279 9.610723 2.675950 22.065250 10.320508 3.907253 NaN NaN NaN  19.103388 10.789372 3.136038 17.240194 11.437087 2.258981
98  20.792458 12.952724 0.481838 NaN NaN NaN  19.410425 12.907860 2.652714 21.004494 14.401728 2.791222 NaN NaN NaN  18.795185 12.994635 2.873295 15.027546 14.412119 0.578363 NaN NaN NaN  15.727677 13.253655 2.227559 15.281880 13.437328 0.578018 NaN NaN NaN  15.989632 12.437140 3.086988 12.393616 8.921637 0.596633 NaN NaN NaN  15.101392 10.245935 2.464225 17.808458 9.125669 0.613421 NaN NaN NaN  17.426701 9.666790 2.624458 18.125898 8.536999 0.542824 NaN NaN NaN  18.437155 9.648717 2.684090 22.152061 10.252762 3.824963 NaN NaN NaN  19.224239 10.776641 3.121832 17.293261 11.449294 2.288005
99  20.794098 12.932818 0.505550 NaN NaN NaN  19.452799 12.895355 2.718739 21.063848 14.433804 2.711394 NaN NaN NaN  18.859959 13.013113 2.857170 15.045205 14.443734 0.557788 NaN NaN NaN  15.748051 13.236556 2.248771 15.284411 13.454516 0.532470 NaN NaN NaN  16.003700 12.441314 3.102316 12.391417 8.953573 0.562171 NaN NaN NaN  15.151214 10.218663 2.438507 17.977699 9.127584 0.585324 NaN NaN NaN  17.427317 9.694251 2.570575 18.101938 8.498017 0.561370 NaN NaN NaN  18.443111 9.605900 2.682682 22.275351 10.159369 3.679236 NaN NaN NaN  19.260395 10.692070 3.024220 17.309235 11.445271 2.255615
100  20.821434 12.959032 0.466258 NaN NaN NaN  19.478243 12.849622 2.793283 21.111216 14.426884 2.626529 NaN NaN NaN  18.910078 13.029509 2.823005 15.070877 14.428456 0.538658 NaN NaN NaN  15.803474 13.242272 2.218625 15.278735 13.499259 0.594199 NaN NaN NaN  16.050154 12.447238 3.088975 12.432572 8.923920 0.582263 NaN NaN NaN  15.127958 10.220829 2.450699 17.968109 9.157268 0.560070 NaN NaN NaN  17.426579 9.701666 2.573688 18.154655 8.487469 0.566778 NaN NaN NaN  18.417234 9.628256 2.696268 22.373587 10.106010 3.544895 NaN NaN NaN  19.394840 10.655464 3.002477 17.352915 11.438869 2.294212
101  20.818750 12.965542 0.501645 NaN NaN NaN  19.484264 12.882168 2.702866 21.153084 14.464647 2.584004 NaN NaN NaN  18.973427 13.042258 2.793433 15.042713 14.418188 0.554501 NaN NaN NaN  15.795232 13.245044 2.193777 15.283589 13.437668 0.564633 NaN NaN NaN  16.038355 12.444060 3.083419 12.421877 8.919009 0.565677 NaN NaN NaN  15.179242 10.255963 2.416708 17.981340 9.156856 0.570693 NaN NaN NaN  17.457998 9.662619 2.520794 18.082573 8.504392 0.598931 NaN NaN NaN  18.519884 9.625782 2.689840 22.495340 10.026533 3.443171 NaN NaN NaN  19.716610 10.510369 3.026026 17.406910 11.440562 2.260622
102  20.598551 13.014644 0.428390 NaN NaN NaN  19.543034 12.884307 2.744943 21.191439 14.461095 2.518255 NaN NaN NaN  19.060905 13.091352 2.784119 15.043187 14.387530 0.535188 NaN NaN NaN  15.892472 13.249483 2.152696 15.250379 13.456241 0.554040 NaN NaN NaN  16.081772 12.427033 3.116406 12.438899 8.961700 0.584485 NaN NaN NaN  15.213381 10.244029 2.419413 17.963757 9.172874 0.599353 NaN NaN NaN  17.491077 9.673209 2.587471 18.102428 8.467174 0.580174 NaN NaN NaN  18.547377 9.579144 2.729773 22.604195 9.995352 3.277796 NaN NaN NaN  19.826128 10.518235 2.959889 17.426460 11.444591 2.273510
103  20.640198 13.001139 0.407715 NaN NaN NaN  19.558558 12.873138 2.743651 21.266611 14.468414 2.443895 NaN NaN NaN  19.133400 13.075097 2.748902 15.039995 14.433081 0.535746 NaN NaN NaN  15.906585 13.249912 2.184513 15.295193 13.453415 0.575594 NaN NaN NaN  16.132402 12.420147 3.101317 12.512833 8.997083 0.593905 NaN NaN NaN  15.286084 10.287131 2.463941 17.999462 9.138363 0.586891 NaN NaN NaN  17.528360 9.704700 2.592685 18.131628 8.507562 0.575333 NaN NaN NaN  18.617992 9.600739 2.730718 22.714518 9.962677 3.145275 NaN NaN NaN  19.913044 10.474968 2.883812 17.489832 11.438270 2.282504
104  20.658731 12.984046 0.414330 NaN NaN NaN  19.557945 12.869846 2.746944 21.343424 14.521689 2.351194 NaN NaN NaN  19.188051 13.117316 2.707194 15.039982 14.432734 0.542931 NaN NaN NaN  15.933575 13.269034 2.183306 15.278904 13.476598 0.597745 NaN NaN NaN  16.139053 12.478124 3.054576 12.642651 9.049606 0.665851 NaN NaN NaN  15.405747 10.341691 2.536059 17.955904 9.231018 0.541501 NaN NaN NaN  17.522074 9.714484 2.545962 18.131220 8.495910 0.573366 NaN NaN NaN  18.650728 9.574720 2.709559 22.804018 9.931705 3.025681 NaN NaN NaN  20.010199 10.485542 2.895829 17.545889 11.440963 2.289692
105  20.634378 12.997141 0.400569 NaN NaN NaN  19.634811 12.876942 2.741709 21.411510 14.556652 2.224253 NaN NaN NaN  19.272440 13.135726 2.652933 15.026840 14.402617 0.544361 NaN NaN NaN  15.986145 13.311934 2.160498 15.246916 13.466486 0.529413 NaN NaN NaN  16.205683 12.469783 3.092587 12.646906 9.081290 0.830718 NaN NaN NaN  15.507212 10.355008 2.654021 17.970446 9.250580 0.536948 NaN NaN NaN  17.601536 9.694872 2.546689 18.105551 8.572820 0.555596 NaN NaN NaN  18.730206 9.589338 2.723928 22.887718 9.944743 2.909220 NaN NaN NaN  20.128380 10.490767 2.833115 17.620319 11.468405 2.282144
106  20.622034 13.029857 0.424126 NaN NaN NaN  19.695717 12.905510 2.749175 21.469999 14.584267 2.138058 NaN NaN NaN  19.322845 13.190764 2.624849 15.049376 14.444426 0.565802 NaN NaN NaN  16.043364 13.288125 2.118809 15.351240 13.382258 0.632850 NaN NaN NaN  16.220116 12.496144 3.077276 12.775412 9.113155 1.094208 NaN NaN NaN  15.856067 10.562112 2.843940 17.976688 9.134776 0.512984 NaN NaN NaN  17.666845 9.727418 2.624631 18.172956 8.583089 0.563387 NaN NaN NaN  18.736807 9.704303 2.649395 22.965782 9.949478 2.798716 NaN NaN NaN  20.124790 10.525084 2.794844 17.675461 11.489392 2.269453
107  20.613350 12.990811 0.417682 NaN NaN NaN  19.709597 12.919343 2.777331 21.511829 14.682410 2.003074 NaN NaN NaN  19.412910 13.253091 2.560050 15.058917 14.408493 0.535679 NaN NaN NaN  16.084988 13.311297 2.097257 15.367313 13.326724 0.570354 NaN NaN NaN  16.294409 12.496119 3.076990 12.836066 9.129559 1.357600 NaN NaN NaN  16.034494 10.626639 2.935477 17.853828 9.150201 0.564338 NaN NaN NaN  17.695791 9.790890 2.592532 18.405745 8.748431 0.618576 NaN NaN NaN  18.795313 9.744287 2.716138 23.032351 9.966360 2.707643 NaN NaN NaN  20.251535 10.527241 2.749462 17.739340 11.490868 2.283473
108  20.646641 12.993857 0.409780 NaN NaN NaN  19.717606 12.944402 2.780591 21.527618 14.716929 1.867612 NaN NaN NaN  19.483185 13.307670 2.528615 15.078764 14.533192 0.538607 NaN NaN NaN  16.129465 13.373633 2.135806 15.379297 13.326431 0.571806 NaN NaN NaN  16.304134 12.528823 3.094754 13.013213 9.088196 1.599732 NaN NaN NaN  16.020853 10.531896 3.007412 17.686829 9.036268 0.513277 NaN NaN NaN  17.793159 9.807162 2.622878 18.579546 8.770781 0.732352 NaN NaN NaN  18.897785 9.873806 2.804773 23.122223 10.049064 2.543778 NaN NaN NaN  20.337048 10.568118 2.713336 17.791708 11.512115 2.312389
109  20.623219 12.986759 0.424815 NaN NaN NaN  19.763889 12.966086 2.777323 21.581757 14.800367 1.709045 NaN NaN NaN  19.505352 13.331900 2.428809 15.136273 14.519141 0.561078 NaN NaN NaN  16.196804 13.354551 2.098274 15.347251 13.307259 0.585584 NaN NaN NaN  16.135416 12.357841 3.055134 13.150434 9.148051 1.769267 NaN NaN NaN  16.169140 10.588616 3.060232 17.717117 9.036222 0.553091 NaN NaN NaN  17.839985 9.814749 2.616199 18.791185 8.807147 0.903445 NaN NaN NaN  19.027800 10.041414 2.901522 23.249327 10.096869 2.389796 NaN NaN NaN  20.469381 10.601370 2.644364 17.840340 11.552225 2.290705
110  20.642519 13.006437 0.407528 NaN NaN NaN  19.814972 12.991468 2.815803 21.572845 14.830854 1.531482 NaN NaN NaN  19.612297 13.426720 2.365279 15.143663 14.557203 0.667784 NaN NaN NaN  16.244003 13.342880 2.139030 15.368258 13.307231 0.546683 NaN NaN NaN  16.152538 12.371542 3.026989 13.321287 9.160526 1.924050 NaN NaN NaN  16.355350 10.642702 3.145738 17.726763 9.008713 0.554819 NaN NaN NaN  17.890812 9.858245 2.602547 19.064970 8.829243 1.122071 NaN NaN NaN  19.097858 10.133611 3.015438 23.324232 10.140137 2.224609 NaN NaN NaN  20.555458 10.642172 2.582042 17.903883 11.568258 2.282971
111  20.617727 12.985140 0.399137 NaN NaN NaN  19.842073 13.044331 2.766954 21.580204 14.898886 1.376156 NaN NaN NaN  19.397449 13.538373 2.202245 15.153028 14.573923 0.847174 NaN NaN NaN  16.362038 13.338566 2.236453 15.268807 13.314728 0.604658 NaN NaN NaN  16.229015 12.372663 3.036582 13.580519 9.156192 2.027728 NaN NaN NaN  16.581234 10.707154 3.188429 17.716364 8.995468 0.587996 NaN NaN NaN  17.954355 9.866999 2.628015 19.179878 8.640572 1.378873 NaN NaN NaN  19.042849 10.399624 3.110942 23.381540 10.160362 1.970760 NaN NaN NaN  20.648298 10.669512 2.485028 18.004507 11.575233 2.292578
112  20.615116 13.020618 0.415202 NaN NaN NaN  19.861874 13.065564 2.819856 21.365688 15.040673 1.131742 NaN NaN NaN  19.445807 13.590420 2.165287 15.285887 14.633424 1.042493 NaN NaN NaN  16.478550 13.314421 2.388462 15.354778 13.333839 0.541232 NaN NaN NaN  16.188482 12.417195 3.069552 13.778446 9.260910 2.100556 NaN NaN NaN  16.504095 10.949211 3.213882 17.711203 9.023107 0.579672 NaN NaN NaN  18.019049 9.872749 2.591700 19.567768 8.691857 1.638151 NaN NaN NaN  18.943565 10.341003 3.103884 23.412926 10.227614 1.662508 NaN NaN NaN  20.881386 10.881805 2.391591 18.070663 11.622417 2.288869
113  20.678160 12.995809 0.419760 NaN NaN NaN  19.892839 13.067333 2.808714 21.402664 15.068554 0.904963 NaN NaN NaN  19.462688 13.663506 2.141814 15.308360 14.576545 1.285987 NaN NaN NaN  16.852812 13.493485 2.578951 15.339851 13.297719 0.608361 NaN NaN NaN  16.300552 12.457339 3.021974 14.047084 9.385907 2.175991 NaN NaN NaN  16.734417 11.055480 3.238663 17.728214 9.046373 0.562461 NaN NaN NaN  18.056387 9.903854 2.597499 19.947796 8.726677 1.968341 NaN NaN NaN  19.045650 10.415224 3.139286 23.451342 10.306784 1.244908 NaN NaN NaN  20.833055 11.147488 2.213894 18.036804 11.533170 2.269762
114  20.665554 12.990590 0.378459 NaN NaN NaN  19.916248 13.100595 2.808843 21.360409 15.108007 0.730077 NaN NaN NaN  19.525927 13.718877 2.035631 15.485353 14.674822 1.525342 NaN NaN NaN  16.973970 13.489456 2.618501 15.307981 13.390122 0.576390 NaN NaN NaN  16.749823 12.428580 3.054112 14.313538 9.459705 2.252470 NaN NaN NaN  16.916868 11.125626 3.274754 17.748407 8.965544 0.571946 NaN NaN NaN  18.155050 9.934944 2.630539 20.317509 8.819543 2.251469 NaN NaN NaN  19.042669 10.661060 3.236099 23.510504 10.640561 0.820229 NaN NaN NaN  20.893555 11.196739 2.057415 18.084965 11.599028 2.296886
115  20.663778 12.987288 0.421698 NaN NaN NaN  19.933918 13.158421 2.793679 21.363211 15.133759 0.506494 NaN NaN NaN  19.597673 13.834309 1.921740 15.675748 14.816060 1.767530 NaN NaN NaN  17.196438 13.469556 2.773145 15.297794 13.334672 0.575855 NaN NaN NaN  16.791660 12.453995 3.058735 14.542153 9.579267 2.274042 NaN NaN NaN  17.140612 11.228042 3.226247 17.796333 8.980490 0.542339 NaN NaN NaN  18.181194 9.912269 2.650402 20.684494 8.918653 2.465563 NaN NaN NaN  18.876766 10.885389 3.212413 23.398315 10.672872 0.497989 NaN NaN NaN  20.913317 11.229899 2.008366 18.135534 11.595324 2.276354
116  20.649576 12.995323 0.438581 NaN NaN NaN  19.947687 13.166814 2.814673 21.415886 15.105078 0.457617 NaN NaN NaN  19.569393 13.858548 1.935741 15.922276 14.963654 1.892135 NaN NaN NaN  17.340340 13.403368 2.837306 15.333088 13.323647 0.574048 NaN NaN NaN  16.788248 12.502934 3.055758 14.773732 9.692414 2.320882 NaN NaN NaN  17.435337 11.410655 3.236434 17.781765 8.996041 0.517711 NaN NaN NaN  18.210567 9.944981 2.610831 20.700922 9.160439 2.547905 NaN NaN NaN  19.154318 10.815374 3.197010 23.366383 10.694092 0.506968 NaN NaN NaN  20.920269 11.267809 2.005662 18.196102 11.640721 2.280700
117  20.658592 13.009350 0.404851 NaN NaN NaN  19.981714 13.149032 2.863943 21.407415 15.158307 0.461162 NaN NaN NaN  19.604908 13.905383 1.960832 16.182669 15.104685 2.047742 NaN NaN NaN  17.503384 13.441854 2.860089 15.236524 13.452885 0.534123 NaN NaN NaN  16.811161 12.546788 3.047640 14.966392 9.775086 2.298257 NaN NaN NaN  17.449129 11.439898 3.206666 17.809570 8.993468 0.549161 NaN NaN NaN  18.245039 9.974956 2.621297 21.152113 9.139363 2.678542 NaN NaN NaN  18.999811 10.884868 3.194905 23.369278 10.713783 0.492916 NaN NaN NaN  21.007090 11.277616 2.046793 17.880762 11.714329 2.227367
118  20.628939 12.994199 0.450379 NaN NaN NaN  20.038521 13.191706 2.818989 21.446770 15.093185 0.450209 NaN NaN NaN  19.623796 13.925619 1.963878 16.598480 15.392975 2.104511 NaN NaN NaN  17.897644 13.308569 2.928719 15.283506 13.497387 0.583273 NaN NaN NaN  16.781181 12.555229 3.063361 15.163427 9.866124 2.195881 NaN NaN NaN  17.564375 11.528095 3.242441 17.811562 8.990527 0.553170 NaN NaN NaN  18.229973 10.031323 2.564753 21.428038 9.182764 2.718002 NaN NaN NaN  19.094925 10.804413 3.168161 23.371241 10.697059 0.519658 NaN NaN NaN  20.973822 11.294757 2.068990 17.908136 11.746899 2.209462
119  20.672958 12.998194 0.402959 NaN NaN NaN  20.096077 13.202590 2.862868 21.433355 15.138654 0.447066 NaN NaN NaN  19.673677 13.910981 2.036293 16.861794 15.469587 2.095336 NaN NaN NaN  17.990189 13.296782 2.927099 15.244981 13.458671 0.517662 NaN NaN NaN  16.864117 12.560025 3.063836 15.436225 9.963076 2.098389 NaN NaN NaN  17.684486 11.579357 3.196369 18.011980 9.162446 0.539236 NaN NaN NaN  18.222160 10.026832 2.563992 21.613304 9.189181 2.750258 NaN NaN NaN  19.261637 10.719634 3.160903 23.380020 10.683647 0.513285 NaN NaN NaN  21.009075 11.284719 2.099651 18.145521 11.921485 2.220613
120  20.838346 13.337761 0.503579 NaN NaN NaN  20.104893 13.205704 2.843863 21.432678 15.142745 0.476744 NaN NaN NaN  19.692049 13.951148 2.057499 17.171291 15.570728 2.090998 NaN NaN NaN  18.080322 13.287054 2.951838 15.289357 13.498066 0.558322 NaN NaN NaN  16.870018 12.554410 3.065830 15.606215 9.986357 2.044551 NaN NaN NaN  18.007368 11.885657 3.198085 17.991631 9.144612 0.536982 NaN NaN NaN  18.251656 10.022793 2.561426 21.840166 9.165861 2.735498 NaN NaN NaN  19.636387 10.609899 3.224888 23.392744 10.678833 0.509945 NaN NaN NaN  21.108418 11.256235 2.162223 18.194979 11.907561 2.229211
121  20.792858 13.326078 0.477635 NaN NaN NaN  20.172129 13.175247 2.839384 21.297691 15.159924 0.406295 NaN NaN NaN  19.694736 13.950132 2.100109 17.371010 15.579976 2.131382 NaN NaN NaN  18.368912 13.427464 3.006638 15.257710 13.452042 0.555917 NaN NaN NaN  16.898874 12.604483 3.100698 15.771421 10.034021 1.970018 NaN NaN NaN  18.054834 11.950455 3.213112 17.994255 9.186574 0.524271 NaN NaN NaN  18.326456 10.055127 2.543504 21.987097 9.173955 2.643776 NaN NaN NaN  19.762314 10.540936 3.210355 23.395254 10.657130 0.525677 NaN NaN NaN  21.116159 11.285960 2.159089 18.281830 11.934820 2.229547
122  20.816853 13.375436 0.487113 NaN NaN NaN  20.199615 13.187392 2.875543 21.269724 15.187425 0.374953 NaN NaN NaN  19.763502 13.972247 2.084890 17.570805 15.644416 2.209312 NaN NaN NaN  18.421265 13.480622 3.032256 15.268177 13.485733 0.575710 NaN NaN NaN  16.907629 12.614226 3.047030 15.972176 10.100067 1.895799 NaN NaN NaN  18.055376 11.921797 3.186989 18.004877 9.180688 0.566943 NaN NaN NaN  18.326653 10.034687 2.569788 22.124313 9.222812 2.683032 NaN NaN NaN  19.846685 10.545961 3.140642 23.390493 10.679536 0.528134 NaN NaN NaN  21.128668 11.272710 2.186439 18.321512 11.943653 2.261323
123  20.681076 13.013708 0.451529 NaN NaN NaN  20.308830 13.243981 2.835349 21.246403 15.197323 0.372798 NaN NaN NaN  19.777657 14.004158 2.132247 17.773500 15.664090 2.259688 NaN NaN NaN  18.357063 13.278096 3.010689 15.268767 13.489994 0.542220 NaN NaN NaN  16.946404 12.617147 3.057077 16.210407 10.162488 1.776254 NaN NaN NaN  18.126049 11.931064 3.242835 17.749142 9.033674 0.557618 NaN NaN NaN  18.332846 10.075985 2.494109 22.240164 9.210999 2.669418 NaN NaN NaN  19.904224 10.525287 3.136884 23.417307 10.656798 0.542932 NaN NaN NaN  21.168907 11.312762 2.221647 18.388483 11.970592 2.246416
124  20.699884 13.001016 0.436260 NaN NaN NaN  20.278538 13.200120 2.825988 21.273285 15.193977 0.402673 NaN NaN NaN  19.849064 13.971492 2.177308 18.006916 15.680940 2.283192 NaN NaN NaN  18.462830 13.292658 2.995436 15.231766 13.487168 0.578577 NaN NaN NaN  16.960865 12.606572 3.053183 16.427197 10.147920 1.645110 NaN NaN NaN  18.055977 11.916993 3.216858 17.722942 9.047382 0.548682 NaN NaN NaN  18.398661 10.134130 2.493042 22.329279 9.218575 2.723307 NaN NaN NaN  19.955854 10.521188 3.115632 23.395954 10.689042 0.543700 NaN NaN NaN  21.204401 11.298395 2.244877 18.405077 12.001801 2.265476
125  20.699554 12.979988 0.409781 NaN NaN NaN  20.338009 13.162571 2.821215 21.289099 15.175729 0.367285 NaN NaN NaN  19.930769 13.946709 2.153622 18.245132 15.732421 2.292597 NaN NaN NaN  18.558403 13.281282 3.052233 15.251478 13.467937 0.561313 NaN NaN NaN  16.995472 12.654267 3.042884 16.656359 10.211051 1.515190 NaN NaN NaN  17.990080 11.627032 3.136633 17.743313 9.055995 0.564951 NaN NaN NaN  18.426149 10.127408 2.480907 22.485113 9.200863 2.673074 NaN NaN NaN  19.939495 10.549580 3.029588 23.384155 10.698584 0.474496 NaN NaN NaN  21.282068 11.339649 2.282474 18.498343 12.008990 2.263712
126  20.646494 12.987359 0.429552 NaN NaN NaN  20.461353 13.251072 2.889526 21.272785 15.182710 0.381531 NaN NaN NaN  19.949686 13.998807 2.151241 18.520309 15.711620 2.326056 NaN NaN NaN  18.657722 13.300617 3.041922 15.256214 13.475924 0.524166 NaN NaN NaN  17.010796 12.701016 3.003775 16.890121 10.263341 1.478131 NaN NaN NaN  18.086712 11.654737 3.170784 17.731783 9.017456 0.563732 NaN NaN NaN  18.481344 10.123995 2.490808 22.560499 9.201769 2.604822 NaN NaN NaN  20.157980 10.479753 2.889462 23.392754 10.627634 0.531429 NaN NaN NaN  21.278650 11.312617 2.319840 18.536127 12.009740 2.260081
127  20.738991 12.963781 0.399996 NaN NaN NaN  20.507338 13.223635 2.865203 21.295502 15.215172 0.390504 NaN NaN NaN  19.994905 13.985241 2.187138 18.727524 15.736616 2.247702 NaN NaN NaN  18.920252 13.477901 3.026026 15.299473 13.468396 0.554950 NaN NaN NaN  17.102402 12.695401 3.000403 17.050177 10.251923 1.363917 NaN NaN NaN  18.189009 11.638118 3.119503 17.730101 9.004154 0.566114 NaN NaN NaN  18.532202 10.115050 2.469858 22.690714 9.190270 2.503384 NaN NaN NaN  20.188763 10.485523 2.902407 23.390450 10.632203 0.496143 NaN NaN NaN  21.328819 11.348805 2.333513 18.641096 12.025748 2.229368
128  20.900337 12.997370 0.396108 NaN NaN NaN  20.529993 13.213969 2.860389 21.312391 15.154746 0.412654 NaN NaN NaN  20.032837 14.002404 2.203082 18.917669 15.689035 2.242562 NaN NaN NaN  18.825817 13.347837 3.000462 15.251271 13.494562 0.543286 NaN NaN NaN  17.123341 12.698434 2.994390 17.110214 10.127357 1.301204 NaN NaN NaN  18.194216 11.660331 3.110102 17.733986 9.056119 0.559995 NaN NaN NaN  18.553585 10.161608 2.432445 22.815428 9.190087 2.408501 NaN NaN NaN  20.271870 10.500941 2.852618 23.398401 10.676340 0.510250 NaN NaN NaN  21.376093 11.346100 2.313476 18.686575 12.055758 2.238131
129  21.193039 13.078715 0.596251 NaN NaN NaN  20.535807 13.196503 2.961055 21.264648 15.150648 0.423705 NaN NaN NaN  20.055445 14.005962 2.255743 19.118084 15.697491 2.179759 NaN NaN NaN  19.120863 13.538433 3.034102 15.277205 13.464761 0.577224 NaN NaN NaN  17.167221 12.728337 2.991311 17.307467 9.990411 1.287184 NaN NaN NaN  18.283459 11.632954 3.115784 17.802578 8.975927 0.584997 NaN NaN NaN  18.607906 10.159548 2.456743 22.910269 9.168578 2.320939 NaN NaN NaN  20.425718 10.450851 2.777500 23.408062 10.664298 0.503530 NaN NaN NaN  21.426023 11.359177 2.393733 18.748503 12.062405 2.219691
130  21.762617 13.469315 0.985194 NaN NaN NaN  20.488222 13.120329 3.068673 21.453579 15.531750 0.490109 NaN NaN NaN  20.136057 13.993504 2.265259 19.248081 15.706682 2.216459 NaN NaN NaN  19.176323 13.590499 3.025493 15.245263 13.443567 0.542632 NaN NaN NaN  17.177635 12.748168 2.965394 17.440685 10.025370 1.265331 NaN NaN NaN  18.477512 11.969296 3.201268 17.813528 8.962782 0.569946 NaN NaN NaN  18.676853 10.152310 2.485599 22.957085 9.159655 2.223506 NaN NaN NaN  20.707996 10.380604 2.816578 23.411039 10.676586 0.500268 NaN NaN NaN  21.469156 11.351322 2.404738 18.823626 12.081185 2.246731
131  22.144073 13.445706 1.335122 NaN NaN NaN  20.459665 13.066410 3.129677 21.432556 15.523481 0.458006 NaN NaN NaN  20.167259 14.013638 2.267814 19.385386 15.762879 2.158937 NaN NaN NaN  19.259253 13.606207 2.992208 15.264458 13.462070 0.576717 NaN NaN NaN  17.229826 12.763523 2.964497 17.732851 10.211898 1.110217 NaN NaN NaN  18.476871 11.934568 3.221554 17.761150 8.985773 0.578681 NaN NaN NaN  18.702419 10.118169 2.444817 23.030125 9.178971 2.099948 NaN NaN NaN  20.775293 10.370040 2.803742 23.382111 10.667111 0.490845 NaN NaN NaN  21.509239 11.350944 2.444876 18.865931 12.066132 2.218520
132  22.179863 13.066806 1.520690 NaN NaN NaN  20.664707 12.726213 3.273993 21.500475 15.531580 0.487697 NaN NaN NaN  20.212357 14.025849 2.252487 19.499954 15.799746 2.041267 NaN NaN NaN  19.305487 13.668486 2.978347 15.308190 13.473622 0.530294 NaN NaN NaN  17.232393 12.763171 2.943316 17.870716 10.265317 0.968928 NaN NaN NaN  18.734343 11.625366 3.278189 17.789410 9.026582 0.584609 NaN NaN NaN  18.713896 10.172296 2.381445 23.116863 9.181824 1.982416 NaN NaN NaN  20.840855 10.368454 2.770887 23.421534 10.666243 0.511751 NaN NaN NaN  21.564608 11.372561 2.476577 18.909714 12.106045 2.223159
133  22.344458 13.179295 1.960305 NaN NaN NaN  20.493774 12.547254 3.254910 21.458559 15.523589 0.512632 NaN NaN NaN  20.107044 13.860714 2.252301 19.842117 16.105553 1.873830 NaN NaN NaN  19.381832 13.737762 2.938673 15.320587 13.498585 0.538729 NaN NaN NaN  17.306557 12.752412 2.909956 17.945276 10.222971 0.897959 NaN NaN NaN  18.701464 11.555511 3.237367 17.799505 8.977403 0.568620 NaN NaN NaN  18.788057 10.179629 2.382471 23.319677 9.347910 1.800121 NaN NaN NaN  20.938881 10.358986 2.672940 23.438547 10.664512 0.514624 NaN NaN NaN  21.595316 11.355691 2.465372 19.033697 12.108956 2.218012
134  22.705736 13.000467 2.362846 NaN NaN NaN  20.525814 12.508381 3.315540 21.470442 15.558014 0.484564 NaN NaN NaN  20.161055 13.856667 2.218005 19.785677 15.888978 1.783250 NaN NaN NaN  19.420481 13.710080 2.923866 15.268986 13.475894 0.516038 NaN NaN NaN  17.331121 12.761681 2.884505 17.948418 10.172871 0.738178 NaN NaN NaN  18.538847 11.333946 3.172509 17.790989 9.009071 0.572637 NaN NaN NaN  18.840029 10.113212 2.476271 23.376856 9.362186 1.634267 NaN NaN NaN  21.020241 10.343480 2.603239 23.408445 10.665061 0.504423 NaN NaN NaN  21.672932 11.405717 2.551525 19.080292 12.125449 2.268077
135  22.909924 13.175936 2.775818 NaN NaN NaN  20.539799 12.490793 3.340419 21.473429 15.550222 0.451536 NaN NaN NaN  20.204149 13.840516 2.255566 19.914650 15.932205 1.705546 NaN NaN NaN  18.904541 13.655215 2.684494 15.312766 13.441507 0.480200 NaN NaN NaN  17.391735 12.733282 2.885833 17.923153 10.071292 0.538375 NaN NaN NaN  18.511234 11.257906 3.118065 17.800217 8.990294 0.576180 NaN NaN NaN  18.953909 10.089526 2.482350 23.433771 9.439778 1.485908 NaN NaN NaN  21.149595 10.314160 2.501513 23.413437 10.671880 0.516056 NaN NaN NaN  21.763092 11.392518 2.532306 19.164362 12.116934 2.213634
136  23.004204 13.181053 3.141790 NaN NaN NaN  20.561058 12.457994 3.388936 21.462252 15.571416 0.503325 NaN NaN NaN  20.256752 13.862348 2.290431 20.024696 15.890906 1.604946 NaN NaN NaN  18.941395 13.693477 2.736086 15.324828 13.489671 0.549181 NaN NaN NaN  17.422503 12.735310 2.893529 17.950842 10.030690 0.580992 NaN NaN NaN  18.581287 11.232758 3.161888 17.828827 8.985027 0.561359 NaN NaN NaN  18.945021 10.176409 2.392813 23.478195 9.432083 1.347750 NaN NaN NaN  21.248415 10.325274 2.499051 23.403618 10.715819 0.537288 NaN NaN NaN  21.723326 11.419019 2.557509 19.291288 12.133506 2.182014
137  23.114038 13.110859 3.465211 NaN NaN NaN  20.602036 12.435894 3.409773 21.470631 15.526456 0.467896 NaN NaN NaN  20.296167 13.865895 2.257840 20.130392 15.904978 1.502760 NaN NaN NaN  19.054560 13.763369 2.693075 15.313378 13.469216 0.558767 NaN NaN NaN  17.467159 12.748314 2.840576 17.933756 9.984375 0.561067 NaN NaN NaN  18.633516 11.252208 3.141673 17.802347 8.989791 0.585676 NaN NaN NaN  18.982555 10.226781 2.346035 23.489943 9.441764 1.203605 NaN NaN NaN  21.306639 10.281054 2.438328 23.399107 10.683354 0.498391 NaN NaN NaN  21.791628 11.442478 2.593774 19.313421 12.153433 2.227798
138  23.183828 13.068180 3.726439 NaN NaN NaN  20.628971 12.470821 3.417300 21.466917 15.532486 0.425780 NaN NaN NaN  20.350174 13.860893 2.301716 20.259789 15.908201 1.416092 NaN NaN NaN  19.154856 13.757652 2.644246 15.353035 13.593915 0.538296 NaN NaN NaN  17.473349 12.783629 2.845803 17.949799 10.079244 0.563659 NaN NaN NaN  18.642124 11.221181 3.164016 17.803759 9.017171 0.541327 NaN NaN NaN  18.979622 10.225831 2.350452 23.463903 9.421196 1.082663 NaN NaN NaN  21.392607 10.192919 2.375249 23.397934 10.684536 0.534279 NaN NaN NaN  21.833641 11.380570 2.614877 19.343615 12.185527 2.255879
139  23.242323 13.061158 3.916597 NaN NaN NaN  20.694895 12.461555 3.432777 21.462044 15.551863 0.491113 NaN NaN NaN  20.419939 13.870838 2.298707 20.292353 15.796388 1.293636 NaN NaN NaN  19.246643 13.772679 2.574594 15.315216 13.548835 0.549214 NaN NaN NaN  17.544434 12.773152 2.815070 17.943731 10.036200 0.592967 NaN NaN NaN  18.682825 11.261599 3.138428 17.820045 8.985491 0.610983 NaN NaN NaN  19.106161 10.158331 2.393456 23.479856 9.469912 0.989148 NaN NaN NaN  21.468756 10.199618 2.367377 23.439344 10.703171 0.521233 NaN NaN NaN  21.848608 11.422282 2.603860 19.394682 12.171206 2.251192
140  23.351305 13.051350 4.029195 NaN NaN NaN  20.804136 12.499306 3.452014 21.457436 15.536668 0.447908 NaN NaN NaN  20.453768 13.878373 2.344330 20.471331 15.895516 1.197881 NaN NaN NaN  19.333174 13.805551 2.490426 15.369674 13.569566 0.550383 NaN NaN NaN  17.545963 12.807908 2.823780 17.940243 10.006266 0.599065 NaN NaN NaN  18.698305 11.239411 3.137758 17.777113 9.000339 0.574009 NaN NaN NaN  19.059311 10.273090 2.303581 23.485031 9.492459 0.912334 NaN NaN NaN  21.740318 10.398773 2.305875 23.391369 10.702724 0.502480 NaN NaN NaN  21.902493 11.431609 2.638178 19.475622 12.200228 2.243315
141  23.481028 13.047709 4.126901 NaN NaN NaN  20.911856 12.486853 3.470710 21.481695 15.548054 0.441718 NaN NaN NaN  20.486351 13.889251 2.344866 20.547211 15.830609 1.074304 NaN NaN NaN  19.403101 13.975209 2.558177 15.364400 13.572220 0.544856 NaN NaN NaN  17.569693 12.793492 2.807251 17.955725 10.029967 0.578695 NaN NaN NaN  18.749620 11.227100 3.159298 17.845354 9.016468 0.589930 NaN NaN NaN  19.098539 10.278337 2.192475 23.505505 9.534347 0.798934 NaN NaN NaN  21.803072 10.387304 2.277800 23.428202 10.689580 0.533189 NaN NaN NaN  21.978054 11.466158 2.670777 19.540768 12.174777 2.238289
142  23.601065 13.094643 4.151560 NaN NaN NaN  21.037672 12.521483 3.492491 21.483950 15.527338 0.489669 NaN NaN NaN  20.559586 13.869194 2.332381 20.624352 15.791017 0.980778 NaN NaN NaN  19.479486 13.917753 2.475881 15.390830 13.591594 0.537004 NaN NaN NaN  17.657701 12.804431 2.781868 17.962029 10.034575 0.560398 NaN NaN NaN  18.789789 11.225021 3.162791 17.811293 9.044904 0.566950 NaN NaN NaN  19.152380 10.309340 2.232893 23.527809 9.540607 0.754579 NaN NaN NaN  21.840307 10.416485 2.233910 23.409718 10.715191 0.548580 NaN NaN NaN  21.990328 11.448761 2.690133 19.835506 12.106506 2.319191
143  23.728012 13.113021 4.194278 NaN NaN NaN  21.191036 12.565171 3.489544 21.492462 15.555928 0.501066 NaN NaN NaN  20.600557 13.854046 2.359654 20.668131 15.775235 0.849535 NaN NaN NaN  19.561220 13.947381 2.384429 15.337693 13.553087 0.542615 NaN NaN NaN  17.675388 12.784820 2.754611 17.960754 10.054563 0.567438 NaN NaN NaN  18.799109 11.210601 3.145792 17.821415 8.988120 0.622979 NaN NaN NaN  19.231083 10.272911 2.293079 23.555405 9.554227 0.674457 NaN NaN NaN  21.931051 10.377977 2.192057 23.437901 10.690122 0.525421 NaN NaN NaN  22.001108 11.460378 2.721896 19.916418 12.120097 2.327787
144  23.840347 13.147457 4.212403 NaN NaN NaN  21.380983 12.647217 3.452996 21.484797 15.548689 0.498031 NaN NaN NaN  20.631033 13.850132 2.369919 20.786476 15.692230 0.750694 NaN NaN NaN  19.586290 13.990355 2.361929 15.345000 13.593884 0.551971 NaN NaN NaN  17.737957 12.786148 2.758657 17.974207 10.066193 0.565358 NaN NaN NaN  18.849968 11.184812 3.163463 17.816921 8.906143 0.847671 NaN NaN NaN  19.320862 10.358932 2.408372 23.554060 9.580562 0.626868 NaN NaN NaN  21.964134 10.413081 2.196305 23.439030 10.698030 0.526121 NaN NaN NaN  22.033010 11.468083 2.749751 19.976257 12.112528 2.306460
145  23.977106 13.202061 4.161916 NaN NaN NaN  21.444084 12.653127 3.491113 21.348858 15.201000 0.367323 NaN NaN NaN  20.660631 13.819707 2.352773 20.800617 15.643491 0.630325 NaN NaN NaN  19.661074 14.029944 2.271918 15.344131 13.562340 0.536189 NaN NaN NaN  17.757320 12.811926 2.706890 17.966564 10.011112 0.583870 NaN NaN NaN  18.852463 11.205503 3.132687 17.905684 8.796098 1.101140 NaN NaN NaN  19.321775 10.400366 2.612150 23.559704 9.590324 0.495580 NaN NaN NaN  22.046721 10.404504 2.169062 23.420046 10.693077 0.542268 NaN NaN NaN  22.104347 11.452958 2.702528 20.047516 12.092488 2.318048
146  24.092896 13.239675 4.127642 NaN NaN NaN  21.555117 12.703167 3.485215 21.337845 15.175152 0.390818 NaN NaN NaN  20.674595 13.878694 2.354987 20.879225 15.616452 0.460921 NaN NaN NaN  19.714060 14.024851 2.193994 15.373643 13.555138 0.540556 NaN NaN NaN  17.762455 12.824418 2.706428 17.979090 9.989844 0.557906 NaN NaN NaN  18.890116 11.193948 3.160908 17.997164 8.863865 1.430018 NaN NaN NaN  19.489113 10.481773 2.758601 23.555651 9.609534 0.531043 NaN NaN NaN  22.084787 10.343121 2.193083 23.404041 10.684722 0.523717 NaN NaN NaN  22.134577 11.489608 2.742782 20.074066 12.115304 2.358600
147  24.231411 13.275900 4.148593 NaN NaN NaN  21.723934 12.748312 3.428644 21.305212 15.149288 0.383771 NaN NaN NaN  20.734163 13.854816 2.367655 20.919130 15.563688 0.440412 NaN NaN NaN  19.784632 14.068878 2.228104 15.352277 13.547725 0.558216 NaN NaN NaN  17.813280 12.836577 2.686408 17.938980 9.976454 0.591752 NaN NaN NaN  18.922781 11.185443 3.142195 18.107225 8.881150 1.660702 NaN NaN NaN  19.669136 10.651867 2.880486 23.563290 9.621128 0.515659 NaN NaN NaN  22.063234 10.359827 2.210827 23.425831 10.679077 0.540479 NaN NaN NaN  22.190535 11.506161 2.755111 20.140987 12.141826 2.311903
148  24.378120 13.324715 4.070013 NaN NaN NaN  21.840178 12.796080 3.451017 21.306969 15.218665 0.365502 NaN NaN NaN  20.774702 13.882879 2.394186 20.888802 15.574085 0.433368 NaN NaN NaN  19.788200 14.097061 2.197113 15.360269 13.565857 0.527126 NaN NaN NaN  17.908981 12.848924 2.664729 17.947073 9.986590 0.571720 NaN NaN NaN  18.920851 11.207841 3.133484 18.263609 8.930756 1.944418 NaN NaN NaN  19.831390 10.762276 3.007528 23.600157 9.563382 0.534319 NaN NaN NaN  22.152853 10.408679 2.254065 23.446014 10.736603 0.492495 NaN NaN NaN  22.234547 11.503304 2.745673 20.186031 12.129862 2.357779
149  24.477688 13.397820 4.008413 NaN NaN NaN  21.953962 12.820293 3.444046 21.326738 15.177522 0.370370 NaN NaN NaN  20.820953 13.902021 2.408386 20.731094 15.594335 0.361767 NaN NaN NaN  19.805258 14.059302 2.188870 15.368547 13.584680 0.550338 NaN NaN NaN  17.912399 12.812225 2.628625 17.928257 10.006144 0.558736 NaN NaN NaN  18.970970 11.204445 3.122046 18.301746 8.992414 2.171816 NaN NaN NaN  20.001320 10.865373 3.102732 23.545475 9.547074 0.480518 NaN NaN NaN  22.189636 10.401034 2.285352 23.455961 10.690067 0.527863 NaN NaN NaN  22.247263 11.489839 2.759948 20.238312 12.120611 2.334538
150  24.600523 13.409696 3.951598 NaN NaN NaN  22.057352 12.825258 3.405236 21.284353 15.202361 0.391080 NaN NaN NaN  20.871037 13.876548 2.384287 20.731241 15.591762 0.388048 NaN NaN NaN  19.831150 14.100015 2.197435 15.355314 13.585835 0.555146 NaN NaN NaN  17.939964 12.896852 2.629910 17.947699 10.013066 0.564017 NaN NaN NaN  18.987125 11.206282 3.126288 18.459013 9.026453 2.320626 NaN NaN NaN  20.113699 10.966072 3.159620 23.553391 9.598358 0.543202 NaN NaN NaN  22.205873 10.380395 2.302137 23.298828 10.853602 0.492747 NaN NaN NaN  22.309923 11.464838 2.774429 20.311211 12.167654 2.324325
151  24.725811 13.463835 3.884957 NaN NaN NaN  22.150251 12.867406 3.374947 21.328045 15.153117 0.388934 NaN NaN NaN  20.917091 13.901013 2.393763 20.718357 15.601910 0.398654 NaN NaN NaN  19.896444 14.091268 2.218177 15.393438 13.551127 0.568281 NaN NaN NaN  17.988880 12.841971 2.584044 17.957966 9.988263 0.536789 NaN NaN NaN  19.064045 11.192863 3.108307 18.622406 9.068129 2.404158 NaN NaN NaN  20.210262 11.042884 3.167778 23.565306 9.585928 0.494395 NaN NaN NaN  22.227707 10.315723 2.334007 23.308748 10.851431 0.483558 NaN NaN NaN  22.351477 11.487040 2.782225 20.359980 12.148447 2.325646
152  24.858475 13.462973 3.832384 NaN NaN NaN  22.271229 12.866356 3.359614 21.273201 15.158168 0.384885 NaN NaN NaN  20.926554 13.881850 2.395189 20.737316 15.634827 0.351221 NaN NaN NaN  19.892256 14.086118 2.224747 15.347286 13.582074 0.543623 NaN NaN NaN  17.993628 12.876382 2.591026 17.954594 10.017132 0.561411 NaN NaN NaN  19.079790 11.173340 3.114936 18.773643 9.102058 2.494144 NaN NaN NaN  20.341467 11.130503 3.174365 23.566322 9.566607 0.526316 NaN NaN NaN  22.286375 10.409464 2.300796 23.333694 10.836146 0.474504 NaN NaN NaN  22.346893 11.503480 2.762814 20.393261 12.140663 2.343558
153  24.958401 13.500852 3.767521 NaN NaN NaN  22.390640 12.903679 3.332318 21.293560 15.151288 0.364609 NaN NaN NaN  20.986691 13.943306 2.414511 20.760288 15.595540 0.375590 NaN NaN NaN  19.941763 14.078091 2.243515 15.392810 13.580207 0.556057 NaN NaN NaN  18.070137 12.865067 2.566658 17.992107 10.020732 0.525125 NaN NaN NaN  19.113058 11.157643 3.118693 18.984993 9.081329 2.566233 NaN NaN NaN  20.282690 11.022487 3.160434 23.569817 9.563838 0.532728 NaN NaN NaN  22.322180 10.391851 2.318560 23.291382 10.826843 0.457490 NaN NaN NaN  22.388136 11.482036 2.824420 20.471041 12.141332 2.332630
154  25.088638 13.514383 3.696815 NaN NaN NaN  22.472536 12.924234 3.299638 21.311625 15.189604 0.384593 NaN NaN NaN  21.035559 13.909947 2.403980 20.735634 15.584521 0.386809 NaN NaN NaN  19.992758 14.095121 2.243211 15.358122 13.550958 0.561686 NaN NaN NaN  18.128735 12.846346 2.530402 17.932596 10.010761 0.534254 NaN NaN NaN  19.156265 11.161381 3.125117 19.203184 9.153554 2.595336 NaN NaN NaN  20.401064 11.058594 3.185730 23.586706 9.593301 0.540810 NaN NaN NaN  22.357283 10.328506 2.359655 23.439960 10.712192 0.549669 NaN NaN NaN  22.420856 11.497306 2.842278 20.536108 12.159600 2.337942
155  25.227819 13.514575 3.622005 NaN NaN NaN  22.617922 12.953026 3.272090 21.337849 15.153625 0.374652 NaN NaN NaN  21.104706 13.918271 2.433471 20.595791 15.391293 0.256895 NaN NaN NaN  20.054132 14.063612 2.226862 15.329879 13.576795 0.561834 NaN NaN NaN  18.171864 12.816236 2.483533 17.966578 9.946241 0.564947 NaN NaN NaN  19.201591 11.137266 3.126960 19.376232 9.095666 2.594935 NaN NaN NaN  20.245806 11.230189 3.111116 23.547934 9.588569 0.528025 NaN NaN NaN  22.406864 10.318439 2.361722 23.415632 10.716515 0.522171 NaN NaN NaN  22.459478 11.506853 2.818592 20.610571 12.146861 2.343293
156  25.311697 13.558584 3.572916 NaN NaN NaN  22.710979 12.963639 3.256396 21.309290 15.152157 0.380287 NaN NaN NaN  21.134550 13.949799 2.421728 20.600126 15.384789 0.250906 NaN NaN NaN  20.064505 14.049670 2.249023 15.346456 13.548275 0.581278 NaN NaN NaN  18.224861 12.851581 2.466833 17.950363 10.046079 0.564226 NaN NaN NaN  19.157824 11.017191 3.105793 19.542610 9.085280 2.640011 NaN NaN NaN  20.316734 11.262087 3.123411 23.557724 9.583972 0.540312 NaN NaN NaN  22.449654 10.330477 2.391612 23.452480 10.692204 0.558430 NaN NaN NaN  22.538897 11.492615 2.863793 20.717054 12.147082 2.342360
157  25.425373 13.612271 3.466486 NaN NaN NaN  22.812853 13.009998 3.202139 21.352024 15.150294 0.370535 NaN NaN NaN  21.199299 13.955365 2.426635 20.618397 15.377815 0.218818 NaN NaN NaN  20.066313 14.056619 2.249570 15.372938 13.566645 0.563713 NaN NaN NaN  18.305511 12.869903 2.389667 17.925146 9.992507 0.583698 NaN NaN NaN  19.177649 11.005565 3.117258 19.622948 8.993556 2.701507 NaN NaN NaN  20.388298 11.306128 3.070799 23.569595 9.596750 0.514371 NaN NaN NaN  22.473455 10.314315 2.410883 23.467274 10.692788 0.559023 NaN NaN NaN  22.544775 11.483984 2.873302 20.731346 12.119248 2.328309
158  25.553102 13.656528 3.403890 NaN NaN NaN  22.896120 12.995553 3.203839 21.323410 15.161122 0.371474 NaN NaN NaN  21.250826 13.930651 2.425620 20.607027 15.349377 0.214147 NaN NaN NaN  20.104248 14.055861 2.242724 15.410837 13.557313 0.564150 NaN NaN NaN  18.301031 12.840344 2.445120 17.952248 10.004277 0.583010 NaN NaN NaN  19.233786 11.006861 3.083858 19.807587 8.964431 2.685382 NaN NaN NaN  20.444647 11.330007 3.091456 23.569227 9.559853 0.532771 NaN NaN NaN  22.520079 10.336908 2.450349 23.440754 10.707677 0.516156 NaN NaN NaN  22.587811 11.477091 2.869041 20.795891 12.122280 2.352216
159  25.664059 13.685606 3.292888 NaN NaN NaN  23.023565 13.034171 3.157090 21.157326 14.982326 0.231471 NaN NaN NaN  21.283167 13.976151 2.418322 20.610531 15.371758 0.256014 NaN NaN NaN  20.157892 14.067496 2.223087 15.489012 13.553619 0.539088 NaN NaN NaN  18.392832 12.812741 2.466104 17.960730 9.974355 0.566577 NaN NaN NaN  19.222446 10.964367 3.082374 20.121918 9.096614 2.647437 NaN NaN NaN  20.513691 11.338849 3.101285 23.570570 9.576069 0.537976 NaN NaN NaN  22.556917 10.306427 2.452606 23.415693 10.726707 0.470558 NaN NaN NaN  22.683590 11.515475 2.799210 20.840078 12.133764 2.370790
160  25.779537 13.717832 3.197307 NaN NaN NaN  23.142641 13.088208 3.064581 21.192623 14.992371 0.272596 NaN NaN NaN  21.320534 13.949526 2.384911 20.581385 15.393614 0.260247 NaN NaN NaN  20.187931 14.033295 2.253858 15.573912 13.597936 0.600852 NaN NaN NaN  18.526039 12.802535 2.515720 17.956497 10.005758 0.595634 NaN NaN NaN  19.290970 11.015508 3.080294 20.232317 9.132599 2.672641 NaN NaN NaN  20.552019 11.372231 3.096829 23.567085 9.559261 0.506457 NaN NaN NaN  22.576498 10.261728 2.502605 23.409878 10.700032 0.503139 NaN NaN NaN  22.702429 11.537127 2.858658 20.922375 12.156899 2.364198
161  25.899334 13.779634 3.024924 NaN NaN NaN  23.251551 13.070415 3.010565 21.298647 15.155372 0.361722 NaN NaN NaN  21.387817 13.939434 2.412141 20.623821 15.372705 0.266169 NaN NaN NaN  20.247187 13.998582 2.249636 15.702041 13.620771 0.717009 NaN NaN NaN  18.600044 12.813155 2.651921 17.959459 9.976190 0.563487 NaN NaN NaN  19.293261 10.956098 3.066279 20.433884 9.093999 2.628427 NaN NaN NaN  20.695848 11.370444 3.078142 23.597158 9.533961 0.494050 NaN NaN NaN  22.643568 10.294411 2.464656 23.426352 10.711256 0.486528 NaN NaN NaN  22.820356 11.496557 2.834620 20.913000 11.973840 2.353194
162  26.030157 13.769722 2.862174 NaN NaN NaN  23.384268 13.146534 2.936969 21.192434 14.952096 0.257819 NaN NaN NaN  21.448957 13.914029 2.392912 20.584095 15.361081 0.267331 NaN NaN NaN  20.306627 13.996335 2.254222 15.872583 13.634985 0.902281 NaN NaN NaN  18.775246 12.813601 2.730651 17.949318 9.998601 0.583207 NaN NaN NaN  19.382225 10.965272 3.087095 20.632332 9.079799 2.556016 NaN NaN NaN  20.721193 11.373078 3.043480 23.582178 9.577418 0.508466 NaN NaN NaN  22.674210 10.290854 2.479563 23.449297 10.667478 0.516544 NaN NaN NaN  22.890177 11.515248 2.841352 20.993143 12.012510 2.418175
163  26.198416 13.804419 2.628007 NaN NaN NaN  23.686832 13.295618 2.829796 21.182829 14.960014 0.254078 NaN NaN NaN  21.536325 13.871482 2.369574 20.822845 15.468798 0.467580 NaN NaN NaN  20.384405 13.995629 2.263378 16.069239 13.666161 1.037126 NaN NaN NaN  18.979200 12.753577 2.833652 17.870268 10.044440 0.543078 NaN NaN NaN  19.430040 10.931657 3.027035 20.809540 9.043609 2.505299 NaN NaN NaN  20.861853 11.330910 3.058920 23.598524 9.576113 0.507873 NaN NaN NaN  22.734632 10.324192 2.542280 23.450842 10.708769 0.497560 NaN NaN NaN  22.901838 11.539741 2.804031 21.053938 11.970120 2.363405
164  26.309187 13.817264 2.358449 NaN NaN NaN  23.657450 13.514727 2.652859 21.232233 14.986872 0.270600 NaN NaN NaN  21.625731 13.865273 2.343253 20.835880 15.451857 0.435097 NaN NaN NaN  20.458143 13.960020 2.236035 16.226791 13.685049 1.200426 NaN NaN NaN  19.131140 12.736085 2.945194 17.895834 10.079067 0.517349 NaN NaN NaN  19.587317 10.999762 3.011947 20.990156 9.014317 2.476964 NaN NaN NaN  20.920820 11.308776 3.013176 23.565554 9.581924 0.511098 NaN NaN NaN  22.782093 10.299994 2.533284 23.452890 10.656732 0.510939 NaN NaN NaN  22.964296 11.560123 2.856936 21.157949 11.953559 2.327379
165  26.467514 13.834149 1.988365 NaN NaN NaN  23.877209 13.477809 2.534204 21.381578 15.179521 0.407040 NaN NaN NaN  21.765661 13.753174 2.308412 21.044014 15.510189 0.344886 NaN NaN NaN  20.582981 13.904124 2.205010 16.417418 13.678810 1.440140 NaN NaN NaN  19.309877 12.921305 2.976562 17.891808 10.076344 0.553957 NaN NaN NaN  19.659939 10.972785 2.985187 21.251408 8.999206 2.450798 NaN NaN NaN  21.084656 11.268968 3.005565 23.574072 9.567502 0.475973 NaN NaN NaN  22.890003 10.302862 2.571538 23.680046 10.704398 0.549526 NaN NaN NaN  23.022001 11.634708 2.839415 21.259884 11.970881 2.313300
166  26.582119 13.850067 1.641434 NaN NaN NaN  24.025051 13.483092 2.281247 21.530018 15.146778 0.486278 NaN NaN NaN  21.869833 13.785260 2.289204 21.079361 15.558001 0.299025 NaN NaN NaN  20.678389 13.873524 2.196468 16.668917 13.743881 1.597861 NaN NaN NaN  19.500601 12.909539 3.013822 17.914244 10.056635 0.557815 NaN NaN NaN  19.759047 10.964451 2.931141 21.464998 9.038157 2.406605 NaN NaN NaN  21.168617 11.218888 2.953091 23.576914 9.563935 0.555111 NaN NaN NaN  22.953554 10.331757 2.604841 23.952490 10.587864 0.763608 NaN NaN NaN  23.104868 11.692547 2.977399 21.391760 11.956153 2.306475
167  26.661152 13.849137 1.200934 NaN NaN NaN  24.199497 13.521979 2.121218 21.589245 15.121574 0.459805 NaN NaN NaN  21.988657 13.772761 2.210597 21.113174 15.568110 0.313815 NaN NaN NaN  20.787432 13.879735 2.171820 16.939146 13.784962 1.785623 NaN NaN NaN  19.815065 12.856253 3.031791 18.094780 10.244761 0.563329 NaN NaN NaN  19.851349 10.944349 2.915445 21.665552 8.970924 2.291145 NaN NaN NaN  21.328295 11.198491 2.941472 23.671682 9.568622 0.494368 NaN NaN NaN  23.036272 10.372705 2.575963 24.290148 10.552922 1.001070 NaN NaN NaN  23.133181 11.771544 3.051837 21.692129 12.119919 2.271363
168  26.708220 13.829831 0.778634 NaN NaN NaN  24.389622 13.487765 1.949598 21.708906 15.169972 0.474769 NaN NaN NaN  22.129574 13.734904 2.194616 21.093130 15.575562 0.304647 NaN NaN NaN  20.886208 13.850513 2.179857 17.226021 13.854151 1.916768 NaN NaN NaN  20.352148 13.215378 3.222409 17.929167 10.079435 0.544336 NaN NaN NaN  19.921324 10.962770 2.878212 21.895916 9.030908 2.175686 NaN NaN NaN  21.469315 11.180861 2.931020 23.570759 9.590133 0.499723 NaN NaN NaN  23.120176 10.401793 2.518461 24.517845 10.273330 1.326897 NaN NaN NaN  23.167303 11.392562 3.087394 21.845455 12.151327 2.241160
169  26.672482 13.779583 0.284046 NaN NaN NaN  24.522913 13.530667 1.943287 21.909218 15.159809 0.529122 NaN NaN NaN  22.347441 13.693291 2.234538 21.167597 15.601501 0.277456 NaN NaN NaN  20.995274 13.900029 2.122850 17.581345 13.910921 2.020991 NaN NaN NaN  20.674356 13.198164 3.234568 17.891333 10.074144 0.540312 NaN NaN NaN  20.022041 10.976615 2.838498 22.138590 9.031722 2.020394 NaN NaN NaN  21.612303 11.157773 2.871938 23.570307 9.553531 0.484640 NaN NaN NaN  23.237902 10.419362 2.601080 24.918556 10.324157 1.696902 NaN NaN NaN  23.030695 11.588970 3.023223 22.075140 12.273723 2.186715
170  26.696850 13.797655 0.420337 NaN NaN NaN  24.606293 13.551325 1.979246 22.161865 15.217115 0.693725 NaN NaN NaN  22.484159 13.549377 2.368168 21.191565 15.654176 0.302791 NaN NaN NaN  21.112017 13.880243 2.099592 17.870930 14.008217 2.114228 NaN NaN NaN  20.924463 13.179750 3.210709 17.898403 10.066147 0.559220 NaN NaN NaN  20.095697 10.993375 2.778816 22.333954 9.103539 1.901671 NaN NaN NaN  21.946384 11.021504 2.933453 23.609352 9.581087 0.490591 NaN NaN NaN  23.326969 10.494790 2.597919 25.298265 10.471320 2.030249 NaN NaN NaN  23.082384 11.663403 3.085178 22.196787 12.280524 2.181266
171  26.726419 13.796849 0.396642 NaN NaN NaN  24.673615 13.546227 2.059105 22.500490 15.297976 0.852295 NaN NaN NaN  22.711115 13.652583 2.526799 21.281855 15.722272 0.299462 NaN NaN NaN  21.177713 13.905043 2.168957 18.143505 14.025282 2.122464 NaN NaN NaN  21.170319 13.171745 3.219666 17.898304 10.072313 0.559503 NaN NaN NaN  20.173941 11.020795 2.733465 22.541895 9.185160 1.720022 NaN NaN NaN  22.107491 10.939099 2.913772 23.586226 9.609439 0.464353 NaN NaN NaN  23.432264 10.525246 2.592601 25.824087 10.890368 2.515119 NaN NaN NaN  23.157440 11.743594 3.118203 22.305420 12.311260 2.170461
172  26.732773 13.841698 0.380063 NaN NaN NaN  24.745058 13.579981 2.150401 22.774036 15.403657 1.023857 NaN NaN NaN  22.785255 13.579203 2.638329 21.353060 15.801336 0.299351 NaN NaN NaN  21.251816 13.980321 2.109855 18.389656 14.016346 2.098874 NaN NaN NaN  21.353384 13.161507 3.193967 17.910957 10.042214 0.543190 NaN NaN NaN  20.232126 11.036521 2.685049 22.679979 9.225704 1.551399 NaN NaN NaN  22.182989 10.873614 2.898304 23.623943 9.606522 0.500009 NaN NaN NaN  23.451982 10.557702 2.588589 26.130102 11.057734 3.039219 NaN NaN NaN  23.045135 11.582085 3.033522 22.418070 12.319717 2.171433
173  26.735073 13.809956 0.382826 NaN NaN NaN  24.794968 13.613520 2.141678 23.212845 15.545273 1.359353 NaN NaN NaN  22.904840 13.543468 2.717345 21.461546 15.931066 0.276787 NaN NaN NaN  21.280901 13.931078 2.116108 18.649658 14.111296 2.087440 NaN NaN NaN  21.534035 13.159979 3.122804 17.894985 10.068470 0.546682 NaN NaN NaN  20.273985 11.054990 2.635377 22.901052 9.228477 1.370306 NaN NaN NaN  22.308043 10.777427 2.813016 23.640347 9.629745 0.483110 NaN NaN NaN  23.566187 10.507492 2.599589 26.175358 11.219970 3.569397 NaN NaN NaN  23.319775 11.554744 3.070345 22.482140 12.345046 2.163383
174  26.880424 14.079363 0.396108 NaN NaN NaN  24.855389 13.602881 2.179543 23.864624 15.579120 1.761435 NaN NaN NaN  22.984631 13.403953 2.819766 21.512444 16.008711 0.308572 NaN NaN NaN  21.301531 13.970515 2.100480 18.925556 14.141795 2.000343 NaN NaN NaN  21.645201 13.104668 3.146391 17.887449 10.059097 0.533190 NaN NaN NaN  20.310003 11.060423 2.596474 22.992090 9.274213 1.195688 NaN NaN NaN  22.332798 10.631580 2.784804 23.641529 9.593529 0.493004 NaN NaN NaN  23.564322 10.558182 2.599644 26.217058 11.401447 3.770452 NaN NaN NaN  23.384396 11.585821 3.088492 22.539263 12.358251 2.138767
175  26.888313 14.069567 0.365585 NaN NaN NaN  24.857908 13.608219 2.168982 24.343414 15.512912 2.214283 NaN NaN NaN  22.950594 13.304566 2.771270 21.599274 16.051804 0.369556 NaN NaN NaN  21.320904 13.978103 2.123518 19.104906 14.209451 1.911000 NaN NaN NaN  21.750805 13.082752 3.098127 17.911343 10.063628 0.572679 NaN NaN NaN  20.362812 11.053169 2.577548 23.111685 9.404274 0.975426 NaN NaN NaN  22.655634 10.680475 2.737125 23.632799 9.642061 0.496181 NaN NaN NaN  23.565865 10.571972 2.533394 26.277521 11.500463 3.888360 NaN NaN NaN  23.479561 11.516574 3.070888 22.578905 12.351839 2.099229
176  26.752106 13.809706 0.391696 NaN NaN NaN  24.870693 13.581875 2.204916 24.663824 15.358500 2.531800 NaN NaN NaN  23.244732 13.233656 2.988441 21.645279 16.124247 0.302560 NaN NaN NaN  21.325535 13.957743 2.071402 19.301271 14.224707 1.813724 NaN NaN NaN  21.822210 13.075678 3.098492 17.889879 10.062695 0.524044 NaN NaN NaN  20.401125 11.077881 2.561450 23.152374 9.471482 0.825813 NaN NaN NaN  22.692814 10.527581 2.719153 23.595829 9.613497 0.476413 NaN NaN NaN  23.565048 10.580081 2.523229 26.422655 11.436651 3.949663 NaN NaN NaN  23.368942 11.584937 2.999947 22.611156 12.364172 2.127677
177  26.750860 13.771309 0.378862 NaN NaN NaN  24.894651 13.623412 2.188487 24.955591 15.165162 2.705902 NaN NaN NaN  23.299673 13.210575 3.034276 21.675812 16.155464 0.293444 NaN NaN NaN  21.373610 13.926868 2.090882 19.572514 14.275619 1.769344 NaN NaN NaN  21.933767 13.044466 3.057798 17.902836 10.059592 0.545913 NaN NaN NaN  20.435293 11.065999 2.529819 23.106123 9.466611 0.797237 NaN NaN NaN  22.656574 10.493795 2.705254 23.626406 9.555135 0.448899 NaN NaN NaN  23.584913 10.592460 2.538865 26.586483 11.300069 3.963961 NaN NaN NaN  23.529045 11.482820 2.957850 22.687712 12.374825 2.125902
178  26.752613 13.811940 0.401858 NaN NaN NaN  24.936172 13.627547 2.253323 25.174538 15.110847 2.838375 NaN NaN NaN  23.366076 13.212178 3.036878 21.701624 16.162676 0.304470 NaN NaN NaN  21.400347 13.973392 2.074362 19.765482 14.330359 1.682679 NaN NaN NaN  21.994740 13.064963 3.086908 17.892775 10.045182 0.560010 NaN NaN NaN  20.434385 11.076838 2.514104 22.987738 9.436325 0.811151 NaN NaN NaN  22.731659 10.540684 2.566187 23.620092 9.604866 0.491710 NaN NaN NaN  23.652311 10.563540 2.597524 26.756565 11.364995 3.845791 NaN NaN NaN  23.833822 11.645900 3.072249 22.723001 12.420056 2.153865
179  26.754791 13.786391 0.388937 NaN NaN NaN  24.971558 13.605405 2.277106 25.348896 15.033698 2.881231 NaN NaN NaN  23.450142 13.286680 3.039770 21.772871 16.188572 0.265647 NaN NaN NaN  21.397121 13.977226 2.053041 20.061966 14.360538 1.603525 NaN NaN NaN  22.080381 13.065228 3.083981 17.863750 10.049928 0.547703 NaN NaN NaN  20.490677 11.084714 2.475913 22.913065 9.342120 0.857442 NaN NaN NaN  22.669321 10.723035 2.624086 23.742836 9.589336 0.406153 NaN NaN NaN  23.675636 10.560944 2.582248 26.959753 11.328397 3.742110 NaN NaN NaN  23.984077 11.604834 3.094289 22.730303 12.414794 2.105830
180  26.732838 13.773581 0.401071 NaN NaN NaN  24.964081 13.622668 2.281989 25.543575 14.970641 2.966727 NaN NaN NaN  23.548027 13.312547 3.020229 21.795788 16.217146 0.252445 NaN NaN NaN  21.424658 13.989772 2.041679 20.225384 14.365517 1.504635 NaN NaN NaN  22.128456 13.071602 3.097623 17.874620 10.062183 0.537152 NaN NaN NaN  20.490074 11.109829 2.458496 22.891838 9.336781 0.946431 NaN NaN NaN  22.707813 10.774131 2.691142 23.721622 9.597848 0.449165 NaN NaN NaN  23.651129 10.560725 2.586488 27.073071 11.317436 3.720667 NaN NaN NaN  24.095329 11.598799 3.057281 22.770731 12.422499 2.122304
181  26.728354 13.785365 0.381054 NaN NaN NaN  25.016375 13.595069 2.255364 25.698479 14.952998 2.968860 NaN NaN NaN  23.659386 13.414342 2.979613 21.845173 16.196096 0.205649 NaN NaN NaN  21.451782 14.011635 2.064506 19.991816 14.350191 1.283706 NaN NaN NaN  22.123106 13.075188 3.086726 17.918468 10.084748 0.541355 NaN NaN NaN  20.471523 11.117342 2.431118 22.960560 9.378591 0.911533 NaN NaN NaN  22.742699 10.786036 2.700645 23.714247 9.591164 0.471276 NaN NaN NaN  23.700089 10.577753 2.594754 27.154102 11.257296 3.629355 NaN NaN NaN  24.239792 11.533422 3.016152 22.813444 12.404984 2.125781
182  26.737139 13.794606 0.412528 NaN NaN NaN  24.987289 13.611466 2.333824 25.770884 14.920213 2.974694 NaN NaN NaN  23.752605 13.423311 2.974355 21.860907 16.214554 0.200788 NaN NaN NaN  21.431482 13.944326 2.066129 20.228800 14.307842 1.168199 NaN NaN NaN  22.129442 13.127743 3.042179 17.895647 10.071433 0.555576 NaN NaN NaN  20.505840 11.132043 2.431868 22.957621 9.539759 0.775194 NaN NaN NaN  22.770475 10.736178 2.655060 23.717775 9.588955 0.508665 NaN NaN NaN  23.740032 10.559814 2.571475 27.254486 11.221416 3.512239 NaN NaN NaN  24.373142 11.527902 2.933428 22.855957 12.418309 2.142300
183  26.755106 13.786775 0.410105 NaN NaN NaN  25.028032 13.642396 2.335821 25.889372 14.878965 2.941426 NaN NaN NaN  23.825539 13.477288 2.950650 21.878374 16.225479 0.160987 NaN NaN NaN  21.486904 14.009306 2.056423 20.691217 14.312007 1.158406 NaN NaN NaN  21.952593 12.902529 2.930602 17.917860 10.048705 0.585177 NaN NaN NaN  20.533968 11.143001 2.396962 23.192677 9.892509 0.580028 NaN NaN NaN  22.834263 10.652976 2.557279 23.473946 9.366488 0.544303 NaN NaN NaN  23.744211 10.564752 2.565432 27.398624 11.245824 3.480379 NaN NaN NaN  24.483379 11.448771 2.893507 22.720312 12.232897 2.103510
184  26.769527 13.786549 0.386001 NaN NaN NaN  25.058725 13.621102 2.347788 25.975342 14.881370 2.964754 NaN NaN NaN  23.936577 13.483385 2.945156 21.911757 16.236422 0.149734 NaN NaN NaN  21.528866 13.993068 2.010777 20.748783 14.332813 0.965146 NaN NaN NaN  22.129002 13.244916 3.062466 17.914948 10.077361 0.578628 NaN NaN NaN  20.553606 11.121026 2.383190 23.217934 9.954035 0.480924 NaN NaN NaN  22.832865 10.664824 2.511151 23.517080 9.306245 0.553420 NaN NaN NaN  23.769781 10.618972 2.531159 27.508785 11.187548 3.402331 NaN NaN NaN  24.620310 11.393277 2.836605 22.764410 12.229993 2.118549
185  26.754368 13.803622 0.377724 NaN NaN NaN  25.076263 13.633318 2.361481 26.063364 14.936776 2.962602 NaN NaN NaN  23.985004 13.503843 2.922652 21.958467 16.257912 0.174417 NaN NaN NaN  21.561174 13.969872 2.020834 20.913126 14.168517 0.876860 NaN NaN NaN  22.117048 13.302041 3.052098 17.915182 10.088777 0.558675 NaN NaN NaN  20.611340 11.158003 2.346263 23.181789 9.951460 0.467579 NaN NaN NaN  22.856760 10.651105 2.463702 23.477861 9.320516 0.589028 NaN NaN NaN  23.853382 10.570978 2.618521 27.652588 11.142293 3.268527 NaN NaN NaN  24.751865 11.380370 2.812120 22.790348 12.254797 2.087264
186  26.746437 13.795730 0.391385 NaN NaN NaN  25.099905 13.614861 2.375967 26.153057 14.947413 2.957981 NaN NaN NaN  24.045877 13.593712 2.917317 21.970825 16.274069 0.151876 NaN NaN NaN  21.577770 14.047474 1.978663 21.005323 14.208393 0.777403 NaN NaN NaN  21.847649 13.121514 2.914765 17.873405 10.068569 0.570089 NaN NaN NaN  20.636284 11.164679 2.334558 23.214754 9.966409 0.554776 NaN NaN NaN  22.839714 10.659583 2.500020 23.470516 9.408298 0.529975 NaN NaN NaN  23.810259 10.592714 2.596396 27.765789 11.176035 3.161584 NaN NaN NaN  24.810678 11.397725 2.828285 22.816122 12.257344 2.116781
187  26.739185 13.809214 0.378064 NaN NaN NaN  25.140249 13.642662 2.410142 26.219158 15.015722 2.890839 NaN NaN NaN  24.116142 13.610482 2.907380 22.014069 16.268641 0.121489 NaN NaN NaN  21.599379 14.017669 1.991076 21.078047 14.206108 0.562355 NaN NaN NaN  21.835102 13.156944 2.919761 17.936062 10.056889 0.563091 NaN NaN NaN  20.651894 11.155067 2.332542 23.215988 9.940846 0.534203 NaN NaN NaN  22.872726 10.634627 2.509580 23.479109 9.397401 0.533685 NaN NaN NaN  23.876654 10.552895 2.573567 27.863224 11.107280 3.148903 NaN NaN NaN  24.880472 11.382781 2.742403 22.880329 12.290371 2.119166
