# Supplementary material for: Kinematics of male Eupalaestrus weijenberghi (Araneae, Theraphosidae) locomotion on different substrates and inclines
Source: PeerJ. 2019 Sep 26;7:e7748. doi: 10.7717/peerj.7748 (PMC6766366; doi:10.7717/peerj.7748)
Supplement: Supplemental Information 1 [file peerj-07-7748-s001.zip › Silva-Pereyra et al 2019 - Supplementary document - Kinematic data/629t12.3d]

1  17.879665 10.371289 0.389203 NaN NaN NaN  18.894640 9.900065 2.529116 19.224253 7.395848 0.397389 NaN NaN NaN  19.788496 8.908203 2.081722 20.934671 7.839964 1.735672 NaN NaN NaN  20.933407 10.082661 2.633973 24.717119 10.127516 0.264748 NaN NaN NaN  22.432247 10.404827 2.646351 22.725021 13.453044 1.072632 NaN NaN NaN  21.073009 11.594916 2.852845 22.201939 14.700495 0.250888 NaN NaN NaN  21.367624 13.117453 1.881388 16.016409 12.794171 1.272879 NaN NaN NaN  18.607300 12.126489 2.134969 15.852451 10.558334 3.839270 NaN NaN NaN  18.523237 11.079603 2.781557 20.708862 11.008581 1.819103
2  17.908298 10.331762 0.378532 NaN NaN NaN  18.855881 9.945724 2.492981 19.257410 7.433074 0.380024 NaN NaN NaN  19.693365 8.982033 2.047755 20.694382 7.726521 1.653040 NaN NaN NaN  20.860722 10.005649 2.634480 24.666006 10.121148 0.293386 NaN NaN NaN  22.445673 10.384989 2.621795 22.510609 13.371716 0.761465 NaN NaN NaN  21.071955 11.689425 2.863989 22.193516 14.652304 0.220465 NaN NaN NaN  21.329992 13.085550 1.858676 16.182816 12.838536 0.796861 NaN NaN NaN  18.486530 12.256957 1.983549 15.674633 10.720879 3.804336 NaN NaN NaN  18.361006 11.136434 2.731245 20.672703 11.065724 1.815669
3  17.917852 10.314598 0.346800 NaN NaN NaN  18.798529 9.929033 2.551452 19.226883 7.431072 0.361880 NaN NaN NaN  19.633238 8.973704 2.072686 20.468254 7.645376 1.592744 NaN NaN NaN  20.785738 9.862600 2.571818 24.643801 10.113728 0.286297 NaN NaN NaN  22.393183 10.407434 2.584172 22.346170 13.306371 0.633380 NaN NaN NaN  21.048962 11.847501 2.824534 22.237099 14.592771 0.232810 NaN NaN NaN  21.322149 13.120020 1.836143 16.285624 13.007659 0.417782 NaN NaN NaN  18.468927 12.316471 1.857212 15.549863 10.862294 3.722058 NaN NaN NaN  18.249657 11.160205 2.654521 20.588821 11.064998 1.792540
4  17.829403 10.337792 0.451841 NaN NaN NaN  18.852186 9.989434 2.513159 19.255671 7.432823 0.374854 NaN NaN NaN  19.591663 8.944854 2.110080 20.293331 7.726151 1.397000 NaN NaN NaN  20.724348 9.792969 2.567354 24.679173 10.086501 0.272336 NaN NaN NaN  22.373161 10.429992 2.610647 22.158228 13.287855 0.414351 NaN NaN NaN  21.098862 11.898974 2.792852 22.153519 14.634183 0.226872 NaN NaN NaN  21.222073 13.140922 1.895758 16.433603 13.060767 0.295449 NaN NaN NaN  18.433512 12.355997 1.796531 15.474270 10.990916 3.731869 NaN NaN NaN  18.144148 11.259119 2.642753 20.512497 11.125928 1.845914
5  17.861713 10.368443 0.397930 NaN NaN NaN  18.648773 9.981965 2.599076 19.222795 7.413964 0.342115 NaN NaN NaN  19.504969 8.940127 2.132171 20.174850 7.756359 1.182278 NaN NaN NaN  20.645874 9.661148 2.532320 24.682137 10.101716 0.311986 NaN NaN NaN  22.379633 10.412393 2.565658 22.208902 13.373713 0.227052 NaN NaN NaN  21.126017 12.004593 2.746655 22.220280 14.657047 0.214491 NaN NaN NaN  21.216202 13.180197 1.892428 16.396646 13.087499 0.323601 NaN NaN NaN  18.389980 12.389377 1.788807 15.412138 11.194986 3.702629 NaN NaN NaN  18.067781 11.316359 2.689094 20.400675 11.144286 1.898755
6  17.847206 10.362535 0.383280 NaN NaN NaN  18.594595 9.987573 2.575687 19.223225 7.409501 0.386050 NaN NaN NaN  19.437454 8.913626 2.125502 20.084576 7.881346 0.987513 NaN NaN NaN  20.541531 9.591819 2.516283 24.677921 10.057648 0.297422 NaN NaN NaN  22.275190 10.433249 2.541402 22.204859 13.307920 0.267638 NaN NaN NaN  21.080210 11.959495 2.784151 22.170835 14.639951 0.197696 NaN NaN NaN  21.182564 13.133378 1.844601 16.385824 13.078430 0.312596 NaN NaN NaN  18.381069 12.383396 1.885066 15.337226 11.324898 3.774755 NaN NaN NaN  18.007114 11.293578 2.670087 20.369741 11.130444 1.868624
7  17.871796 10.343279 0.351396 NaN NaN NaN  18.490704 10.018364 2.615770 19.235756 7.440330 0.379169 NaN NaN NaN  19.395355 8.912919 2.155093 20.004251 7.942801 0.871594 NaN NaN NaN  20.386999 9.434116 2.476641 24.675119 10.109019 0.248602 NaN NaN NaN  22.179245 10.437830 2.475678 22.235922 13.351552 0.244263 NaN NaN NaN  20.994898 11.955079 2.755404 22.183792 14.658354 0.201480 NaN NaN NaN  21.120348 13.117603 1.819475 16.414898 13.046486 0.308589 NaN NaN NaN  18.282036 12.394900 1.893259 15.304827 11.404527 3.819593 NaN NaN NaN  17.945368 11.385445 2.695955 20.227083 11.153879 1.922965
8  17.815065 10.408544 0.430219 NaN NaN NaN  18.472183 10.096795 2.663230 19.229963 7.448326 0.405131 NaN NaN NaN  19.286390 8.910598 2.141484 19.922327 7.984857 0.698343 NaN NaN NaN  20.347063 9.456676 2.390482 24.681143 10.121587 0.234454 NaN NaN NaN  22.176676 10.405350 2.504358 22.180902 13.304809 0.236128 NaN NaN NaN  20.953064 11.946285 2.747410 22.219877 14.662860 0.218667 NaN NaN NaN  21.055052 13.167368 1.881951 16.369358 13.067858 0.308958 NaN NaN NaN  18.246531 12.425385 1.945959 15.294674 11.446512 3.865260 NaN NaN NaN  17.879280 11.408061 2.705978 20.183748 11.148826 1.901603
9  17.578581 10.503448 0.524856 NaN NaN NaN  18.438475 10.141478 2.732685 19.204540 7.431427 0.350893 NaN NaN NaN  19.217592 8.887033 2.163813 19.819403 7.957058 0.630200 NaN NaN NaN  20.290899 9.396928 2.311099 24.668879 10.104827 0.268384 NaN NaN NaN  22.102659 10.465939 2.482182 22.184196 13.331616 0.279412 NaN NaN NaN  20.909338 11.975891 2.748536 22.168619 14.639890 0.242450 NaN NaN NaN  20.996368 13.141304 1.829453 16.350996 13.070488 0.286236 NaN NaN NaN  18.223597 12.427816 1.952043 15.370845 11.569925 4.010757 NaN NaN NaN  17.812464 11.441444 2.667213 20.060104 11.177577 1.885372
10  17.079702 10.493735 0.924985 NaN NaN NaN  18.496376 10.343240 2.820525 19.206987 7.434136 0.384530 NaN NaN NaN  19.188160 8.933159 2.104389 19.826818 8.143849 0.446624 NaN NaN NaN  20.234674 9.377061 2.253481 24.653620 10.149682 0.306542 NaN NaN NaN  22.036169 10.462996 2.471306 22.189199 13.302797 0.267341 NaN NaN NaN  20.881586 11.960732 2.789192 22.208460 14.606667 0.213017 NaN NaN NaN  20.973833 13.211129 1.838258 16.398571 13.106206 0.313605 NaN NaN NaN  18.145344 12.460638 1.990945 15.331345 11.655039 4.094445 NaN NaN NaN  17.848949 11.439460 2.764994 19.994808 11.223159 1.882972
11  16.806726 10.454658 1.206153 NaN NaN NaN  18.581619 10.363699 2.912000 19.186882 7.408647 0.393256 NaN NaN NaN  19.128870 8.902975 2.113250 19.808825 8.237677 0.334895 NaN NaN NaN  20.193834 9.372645 2.201169 24.671160 10.090343 0.283286 NaN NaN NaN  21.994246 10.409219 2.472555 22.200655 13.325556 0.225431 NaN NaN NaN  20.846567 11.928910 2.744871 22.157305 14.660587 0.187296 NaN NaN NaN  20.973194 13.132591 1.850267 16.375019 13.095424 0.286234 NaN NaN NaN  18.118418 12.522953 2.036902 15.304168 11.755775 4.092424 NaN NaN NaN  17.757792 11.493205 2.822829 19.928299 11.224570 1.883201
12  16.429096 10.314207 1.973356 NaN NaN NaN  18.607384 10.484083 3.013875 19.278847 7.405735 0.366240 NaN NaN NaN  19.085464 8.934301 2.136052 19.855774 8.242723 0.351899 NaN NaN NaN  20.171564 9.422562 2.198698 24.691908 10.081355 0.313319 NaN NaN NaN  21.937626 10.460711 2.421250 22.177629 13.372849 0.247064 NaN NaN NaN  20.791386 11.894508 2.767567 22.126675 14.578187 0.220054 NaN NaN NaN  20.895248 13.129785 1.824594 16.339106 13.108839 0.334528 NaN NaN NaN  18.041651 12.545907 2.064422 15.249142 11.861109 4.171912 NaN NaN NaN  17.707954 11.576057 2.858179 19.865091 11.184152 1.935308
13  16.202621 10.172769 2.488492 NaN NaN NaN  18.586857 10.560504 3.056691 19.299171 7.368362 0.350140 NaN NaN NaN  19.019079 8.912484 2.103219 19.839237 8.211227 0.397241 NaN NaN NaN  20.120457 9.336686 2.277326 24.687449 10.108003 0.307696 NaN NaN NaN  21.857321 10.487447 2.398205 22.191404 13.367694 0.219209 NaN NaN NaN  20.688187 11.909374 2.749794 22.147118 14.552544 0.251016 NaN NaN NaN  20.789814 13.162217 1.803540 16.379538 13.115445 0.335365 NaN NaN NaN  17.972313 12.536544 2.097131 15.122156 11.949090 4.197924 NaN NaN NaN  17.651625 11.604801 2.908760 19.750923 11.162416 1.947253
14  15.919213 10.021667 2.819400 NaN NaN NaN  18.502157 10.566658 3.075117 19.248775 7.407745 0.334729 NaN NaN NaN  18.925827 8.861461 2.141241 19.811436 8.220676 0.353693 NaN NaN NaN  19.965710 9.403152 2.279415 24.655407 10.127036 0.304948 NaN NaN NaN  21.736242 10.488889 2.350322 22.176571 13.356275 0.257531 NaN NaN NaN  20.618746 11.897431 2.762769 22.125792 14.492331 0.310332 NaN NaN NaN  20.739466 13.127897 1.843045 16.316576 13.111141 0.321267 NaN NaN NaN  17.921831 12.541213 2.131321 15.075605 11.889284 4.209331 NaN NaN NaN  17.542379 11.602199 2.896453 19.656477 11.141704 1.930330
15  15.691436 9.799879 3.037356 NaN NaN NaN  18.363991 10.514963 3.081905 19.295824 7.375589 0.365050 NaN NaN NaN  18.849686 8.846996 2.175911 19.819998 8.266779 0.327629 NaN NaN NaN  19.947571 9.374739 2.233883 24.679895 10.108199 0.293403 NaN NaN NaN  21.700655 10.482833 2.300339 22.169218 13.353074 0.196421 NaN NaN NaN  20.670887 11.938752 2.827572 22.057592 14.456623 0.538670 NaN NaN NaN  20.574257 12.949729 1.934476 16.325722 13.089269 0.380600 NaN NaN NaN  17.821934 12.627800 2.192601 15.001402 11.941850 4.227621 NaN NaN NaN  17.393946 11.605570 2.954101 19.624132 11.055870 1.957333
16  15.416962 9.707956 3.274536 NaN NaN NaN  18.172361 10.429738 3.158109 19.283722 7.343795 0.376599 NaN NaN NaN  18.814327 8.801977 2.190670 19.782454 8.257817 0.352825 NaN NaN NaN  19.873693 9.383217 2.291446 24.705755 10.115650 0.324205 NaN NaN NaN  21.622562 10.512195 2.260522 22.155874 13.352235 0.245208 NaN NaN NaN  20.587854 11.918257 2.818685 21.819521 14.681771 1.078782 NaN NaN NaN  20.274544 13.134356 2.257673 16.309444 13.091372 0.342778 NaN NaN NaN  17.754839 12.612654 2.275566 14.943451 11.863479 4.290213 NaN NaN NaN  17.382593 11.614925 2.978439 19.442753 11.177613 1.974900
17  15.233011 9.602863 3.402206 NaN NaN NaN  17.968330 10.394915 3.175480 19.283386 7.412372 0.343266 NaN NaN NaN  18.768333 8.779739 2.223050 19.823227 8.282876 0.324264 NaN NaN NaN  19.824474 9.420616 2.270268 24.655203 10.153078 0.342570 NaN NaN NaN  21.551146 10.564785 2.229745 22.183800 13.382796 0.274021 NaN NaN NaN  20.565897 11.946149 2.767541 21.624067 14.673394 1.448020 NaN NaN NaN  20.074718 12.973072 2.407919 16.343870 13.129832 0.328826 NaN NaN NaN  17.678204 12.614297 2.234715 14.890081 11.875414 4.338314 NaN NaN NaN  17.289194 11.604313 2.991066 19.373590 11.209414 1.989191
18  15.094971 9.542120 3.538208 NaN NaN NaN  17.770931 10.409940 3.191921 19.278034 7.400590 0.357717 NaN NaN NaN  18.752024 8.784508 2.205812 19.802969 8.227921 0.362907 NaN NaN NaN  19.770842 9.400690 2.284231 24.700798 10.326457 0.451182 NaN NaN NaN  21.527199 10.585028 2.292998 22.203529 13.323573 0.254413 NaN NaN NaN  20.568060 12.028869 2.822294 21.419718 14.638078 1.815988 NaN NaN NaN  19.859482 12.809344 2.572663 16.348402 13.095222 0.325952 NaN NaN NaN  17.606199 12.612353 2.290429 14.833549 11.882805 4.364594 NaN NaN NaN  17.253040 11.600034 3.021617 19.296383 11.169915 1.993918
19  14.981939 9.520552 3.638961 NaN NaN NaN  17.632290 10.373004 3.186248 19.228630 7.455167 0.357233 NaN NaN NaN  18.732143 8.835751 2.186952 19.792145 8.287827 0.314218 NaN NaN NaN  19.737101 9.400116 2.275909 24.702511 10.382204 0.563203 NaN NaN NaN  21.379997 10.672143 2.308678 22.163952 13.376588 0.232711 NaN NaN NaN  20.513926 12.024442 2.780700 21.093685 14.644137 2.122370 NaN NaN NaN  19.666229 12.639120 2.681925 16.309650 13.122412 0.325575 NaN NaN NaN  17.613642 12.666164 2.320048 14.784544 11.885633 4.410419 NaN NaN NaN  17.186878 11.642424 3.072408 19.218630 11.225739 2.016634
20  14.804329 9.569099 3.711815 NaN NaN NaN  17.480532 10.347252 3.126280 19.198696 7.481013 0.375350 NaN NaN NaN  18.647221 8.904677 2.204935 19.808352 8.228649 0.355239 NaN NaN NaN  19.703636 9.408310 2.269159 24.590754 10.373862 0.850238 NaN NaN NaN  21.496855 10.412632 2.543410 22.158957 13.354939 0.245829 NaN NaN NaN  20.471794 12.060184 2.830936 20.739195 14.611641 2.349391 NaN NaN NaN  19.419138 12.510168 2.760952 16.355127 13.103680 0.352359 NaN NaN NaN  17.497005 12.685938 2.337893 14.669576 11.983164 4.384313 NaN NaN NaN  17.095137 11.661364 3.052475 19.187731 11.265051 2.035073
21  14.656876 9.566847 3.751040 NaN NaN NaN  17.312155 10.386202 3.128747 19.176641 7.622197 0.491253 NaN NaN NaN  18.561926 9.051167 2.273690 19.779745 8.299739 0.369718 NaN NaN NaN  19.654240 9.420714 2.257444 24.354090 10.324594 1.027191 NaN NaN NaN  21.287928 10.449368 2.700147 22.185209 13.349491 0.223831 NaN NaN NaN  20.503988 12.092612 2.821493 20.389391 14.637382 2.467440 NaN NaN NaN  19.245831 12.396162 2.796439 16.340790 13.135132 0.349549 NaN NaN NaN  17.508465 12.650066 2.292099 14.604584 12.055644 4.319880 NaN NaN NaN  17.011333 11.736547 3.030739 19.194521 11.186696 2.012010
22  14.509210 9.526712 3.700240 NaN NaN NaN  17.180832 10.341006 3.116811 19.140644 7.603991 0.798919 NaN NaN NaN  18.453075 9.215835 2.495513 19.739391 8.295408 0.328347 NaN NaN NaN  19.571291 9.496917 2.298372 24.124014 10.273841 1.261042 NaN NaN NaN  20.797745 10.634212 2.798747 22.199017 13.344069 0.244601 NaN NaN NaN  20.452089 12.106531 2.844707 20.054726 14.646467 2.481764 NaN NaN NaN  19.073267 12.336349 2.820552 16.326080 13.085417 0.344105 NaN NaN NaN  17.486420 12.772325 2.357768 14.393373 12.170021 4.221622 NaN NaN NaN  16.942608 11.801225 3.030587 19.124430 11.213037 2.019565
23  14.374054 9.466349 3.656517 NaN NaN NaN  17.011290 10.311914 3.068981 18.812458 7.473643 1.271272 NaN NaN NaN  18.312483 9.415568 2.672525 19.726370 8.259775 0.339395 NaN NaN NaN  19.545664 9.418234 2.294162 23.803940 10.192398 1.510316 NaN NaN NaN  20.534967 10.621007 2.893227 22.188223 13.379013 0.240617 NaN NaN NaN  20.389774 12.139403 2.794983 19.654036 14.654342 2.410923 NaN NaN NaN  18.924688 12.304812 2.806727 16.357574 13.142959 0.337734 NaN NaN NaN  17.424212 12.702020 2.358310 14.245351 12.187316 4.063378 NaN NaN NaN  16.849804 11.838043 3.021331 19.012142 11.205122 2.030094
24  14.143474 9.368465 3.602002 NaN NaN NaN  16.794014 10.232540 3.021615 18.445404 7.513268 1.744925 NaN NaN NaN  18.123602 9.648286 2.854083 19.779228 8.261830 0.368505 NaN NaN NaN  19.448957 9.399591 2.235121 23.518990 10.091751 1.718570 NaN NaN NaN  20.152464 10.633193 2.984766 22.198925 13.361350 0.278928 NaN NaN NaN  20.320452 12.153460 2.829954 19.267847 14.630680 2.332832 NaN NaN NaN  18.816658 12.231072 2.789323 16.331926 13.122169 0.345209 NaN NaN NaN  17.336330 12.684175 2.361343 14.051604 12.125530 4.010177 NaN NaN NaN  16.552687 11.848994 2.865804 18.923904 11.183462 2.059455
25  13.951696 9.302996 3.462111 NaN NaN NaN  16.602016 10.202664 2.953271 17.876652 7.617291 2.176580 NaN NaN NaN  18.083399 9.574992 2.932338 19.815113 8.266028 0.362442 NaN NaN NaN  19.326817 9.376416 2.222182 23.184959 10.005034 1.894636 NaN NaN NaN  19.824934 10.679782 3.031618 22.176622 13.338950 0.262967 NaN NaN NaN  20.273737 12.125531 2.784695 18.926968 14.575082 2.257688 NaN NaN NaN  18.656231 12.231022 2.806431 16.374819 13.160065 0.347385 NaN NaN NaN  17.265860 12.664221 2.394872 13.834577 12.093755 3.926197 NaN NaN NaN  16.357916 11.783328 2.838848 18.811138 11.147141 2.002230
26  13.673367 9.182979 3.337793 NaN NaN NaN  16.393345 10.174367 2.896735 17.299013 7.778316 2.558952 NaN NaN NaN  17.935986 9.813711 3.019579 19.785851 8.223127 0.341444 NaN NaN NaN  19.284311 9.341713 2.220616 22.809641 9.919750 1.997535 NaN NaN NaN  19.551704 10.686275 3.038189 22.186853 13.368283 0.245546 NaN NaN NaN  20.199800 12.126881 2.802849 18.568834 14.550941 2.175676 NaN NaN NaN  18.561192 12.128383 2.828285 16.339756 13.134802 0.362533 NaN NaN NaN  17.207724 12.694107 2.479638 13.672937 12.098563 3.832488 NaN NaN NaN  16.258936 11.835081 2.845402 18.682747 11.101159 2.017742
27  13.464682 9.147677 3.110792 NaN NaN NaN  16.233292 10.117743 2.793854 16.585648 7.957735 2.861050 NaN NaN NaN  17.886204 9.994745 3.102046 19.808598 8.244415 0.353069 NaN NaN NaN  19.172415 9.322563 2.194895 22.465088 9.813431 2.076618 NaN NaN NaN  19.203667 10.695354 3.033132 22.156572 13.369907 0.189542 NaN NaN NaN  20.166641 12.135201 2.766218 18.324587 14.569761 2.083747 NaN NaN NaN  18.447660 12.189553 2.842763 16.328712 13.139856 0.288583 NaN NaN NaN  17.118912 12.668470 2.440544 13.455042 12.228603 3.747219 NaN NaN NaN  16.195253 11.800112 2.804142 18.586546 11.102786 2.011003
28  13.198846 9.097443 2.789191 NaN NaN NaN  16.022200 10.066290 2.685335 16.119293 8.109661 3.101770 NaN NaN NaN  17.721895 10.100802 3.100145 19.806322 8.258574 0.368004 NaN NaN NaN  19.074263 9.357104 2.211872 22.095123 9.663163 2.099863 NaN NaN NaN  18.948544 10.735648 3.008498 22.194902 13.355522 0.246762 NaN NaN NaN  20.091593 12.138243 2.748976 17.987091 14.605125 1.977881 NaN NaN NaN  18.259199 12.271178 2.847687 16.316620 13.096172 0.349548 NaN NaN NaN  17.086802 12.645208 2.466303 13.272773 12.296989 3.618692 NaN NaN NaN  16.021906 11.864283 2.779462 18.465475 11.134841 2.038822
29  12.990638 8.969776 2.441332 NaN NaN NaN  15.776177 10.008965 2.559680 15.626075 8.129825 3.128515 NaN NaN NaN  17.405817 10.033071 2.997577 19.790327 8.215869 0.362924 NaN NaN NaN  19.024412 9.333640 2.182305 21.646334 9.521462 2.021742 NaN NaN NaN  18.770578 10.723094 2.999868 22.171532 13.375458 0.258473 NaN NaN NaN  20.110195 12.134531 2.730747 17.717024 14.618669 1.823124 NaN NaN NaN  18.159872 12.333252 2.812441 16.327682 13.100582 0.293027 NaN NaN NaN  17.015564 12.660124 2.446348 13.120227 12.409475 3.482832 NaN NaN NaN  15.878994 11.913525 2.708119 18.350243 11.069510 1.971551
30  12.902256 8.960938 1.995540 NaN NaN NaN  15.632101 9.950931 2.417527 15.284724 8.056246 3.112490 NaN NaN NaN  17.212217 9.911709 2.931442 19.767347 8.272125 0.337584 NaN NaN NaN  18.950344 9.402266 2.171588 21.300049 9.331625 1.879814 NaN NaN NaN  18.563534 10.736296 2.936051 22.173843 13.395569 0.288165 NaN NaN NaN  20.070889 12.161145 2.726504 17.514400 14.595674 1.689729 NaN NaN NaN  18.078722 12.423292 2.749342 16.313009 13.138292 0.329518 NaN NaN NaN  16.932116 12.643881 2.500782 12.983170 12.437390 3.254274 NaN NaN NaN  15.672924 11.993331 2.657592 18.267986 11.125544 2.001047
31  12.812757 8.888520 1.493943 NaN NaN NaN  15.478178 9.916353 2.226454 15.012976 7.980885 2.986632 NaN NaN NaN  16.997574 9.787692 2.845776 19.788359 8.260191 0.296924 NaN NaN NaN  18.908644 9.337062 2.152422 21.050341 9.211541 1.740162 NaN NaN NaN  18.488190 10.701740 2.973150 22.157654 13.360508 0.255682 NaN NaN NaN  20.009516 12.147736 2.673870 17.356861 14.565144 1.450460 NaN NaN NaN  17.970676 12.495517 2.706519 16.300621 13.065378 0.334544 NaN NaN NaN  16.878279 12.582683 2.414087 12.771108 12.546830 2.984646 NaN NaN NaN  15.545801 12.031050 2.535762 18.185661 11.141200 2.040020
32  12.927628 8.952340 1.020980 NaN NaN NaN  15.336656 9.823670 2.059800 14.772703 7.838731 2.932554 NaN NaN NaN  16.820400 9.642832 2.755984 19.797653 8.212257 0.367409 NaN NaN NaN  18.855387 9.347028 2.146142 20.719114 9.131453 1.653161 NaN NaN NaN  18.399975 10.658373 2.964335 22.201216 13.376348 0.205344 NaN NaN NaN  19.956070 12.163480 2.661719 17.239813 14.468070 1.304571 NaN NaN NaN  17.873070 12.542369 2.662809 16.323168 13.067761 0.325562 NaN NaN NaN  16.868071 12.578827 2.427608 12.617554 12.593034 2.721916 NaN NaN NaN  15.421417 12.040357 2.422009 18.135973 11.154037 2.010770
33  13.052346 9.028277 0.599449 NaN NaN NaN  15.215552 9.853160 1.944979 14.615887 7.764992 2.787632 NaN NaN NaN  16.658648 9.516019 2.677116 19.791988 8.217464 0.341053 NaN NaN NaN  18.784941 9.265347 2.149929 20.503494 9.040917 1.514728 NaN NaN NaN  18.329264 10.628119 2.930536 22.104601 13.424845 0.327917 NaN NaN NaN  19.938639 12.163496 2.673547 17.082878 14.455761 1.180151 NaN NaN NaN  17.796795 12.613281 2.583318 16.317490 13.123248 0.334576 NaN NaN NaN  16.766472 12.510331 2.480463 12.432702 12.656015 2.301353 NaN NaN NaN  15.261679 12.064140 2.284385 18.012848 11.150767 1.980760
34  13.169136 9.139647 0.341504 NaN NaN NaN  15.245026 9.881756 1.943427 14.443726 7.645754 2.668535 NaN NaN NaN  16.481384 9.448906 2.607296 19.776279 8.214055 0.384628 NaN NaN NaN  18.721302 9.286976 2.118527 20.226994 9.005428 1.358156 NaN NaN NaN  18.287441 10.586592 2.933911 22.044989 13.461072 0.335758 NaN NaN NaN  19.894398 12.177401 2.652224 17.029083 14.339831 1.035681 NaN NaN NaN  17.804750 12.598855 2.627807 16.320776 13.128977 0.322195 NaN NaN NaN  16.749296 12.455976 2.437772 12.376636 12.697539 1.897386 NaN NaN NaN  15.201772 12.049696 2.160398 17.955856 11.099864 2.018211
35  13.169162 9.128981 0.381052 NaN NaN NaN  15.150408 9.857154 2.011172 14.329716 7.574159 2.557985 NaN NaN NaN  16.333065 9.319034 2.534604 19.786240 8.244803 0.352448 NaN NaN NaN  18.694866 9.184465 2.127420 20.023504 8.989611 1.212606 NaN NaN NaN  18.293236 10.482126 2.931211 22.104317 13.428946 0.299891 NaN NaN NaN  19.835831 12.115439 2.632730 16.898495 14.234062 0.883972 NaN NaN NaN  17.730600 12.663670 2.549428 16.304338 13.196899 0.359428 NaN NaN NaN  16.685024 12.396361 2.450064 12.308019 12.776151 1.502152 NaN NaN NaN  15.110010 12.060202 2.070778 17.829224 11.094630 2.008745
36  13.191096 9.134894 0.364326 NaN NaN NaN  15.131460 9.820470 2.036380 14.218546 7.487552 2.390986 NaN NaN NaN  16.212208 9.261068 2.479065 19.774557 8.274594 0.347479 NaN NaN NaN  18.663376 9.165476 2.167087 19.779758 9.138041 0.953322 NaN NaN NaN  18.277945 10.359245 2.968465 22.045868 13.401579 0.301820 NaN NaN NaN  19.841722 12.124576 2.643262 16.832787 14.113649 0.736871 NaN NaN NaN  17.644316 12.644223 2.525981 16.314541 13.133047 0.403941 NaN NaN NaN  16.679255 12.393889 2.498785 12.333852 12.845121 1.205798 NaN NaN NaN  14.997393 12.066395 1.972728 17.772697 11.008857 2.025454
37  13.185112 9.138762 0.396725 NaN NaN NaN  15.107927 9.806322 2.095054 14.163212 7.397435 2.317245 NaN NaN NaN  16.175152 9.183917 2.457919 19.752468 8.243664 0.366180 NaN NaN NaN  18.607815 9.147997 2.159903 19.664171 9.048972 0.818362 NaN NaN NaN  18.320061 10.217383 2.968157 22.065046 13.454782 0.228555 NaN NaN NaN  19.783979 12.096387 2.563701 16.842829 14.020473 0.634919 NaN NaN NaN  17.572632 12.702006 2.462517 16.299238 13.098524 0.379106 NaN NaN NaN  16.567207 12.402058 2.473098 12.356360 12.901168 0.947133 NaN NaN NaN  15.005210 12.006119 1.876614 17.616438 11.034210 2.027357
38  13.165386 9.085755 0.378520 NaN NaN NaN  15.067085 9.728022 2.109620 14.141470 7.328280 2.263877 NaN NaN NaN  16.106157 9.123923 2.465305 19.738823 8.233435 0.343135 NaN NaN NaN  18.545843 9.144851 2.084177 19.644590 8.985868 0.635452 NaN NaN NaN  18.380768 10.070636 2.943095 22.063427 13.432444 0.231648 NaN NaN NaN  19.701689 12.024934 2.545459 16.779882 13.847585 0.506139 NaN NaN NaN  17.538074 12.744664 2.423599 16.284483 13.130983 0.357074 NaN NaN NaN  16.494488 12.359903 2.509657 12.398643 12.808866 0.760854 NaN NaN NaN  14.898182 11.971104 1.850708 17.627867 10.997900 2.051616
39  13.135027 9.175110 0.354826 NaN NaN NaN  15.062487 9.721238 2.120335 14.106019 7.256599 2.230528 NaN NaN NaN  16.042299 9.031327 2.464434 19.787350 8.261319 0.346785 NaN NaN NaN  18.538858 9.118080 2.090070 19.667116 8.821511 0.505204 NaN NaN NaN  18.394127 9.966625 2.919208 22.053907 13.447554 0.281982 NaN NaN NaN  19.664873 12.080297 2.510070 16.724527 13.803662 0.350861 NaN NaN NaN  17.430706 12.756191 2.267439 16.322437 13.139174 0.368817 NaN NaN NaN  16.456188 12.364187 2.518086 12.390549 12.854743 0.572137 NaN NaN NaN  14.857293 11.923694 1.774820 17.511820 10.925989 2.026510
40  13.119441 9.127139 0.359326 NaN NaN NaN  14.929914 9.641739 2.244248 14.044530 7.229012 2.236953 NaN NaN NaN  15.993495 8.995684 2.453326 19.777813 8.229634 0.372092 NaN NaN NaN  18.531057 9.054054 2.079119 19.732538 8.764656 0.416078 NaN NaN NaN  18.430927 9.847319 2.892452 22.077629 13.435876 0.247323 NaN NaN NaN  19.657293 11.981950 2.472312 16.803698 13.736632 0.273913 NaN NaN NaN  17.397577 12.776409 2.250322 16.288834 13.118402 0.384451 NaN NaN NaN  16.416706 12.290599 2.503467 12.457349 12.851845 0.429719 NaN NaN NaN  14.822527 11.885543 1.774279 17.468254 10.903402 2.056526
41  13.154398 9.138165 0.389670 NaN NaN NaN  14.909561 9.655070 2.256403 13.966567 7.213757 2.283531 NaN NaN NaN  15.898634 9.000830 2.469964 19.775053 8.200721 0.355116 NaN NaN NaN  18.433720 8.991829 2.135823 19.769215 8.742022 0.354893 NaN NaN NaN  18.414474 9.787290 2.817118 22.051226 13.419089 0.228892 NaN NaN NaN  19.627619 12.003190 2.451873 16.770676 13.846070 0.195016 NaN NaN NaN  17.345686 12.740120 2.274497 16.416731 13.036409 0.285891 NaN NaN NaN  16.400043 12.249611 2.516191 12.424572 12.857078 0.408322 NaN NaN NaN  14.701012 11.838065 1.703589 17.380945 10.852431 2.012893
42  13.183437 9.135701 0.408999 NaN NaN NaN  14.889615 9.673071 2.279622 13.873515 7.273323 2.380968 NaN NaN NaN  15.861489 9.011979 2.511817 19.778273 8.241636 0.379746 NaN NaN NaN  18.434517 8.973791 2.105951 19.771599 8.746652 0.293568 NaN NaN NaN  18.320364 9.824794 2.858531 22.087009 13.377748 0.297895 NaN NaN NaN  19.539864 11.943985 2.416985 16.767565 13.718871 0.286053 NaN NaN NaN  17.334757 12.710708 2.264319 16.354263 13.000910 0.222094 NaN NaN NaN  16.294538 12.226604 2.496168 12.364326 12.862625 0.425929 NaN NaN NaN  14.655926 11.782090 1.763622 17.346127 10.852699 1.993589
43  13.086155 9.183258 0.314529 NaN NaN NaN  14.756905 9.596150 2.343409 13.752112 7.307505 2.534200 NaN NaN NaN  15.754207 9.013510 2.576392 19.774035 8.223453 0.371507 NaN NaN NaN  18.348476 8.989985 2.024702 19.741091 8.744106 0.350506 NaN NaN NaN  18.261768 9.778868 2.850552 22.059992 13.424041 0.243781 NaN NaN NaN  19.494139 11.922941 2.356966 16.743490 13.757275 0.263573 NaN NaN NaN  17.317518 12.652650 2.264304 16.376753 12.979531 0.275855 NaN NaN NaN  16.173515 12.260201 2.480675 12.444706 12.881785 0.372590 NaN NaN NaN  14.498385 11.899875 1.910482 17.227293 10.861922 2.036601
44  13.182936 9.089639 0.363698 NaN NaN NaN  14.727309 9.620910 2.358364 13.700748 7.379203 2.660524 NaN NaN NaN  15.722617 9.069548 2.603174 19.779110 8.257565 0.341474 NaN NaN NaN  18.350834 9.019994 2.011841 19.739824 8.810910 0.341952 NaN NaN NaN  18.249611 9.769873 2.860398 22.051378 13.388786 0.278427 NaN NaN NaN  19.426804 11.927168 2.316538 16.711081 13.713089 0.241937 NaN NaN NaN  17.215010 12.686223 2.290190 16.422707 13.099379 0.310055 NaN NaN NaN  16.168800 12.265288 2.499640 12.434081 12.866602 0.391583 NaN NaN NaN  14.493559 11.877394 1.977931 17.144697 10.843630 2.015069
45  13.103403 9.107169 0.363606 NaN NaN NaN  14.682925 9.652759 2.402689 13.612645 7.438049 2.749274 NaN NaN NaN  15.635269 9.113898 2.617420 19.901291 8.092984 0.373872 NaN NaN NaN  18.262974 9.099644 1.996028 19.708925 8.734582 0.342210 NaN NaN NaN  18.240088 9.742811 2.868781 22.052006 13.439415 0.289772 NaN NaN NaN  19.366396 12.012886 2.284211 16.728783 13.727701 0.209345 NaN NaN NaN  17.186987 12.672179 2.290212 16.365055 12.985545 0.286167 NaN NaN NaN  16.096727 12.226409 2.509303 12.433139 12.786664 0.400524 NaN NaN NaN  14.378529 11.878116 2.010476 17.070610 10.865397 2.067009
46  13.079418 9.084886 0.382724 NaN NaN NaN  14.603775 9.642312 2.404161 13.503156 7.414128 2.771500 NaN NaN NaN  15.581480 9.074433 2.645872 19.745314 8.232725 0.395116 NaN NaN NaN  18.235678 9.098179 1.966309 19.749481 8.756802 0.330651 NaN NaN NaN  18.215866 9.796005 2.838789 22.031881 13.432807 0.286241 NaN NaN NaN  19.283520 11.976616 2.241035 16.753448 13.732233 0.310945 NaN NaN NaN  17.192886 12.658074 2.259959 16.308825 13.102662 0.383846 NaN NaN NaN  15.987280 12.227438 2.561690 12.386880 12.843506 0.406510 NaN NaN NaN  14.347633 11.871365 2.071051 17.068447 10.862719 2.056139
47  13.132992 9.106618 0.422624 NaN NaN NaN  14.604128 9.606679 2.395616 13.400832 7.363186 2.770708 NaN NaN NaN  15.486946 9.048275 2.616017 19.751408 8.227900 0.360391 NaN NaN NaN  18.213739 9.095169 1.941823 19.717663 8.745108 0.353275 NaN NaN NaN  18.195585 9.768609 2.853433 22.034506 13.439749 0.249633 NaN NaN NaN  19.261646 11.993009 2.211718 16.700115 13.814380 0.293529 NaN NaN NaN  17.163935 12.756851 2.333263 16.205545 13.140484 0.495430 NaN NaN NaN  15.962039 12.047305 2.667859 12.397638 12.880605 0.368452 NaN NaN NaN  14.265940 11.859248 2.072807 16.921000 10.846103 2.052363
48  13.144327 9.127380 0.377611 NaN NaN NaN  14.579521 9.621879 2.455594 13.335895 7.363936 2.671993 NaN NaN NaN  15.422351 9.011301 2.611213 19.711697 8.257287 0.406941 NaN NaN NaN  18.184782 9.105787 1.969209 19.720743 8.786831 0.320199 NaN NaN NaN  18.139265 9.782614 2.839203 21.998932 13.426007 0.328928 NaN NaN NaN  19.211958 12.012525 2.256019 16.708443 13.767297 0.243035 NaN NaN NaN  17.111195 12.665264 2.312818 15.592593 13.622328 1.116497 NaN NaN NaN  15.963426 11.841650 2.780894 12.397758 12.911200 0.396654 NaN NaN NaN  14.238303 11.835867 2.128691 16.885227 10.855801 2.078748
49  13.147617 9.128780 0.378461 NaN NaN NaN  14.593084 9.600129 2.395391 13.273381 7.266452 2.587126 NaN NaN NaN  15.326735 8.979867 2.539962 19.777456 8.285759 0.490912 NaN NaN NaN  18.106989 9.186714 2.019310 19.783360 8.770361 0.360592 NaN NaN NaN  18.118555 9.762022 2.815994 21.938074 13.439687 0.471118 NaN NaN NaN  19.088345 12.042701 2.315348 16.750454 13.779859 0.292611 NaN NaN NaN  17.020536 12.666522 2.249738 15.211130 13.675774 1.389097 NaN NaN NaN  15.967010 11.661337 2.873478 12.395020 12.832938 0.408017 NaN NaN NaN  14.128550 11.827059 2.131872 16.800081 10.799749 2.011463
50  13.123661 9.135184 0.424308 NaN NaN NaN  14.484883 9.561253 2.476085 13.214454 7.206839 2.409057 NaN NaN NaN  15.229061 8.890882 2.496790 19.815882 8.271006 0.750377 NaN NaN NaN  18.003212 9.231134 2.114008 19.778372 8.760465 0.387324 NaN NaN NaN  18.085752 9.750348 2.801579 21.866499 13.420136 0.731983 NaN NaN NaN  18.935747 11.976930 2.431008 16.717060 13.726089 0.262731 NaN NaN NaN  17.059958 12.611167 2.299419 14.930140 13.592514 1.628722 NaN NaN NaN  15.906790 11.508311 2.962522 12.404607 12.869282 0.375242 NaN NaN NaN  14.091967 11.806371 2.215056 16.767702 10.775673 2.031163
51  13.136769 9.135855 0.334201 NaN NaN NaN  14.402704 9.554111 2.480041 13.068067 7.142724 2.266656 NaN NaN NaN  15.133478 8.835599 2.431668 19.741608 8.173504 1.002309 NaN NaN NaN  17.797874 9.269737 2.268490 19.751181 8.761191 0.321341 NaN NaN NaN  18.033478 9.671554 2.806053 21.712660 13.377100 0.985340 NaN NaN NaN  18.689590 11.901796 2.536336 16.676674 13.730705 0.254943 NaN NaN NaN  16.950054 12.643382 2.327715 14.592786 13.501834 1.982967 NaN NaN NaN  15.772625 11.343668 2.946871 12.357289 12.827545 0.392830 NaN NaN NaN  14.043173 11.752813 2.235116 16.638340 10.755625 2.036765
52  13.180120 9.086586 0.376769 NaN NaN NaN  14.400584 9.542176 2.492809 12.992897 7.073141 2.150905 NaN NaN NaN  15.048941 8.811567 2.396695 19.515575 8.055436 1.414404 NaN NaN NaN  17.498896 9.193213 2.542095 19.743305 8.730737 0.377462 NaN NaN NaN  18.020134 9.635727 2.780106 21.542299 13.250949 1.244805 NaN NaN NaN  18.476208 11.856514 2.672358 16.703505 13.754280 0.267308 NaN NaN NaN  16.907135 12.607649 2.324901 14.220496 13.325214 2.241689 NaN NaN NaN  15.750857 11.372308 3.042822 12.382301 12.803760 0.398467 NaN NaN NaN  13.999737 11.741167 2.264271 16.551752 10.726297 2.066847
53  13.110176 9.110271 0.372741 NaN NaN NaN  14.288372 9.484962 2.573930 12.898438 7.058509 1.972066 NaN NaN NaN  14.923018 8.789612 2.305014 19.239761 7.900393 1.684181 NaN NaN NaN  17.204645 9.254651 2.674680 19.797506 8.749047 0.368615 NaN NaN NaN  17.962767 9.618616 2.818922 21.287041 13.167441 1.447872 NaN NaN NaN  18.209543 11.703294 2.787582 16.689812 13.731856 0.252008 NaN NaN NaN  16.831646 12.573938 2.283381 13.840236 13.261443 2.559614 NaN NaN NaN  15.687043 11.321834 3.037204 12.380195 12.842919 0.346352 NaN NaN NaN  13.835752 11.709879 2.339087 16.459129 10.716761 2.054007
54  13.119962 9.125996 0.383597 NaN NaN NaN  14.284973 9.477403 2.522075 12.783854 6.998937 1.855986 NaN NaN NaN  14.822538 8.718653 2.290271 18.860897 7.792228 1.936661 NaN NaN NaN  16.912029 9.323937 2.721921 19.751554 8.757601 0.352277 NaN NaN NaN  17.895124 9.656357 2.791211 21.077156 13.043073 1.653668 NaN NaN NaN  17.975906 11.638559 2.878538 16.632553 13.813664 0.293688 NaN NaN NaN  16.736944 12.502827 2.290168 13.490577 13.125729 2.744889 NaN NaN NaN  15.490951 11.368232 3.081307 12.383924 12.839611 0.387283 NaN NaN NaN  13.755322 11.685062 2.330018 16.346235 10.682306 2.044323
55  13.096291 9.134183 0.346912 NaN NaN NaN  14.217210 9.487003 2.565814 12.694674 6.962287 1.708257 NaN NaN NaN  14.712878 8.680650 2.238763 18.500408 7.704170 2.133739 NaN NaN NaN  16.679028 9.340849 2.785330 19.774214 8.727366 0.350149 NaN NaN NaN  17.850542 9.594003 2.782660 20.769915 12.964130 1.785675 NaN NaN NaN  17.685360 11.534091 2.930578 16.724239 13.729923 0.262910 NaN NaN NaN  16.688904 12.609977 2.314859 13.225373 13.054740 2.878411 NaN NaN NaN  15.335813 11.416522 3.058642 12.369055 12.851782 0.406816 NaN NaN NaN  13.662127 11.617054 2.342428 16.246733 10.674423 2.043895
56  13.067330 9.121242 0.399078 NaN NaN NaN  14.192789 9.540155 2.565943 12.588942 6.982621 1.509135 NaN NaN NaN  14.610654 8.634857 2.197805 18.095058 7.537935 2.207272 NaN NaN NaN  16.491304 9.379642 2.823727 19.763987 8.752838 0.366700 NaN NaN NaN  17.841373 9.595312 2.796536 20.510645 12.935466 1.898268 NaN NaN NaN  17.404650 11.445935 2.937544 16.716383 13.765298 0.284014 NaN NaN NaN  16.612562 12.578259 2.299448 12.921634 13.070646 2.964317 NaN NaN NaN  15.105628 11.516774 3.040077 12.383502 12.826903 0.402763 NaN NaN NaN  13.602070 11.632463 2.386267 16.173927 10.627936 2.052383
57  13.093208 9.080687 0.340909 NaN NaN NaN  14.155474 9.473644 2.556483 12.574260 6.989193 1.311026 NaN NaN NaN  14.478614 8.592443 2.124133 17.639668 7.363445 2.196440 NaN NaN NaN  16.301765 9.434445 2.835160 19.751146 8.777450 0.345918 NaN NaN NaN  17.784725 9.590167 2.743321 20.204813 12.835020 2.021180 NaN NaN NaN  17.163507 11.260668 3.043961 16.679401 13.729246 0.257326 NaN NaN NaN  16.515789 12.465785 2.286776 12.695088 13.081618 3.028061 NaN NaN NaN  14.958701 11.547898 3.054070 12.427551 12.854978 0.398095 NaN NaN NaN  13.529895 11.561944 2.390145 16.047756 10.623616 2.064410
58  13.138470 9.097068 0.423370 NaN NaN NaN  14.086956 9.470225 2.607775 12.543963 6.988695 1.087341 NaN NaN NaN  14.376486 8.522741 2.027964 17.113798 7.232964 2.141605 NaN NaN NaN  16.142365 9.404728 2.835161 19.775198 8.733187 0.379438 NaN NaN NaN  17.715853 9.564665 2.737277 19.924492 12.760520 2.125530 NaN NaN NaN  16.835083 11.203499 3.089619 16.705450 13.731731 0.297828 NaN NaN NaN  16.462831 12.481542 2.269767 12.543565 13.099584 3.049192 NaN NaN NaN  14.771220 11.613771 3.080141 12.377220 12.817009 0.368897 NaN NaN NaN  13.426888 11.558799 2.402804 15.961634 10.632205 2.065550
59  13.084965 9.129483 0.332120 NaN NaN NaN  13.947332 9.446011 2.644404 12.508581 7.084418 0.795919 NaN NaN NaN  14.281308 8.540706 1.928764 16.679338 7.106889 2.029960 NaN NaN NaN  16.033890 9.342847 2.798717 19.726389 8.733923 0.317480 NaN NaN NaN  17.680931 9.501616 2.738270 19.643938 12.766157 2.115160 NaN NaN NaN  16.629015 11.079808 3.079196 16.677813 13.700556 0.273016 NaN NaN NaN  16.411158 12.500160 2.225358 12.323292 13.165817 3.032231 NaN NaN NaN  14.556015 11.651633 3.016800 12.318834 12.866396 0.417413 NaN NaN NaN  13.370308 11.516176 2.423256 15.843058 10.647306 2.010181
60  13.085292 9.098073 0.360921 NaN NaN NaN  13.932941 9.471776 2.584306 12.574493 7.137343 0.551138 NaN NaN NaN  14.233447 8.545516 1.845420 16.280411 7.057750 1.958486 NaN NaN NaN  15.931118 9.314248 2.785727 19.730335 8.775267 0.362004 NaN NaN NaN  17.654835 9.527897 2.728838 19.329237 12.763835 2.219032 NaN NaN NaN  16.436190 11.020272 3.097500 16.677904 13.758003 0.266691 NaN NaN NaN  16.304707 12.495497 2.242777 12.177515 13.228811 2.988242 NaN NaN NaN  14.394596 11.723894 2.992020 12.337624 12.856030 0.372332 NaN NaN NaN  13.302369 11.488559 2.428063 15.806088 10.621152 2.063190
61  13.083138 9.073483 0.396098 NaN NaN NaN  13.852718 9.422243 2.665549 12.639058 7.214608 0.414877 NaN NaN NaN  14.206380 8.537041 1.858164 15.990299 6.949734 1.907792 NaN NaN NaN  15.869660 9.229504 2.780689 19.779879 8.752423 0.344092 NaN NaN NaN  17.617123 9.534474 2.733714 19.023115 12.751436 2.220657 NaN NaN NaN  16.204847 10.966302 3.109607 16.692188 13.700737 0.252247 NaN NaN NaN  16.240288 12.505231 2.252283 12.015507 13.331554 2.916177 NaN NaN NaN  14.219274 11.812537 2.915156 12.379868 12.826346 0.397934 NaN NaN NaN  13.274172 11.454658 2.426255 15.701700 10.578512 2.083654
62  13.145450 9.090634 0.371039 NaN NaN NaN  13.805405 9.370288 2.590116 12.684995 7.163312 0.409228 NaN NaN NaN  14.132791 8.456534 1.926583 15.817630 6.866286 1.865451 NaN NaN NaN  15.769536 9.151833 2.775913 19.761412 8.774827 0.371142 NaN NaN NaN  17.587856 9.535966 2.664278 18.761217 12.779718 2.207732 NaN NaN NaN  16.024633 10.917261 3.103819 16.703959 13.724302 0.268448 NaN NaN NaN  16.216608 12.499147 2.216845 11.859812 13.379550 2.818687 NaN NaN NaN  14.075420 11.873543 2.879304 12.364416 12.802095 0.407670 NaN NaN NaN  13.209481 11.455346 2.490736 15.623231 10.607406 2.110168
63  13.082113 9.111131 0.412953 NaN NaN NaN  13.740407 9.421627 2.647644 12.601934 7.176311 0.358101 NaN NaN NaN  14.099152 8.503887 1.953913 15.624816 6.733062 1.835456 NaN NaN NaN  15.699779 9.050802 2.752034 19.733559 8.734468 0.372006 NaN NaN NaN  17.520382 9.521888 2.657863 18.483696 12.825543 2.074951 NaN NaN NaN  15.951349 10.975892 3.060508 16.693464 13.727369 0.242232 NaN NaN NaN  16.156376 12.475500 2.211811 11.775150 13.531936 2.607744 NaN NaN NaN  13.955272 11.971015 2.757120 12.373437 12.828301 0.400975 NaN NaN NaN  13.218580 11.435947 2.477290 15.538646 10.582198 2.069466
64  13.092926 9.136070 0.389483 NaN NaN NaN  13.713089 9.378118 2.611397 12.625549 7.165713 0.389888 NaN NaN NaN  14.022745 8.435310 2.027390 15.482584 6.675610 1.790476 NaN NaN NaN  15.635140 8.971252 2.695954 19.739716 8.751569 0.348699 NaN NaN NaN  17.500463 9.532077 2.643223 18.266047 12.818302 1.950665 NaN NaN NaN  15.860380 10.942142 3.057340 16.679249 13.729202 0.275817 NaN NaN NaN  16.097778 12.487620 2.187952 11.684764 13.639468 2.446884 NaN NaN NaN  13.890102 12.039124 2.699225 12.362960 12.778547 0.521355 NaN NaN NaN  13.214568 11.382784 2.538712 15.503469 10.555351 2.079528
65  13.085881 9.135782 0.352438 NaN NaN NaN  13.673181 9.431580 2.606656 12.626916 7.222864 0.380805 NaN NaN NaN  13.976291 8.469642 2.003259 15.323365 6.617908 1.736269 NaN NaN NaN  15.571791 8.932961 2.728967 19.815031 8.775847 0.365580 NaN NaN NaN  17.442448 9.487553 2.638110 18.007565 12.852126 1.792815 NaN NaN NaN  15.771790 10.959586 3.017658 16.686167 13.720986 0.307092 NaN NaN NaN  16.045078 12.470081 2.194443 11.544723 13.685087 2.128782 NaN NaN NaN  13.730864 12.107695 2.568312 12.106153 12.682814 0.664039 NaN NaN NaN  13.334336 11.197251 2.651384 15.344591 10.533273 2.048879
66  13.097765 9.105104 0.376022 NaN NaN NaN  13.634073 9.408136 2.641718 12.619118 7.202576 0.411751 NaN NaN NaN  13.960707 8.437139 2.054749 15.201397 6.582447 1.741473 NaN NaN NaN  15.474559 8.885463 2.698800 19.772779 8.734822 0.376942 NaN NaN NaN  17.394472 9.480289 2.632854 17.793480 12.852324 1.661770 NaN NaN NaN  15.704490 10.963534 2.979975 16.659529 13.752326 0.274177 NaN NaN NaN  15.993533 12.476483 2.183227 11.456182 13.666986 1.952750 NaN NaN NaN  13.577648 12.111145 2.462788 11.815142 12.522952 1.027117 NaN NaN NaN  13.434775 10.962763 2.788387 15.277987 10.494928 2.063521
67  13.052343 9.150741 0.391563 NaN NaN NaN  13.511930 9.396545 2.696869 12.641280 7.202632 0.370539 NaN NaN NaN  13.892743 8.400866 2.089650 15.067782 6.624548 1.723747 NaN NaN NaN  15.373969 8.832764 2.733768 19.758335 8.715469 0.357730 NaN NaN NaN  17.337736 9.484108 2.617894 17.528955 12.821603 1.504669 NaN NaN NaN  15.627685 10.921350 2.968571 16.666431 13.729279 0.254255 NaN NaN NaN  15.970748 12.439514 2.142549 11.283178 13.562678 1.649530 NaN NaN NaN  13.513832 12.131592 2.394162 11.255158 12.065763 1.652757 NaN NaN NaN  13.428269 10.799965 2.884269 15.212126 10.649130 1.916658
68  13.031001 9.130273 0.484304 NaN NaN NaN  13.451933 9.355428 2.705090 12.607074 7.194347 0.392912 NaN NaN NaN  13.820565 8.384624 2.146331 14.923010 6.600019 1.765884 NaN NaN NaN  15.345912 8.806996 2.700239 19.758207 8.727568 0.358452 NaN NaN NaN  17.298197 9.488231 2.575749 17.322275 12.775642 1.366949 NaN NaN NaN  15.501227 10.901043 2.994386 16.663330 13.765434 0.272253 NaN NaN NaN  15.910887 12.366357 2.110244 11.125069 13.420245 1.485235 NaN NaN NaN  13.405810 12.074249 2.331399 11.151530 11.677603 2.152793 NaN NaN NaN  13.462676 10.637677 2.958019 15.152203 10.603711 1.932082
69  13.042017 9.111346 0.383673 NaN NaN NaN  13.388818 9.390501 2.683684 12.633144 7.188546 0.407529 NaN NaN NaN  13.805471 8.393117 2.141886 14.798211 6.566836 1.701859 NaN NaN NaN  15.237181 8.770553 2.698971 19.751026 8.723961 0.376638 NaN NaN NaN  17.254742 9.490557 2.571949 17.067825 12.684475 1.226038 NaN NaN NaN  15.435969 10.865539 2.978504 16.707409 13.738647 0.310999 NaN NaN NaN  15.855053 12.425694 2.120557 11.005941 13.237824 1.211135 NaN NaN NaN  13.244021 12.062790 2.209552 11.042166 11.194601 2.652001 NaN NaN NaN  13.610609 10.570709 3.030608 15.057246 10.543549 2.012743
70  13.055771 9.108489 0.422605 NaN NaN NaN  13.330330 9.359055 2.679472 12.610766 7.161030 0.382977 NaN NaN NaN  13.759360 8.380897 2.157950 14.694491 6.514367 1.620833 NaN NaN NaN  15.169962 8.714214 2.669548 19.748325 8.767048 0.334017 NaN NaN NaN  17.289797 9.445548 2.550786 16.994076 12.600783 1.151867 NaN NaN NaN  15.422459 10.888074 2.978418 16.660162 13.720705 0.297594 NaN NaN NaN  15.765641 12.397410 2.032733 10.889935 13.132135 0.916023 NaN NaN NaN  13.111917 12.049577 2.084393 10.773959 10.609059 3.183979 NaN NaN NaN  13.568737 10.496627 3.060804 15.013532 10.491087 1.990108
71  13.020400 9.103488 0.367215 NaN NaN NaN  13.286081 9.375166 2.679900 12.645855 7.175660 0.369717 NaN NaN NaN  13.699022 8.398180 2.168931 14.643792 6.515197 1.541860 NaN NaN NaN  15.120935 8.692585 2.633322 19.755846 8.771530 0.337138 NaN NaN NaN  17.177832 9.483139 2.490152 16.739937 12.625908 0.914603 NaN NaN NaN  15.408939 10.944996 2.973124 16.661829 13.728127 0.223920 NaN NaN NaN  15.697947 12.389153 2.042827 10.875974 12.955173 0.614507 NaN NaN NaN  12.958364 11.951288 1.936218 10.507381 10.355290 3.300184 NaN NaN NaN  13.496429 10.469261 3.045562 14.891671 10.434999 2.012450
72  13.050894 9.164997 0.388921 NaN NaN NaN  13.211428 9.338788 2.786893 12.626728 7.190428 0.422060 NaN NaN NaN  13.687024 8.372810 2.201672 14.591521 6.496301 1.449483 NaN NaN NaN  15.016043 8.631980 2.584572 19.737225 8.788265 0.322882 NaN NaN NaN  17.128382 9.453417 2.489805 16.663506 12.466143 0.816046 NaN NaN NaN  15.418721 11.043157 2.915130 16.677191 13.740995 0.282510 NaN NaN NaN  15.687113 12.374466 1.988354 10.920718 12.992239 0.421834 NaN NaN NaN  12.861919 11.966850 1.802316 10.325128 10.256851 3.281400 NaN NaN NaN  13.281071 10.444715 2.986998 14.869438 10.405688 1.972401
73  12.963948 9.178050 0.350250 NaN NaN NaN  13.172839 9.451235 2.682744 12.628658 7.195947 0.403474 NaN NaN NaN  13.610206 8.380234 2.209626 14.429415 6.464077 1.369730 NaN NaN NaN  14.910255 8.578432 2.503227 19.735807 8.761465 0.363932 NaN NaN NaN  17.088024 9.453583 2.435442 16.514524 12.479463 0.576405 NaN NaN NaN  15.395252 11.094597 2.869313 16.650425 13.713125 0.267699 NaN NaN NaN  15.665256 12.332547 1.949704 10.928545 13.000651 0.415744 NaN NaN NaN  12.849074 11.951712 1.813720 10.107849 10.156985 3.262014 NaN NaN NaN  13.070247 10.457832 2.895668 14.793927 10.388629 1.939053
74  12.742155 9.257218 0.388569 NaN NaN NaN  13.163259 9.499163 2.677489 12.636914 7.199195 0.385743 NaN NaN NaN  13.565158 8.351201 2.251704 14.360645 6.473276 1.303920 NaN NaN NaN  14.815318 8.537716 2.506818 19.745010 8.762284 0.327471 NaN NaN NaN  17.046043 9.419688 2.425425 16.534328 12.605323 0.470647 NaN NaN NaN  15.440247 11.174368 2.823124 16.674709 13.725099 0.288370 NaN NaN NaN  15.590756 12.296103 1.986229 10.934837 13.004116 0.416470 NaN NaN NaN  12.803074 11.937161 1.833724 9.894999 10.204719 3.287387 NaN NaN NaN  12.809276 10.508950 2.834962 14.752265 10.379169 1.917624
75  12.354437 9.260574 0.519324 NaN NaN NaN  13.169555 9.564407 2.826580 12.608731 7.165277 0.426242 NaN NaN NaN  13.502527 8.342362 2.265153 14.254851 6.514804 1.205426 NaN NaN NaN  14.776198 8.550241 2.431995 19.753138 8.743257 0.356794 NaN NaN NaN  17.012894 9.429118 2.358948 16.573400 12.677474 0.299843 NaN NaN NaN  15.463859 11.228807 2.790057 16.688946 13.765174 0.327982 NaN NaN NaN  15.525896 12.310448 1.883106 10.974191 12.979715 0.382197 NaN NaN NaN  12.734426 11.930836 1.860802 9.807475 10.177482 3.352281 NaN NaN NaN  12.659614 10.548050 2.780391 14.661193 10.364405 1.903235
76  11.661248 9.276152 1.220040 NaN NaN NaN  13.146194 9.646508 2.903984 12.632139 7.177234 0.454758 NaN NaN NaN  13.477000 8.386683 2.252040 14.120214 6.610750 1.121620 NaN NaN NaN  14.701670 8.584583 2.411378 19.767481 8.787666 0.384092 NaN NaN NaN  17.013065 9.442312 2.362848 16.551731 12.699203 0.337830 NaN NaN NaN  15.427361 11.185088 2.746080 16.683695 13.775601 0.306059 NaN NaN NaN  15.494352 12.336373 1.896950 10.936581 12.974735 0.419243 NaN NaN NaN  12.675005 11.881731 1.912874 9.779889 10.215033 3.478260 NaN NaN NaN  12.541942 10.557464 2.807582 14.563930 10.400902 1.924232
77  11.438277 9.203142 1.426075 NaN NaN NaN  13.240545 9.655471 2.909280 12.649966 7.223965 0.390419 NaN NaN NaN  13.382081 8.376471 2.260965 13.995154 6.704677 0.966184 NaN NaN NaN  14.648406 8.523160 2.397626 19.749863 8.791033 0.305804 NaN NaN NaN  16.874609 9.423321 2.279562 16.583467 12.714696 0.320247 NaN NaN NaN  15.356188 11.193976 2.781320 16.662252 13.718876 0.261069 NaN NaN NaN  15.428899 12.313830 1.860873 10.928862 12.983440 0.411696 NaN NaN NaN  12.676595 11.945617 1.949157 9.841608 10.248061 3.611522 NaN NaN NaN  12.446633 10.568535 2.792362 14.454635 10.358129 1.909525
78  11.218139 9.030160 1.954629 NaN NaN NaN  13.287219 9.715288 2.967735 12.598915 7.176345 0.436048 NaN NaN NaN  13.338399 8.314775 2.313478 13.889764 6.835743 0.803567 NaN NaN NaN  14.523107 8.527990 2.331287 19.736933 8.769971 0.351729 NaN NaN NaN  16.878370 9.403293 2.247252 16.583395 12.689483 0.316140 NaN NaN NaN  15.301213 11.240605 2.778571 16.672449 13.769011 0.274749 NaN NaN NaN  15.402974 12.383735 1.915228 10.916653 12.959808 0.396472 NaN NaN NaN  12.620275 11.940086 2.004870 9.787903 10.268955 3.704044 NaN NaN NaN  12.413697 10.552903 2.829411 14.422032 10.382874 1.905615
79  11.156165 8.991303 2.294279 NaN NaN NaN  13.297167 9.673774 2.949949 12.626431 7.204654 0.396485 NaN NaN NaN  13.327459 8.297656 2.301207 13.862252 6.891607 0.640580 NaN NaN NaN  14.483552 8.453473 2.255159 19.763939 8.793484 0.376330 NaN NaN NaN  16.764902 9.415573 2.204307 16.554245 12.683660 0.297843 NaN NaN NaN  15.277282 11.220098 2.769205 16.674103 13.723296 0.240814 NaN NaN NaN  15.379563 12.385085 1.865265 10.973745 12.973310 0.390691 NaN NaN NaN  12.529623 11.911366 1.996087 9.863331 10.154846 3.895125 NaN NaN NaN  12.417422 10.506810 2.878537 14.382556 10.373278 1.905044
80  11.035630 8.819583 2.739988 NaN NaN NaN  13.326349 9.717746 2.997082 12.646536 7.198660 0.437514 NaN NaN NaN  13.282539 8.327304 2.318863 13.812591 6.869668 0.506129 NaN NaN NaN  14.429062 8.358407 2.195214 19.757002 8.755623 0.383014 NaN NaN NaN  16.731838 9.443929 2.203124 16.551567 12.668241 0.292456 NaN NaN NaN  15.285847 11.221170 2.771479 16.656025 13.688298 0.270453 NaN NaN NaN  15.311465 12.355590 1.881876 10.930785 12.948889 0.380733 NaN NaN NaN  12.476097 11.935774 2.072906 9.865870 10.093845 3.909547 NaN NaN NaN  12.399452 10.445273 2.914700 14.298094 10.347721 1.936605
81  10.935244 8.642261 2.936851 NaN NaN NaN  13.325952 9.708929 3.029472 12.616016 7.170341 0.440290 NaN NaN NaN  13.270174 8.307873 2.323372 13.788191 6.853809 0.445276 NaN NaN NaN  14.398279 8.276705 2.125990 19.716524 8.768697 0.384468 NaN NaN NaN  16.729383 9.429523 2.110918 16.590624 12.679927 0.266171 NaN NaN NaN  15.237151 11.144722 2.769127 16.662102 13.654441 0.272209 NaN NaN NaN  15.307910 12.307024 1.789443 10.899313 13.000533 0.408066 NaN NaN NaN  12.488959 11.823517 2.058019 9.876836 9.997880 4.035879 NaN NaN NaN  12.331478 10.432099 2.945511 14.225814 10.328246 1.908724
82  10.847241 8.562044 3.251968 NaN NaN NaN  13.329098 9.695436 3.076346 12.648004 7.204744 0.409922 NaN NaN NaN  13.221619 8.248139 2.369319 13.820461 6.878704 0.433822 NaN NaN NaN  14.337889 8.272000 2.118792 19.715458 8.777406 0.361322 NaN NaN NaN  16.699476 9.402836 2.090741 16.538343 12.670806 0.347509 NaN NaN NaN  15.156995 11.132472 2.766892 16.541386 13.608748 0.260089 NaN NaN NaN  15.237833 12.358718 1.840163 10.890819 12.992581 0.400172 NaN NaN NaN  12.414966 11.858959 2.103389 9.901944 9.908564 4.202246 NaN NaN NaN  12.280704 10.397837 2.953207 14.158133 10.298325 1.884528
83  10.706461 8.434464 3.370996 NaN NaN NaN  13.207977 9.563227 3.104058 12.616568 7.177700 0.422338 NaN NaN NaN  13.144303 8.234111 2.352387 13.793200 6.847012 0.382431 NaN NaN NaN  14.300683 8.230517 2.117519 19.734392 8.797897 0.414123 NaN NaN NaN  16.585608 9.394816 2.079096 16.541555 12.612278 0.336340 NaN NaN NaN  15.063984 11.089692 2.753529 16.500750 13.508340 0.261848 NaN NaN NaN  15.121105 12.211980 1.840508 10.897266 12.939907 0.402802 NaN NaN NaN  12.381054 11.852294 2.163697 9.902370 9.919204 4.323264 NaN NaN NaN  12.289956 10.380645 3.047961 14.087942 10.277411 1.893785
84  10.622663 8.373359 3.559768 NaN NaN NaN  13.048981 9.547595 3.107596 12.608459 7.206768 0.436190 NaN NaN NaN  13.131250 8.227929 2.386141 13.823039 6.883899 0.415368 NaN NaN NaN  14.294690 8.207930 2.182028 19.682926 8.818666 0.353901 NaN NaN NaN  16.548944 9.422690 2.078440 16.576056 12.645586 0.275999 NaN NaN NaN  15.083820 11.113235 2.742931 16.511703 13.486968 0.481002 NaN NaN NaN  14.941149 12.207969 2.046854 10.870997 12.935290 0.462688 NaN NaN NaN  12.335438 11.875013 2.212270 9.928759 9.907213 4.398312 NaN NaN NaN  12.244555 10.341373 3.045889 14.030511 10.245509 1.929554
85  10.506418 8.250099 3.652929 NaN NaN NaN  12.899984 9.478842 3.105853 12.624547 7.204734 0.407245 NaN NaN NaN  13.111735 8.203034 2.417044 13.797522 6.866902 0.395353 NaN NaN NaN  14.280756 8.224068 2.176574 19.585747 8.870139 0.391079 NaN NaN NaN  16.481186 9.443492 2.035036 16.533382 12.689309 0.263333 NaN NaN NaN  15.045465 11.090686 2.744676 16.363329 13.737652 0.958852 NaN NaN NaN  14.796387 12.181817 2.240688 10.913935 12.984853 0.389756 NaN NaN NaN  12.214020 11.827386 2.143511 9.847407 9.912052 4.459429 NaN NaN NaN  12.102577 10.358496 3.063646 13.912110 10.249928 1.962457
86  10.328767 8.249776 3.738569 NaN NaN NaN  12.773860 9.420824 3.150970 12.653628 7.216707 0.436010 NaN NaN NaN  13.072715 8.169507 2.421376 13.804804 6.865960 0.431343 NaN NaN NaN  14.275740 8.188081 2.237994 19.501358 8.920002 0.461634 NaN NaN NaN  16.359177 9.448182 2.152599 16.514864 12.670783 0.254449 NaN NaN NaN  15.032099 11.098679 2.743093 16.205120 13.790398 1.310401 NaN NaN NaN  14.650174 12.052973 2.337224 10.933550 12.966320 0.369312 NaN NaN NaN  12.225531 11.828069 2.209090 9.793737 9.964369 4.472811 NaN NaN NaN  12.063588 10.359409 3.070400 13.897664 10.196493 1.975444
87  10.136266 8.200874 3.822599 NaN NaN NaN  12.609299 9.336880 3.148937 12.575258 7.190316 0.395325 NaN NaN NaN  13.046924 8.157537 2.433562 13.839895 6.900339 0.438087 NaN NaN NaN  14.221678 8.161203 2.236104 19.469959 8.987263 0.678850 NaN NaN NaN  16.324661 9.489062 2.307877 16.534025 12.662601 0.262461 NaN NaN NaN  15.030612 11.140290 2.746517 16.013664 13.750788 1.637303 NaN NaN NaN  14.404271 11.908271 2.477989 10.939352 12.995013 0.382853 NaN NaN NaN  12.169177 11.787766 2.160586 9.722201 9.888578 4.472043 NaN NaN NaN  12.013774 10.374628 3.075592 13.845437 10.169641 1.953158
88  9.964539 8.108651 3.841733 NaN NaN NaN  12.350901 9.236600 3.130863 12.627732 7.171146 0.401045 NaN NaN NaN  12.965584 8.147275 2.422933 13.812960 6.840092 0.398102 NaN NaN NaN  14.147869 8.163454 2.183182 19.392206 8.979005 0.969061 NaN NaN NaN  16.069515 9.483574 2.461587 16.523468 12.697293 0.281162 NaN NaN NaN  14.993927 11.093838 2.735837 15.711274 13.630287 1.944703 NaN NaN NaN  14.191168 11.693945 2.589467 10.924254 12.979148 0.409228 NaN NaN NaN  12.066613 11.805790 2.212479 9.621877 9.854861 4.442824 NaN NaN NaN  11.921611 10.315928 3.067164 13.779473 10.171337 1.969195
89  9.818402 8.008658 3.883983 NaN NaN NaN  12.239970 9.154538 3.090406 12.598921 7.174795 0.374737 NaN NaN NaN  12.913849 8.131503 2.405634 13.839327 6.853712 0.451055 NaN NaN NaN  14.122603 8.162120 2.236132 19.192204 8.985559 1.229868 NaN NaN NaN  15.865908 9.465422 2.586452 16.535625 12.658820 0.271140 NaN NaN NaN  14.908975 11.157010 2.743213 15.459352 13.538701 2.145898 NaN NaN NaN  13.965656 11.510548 2.656398 10.915625 13.013823 0.367700 NaN NaN NaN  12.067761 11.752497 2.191825 9.484106 9.849498 4.401473 NaN NaN NaN  11.914867 10.277233 3.104793 13.709734 10.162214 1.950381
90  9.667236 7.908852 3.888134 NaN NaN NaN  12.121775 9.076403 3.117306 12.607853 7.178050 0.445848 NaN NaN NaN  12.846326 8.086687 2.471500 13.839777 6.870033 0.471450 NaN NaN NaN  14.073009 8.135951 2.241656 19.015842 8.984968 1.497943 NaN NaN NaN  15.610852 9.480355 2.750338 16.519121 12.641462 0.270443 NaN NaN NaN  14.935888 11.139192 2.754522 15.081614 13.463353 2.257512 NaN NaN NaN  13.787463 11.339868 2.731640 10.922357 13.023297 0.417372 NaN NaN NaN  12.033780 11.750647 2.223965 9.334300 9.796577 4.367985 NaN NaN NaN  11.758143 10.314633 3.064567 13.611233 10.131665 1.968890
91  9.559958 7.783988 3.837429 NaN NaN NaN  11.962502 8.988271 3.087653 12.618767 7.181596 0.331465 NaN NaN NaN  12.826743 8.128123 2.433568 13.792948 6.867873 0.393711 NaN NaN NaN  14.029155 8.155485 2.227062 18.777817 8.978456 1.695053 NaN NaN NaN  15.318736 9.522229 2.830501 16.503849 12.655972 0.249566 NaN NaN NaN  14.867237 11.139502 2.691485 14.733192 13.450575 2.294155 NaN NaN NaN  13.592639 11.201164 2.762954 10.952004 13.008595 0.351155 NaN NaN NaN  11.971313 11.696498 2.222277 9.183138 9.698731 4.261922 NaN NaN NaN  11.636086 10.253473 3.020150 13.525241 10.104379 1.974513
92  9.444239 7.618259 3.781189 NaN NaN NaN  11.770537 8.906281 3.084238 12.580935 7.144677 0.404014 NaN NaN NaN  12.750652 8.102201 2.412132 13.773578 6.867455 0.426968 NaN NaN NaN  13.969159 8.061079 2.287628 18.539970 9.040389 1.923544 NaN NaN NaN  15.071534 9.515403 2.953888 16.500036 12.680444 0.270138 NaN NaN NaN  14.833187 11.189609 2.746040 14.261286 13.414150 2.308983 NaN NaN NaN  13.482611 11.130905 2.789937 10.929892 12.971045 0.412122 NaN NaN NaN  11.872336 11.681441 2.237888 9.018396 9.640956 4.227281 NaN NaN NaN  11.397109 10.196773 2.960855 13.438921 10.089245 1.968270
93  9.264445 7.513928 3.720387 NaN NaN NaN  11.632469 8.792116 3.007181 12.601434 7.169260 0.409988 NaN NaN NaN  12.659190 8.097530 2.433386 13.771237 6.851852 0.385466 NaN NaN NaN  13.878102 8.104015 2.235467 18.272423 9.061937 2.173711 NaN NaN NaN  14.769217 9.581822 2.976017 16.481094 12.637922 0.243720 NaN NaN NaN  14.760605 11.179180 2.678028 13.854313 13.487677 2.246955 NaN NaN NaN  13.330769 11.063278 2.759083 10.924692 13.006446 0.400527 NaN NaN NaN  11.819703 11.663343 2.263310 8.857792 9.588783 4.128280 NaN NaN NaN  11.259187 10.137803 2.912385 13.365748 10.051521 1.971207
94  9.115062 7.380345 3.648537 NaN NaN NaN  11.491881 8.756105 2.986772 12.640466 7.171340 0.432061 NaN NaN NaN  12.610439 8.091027 2.442609 13.769369 6.917045 0.405689 NaN NaN NaN  13.871140 8.079946 2.245716 17.994825 9.055833 2.365713 NaN NaN NaN  14.541299 9.574220 3.037643 16.473146 12.616757 0.268475 NaN NaN NaN  14.686459 11.193138 2.685887 13.451958 13.460682 2.170293 NaN NaN NaN  13.150970 11.033545 2.734867 10.886055 12.946514 0.400891 NaN NaN NaN  11.761596 11.654339 2.268585 8.644904 9.577594 4.012504 NaN NaN NaN  11.147497 10.119412 2.891248 13.254300 10.033243 2.019468
95  8.961281 7.284649 3.544710 NaN NaN NaN  11.357713 8.680005 2.942243 12.666240 7.186534 0.418601 NaN NaN NaN  12.491337 8.106232 2.422642 13.779274 6.848340 0.440603 NaN NaN NaN  13.779284 8.090775 2.235938 17.703339 9.073995 2.527061 NaN NaN NaN  14.177897 9.567931 3.070272 16.492243 12.687453 0.240586 NaN NaN NaN  14.696467 11.233454 2.677692 13.017941 13.388558 2.103879 NaN NaN NaN  13.023611 10.992882 2.755120 10.915855 12.963957 0.415182 NaN NaN NaN  11.736813 11.622513 2.308544 8.455050 9.564186 3.964611 NaN NaN NaN  10.968601 10.104527 2.820692 13.165997 10.035384 2.008392
96  8.767787 7.220619 3.433971 NaN NaN NaN  11.154222 8.604417 2.887682 12.638709 7.176343 0.418540 NaN NaN NaN  12.405626 8.088359 2.448332 13.777018 6.832745 0.434045 NaN NaN NaN  13.675949 8.089760 2.229800 17.422972 9.060663 2.581061 NaN NaN NaN  13.836355 9.608835 3.167684 16.527407 12.691999 0.313827 NaN NaN NaN  14.626467 11.245493 2.632483 12.608310 13.358625 1.931446 NaN NaN NaN  12.914412 11.041834 2.771866 10.891845 12.960042 0.360102 NaN NaN NaN  11.612347 11.599008 2.294481 8.342487 9.646115 3.929908 NaN NaN NaN  10.825850 10.165958 2.800525 13.072435 10.050956 2.037099
97  8.605610 7.185185 3.270235 NaN NaN NaN  11.034305 8.573454 2.807864 12.667013 7.153807 0.426617 NaN NaN NaN  12.366529 8.133634 2.427993 13.771902 6.857159 0.406405 NaN NaN NaN  13.628243 8.083363 2.276461 17.105776 9.003131 2.599725 NaN NaN NaN  13.625434 9.581075 3.160870 16.502953 12.680035 0.274888 NaN NaN NaN  14.545045 11.289972 2.636773 12.247939 13.291519 1.803614 NaN NaN NaN  12.765175 11.087101 2.732371 10.921621 12.951478 0.370175 NaN NaN NaN  11.619821 11.619989 2.297463 8.126801 9.750725 3.780297 NaN NaN NaN  10.650736 10.193637 2.787844 13.025125 10.040582 2.042919
98  8.411908 7.112095 3.115324 NaN NaN NaN  10.875003 8.514873 2.737104 12.690085 7.158234 0.480148 NaN NaN NaN  12.296994 8.099745 2.412805 13.808805 6.819892 0.478950 NaN NaN NaN  13.585338 8.070177 2.272650 16.876022 8.910814 2.613492 NaN NaN NaN  13.397426 9.593117 3.095320 16.463770 12.667792 0.298858 NaN NaN NaN  14.492991 11.278735 2.644533 11.975708 13.303165 1.636930 NaN NaN NaN  12.688254 11.177216 2.742805 10.921290 12.969573 0.399129 NaN NaN NaN  11.544011 11.598296 2.320897 7.942786 9.822664 3.714014 NaN NaN NaN  10.537292 10.223684 2.715168 12.900055 10.014332 2.025431
99  8.247722 7.036950 2.935666 NaN NaN NaN  10.720618 8.448803 2.653102 12.686014 7.157663 0.463303 NaN NaN NaN  12.216745 8.019082 2.457502 13.751561 6.839260 0.405199 NaN NaN NaN  13.472708 8.093343 2.270435 16.605215 8.763783 2.600495 NaN NaN NaN  13.297981 9.609008 3.070245 16.517170 12.678852 0.292250 NaN NaN NaN  14.467662 11.272078 2.614506 11.752178 13.293949 1.458813 NaN NaN NaN  12.555038 11.225853 2.645201 10.923477 12.925144 0.338876 NaN NaN NaN  11.456535 11.545171 2.300908 7.797215 9.887927 3.573563 NaN NaN NaN  10.399832 10.244144 2.654999 12.817648 9.978219 2.003434
100  8.116074 6.969027 2.735063 NaN NaN NaN  10.623811 8.401843 2.588733 12.668337 7.109959 0.448828 NaN NaN NaN  12.186802 8.082294 2.408478 13.786503 6.874971 0.392002 NaN NaN NaN  13.457054 8.003738 2.304560 16.376513 8.665754 2.630604 NaN NaN NaN  13.143762 9.557881 3.066143 16.473232 12.660501 0.258372 NaN NaN NaN  14.468863 11.264371 2.580822 11.606026 13.224195 1.347534 NaN NaN NaN  12.442609 11.324343 2.592087 10.899442 12.965563 0.300599 NaN NaN NaN  11.419132 11.485694 2.295670 7.589943 9.992280 3.428378 NaN NaN NaN  10.291564 10.224959 2.626461 12.719176 9.927152 1.999882
101  7.970009 6.861033 2.517266 NaN NaN NaN  10.439137 8.334389 2.475695 12.658078 7.135436 0.468833 NaN NaN NaN  12.079982 8.015703 2.440124 13.756529 6.851496 0.386783 NaN NaN NaN  13.382876 8.002226 2.238128 16.153685 8.576094 2.580517 NaN NaN NaN  12.988438 9.525523 3.035807 16.515432 12.675480 0.271335 NaN NaN NaN  14.392734 11.262351 2.548341 11.534045 13.193279 1.100443 NaN NaN NaN  12.361547 11.359644 2.517858 10.883434 12.986021 0.327869 NaN NaN NaN  11.312616 11.490376 2.310375 7.379351 10.069792 3.198098 NaN NaN NaN  10.162004 10.231365 2.535946 12.665889 9.925579 2.032424
102  7.800088 6.721257 2.193753 NaN NaN NaN  10.343804 8.292377 2.358779 12.669808 7.141867 0.457444 NaN NaN NaN  12.038136 7.982324 2.450843 13.769579 6.880324 0.366629 NaN NaN NaN  13.318816 8.044040 2.257524 15.979431 8.528921 2.513675 NaN NaN NaN  12.944841 9.501270 3.060677 16.479364 12.672482 0.250246 NaN NaN NaN  14.357085 11.241762 2.517370 11.448748 13.124001 0.901961 NaN NaN NaN  12.249294 11.491171 2.456053 10.884810 12.893910 0.334097 NaN NaN NaN  11.307807 11.468431 2.275317 7.198418 10.138643 2.976750 NaN NaN NaN  10.038168 10.221430 2.481974 12.591904 9.898800 2.033516
103  7.728702 6.668229 1.858175 NaN NaN NaN  10.199806 8.231099 2.237825 12.673486 7.131219 0.461379 NaN NaN NaN  11.949924 7.978039 2.382262 13.735118 6.852587 0.379785 NaN NaN NaN  13.299023 8.022174 2.259833 15.810735 8.533590 2.378846 NaN NaN NaN  12.755542 9.573020 3.013990 16.490938 12.629667 0.283383 NaN NaN NaN  14.322325 11.257918 2.554678 11.392408 13.066611 0.725574 NaN NaN NaN  12.274863 11.513718 2.401891 10.951927 12.934322 0.380147 NaN NaN NaN  11.229054 11.490267 2.304983 7.003284 10.231212 2.665821 NaN NaN NaN  9.869188 10.290912 2.370759 12.485781 9.892902 1.984395
104  7.651678 6.693009 1.484589 NaN NaN NaN  10.079494 8.221648 2.127985 12.643182 7.118873 0.455005 NaN NaN NaN  11.892565 8.068492 2.348475 13.777266 6.832681 0.439639 NaN NaN NaN  13.134717 8.007861 2.238945 15.628047 8.445382 2.323982 NaN NaN NaN  12.699782 9.527730 2.975636 16.467297 12.717134 0.299603 NaN NaN NaN  14.256940 11.252213 2.488929 11.318844 13.018210 0.592101 NaN NaN NaN  12.148085 11.607386 2.350749 10.926805 12.967010 0.427982 NaN NaN NaN  11.167495 11.519970 2.319531 6.867580 10.333949 2.380938 NaN NaN NaN  9.755744 10.316285 2.312521 12.445452 9.880201 1.991717
105  7.616169 6.737493 1.060304 NaN NaN NaN  9.911337 8.167472 1.929348 12.660810 7.163005 0.435436 NaN NaN NaN  11.769011 8.030664 2.367351 13.749671 6.848833 0.434152 NaN NaN NaN  13.087595 7.979949 2.228398 15.342309 8.397686 2.248117 NaN NaN NaN  12.557390 9.561407 2.982967 16.501146 12.717675 0.309175 NaN NaN NaN  14.149405 11.316303 2.477852 11.245900 12.998441 0.488109 NaN NaN NaN  12.009661 11.692622 2.260999 10.958508 12.983155 0.398003 NaN NaN NaN  11.101881 11.438954 2.249171 6.660516 10.378718 1.965645 NaN NaN NaN  9.592058 10.359822 2.131341 12.385541 9.894149 1.981393
106  7.683395 6.860377 0.693852 NaN NaN NaN  9.792742 8.206138 1.808425 12.565901 7.194064 0.388917 NaN NaN NaN  11.694904 8.094536 2.287225 13.747771 6.850336 0.436614 NaN NaN NaN  13.020653 8.041257 2.181619 15.152433 8.369314 2.147252 NaN NaN NaN  12.400187 9.571610 2.926279 16.478113 12.694174 0.328501 NaN NaN NaN  14.129744 11.362137 2.480575 11.293225 13.066941 0.442760 NaN NaN NaN  11.977381 11.699059 2.203525 10.889885 13.004368 0.420551 NaN NaN NaN  11.011199 11.466980 2.301547 6.648401 10.523172 1.560704 NaN NaN NaN  9.414356 10.442590 1.995256 12.275854 9.843487 1.955785
107  7.748240 6.983081 0.464668 NaN NaN NaN  9.741420 8.269467 1.738506 12.570132 7.169032 0.381305 NaN NaN NaN  11.613173 8.072105 2.221704 13.749344 6.841465 0.418909 NaN NaN NaN  12.915406 7.999531 2.179549 14.969300 8.227211 2.055729 NaN NaN NaN  12.287321 9.592237 2.907224 16.495995 12.698902 0.294142 NaN NaN NaN  14.058951 11.314192 2.407416 11.341744 13.043686 0.380734 NaN NaN NaN  11.891260 11.758986 2.202453 10.873703 12.988635 0.421914 NaN NaN NaN  10.918549 11.474955 2.332990 6.564283 10.620051 1.106296 NaN NaN NaN  9.288094 10.450142 1.835811 12.150233 9.892344 1.934255
108  7.768996 6.917121 0.436997 NaN NaN NaN  9.690501 8.284033 1.753672 12.551951 7.203218 0.384827 NaN NaN NaN  11.541159 8.074478 2.256256 13.794710 6.840722 0.416351 NaN NaN NaN  12.907336 7.981087 2.220507 14.774817 8.173242 1.960806 NaN NaN NaN  12.255974 9.541141 2.886073 16.485275 12.699190 0.331925 NaN NaN NaN  14.079757 11.362873 2.402609 11.299636 13.010180 0.445957 NaN NaN NaN  11.839678 11.707324 2.201842 10.938346 12.985909 0.396535 NaN NaN NaN  10.857301 11.433034 2.294841 6.615340 10.674448 0.795064 NaN NaN NaN  9.197696 10.474864 1.753778 12.059068 9.880809 1.922917
109  7.734504 6.997660 0.396811 NaN NaN NaN  9.643166 8.243939 1.814900 12.475157 7.191416 0.402160 NaN NaN NaN  11.488670 8.158913 2.301126 13.750713 6.854505 0.401486 NaN NaN NaN  12.896643 7.918860 2.177650 14.549644 8.130771 1.816223 NaN NaN NaN  12.261093 9.517796 2.878027 16.473671 12.675717 0.321203 NaN NaN NaN  14.020189 11.284204 2.381034 11.308781 13.075107 0.377643 NaN NaN NaN  11.785466 11.731709 2.200204 10.881177 12.971523 0.427383 NaN NaN NaN  10.794672 11.428555 2.280589 6.656684 10.806076 0.517133 NaN NaN NaN  9.200812 10.543882 1.699882 12.013874 9.871272 1.919207
110  7.754314 6.948238 0.423192 NaN NaN NaN  9.632488 8.248006 1.868369 12.283365 7.111915 0.533998 NaN NaN NaN  11.398627 8.231604 2.427610 13.769015 6.864155 0.407013 NaN NaN NaN  12.851617 7.961314 2.195785 14.451455 8.066159 1.724075 NaN NaN NaN  12.252654 9.500482 2.902723 16.469337 12.699638 0.315329 NaN NaN NaN  13.976497 11.270202 2.324838 11.230588 13.056526 0.441406 NaN NaN NaN  11.776167 11.726818 2.215835 10.879010 12.958229 0.421607 NaN NaN NaN  10.802927 11.430305 2.314514 6.664503 10.903108 0.433391 NaN NaN NaN  9.131788 10.542746 1.725011 11.951166 9.816414 1.904988
111  7.723595 6.953509 0.412381 NaN NaN NaN  9.558356 8.231091 1.878978 11.829972 6.998529 0.839112 NaN NaN NaN  11.279416 8.384219 2.563021 13.723811 6.904261 0.392740 NaN NaN NaN  12.854154 7.918059 2.218538 14.207565 8.084620 1.481218 NaN NaN NaN  12.341013 9.388161 2.898919 16.474792 12.688668 0.315937 NaN NaN NaN  13.935456 11.273705 2.277158 11.253095 13.024337 0.424374 NaN NaN NaN  11.780181 11.738308 2.229995 10.933988 12.940076 0.390869 NaN NaN NaN  10.752228 11.469256 2.327041 6.670261 10.899814 0.425232 NaN NaN NaN  9.107238 10.513454 1.756266 11.896090 9.805334 1.938073
112  7.763519 6.989305 0.434532 NaN NaN NaN  9.531370 8.132753 1.990972 11.269444 6.772426 1.209032 NaN NaN NaN  11.140633 8.533604 2.719446 13.744032 6.838562 0.417492 NaN NaN NaN  12.822529 7.894946 2.154214 14.052769 7.938407 1.298056 NaN NaN NaN  12.312957 9.334553 2.896795 16.520672 12.697234 0.311249 NaN NaN NaN  13.951864 11.230115 2.288219 11.231875 13.084954 0.382270 NaN NaN NaN  11.741611 11.714458 2.200566 10.887449 12.921145 0.425628 NaN NaN NaN  10.704540 11.464127 2.319117 6.697374 10.919366 0.438285 NaN NaN NaN  9.074385 10.487036 1.814649 11.827655 9.772602 1.966928
113  7.704976 6.970659 0.380186 NaN NaN NaN  9.419971 8.196564 1.993613 10.786498 6.627467 1.578973 NaN NaN NaN  11.042230 8.587663 2.802282 13.769945 6.851000 0.436189 NaN NaN NaN  12.740294 7.900224 2.144590 13.857952 7.890145 1.093310 NaN NaN NaN  12.343639 9.200015 2.889829 16.487453 12.677685 0.306612 NaN NaN NaN  13.870237 11.184900 2.223507 11.240166 13.029601 0.368278 NaN NaN NaN  11.759264 11.638671 2.181478 10.862844 12.919127 0.381173 NaN NaN NaN  10.653446 11.440726 2.337735 6.701434 10.909118 0.408501 NaN NaN NaN  8.960704 10.496276 1.858474 11.730803 9.752728 1.951424
114  7.696247 7.007922 0.433269 NaN NaN NaN  9.342272 8.097457 2.037113 10.148933 6.627563 2.004611 NaN NaN NaN  10.978629 8.651361 2.849451 13.749081 6.822041 0.446922 NaN NaN NaN  12.753296 7.818985 2.178542 13.740494 7.905131 0.877697 NaN NaN NaN  12.388827 9.095119 2.906728 16.478512 12.715369 0.323487 NaN NaN NaN  13.791428 11.134617 2.198723 11.258919 13.058486 0.367485 NaN NaN NaN  11.669690 11.627848 2.171211 10.843531 12.958879 0.393348 NaN NaN NaN  10.619732 11.484632 2.368951 6.652479 10.878057 0.417445 NaN NaN NaN  8.907312 10.472630 1.934253 11.654887 9.757092 1.956549
115  7.714379 6.958852 0.354745 NaN NaN NaN  9.246795 8.200007 2.160029 9.614789 6.637405 2.392075 NaN NaN NaN  10.919116 8.706114 2.871083 13.735223 6.854029 0.409340 NaN NaN NaN  12.690587 7.846323 2.195474 13.592950 7.903011 0.680923 NaN NaN NaN  12.359061 9.019791 2.885209 16.487883 12.686307 0.346499 NaN NaN NaN  13.736732 11.126300 2.137523 11.198611 13.042377 0.347588 NaN NaN NaN  11.662963 11.597836 2.221188 10.820152 12.953527 0.408382 NaN NaN NaN  10.572144 11.394005 2.325711 6.664725 10.855092 0.429557 NaN NaN NaN  8.859325 10.386879 1.883085 11.640805 9.761537 1.945469
116  7.737345 6.943118 0.402836 NaN NaN NaN  9.171649 8.150876 2.161620 9.300302 6.752888 2.704712 NaN NaN NaN  10.875661 8.679008 2.919054 13.743653 6.819809 0.454224 NaN NaN NaN  12.620608 7.876160 2.138746 13.580800 7.775610 0.593560 NaN NaN NaN  12.460900 8.886877 2.865855 16.442873 12.662624 0.378139 NaN NaN NaN  13.725129 11.094433 2.126728 11.257332 13.017505 0.389710 NaN NaN NaN  11.641408 11.642069 2.231278 10.658841 12.991986 0.538939 NaN NaN NaN  10.494519 11.355914 2.388686 6.656850 10.852227 0.457417 NaN NaN NaN  8.829068 10.480707 1.953831 11.527578 9.691460 1.928848
117  7.734791 6.994339 0.452708 NaN NaN NaN  9.195894 8.161651 2.135440 8.908135 6.815275 2.902639 NaN NaN NaN  10.768718 8.643302 2.898380 13.750561 6.841485 0.412610 NaN NaN NaN  12.570710 7.888244 2.090586 13.552376 7.724349 0.571758 NaN NaN NaN  12.465336 8.842838 2.801169 16.479582 12.690692 0.355161 NaN NaN NaN  13.669431 11.059404 2.031009 11.237150 13.071252 0.343359 NaN NaN NaN  11.545619 11.538256 2.164909 10.428144 13.107265 0.788044 NaN NaN NaN  10.473173 11.225039 2.486140 6.680665 10.899411 0.448300 NaN NaN NaN  8.743991 10.433707 2.015857 11.476594 9.707319 1.949957
118  7.729199 6.955693 0.406079 NaN NaN NaN  9.150532 8.138062 2.194785 8.845514 6.700262 2.957585 NaN NaN NaN  10.662170 8.540934 2.924216 13.746332 6.863937 0.429185 NaN NaN NaN  12.525584 7.888172 2.020082 13.579680 7.731213 0.508986 NaN NaN NaN  12.474099 8.809061 2.823327 16.430927 12.695193 0.366062 NaN NaN NaN  13.585921 11.063619 2.047018 11.233282 13.045948 0.352653 NaN NaN NaN  11.531752 11.569883 2.200900 10.064974 13.102227 1.159272 NaN NaN NaN  10.440701 10.975152 2.677800 6.651026 10.905834 0.383487 NaN NaN NaN  8.673074 10.332439 2.037331 11.355276 9.699806 1.972562
119  7.707311 6.986177 0.424237 NaN NaN NaN  9.066099 8.105762 2.215228 8.606127 6.667969 3.030214 NaN NaN NaN  10.478949 8.435053 2.888119 13.746854 6.843041 0.445367 NaN NaN NaN  12.488610 7.863874 2.066106 13.571814 7.731730 0.493625 NaN NaN NaN  12.428066 8.804892 2.815618 16.335131 12.654483 0.323164 NaN NaN NaN  13.487541 11.105789 2.048687 11.264702 13.061595 0.357186 NaN NaN NaN  11.505922 11.568313 2.193687 9.764939 13.013853 1.338669 NaN NaN NaN  10.425838 10.765732 2.685923 6.664239 10.909247 0.406649 NaN NaN NaN  8.577482 10.342154 2.034502 11.267267 9.672825 1.983930
120  7.704906 6.947698 0.371765 NaN NaN NaN  8.982842 8.126372 2.253536 8.350267 6.606423 2.928442 NaN NaN NaN  10.296521 8.302781 2.855330 13.757073 6.849195 0.424050 NaN NaN NaN  12.432446 7.849021 2.057881 13.530771 7.680274 0.441747 NaN NaN NaN  12.391603 8.784828 2.830218 16.213354 12.681376 0.376844 NaN NaN NaN  13.382315 11.103151 2.125412 11.266340 13.049158 0.336567 NaN NaN NaN  11.441180 11.543126 2.194580 9.364619 12.825418 1.630303 NaN NaN NaN  10.339110 10.602560 2.783795 6.607557 10.861341 0.396561 NaN NaN NaN  8.559410 10.398761 2.164249 11.223552 9.646581 2.025331
121  7.734541 6.970363 0.403198 NaN NaN NaN  8.963372 8.074683 2.249228 8.027868 6.382364 2.689713 NaN NaN NaN  10.140834 8.203538 2.793320 13.740271 6.811962 0.457006 NaN NaN NaN  12.418261 7.848579 2.037382 13.581625 7.730117 0.455833 NaN NaN NaN  12.352797 8.780453 2.824081 16.065611 12.664547 0.555970 NaN NaN NaN  13.239968 11.076899 2.228974 11.260755 13.060550 0.359222 NaN NaN NaN  11.379106 11.525381 2.158994 8.968947 12.588974 1.847576 NaN NaN NaN  10.290873 10.487766 2.874454 6.628703 10.885147 0.444271 NaN NaN NaN  8.514375 10.429685 2.203331 11.148252 9.629101 2.037880
122  7.713058 6.934926 0.445232 NaN NaN NaN  8.926460 8.145364 2.365285 7.945675 6.306818 2.630237 NaN NaN NaN  9.977120 8.040224 2.771739 13.769957 6.833865 0.459717 NaN NaN NaN  12.360249 7.860482 1.987688 13.538691 7.643866 0.395250 NaN NaN NaN  12.344839 8.796051 2.855803 15.909111 12.629841 0.746184 NaN NaN NaN  13.073602 11.024879 2.384835 11.241425 13.002816 0.322898 NaN NaN NaN  11.317709 11.583583 2.152927 8.593604 12.297430 2.096632 NaN NaN NaN  10.217504 10.378458 2.910074 6.576097 10.873125 0.437279 NaN NaN NaN  8.400824 10.354495 2.297851 11.029616 9.624775 2.029696
123  7.736426 6.954871 0.400150 NaN NaN NaN  8.818003 8.104960 2.339212 7.851296 6.144159 2.513254 NaN NaN NaN  9.851973 7.906909 2.707221 13.738420 6.855947 0.415051 NaN NaN NaN  12.333619 7.845835 1.958735 13.588436 7.631947 0.434725 NaN NaN NaN  12.268025 8.781927 2.800865 15.695621 12.649779 0.917896 NaN NaN NaN  12.859872 10.945313 2.511762 11.196246 13.062051 0.363073 NaN NaN NaN  11.219166 11.501765 2.140862 8.192752 12.037441 2.275586 NaN NaN NaN  10.107042 10.299511 2.915483 6.666950 10.846487 0.426235 NaN NaN NaN  8.336905 10.347860 2.321624 10.941647 9.628199 2.037288
124  7.704419 6.977787 0.416975 NaN NaN NaN  8.809932 8.091615 2.361271 7.853729 5.969016 2.349023 NaN NaN NaN  9.716300 7.826692 2.620981 13.740750 6.849742 0.454077 NaN NaN NaN  12.246314 7.883662 1.944755 13.585448 7.717863 0.434286 NaN NaN NaN  12.217666 8.757856 2.818157 15.448017 12.635811 1.167079 NaN NaN NaN  12.634723 10.923274 2.630103 11.202391 13.046627 0.391857 NaN NaN NaN  11.187348 11.511988 2.172728 7.933434 11.782403 2.406267 NaN NaN NaN  10.034255 10.279223 2.957525 6.605313 10.853641 0.431228 NaN NaN NaN  8.252777 10.328166 2.335048 10.839924 9.640968 2.046518
125  7.697249 6.944991 0.406552 NaN NaN NaN  8.712370 8.091748 2.407488 7.692055 5.846758 2.154689 NaN NaN NaN  9.581734 7.712240 2.513229 13.766266 6.926655 0.465113 NaN NaN NaN  12.182858 7.921356 1.964890 13.580030 7.636827 0.439350 NaN NaN NaN  12.141170 8.746482 2.797508 15.197423 12.588292 1.381896 NaN NaN NaN  12.350308 10.791627 2.692058 11.260949 13.004551 0.321386 NaN NaN NaN  11.084200 11.533572 2.162429 7.628125 11.664026 2.512562 NaN NaN NaN  9.893465 10.278399 2.950138 6.629084 10.920199 0.428625 NaN NaN NaN  8.205525 10.240556 2.337397 10.739274 9.595512 2.017522
126  7.721890 6.942895 0.475723 NaN NaN NaN  8.678083 8.024909 2.488260 7.650400 5.725569 1.980434 NaN NaN NaN  9.466541 7.622694 2.482422 13.805967 6.966136 0.601336 NaN NaN NaN  12.138050 7.957300 2.026651 13.570420 7.675896 0.485650 NaN NaN NaN  12.079185 8.730062 2.805277 14.900885 12.553752 1.577454 NaN NaN NaN  12.054481 10.695152 2.818702 11.193118 12.999741 0.286344 NaN NaN NaN  11.019303 11.474465 2.111913 7.326083 11.534719 2.672229 NaN NaN NaN  9.686604 10.279387 2.984008 6.621151 10.871759 0.425522 NaN NaN NaN  8.126864 10.178626 2.398256 10.662638 9.613006 2.047280
127  7.734800 6.948419 0.425917 NaN NaN NaN  8.629534 8.027278 2.387600 7.600256 5.657917 1.875552 NaN NaN NaN  9.370275 7.560662 2.412886 13.819775 7.045957 0.820042 NaN NaN NaN  12.001513 8.048211 2.098595 13.563124 7.693001 0.380983 NaN NaN NaN  12.049273 8.750952 2.832795 14.614161 12.531692 1.720964 NaN NaN NaN  11.831720 10.559463 2.892157 11.210045 13.048787 0.364911 NaN NaN NaN  10.955226 11.519949 2.130862 7.069132 11.465552 2.778287 NaN NaN NaN  9.469857 10.352318 2.968098 6.580585 10.802706 0.444434 NaN NaN NaN  8.017479 10.158378 2.435305 10.558358 9.605145 2.046026
128  7.727778 6.930125 0.457689 NaN NaN NaN  8.600760 8.004492 2.420020 7.555918 5.575147 1.715221 NaN NaN NaN  9.273154 7.451972 2.352371 13.732661 7.034403 1.125445 NaN NaN NaN  11.744481 8.121011 2.244306 13.581119 7.677614 0.408262 NaN NaN NaN  11.993184 8.698560 2.812276 14.269904 12.465617 1.872876 NaN NaN NaN  11.533758 10.449902 2.970896 11.199918 12.978946 0.336047 NaN NaN NaN  10.876471 11.465681 2.099000 6.787323 11.414517 2.868966 NaN NaN NaN  9.285275 10.410807 2.953498 6.613292 10.865945 0.425014 NaN NaN NaN  7.993582 10.163509 2.453517 10.469812 9.565159 2.056674
129  7.720440 6.954179 0.421139 NaN NaN NaN  8.525517 7.991966 2.435618 7.453130 5.491270 1.595350 NaN NaN NaN  9.153773 7.426297 2.287893 13.501595 6.927600 1.409814 NaN NaN NaN  11.484738 8.037283 2.490757 13.579402 7.629980 0.455003 NaN NaN NaN  11.951952 8.667865 2.776803 13.954422 12.379618 1.963881 NaN NaN NaN  11.269941 10.333947 2.948837 11.223587 13.009302 0.333067 NaN NaN NaN  10.817518 11.517728 2.134789 6.561807 11.457345 2.858502 NaN NaN NaN  9.029067 10.452418 2.895995 6.602992 10.821408 0.399001 NaN NaN NaN  7.938885 10.103998 2.506912 10.385359 9.554544 2.024778
130  7.697578 6.957116 0.422799 NaN NaN NaN  8.485717 7.949361 2.448673 7.469356 5.453719 1.445633 NaN NaN NaN  9.084569 7.338212 2.243585 13.256208 6.850168 1.757005 NaN NaN NaN  11.207674 8.124555 2.647949 13.569680 7.683354 0.417956 NaN NaN NaN  11.927550 8.689357 2.814637 13.632220 12.307139 2.017510 NaN NaN NaN  10.999374 10.209629 3.003543 11.205765 13.001446 0.319557 NaN NaN NaN  10.747389 11.472503 2.111662 6.391087 11.512634 2.797594 NaN NaN NaN  8.857128 10.531002 2.864439 6.633428 10.868496 0.460858 NaN NaN NaN  7.894741 10.075541 2.500641 10.300242 9.530657 2.018627
131  7.682747 6.955263 0.401252 NaN NaN NaN  8.420496 7.964794 2.480046 7.416941 5.427796 1.255504 NaN NaN NaN  8.991789 7.280505 2.216065 12.976593 6.755322 2.048522 NaN NaN NaN  10.875319 8.153444 2.798836 13.550372 7.675221 0.401206 NaN NaN NaN  11.889071 8.640783 2.792393 13.317426 12.241899 2.050045 NaN NaN NaN  10.809211 10.162345 2.961581 11.227640 12.999403 0.357562 NaN NaN NaN  10.690023 11.488716 2.073814 6.232677 11.590864 2.722803 NaN NaN NaN  8.679127 10.578074 2.797681 6.575839 10.843562 0.385042 NaN NaN NaN  7.824994 10.017397 2.472991 10.199453 9.500781 2.014567
132  7.652817 6.946426 0.404294 NaN NaN NaN  8.374140 7.966352 2.454439 7.404045 5.370738 1.086355 NaN NaN NaN  8.898789 7.218990 2.082698 12.612971 6.622606 2.247223 NaN NaN NaN  10.768776 8.192036 2.835279 13.575486 7.676286 0.453928 NaN NaN NaN  11.881662 8.618884 2.773232 13.000278 12.208344 2.028806 NaN NaN NaN  10.633060 10.041568 2.994030 11.205952 13.022379 0.315275 NaN NaN NaN  10.619514 11.510081 2.092232 6.085602 11.687032 2.607471 NaN NaN NaN  8.528605 10.580921 2.759740 6.590744 10.850226 0.420835 NaN NaN NaN  7.781093 10.045650 2.516125 10.106902 9.506639 1.994183
133  7.659327 7.000502 0.365884 NaN NaN NaN  8.332235 7.931418 2.459282 7.415331 5.394620 0.872363 NaN NaN NaN  8.891771 7.231924 1.983949 12.233226 6.394837 2.249555 NaN NaN NaN  10.549676 8.147604 2.810503 13.581779 7.625081 0.438366 NaN NaN NaN  11.793017 8.590343 2.760715 12.610246 12.169592 1.973451 NaN NaN NaN  10.453160 9.967446 2.989199 11.216743 12.980552 0.292636 NaN NaN NaN  10.578750 11.482717 2.038907 5.904027 11.708543 2.422125 NaN NaN NaN  8.308709 10.676455 2.640053 6.592665 10.859063 0.431706 NaN NaN NaN  7.766836 10.027697 2.532913 10.029585 9.504332 2.047066
134  7.706193 6.939666 0.432928 NaN NaN NaN  8.298813 7.882783 2.508788 7.515638 5.432528 0.713279 NaN NaN NaN  8.801864 7.206066 1.907046 11.801836 6.188717 2.163235 NaN NaN NaN  10.475031 8.154285 2.830962 13.609692 7.690216 0.400785 NaN NaN NaN  11.749780 8.580412 2.754730 12.364181 12.158842 1.812014 NaN NaN NaN  10.408974 9.942499 2.991799 11.215373 12.965213 0.330582 NaN NaN NaN  10.551447 11.524399 2.042756 5.850693 11.876504 2.246750 NaN NaN NaN  8.214270 10.750775 2.589754 6.612640 10.872020 0.368965 NaN NaN NaN  7.713112 9.969954 2.530934 9.969146 9.517973 2.037417
135  7.716346 6.958230 0.435887 NaN NaN NaN  8.229438 7.911994 2.512218 7.555080 5.555627 0.468293 NaN NaN NaN  8.775718 7.086192 1.914387 11.281324 5.973306 2.119399 NaN NaN NaN  10.300216 8.083723 2.807146 13.593083 7.607746 0.456555 NaN NaN NaN  11.787905 8.536695 2.751921 12.124529 12.062829 1.587772 NaN NaN NaN  10.406854 9.854003 3.026023 11.139559 13.005341 0.285883 NaN NaN NaN  10.489043 11.480865 2.016588 5.790600 11.905581 2.065423 NaN NaN NaN  8.100285 10.779239 2.477140 6.629722 10.801067 0.384006 NaN NaN NaN  7.664695 9.972751 2.606286 9.936442 9.489452 2.004163
136  7.704506 6.950773 0.436042 NaN NaN NaN  8.212602 7.883592 2.477259 7.588652 5.573623 0.448507 NaN NaN NaN  8.779623 7.067598 1.939946 10.851219 5.858496 2.088383 NaN NaN NaN  10.199162 8.104531 2.854644 13.580645 7.641718 0.430254 NaN NaN NaN  11.760146 8.490155 2.786312 11.887081 11.981424 1.335568 NaN NaN NaN  10.350209 9.894650 3.021384 11.198612 12.987698 0.337147 NaN NaN NaN  10.468410 11.466447 2.020463 5.732433 11.939610 1.821259 NaN NaN NaN  8.043625 10.807040 2.436004 6.616368 10.828463 0.438679 NaN NaN NaN  7.689602 9.954782 2.581421 9.925295 9.413297 2.058735
137  7.710458 6.951741 0.426906 NaN NaN NaN  8.199556 7.852326 2.532412 7.597114 5.512439 0.421409 NaN NaN NaN  8.737768 7.085360 1.924913 10.517604 5.803268 2.067788 NaN NaN NaN  10.128261 8.056395 2.803612 13.598636 7.630031 0.433442 NaN NaN NaN  11.701741 8.474761 2.764632 11.651069 11.897053 1.072844 NaN NaN NaN  10.371743 9.958844 3.002805 11.246986 12.939594 0.303488 NaN NaN NaN  10.467292 11.457235 2.009374 5.728524 12.029300 1.607028 NaN NaN NaN  7.976065 10.855943 2.330672 6.585447 10.876013 0.409739 NaN NaN NaN  7.683157 9.960093 2.602615 9.896881 9.363973 2.053251
138  7.712211 6.928306 0.437074 NaN NaN NaN  8.146563 7.844628 2.480385 7.585905 5.571482 0.405114 NaN NaN NaN  8.681951 7.067013 1.956319 10.320631 5.774602 2.064645 NaN NaN NaN  10.087469 8.057480 2.833019 13.583448 7.667029 0.403700 NaN NaN NaN  11.677556 8.447145 2.775734 11.473408 11.739806 0.893331 NaN NaN NaN  10.412481 10.016391 3.028935 11.188459 12.975357 0.323719 NaN NaN NaN  10.443327 11.441908 1.960226 5.720334 12.053146 1.356772 NaN NaN NaN  7.928370 10.891250 2.223132 6.580386 10.843897 0.398947 NaN NaN NaN  7.703368 9.956270 2.552103 9.859099 9.336357 2.065404
139  7.685551 6.956917 0.402272 NaN NaN NaN  8.083989 7.830856 2.548265 7.558359 5.536073 0.408544 NaN NaN NaN  8.685580 7.091001 1.964378 10.127835 5.692490 2.053718 NaN NaN NaN  10.025105 8.006173 2.823124 13.562522 7.629628 0.434569 NaN NaN NaN  11.631569 8.448610 2.758268 11.328025 11.652040 0.770861 NaN NaN NaN  10.391494 10.104033 2.979487 11.271688 12.946683 0.298936 NaN NaN NaN  10.408446 11.377979 1.924013 5.731538 12.055787 1.072587 NaN NaN NaN  7.818742 10.931154 2.109997 6.572726 10.827124 0.426515 NaN NaN NaN  7.606085 9.954367 2.547769 9.776453 9.325148 2.037288
140  7.671060 6.921377 0.392159 NaN NaN NaN  8.078229 7.847365 2.533379 7.568877 5.520680 0.472154 NaN NaN NaN  8.601084 7.096906 2.003758 10.003833 5.619740 2.044818 NaN NaN NaN  9.929947 7.965908 2.802222 13.548270 7.592403 0.393113 NaN NaN NaN  11.583113 8.457201 2.746630 11.162290 11.669762 0.633574 NaN NaN NaN  10.427068 10.153473 2.930606 11.199190 12.979731 0.343405 NaN NaN NaN  10.342530 11.398916 1.936570 5.799478 12.034652 0.832438 NaN NaN NaN  7.771613 10.882730 2.033609 6.553870 10.872740 0.450122 NaN NaN NaN  7.545891 9.893636 2.585113 9.717500 9.304421 2.039536
141  7.666970 6.914135 0.433844 NaN NaN NaN  7.959262 7.862178 2.529485 7.592938 5.533965 0.421053 NaN NaN NaN  8.552245 7.089508 1.989444 9.819402 5.522141 2.029362 NaN NaN NaN  9.875112 7.856865 2.782399 13.577629 7.619438 0.437464 NaN NaN NaN  11.572818 8.439533 2.714781 11.008445 11.629053 0.362244 NaN NaN NaN  10.409318 10.200155 2.892368 11.211017 12.976583 0.350896 NaN NaN NaN  10.228701 11.400235 1.910461 5.792431 11.975803 0.591343 NaN NaN NaN  7.742395 10.922867 1.985788 6.602946 10.891190 0.448673 NaN NaN NaN  7.495853 9.827933 2.574929 9.639053 9.281779 2.036936
142  7.654299 6.946612 0.414053 NaN NaN NaN  7.948146 7.817746 2.556457 7.559559 5.543142 0.411418 NaN NaN NaN  8.492229 6.994740 2.065325 9.670647 5.477152 1.954496 NaN NaN NaN  9.765375 7.818743 2.774041 13.569373 7.619667 0.408380 NaN NaN NaN  11.498779 8.437587 2.694912 11.012529 11.654747 0.324433 NaN NaN NaN  10.363632 10.231126 2.839913 11.216116 12.966693 0.334388 NaN NaN NaN  10.251037 11.393274 1.889679 5.835165 12.083676 0.489931 NaN NaN NaN  7.631914 10.957288 1.866167 6.582325 10.887430 0.403267 NaN NaN NaN  7.454306 9.824508 2.588257 9.564909 9.273719 2.022721
