# Supplementary material for: Kinematics of male Eupalaestrus weijenberghi (Araneae, Theraphosidae) locomotion on different substrates and inclines
Source: PeerJ. 2019 Sep 26;7:e7748. doi: 10.7717/peerj.7748 (PMC6766366; doi:10.7717/peerj.7748)
Supplement: Supplemental Information 1 [file peerj-07-7748-s001.zip › Silva-Pereyra et al 2019 - Supplementary document - Kinematic data/629v0.3d]

1  10.541564 9.843455 2.696481 12.045996 9.733138 2.584557 13.371120 9.513799 2.485001 14.575807 11.354764 0.683430 14.433419 10.913253 1.882754 14.827928 10.143474 2.576440 16.088482 11.949985 0.366277 16.138374 11.315355 1.504839 16.119581 10.685234 2.199348 19.194920 11.210757 1.638599 17.809439 10.252096 2.717138 16.610668 9.351707 2.774611 21.211863 6.923498 0.402594 19.431026 7.388734 1.388234 18.243786 7.874885 1.922584 16.241671 5.885686 1.108569 16.147900 6.610115 2.038928 16.143164 7.547090 2.362646 13.336747 6.239783 0.379230 14.095275 6.536258 1.410782 14.720304 6.933937 2.182358 13.293068 7.683850 0.765694 13.607136 7.612799 1.878303 14.416883 7.949556 2.645447 15.908673 8.905640 1.764331
2  10.321861 10.044072 2.452411 11.838505 9.788485 2.486725 13.197610 9.590285 2.529625 14.119588 11.485125 0.973108 14.151754 10.858364 2.132418 14.715466 10.021184 2.711711 16.110571 11.949919 0.396660 16.029713 11.298142 1.481793 15.975658 10.687190 2.258626 18.852003 11.287859 1.382854 17.606918 10.320487 2.640471 16.486059 9.390481 2.769038 21.187006 7.002414 0.432427 19.472975 7.431725 1.415343 18.129129 7.903913 1.853428 15.924941 6.032897 0.895844 15.964128 6.628317 1.927474 15.992540 7.522653 2.368270 13.440458 6.275870 0.400529 14.042142 6.537368 1.449234 14.647273 6.934245 2.207822 12.949943 7.737351 0.988624 13.419410 7.665672 2.131687 14.405165 8.064469 2.732719 15.739672 8.891467 1.811518
3  10.182023 10.159298 2.217486 11.697886 9.862226 2.416121 13.051700 9.653406 2.507801 13.584073 11.550056 1.315000 13.885145 10.726022 2.357543 14.605135 9.941919 2.771260 16.107830 11.981340 0.422877 15.986036 11.339792 1.533516 15.968184 10.713085 2.206438 18.471931 11.385820 1.025370 17.473272 10.383298 2.430514 16.353016 9.492661 2.724212 21.171883 6.995677 0.498681 19.318953 7.513122 1.276375 17.991894 7.906038 1.771354 15.672794 6.316587 0.695607 15.761602 6.634633 1.742103 15.878949 7.451650 2.312748 13.388340 6.266333 0.412424 14.025921 6.516767 1.483333 14.601782 7.018069 2.190338 12.521932 7.634235 1.370995 13.282483 7.737874 2.456148 14.379831 8.164123 2.851615 15.632771 8.984380 1.764454
4  10.087857 10.211371 2.012000 11.554805 9.901844 2.307417 12.898413 9.649859 2.485373 13.004003 11.545922 1.710342 13.686022 10.597967 2.565276 14.532947 9.793182 2.829688 16.067333 11.952310 0.375001 15.957251 11.359507 1.467910 15.904876 10.659674 2.174719 18.041288 11.383469 0.633327 17.412870 10.524776 2.222389 16.339504 9.599177 2.679886 21.182978 6.992765 0.503403 19.249626 7.537649 1.162731 17.878902 7.960338 1.675342 15.411963 6.413983 0.414341 15.681094 6.639205 1.641213 15.790898 7.435136 2.249010 13.381028 6.253086 0.426595 13.981363 6.553481 1.482130 14.496588 7.024820 2.212613 12.178333 7.580498 1.826361 13.242206 7.767268 2.743316 14.416655 8.240645 2.918018 15.496586 8.900185 1.784535
5  10.032908 10.228824 1.747138 11.408131 9.907572 2.172409 12.708124 9.655357 2.375232 12.518290 11.426883 2.224311 13.525459 10.443020 2.719304 14.495205 9.708815 2.830026 16.033905 11.980115 0.435636 15.853812 11.364042 1.491937 15.778403 10.656156 2.157275 17.759584 11.389368 0.358680 17.266054 10.608332 2.032501 16.282806 9.689466 2.670338 21.139654 7.009987 0.531363 19.127302 7.566855 1.116888 17.764206 8.010666 1.595728 15.430990 6.410310 0.412391 15.660902 6.715134 1.683924 15.740357 7.458128 2.207175 13.377745 6.276121 0.414391 13.955420 6.468253 1.530165 14.531568 6.971083 2.328121 11.975767 7.531628 2.391261 13.191763 7.855945 2.949779 14.388756 8.312102 2.938004 15.420780 8.888516 1.783953
6  10.027517 10.229908 1.383809 11.347966 9.927800 1.963809 12.627553 9.652555 2.331832 12.299519 11.204314 2.625834 13.435761 10.361989 2.880265 14.403481 9.673127 2.896232 16.053547 11.953967 0.412006 15.858524 11.391290 1.478117 15.713099 10.635557 2.151034 17.675404 11.423613 0.301574 17.207876 10.661616 2.053042 16.206350 9.725876 2.661761 20.991156 7.046710 0.541450 19.006865 7.600188 1.115453 17.724911 7.999536 1.624679 15.424585 6.358698 0.426511 15.592319 6.713249 1.656960 15.633255 7.518064 2.231634 13.409031 6.268474 0.441915 13.900062 6.508049 1.559891 14.477414 6.976471 2.357374 11.761482 7.592506 2.797050 13.166395 7.893833 3.078479 14.350284 8.375645 2.962947 15.321982 8.907546 1.821813
7  10.156120 10.362294 0.942091 11.386788 10.020965 1.770053 12.524315 9.710375 2.247372 12.138619 11.097318 2.938926 13.342586 10.301080 2.990308 14.368913 9.712268 2.890396 16.086481 11.924545 0.427329 15.822818 11.381313 1.379932 15.691874 10.673454 2.183143 17.689785 11.441869 0.331489 17.118441 10.696547 1.999658 16.161983 9.770084 2.678345 20.917761 7.066091 0.480558 18.975645 7.617271 1.124692 17.648830 7.989779 1.653829 15.359459 6.400601 0.388129 15.545548 6.715982 1.672919 15.544873 7.471331 2.259310 13.431479 6.303654 0.426716 13.890790 6.490466 1.559292 14.354231 6.984432 2.382334 11.532621 7.664102 3.013877 12.962187 8.006694 3.150939 14.157043 8.386941 2.996093 15.281064 8.935758 1.829322
8  10.295175 10.438146 0.564179 11.300631 10.179072 1.498798 12.389062 9.818034 2.133212 11.924181 11.031238 3.147433 13.189198 10.320951 3.005482 14.227867 9.721722 2.908743 16.093946 11.929630 0.377225 15.774606 11.403601 1.473347 15.585024 10.715433 2.159299 17.696112 11.419584 0.336703 17.076122 10.660855 1.981180 16.059349 9.789304 2.672042 20.743073 6.971026 0.448235 18.764988 7.563598 1.185717 17.532286 7.964224 1.756856 15.359046 6.370299 0.357955 15.481870 6.782432 1.616201 15.457516 7.531633 2.274939 13.365193 6.291701 0.397262 13.806749 6.595692 1.540074 14.305232 7.079332 2.352022 11.171906 7.761867 3.128249 12.715549 8.040242 3.150956 13.902941 8.397026 3.023538 15.176954 8.958677 1.816438
9  10.366178 10.503778 0.414490 11.280879 10.248604 1.433521 12.297975 9.883382 2.138629 11.662401 11.108153 3.136201 12.956607 10.414814 2.982028 13.999108 9.850126 2.899530 16.038523 11.966126 0.384824 15.703311 11.413884 1.503529 15.510964 10.730420 2.157744 17.658461 11.433396 0.289307 17.003942 10.745043 2.037492 16.031153 9.854189 2.683199 20.475485 6.898164 0.428448 18.628405 7.525264 1.313725 17.395647 7.958929 1.856917 15.349041 6.420530 0.419948 15.439063 6.764814 1.669693 15.325327 7.525923 2.293708 13.364422 6.282852 0.424703 13.732273 6.557306 1.587573 14.187161 7.151199 2.373061 10.897651 7.931529 3.117873 12.391115 8.131733 3.119090 13.596832 8.397372 2.996270 15.060243 8.974536 1.824077
10  10.381763 10.526613 0.406937 11.204408 10.261932 1.460245 12.241892 9.902453 2.239286 11.388468 11.236423 3.048282 12.675926 10.529786 2.944324 13.738651 9.977516 2.873578 16.053547 11.953967 0.412006 15.647860 11.448746 1.523665 15.436978 10.801387 2.135540 17.702061 11.358600 0.347208 16.973087 10.761166 2.071827 15.958810 9.920940 2.674604 20.271137 6.862520 0.437868 18.400484 7.582522 1.344693 17.188667 7.997998 1.983386 15.357875 6.399544 0.409848 15.315829 6.857644 1.613865 15.212354 7.546941 2.296197 13.332196 6.298194 0.436974 13.641721 6.634790 1.551975 14.027753 7.144080 2.396515 10.541291 8.085403 3.172717 12.115403 8.185632 3.141068 13.314592 8.407754 2.994824 14.898534 9.052903 1.805522
11  10.358391 10.492117 0.408289 11.105834 10.306603 1.501913 12.164386 9.968908 2.261282 11.137609 11.333258 2.993884 12.441709 10.652712 2.926792 13.516148 10.127710 2.817943 16.018551 11.969129 0.351651 15.588095 11.436966 1.461541 15.334333 10.849876 2.150647 17.640278 11.439324 0.310994 16.931978 10.759850 1.943659 15.877714 10.012934 2.681607 20.010843 6.860936 0.449379 18.225155 7.545240 1.436666 16.990883 8.029065 2.075373 15.345650 6.386353 0.492004 15.233305 6.917301 1.634975 15.138841 7.564776 2.314764 13.342059 6.269665 0.403952 13.589390 6.632384 1.571278 13.841370 7.310813 2.261925 10.327625 8.178902 3.202091 11.810803 8.251922 3.126126 13.046321 8.456122 2.968447 14.745371 9.123052 1.804329
12  10.361055 10.490956 0.404816 11.066513 10.353726 1.528234 12.108528 10.046128 2.290900 10.906981 11.462989 2.934828 12.230821 10.792883 2.838563 13.304583 10.270784 2.783496 16.042282 11.963082 0.391616 15.579597 11.441310 1.461613 15.243882 10.846405 2.134560 17.695499 11.446303 0.313140 16.929964 10.743205 1.991720 15.815717 10.066033 2.645991 19.702457 6.808728 0.481840 17.981972 7.530814 1.548308 16.783615 8.015741 2.175130 15.373470 6.368487 0.490475 15.176924 7.011403 1.579238 14.998109 7.629798 2.269562 13.400373 6.228473 0.493596 13.496428 6.693962 1.531463 13.716159 7.324602 2.295554 9.990952 8.361120 3.171661 11.554957 8.357697 3.059614 12.789127 8.495296 2.939702 14.605683 9.194908 1.800541
13  10.300604 10.494283 0.432289 11.030738 10.405519 1.541829 12.027872 10.102807 2.351506 10.727131 11.641513 2.826210 12.023082 10.977036 2.714255 13.085333 10.428564 2.742418 16.022322 11.966076 0.358438 15.512413 11.493686 1.473619 15.154555 10.893861 2.149395 17.641321 11.488653 0.322728 16.867054 10.824019 1.971740 15.732957 10.118325 2.681834 19.409933 6.825928 0.577745 17.745173 7.545940 1.677759 16.550545 8.024233 2.311055 15.310698 6.366259 0.502085 15.105174 6.995406 1.538219 14.887127 7.615579 2.276575 13.357980 6.275956 0.505456 13.384536 6.747430 1.508436 13.574018 7.386608 2.293788 9.737855 8.539077 3.140587 11.276699 8.510518 3.031379 12.557218 8.592057 2.909984 14.457272 9.222419 1.812258
14  10.335811 10.505363 0.397350 10.974636 10.442251 1.536357 11.995894 10.121559 2.327958 10.568156 11.793320 2.767470 11.886527 11.119296 2.662947 12.884192 10.530192 2.685651 16.025579 12.019711 0.411889 15.475169 11.510369 1.439990 15.073345 10.964661 2.098899 17.673313 11.426079 0.313555 16.840147 10.794598 1.967117 15.718500 10.135348 2.640865 19.072592 6.725150 0.678886 17.460434 7.481421 1.871627 16.241325 8.093077 2.394371 15.310452 6.320192 0.513833 15.014577 7.030660 1.489459 14.770794 7.618912 2.244812 13.327538 6.304364 0.448827 13.258281 6.781916 1.495707 13.410767 7.395467 2.306865 9.513901 8.724401 3.097756 11.033068 8.604764 2.950316 12.293341 8.637088 2.847088 14.312059 9.249111 1.826762
15  10.351652 10.502153 0.376946 10.930121 10.506626 1.549716 11.903572 10.142487 2.321954 10.376358 12.019094 2.662555 11.700696 11.263559 2.565483 12.723645 10.676350 2.632811 15.976725 12.053476 0.444383 15.442748 11.505635 1.375943 15.009955 10.992145 2.082393 17.710855 11.396053 0.349079 16.810400 10.783896 1.941699 15.662363 10.156913 2.629662 18.683352 6.603937 0.872524 17.186953 7.459334 1.974434 15.922836 8.123166 2.505556 15.347397 6.439663 0.423037 14.886100 6.941456 1.628973 14.655193 7.567401 2.243080 13.274372 6.306531 0.397136 13.154439 6.792171 1.487510 13.254362 7.469432 2.283115 9.299358 8.990643 3.088034 10.833738 8.734678 2.961550 12.083271 8.682479 2.824352 14.167542 9.319283 1.809318
16  10.313650 10.498546 0.379807 10.817782 10.498191 1.570595 11.837481 10.255226 2.362888 10.308531 12.134249 2.510221 11.575984 11.416320 2.466265 12.597125 10.773746 2.584889 16.029144 11.982367 0.425556 15.376802 11.513037 1.416076 14.969226 10.970316 2.066531 17.716236 11.427626 0.364415 16.800245 10.756925 1.926162 15.600910 10.157907 2.603521 18.284372 6.494412 0.989641 16.869555 7.387575 2.158268 15.620374 8.121393 2.578315 15.375031 6.416683 0.436848 14.804226 6.998583 1.542909 14.514066 7.522361 2.175490 13.268478 6.283887 0.429977 13.078395 6.788183 1.488926 13.090132 7.505842 2.220241 9.145663 9.138493 3.029984 10.617659 8.862094 2.862885 11.864562 8.787477 2.751432 14.020628 9.304409 1.789713
17  10.304418 10.551207 0.362664 10.768940 10.564749 1.594348 11.766084 10.271617 2.390626 10.127888 12.316019 2.405950 11.397373 11.534750 2.360990 12.409408 10.880722 2.523425 16.053051 11.959309 0.409675 15.320517 11.509086 1.372841 14.861763 10.997121 2.052915 17.695135 11.399930 0.370804 16.742788 10.775928 1.916695 15.547535 10.169398 2.574557 17.910786 6.439147 1.115521 16.517597 7.429413 2.266555 15.309302 8.177388 2.655631 15.343866 6.442873 0.389512 14.795559 6.940288 1.582331 14.424965 7.532498 2.186268 13.264978 6.305759 0.423095 12.962384 6.773877 1.470914 12.908533 7.525920 2.206244 8.886420 9.261950 2.988561 10.389358 8.940761 2.783429 11.647135 8.857934 2.724903 13.888949 9.300714 1.828344
18  10.312397 10.523644 0.415940 10.786691 10.610781 1.547933 11.689650 10.250806 2.398137 9.971497 12.369857 2.170984 11.287640 11.670576 2.212178 12.245544 10.995101 2.449052 16.022717 11.966576 0.480165 15.274986 11.503426 1.390010 14.831760 10.979747 1.990250 17.706060 11.390624 0.342675 16.696121 10.756871 1.914348 15.505618 10.194307 2.545249 17.532713 6.436058 1.301290 16.202282 7.419508 2.443866 14.994499 8.291409 2.742169 15.323881 6.414008 0.421686 14.762798 6.918611 1.574332 14.364911 7.446507 2.196761 13.224889 6.362832 0.368748 12.852817 6.868847 1.442250 12.813754 7.568538 2.237534 8.694102 9.304698 2.876242 10.200836 8.972282 2.714214 11.439942 8.878892 2.641841 13.803539 9.379647 1.782540
19  10.349055 10.527692 0.366979 10.762540 10.650621 1.543465 11.646148 10.303808 2.410138 9.895999 12.525955 1.915415 11.136181 11.752180 2.042341 12.110794 11.116820 2.303464 15.949175 11.977216 0.417853 15.191358 11.519574 1.357662 14.714160 11.031232 2.027152 17.678463 11.435528 0.339480 16.644476 10.794677 1.921699 15.469351 10.248902 2.559805 17.159267 6.503838 1.360396 15.906178 7.569858 2.584976 14.715961 8.444467 2.804918 15.314897 6.423755 0.423815 14.740751 6.927405 1.536414 14.371539 7.457529 2.215686 13.117785 6.461680 0.397976 12.721713 6.951334 1.501104 12.701616 7.627470 2.256974 8.517981 9.288783 2.763262 9.994474 9.000195 2.640670 11.242754 8.890096 2.597955 13.716800 9.439410 1.795579
20  10.332333 10.537513 0.380910 10.705441 10.683884 1.540326 11.564392 10.385910 2.448120 9.814324 12.583875 1.597377 10.991031 11.851280 1.854379 11.977646 11.230610 2.225013 15.815695 11.968842 0.444872 15.059978 11.590280 1.495663 14.629585 10.998694 2.082255 17.669991 11.414476 0.352418 16.639648 10.821035 1.906570 15.419725 10.288185 2.526143 16.831253 6.577885 1.468936 15.605188 7.639496 2.669812 14.482672 8.557689 2.815156 15.312783 6.414615 0.463235 14.752946 6.995800 1.469069 14.325333 7.486270 2.174876 12.932247 6.488959 0.565294 12.625489 7.018529 1.624653 12.580312 7.740674 2.310337 8.346089 9.274264 2.630178 9.828295 8.982572 2.524734 11.075261 8.939431 2.555668 13.602669 9.455251 1.822987
21  10.384520 10.556905 0.379498 10.678422 10.690146 1.551720 11.502460 10.452568 2.438621 9.705572 12.684752 1.268337 10.935276 11.949742 1.673493 11.854822 11.355454 2.093899 15.863979 12.044659 0.627219 15.035728 11.601473 1.625974 14.451555 11.049053 2.175195 17.683535 11.439588 0.375942 16.613350 10.862294 1.896756 15.373562 10.333092 2.523230 16.490709 6.648931 1.543312 15.292429 7.771233 2.741789 14.210076 8.711069 2.838826 15.356307 6.445240 0.467526 14.731783 7.028692 1.402423 14.266806 7.508754 2.154129 12.695713 6.461010 0.748086 12.434767 7.053772 1.746602 12.512381 7.909413 2.412792 8.157759 9.222511 2.469294 9.670404 9.004140 2.454501 10.960454 9.003015 2.529969 13.520243 9.569638 1.825651
22  10.336465 10.499907 0.380001 10.635559 10.728953 1.628401 11.460525 10.499724 2.468191 9.725596 12.783699 0.945255 10.844272 12.036553 1.458775 11.782703 11.446606 1.982788 15.779685 12.197507 0.870702 14.909944 11.642232 1.755221 14.301659 11.031844 2.316317 17.635185 11.401461 0.370182 16.586081 10.868483 1.882546 15.311365 10.386550 2.500544 16.112974 6.750884 1.471669 15.063951 7.809597 2.782917 13.986719 8.815747 2.826218 15.318248 6.457680 0.437912 14.699337 6.994284 1.384912 14.216829 7.507484 2.115938 12.265402 6.394908 0.948022 12.184016 7.172579 1.892104 12.413598 8.026424 2.533288 7.969230 9.215796 2.271316 9.494766 8.984715 2.282700 10.795063 9.014552 2.420148 13.410604 9.563973 1.836030
23  10.347055 10.522438 0.418487 10.609941 10.795811 1.580759 11.435452 10.536847 2.470456 9.760478 12.835396 0.605241 10.734106 12.141794 1.251603 11.689722 11.527997 1.892026 15.643810 12.308118 1.068650 14.714329 11.699710 1.906211 14.145843 11.030186 2.364755 17.665165 11.434036 0.364242 16.519753 10.856889 1.884135 15.258284 10.427209 2.448922 15.790245 6.853390 1.312480 14.823057 7.849932 2.735496 13.834599 8.874170 2.825653 15.313075 6.464704 0.445582 14.665631 6.973587 1.340126 14.081441 7.625358 1.994935 11.689699 6.455966 1.222377 11.843523 7.289397 2.129333 12.254053 8.212159 2.598109 7.805583 9.212901 2.038386 9.331389 9.036187 2.143587 10.650723 9.059461 2.320276 13.293328 9.614789 1.815758
24  10.303698 10.552393 0.338524 10.561856 10.846499 1.600679 11.354052 10.578837 2.462412 9.807161 12.875560 0.410993 10.700418 12.193409 1.158720 11.690929 11.604552 1.855618 15.450082 12.409217 1.268098 14.529329 11.741036 2.037462 13.919333 10.993112 2.433894 17.674162 11.413160 0.325128 16.475191 10.866202 1.793392 15.184392 10.427338 2.393817 15.447765 7.074345 1.079415 14.661901 7.816594 2.645273 13.695329 8.923972 2.775069 15.262662 6.449608 0.470101 14.532608 6.963662 1.416294 14.024775 7.642097 1.914954 11.109737 6.633344 1.502888 11.469686 7.514349 2.324561 12.041830 8.396590 2.652517 7.682294 9.250732 1.719164 9.157167 9.081352 1.956203 10.463041 9.119723 2.210316 13.187325 9.639845 1.805333
25  10.330915 10.575550 0.376312 10.483448 10.874687 1.605733 11.325795 10.635229 2.451726 9.780796 12.910883 0.386940 10.712867 12.250914 1.196427 11.565210 11.622531 1.881782 15.146962 12.602970 1.401449 14.347855 11.788234 2.100560 13.739594 10.977762 2.470567 17.632870 11.474026 0.349717 16.384192 10.905396 1.786000 15.109439 10.422741 2.397014 15.050150 7.280835 0.826580 14.578390 7.830861 2.455402 13.592829 8.882123 2.736439 15.331218 6.430178 0.463851 14.559065 7.069821 1.290584 13.907448 7.661666 1.874204 10.447391 6.856788 1.745381 11.111452 7.749146 2.462782 11.883585 8.586421 2.682779 7.522748 9.265538 1.416034 9.011385 9.120707 1.796188 10.248340 9.131043 2.121284 13.053598 9.672556 1.816074
26  10.282640 10.582584 0.407818 10.363993 10.897248 1.515244 11.198533 10.669615 2.462569 9.759935 12.841999 0.403222 10.625449 12.254032 1.228858 11.413690 11.686262 1.946265 14.763755 12.748854 1.489142 14.042405 11.801291 2.173034 13.531103 10.944343 2.500072 17.670582 11.459239 0.348015 16.359680 10.877416 1.699710 15.048759 10.420444 2.333706 14.587078 7.482666 0.323998 14.526475 7.814544 2.310324 13.528345 8.807939 2.710873 15.279166 6.427011 0.436522 14.404817 7.136594 1.220739 13.777419 7.637280 1.820386 9.900707 7.041354 1.907626 10.878776 7.836234 2.488151 11.740362 8.622455 2.670096 7.449231 9.262240 1.137803 8.881641 9.101067 1.597023 10.099204 9.153591 2.024504 12.913887 9.667491 1.803262
27  10.299644 10.591258 0.376225 10.267380 10.899949 1.547664 11.100835 10.674637 2.480547 9.760079 12.879434 0.433672 10.568604 12.261663 1.260062 11.310746 11.657049 2.013546 14.353099 12.923431 1.571064 13.781664 11.828166 2.176097 13.345003 10.933777 2.542756 17.650127 11.435246 0.344171 16.321106 10.866938 1.664707 14.968190 10.415038 2.285666 14.584445 7.581081 0.325689 14.404485 7.798127 2.234227 13.426000 8.747482 2.683605 15.319382 6.462999 0.444415 14.290948 7.168332 1.175336 13.713781 7.705133 1.748675 9.544187 7.199528 1.898069 10.625340 7.956685 2.396341 11.547997 8.632977 2.624732 7.350491 9.266924 0.804921 8.757314 9.137283 1.366671 9.888696 9.170862 1.934141 12.761850 9.723225 1.757320
28  10.294029 10.595727 0.406903 10.203307 10.974471 1.548456 10.960177 10.778950 2.485132 9.784546 12.922549 0.458404 10.552076 12.280909 1.289544 11.194521 11.655291 2.061934 13.960094 12.992496 1.583315 13.467499 11.869061 2.213647 13.098644 10.936240 2.576465 17.656910 11.452696 0.316970 16.215706 10.856900 1.622974 14.890941 10.419435 2.227832 14.524920 7.580224 0.286053 14.299451 7.804712 2.209304 13.314229 8.755631 2.663295 15.307235 6.434123 0.442061 14.214255 7.196295 1.052373 13.653815 7.703966 1.658293 9.246006 7.332177 1.764853 10.338090 7.975534 2.319763 11.280194 8.623458 2.577963 7.404577 9.274486 0.423908 8.661172 9.170793 1.122005 9.758122 9.139767 1.796896 12.646954 9.714975 1.747971
29  10.266685 10.621908 0.377491 10.104755 10.933273 1.514583 10.874627 10.759759 2.543303 9.703586 12.896232 0.405826 10.509551 12.310380 1.333466 11.167464 11.665550 2.086039 13.476167 13.166590 1.547048 13.151664 11.962480 2.228130 12.930788 10.965431 2.564120 17.651873 11.449123 0.313447 16.215641 10.877921 1.618212 14.830717 10.438143 2.197908 14.502356 7.563650 0.333540 14.272821 7.866821 2.226164 13.272902 8.727840 2.645411 15.273632 6.459440 0.467835 14.172226 7.184999 1.100760 13.645947 7.756843 1.622714 8.969067 7.399956 1.711805 10.167915 7.939835 2.204628 11.098085 8.533378 2.492758 7.384361 9.365791 0.413110 8.623793 9.161815 1.217924 9.705872 9.163447 1.844861 12.539461 9.739054 1.755580
30  10.268177 10.605142 0.421196 10.061046 10.975584 1.486389 10.814463 10.785495 2.517666 9.753518 12.890460 0.400036 10.471333 12.319201 1.329096 11.101866 11.661546 2.109463 13.101203 13.158718 1.520941 12.869027 12.008164 2.154174 12.797544 11.030864 2.561301 17.682743 11.421693 0.363940 16.153820 10.870690 1.566166 14.775309 10.445931 2.163108 14.554579 7.585298 0.320461 14.235268 7.883148 2.198577 13.194753 8.754762 2.669252 15.255045 6.447060 0.433137 14.104049 7.219634 1.063158 13.597454 7.794018 1.575314 8.716167 7.450880 1.711204 9.970987 7.923382 2.195670 10.905713 8.459768 2.451931 7.390797 9.342693 0.453761 8.584641 9.185111 1.193735 9.676929 9.153640 1.853774 12.472072 9.725984 1.764277
31  10.265354 10.608994 0.422913 10.020818 10.964696 1.477990 10.743390 10.778331 2.555345 9.736088 12.903183 0.376784 10.394542 12.272607 1.345975 11.103312 11.656409 2.130466 12.638835 13.149347 1.309581 12.674868 12.031588 2.141001 12.695984 11.088799 2.514612 17.599424 11.470760 0.356234 16.105461 10.870848 1.545327 14.726182 10.463961 2.142486 14.532073 7.576424 0.369492 14.208248 7.964704 2.137031 13.125481 8.775631 2.651253 15.223415 6.472137 0.438253 14.142027 7.229484 1.030815 13.553475 7.792187 1.556715 8.515819 7.471649 1.758568 9.797595 7.986214 2.127110 10.785861 8.427820 2.442209 7.391298 9.363111 0.437091 8.531055 9.164325 1.242675 9.649381 9.159997 1.920525 12.408553 9.738251 1.773576
32  10.235444 10.614939 0.408968 9.953979 10.913265 1.461543 10.673853 10.728882 2.517379 9.739897 12.866966 0.384821 10.431213 12.316308 1.336031 11.013681 11.655172 2.150914 12.299541 13.117535 1.188810 12.479091 12.058098 2.074494 12.571513 11.114983 2.515290 17.623217 11.463800 0.289600 16.071808 10.828598 1.507494 14.677071 10.464629 2.108587 14.479488 7.569719 0.300066 14.183815 7.959725 2.109375 13.115423 8.733503 2.631252 15.156720 6.494751 0.463003 14.072031 7.265185 1.011264 13.481224 7.801929 1.530178 8.396564 7.490971 1.752985 9.708523 7.958787 2.074856 10.671946 8.399014 2.406123 7.382588 9.346593 0.462266 8.506668 9.136571 1.284983 9.587197 9.113339 1.951713 12.321775 9.724856 1.751213
33  10.219843 10.593052 0.457541 9.846421 10.883721 1.413948 10.594593 10.714127 2.513086 9.752112 12.867508 0.414642 10.370389 12.277669 1.366925 10.991393 11.597939 2.155465 12.007152 13.098166 1.100904 12.249364 12.060338 1.998817 12.468646 11.138460 2.483607 17.633135 11.406938 0.384703 15.998295 10.823477 1.433967 14.587622 10.489413 2.035567 14.562552 7.550164 0.499560 14.192349 7.963445 2.147155 13.054220 8.719587 2.616695 15.174761 6.515060 0.449210 13.953859 7.281118 1.009977 13.363716 7.776719 1.560566 8.317450 7.485753 1.749581 9.582990 7.943596 2.057567 10.592975 8.380035 2.393156 7.373935 9.357276 0.437279 8.488591 9.103607 1.246189 9.566172 9.066429 1.988507 12.225037 9.720583 1.742556
34  10.108200 10.589002 0.418041 9.789551 10.921160 1.460613 10.526635 10.615481 2.548077 9.710092 12.873759 0.402155 10.297300 12.283254 1.369310 10.929124 11.592290 2.186017 11.722939 13.027291 0.917645 12.076573 12.097081 1.849245 12.347465 11.195703 2.398755 17.620729 11.439199 0.382213 15.832778 10.892816 1.339471 14.521856 10.487348 1.982859 14.600722 7.583174 0.476586 14.136160 8.012008 2.140512 12.974126 8.696628 2.612699 15.043283 6.590235 0.472905 13.896399 7.300694 0.983995 13.197471 7.779228 1.591115 8.179656 7.506602 1.783564 9.475862 7.927886 2.062277 10.499528 8.345885 2.373562 7.379416 9.341637 0.446869 8.434531 9.096275 1.329740 9.498486 9.052052 2.052923 12.125343 9.690069 1.714984
35  9.831221 10.784232 0.505775 9.637432 10.883410 1.628845 10.457376 10.564369 2.584237 9.735291 12.891067 0.372876 10.252089 12.269658 1.365813 10.880270 11.574376 2.196446 11.506684 12.937711 0.733506 11.917603 12.179010 1.694608 12.216194 11.299469 2.277518 17.562544 11.431584 0.397009 15.737557 10.928353 1.247199 14.401010 10.502960 1.912261 14.545439 7.571733 0.498855 14.100278 7.986417 2.118657 12.889403 8.687041 2.579762 14.862396 6.592638 0.424787 13.722993 7.296221 1.091460 13.081573 7.759878 1.602322 8.034782 7.508842 1.780641 9.325740 7.929531 2.057623 10.401025 8.355625 2.343815 7.392378 9.354597 0.479129 8.389765 9.079390 1.361805 9.437248 9.029887 2.058804 12.013821 9.668556 1.699536
36  9.419712 10.972116 0.702056 9.412913 10.881299 1.886006 10.463526 10.461417 2.640911 9.747002 12.855297 0.375762 10.207489 12.218900 1.392656 10.782683 11.567272 2.216030 11.255354 12.944554 0.525445 11.711367 12.222466 1.520127 12.089756 11.373047 2.120807 17.469343 11.436443 0.415669 15.634380 10.877059 1.197999 14.267598 10.487771 1.893494 14.611072 7.546257 0.445337 14.028429 8.040470 2.079436 12.814263 8.707373 2.549626 14.650193 6.685912 0.414090 13.529000 7.283174 1.188130 12.917254 7.784607 1.701872 7.900876 7.523386 1.817992 9.264556 7.964150 2.108600 10.291546 8.373619 2.385613 7.376155 9.301094 0.447853 8.349789 9.119326 1.377060 9.376705 9.052034 2.142271 11.877032 9.714288 1.644711
37  8.975080 11.098810 1.011976 9.253411 10.813728 2.210645 10.419079 10.392996 2.753382 9.711052 12.868756 0.366819 10.178197 12.272288 1.391033 10.750162 11.574561 2.220155 11.137327 12.883862 0.362584 11.567174 12.218576 1.434301 11.914063 11.458255 2.090885 17.276978 11.464715 0.393622 15.335530 10.982647 1.256925 14.077424 10.542108 1.911033 14.580645 7.568017 0.478475 13.965043 8.003436 2.085675 12.788536 8.724609 2.553841 14.542710 6.733105 0.596664 13.434247 7.331896 1.275461 12.739387 7.849500 1.763938 7.794968 7.594106 1.886238 9.159928 8.016905 2.128971 10.179714 8.404787 2.387193 7.436226 9.235107 0.451525 8.269459 9.051228 1.468028 9.323211 9.069288 2.146511 11.786794 9.754335 1.617570
38  8.548409 11.221294 1.438684 9.183056 10.716684 2.528219 10.409625 10.306440 2.824398 9.727649 12.862215 0.388055 10.096341 12.255901 1.433231 10.563367 11.609070 2.286086 11.172673 12.915070 0.372267 11.495041 12.235972 1.461933 11.798761 11.475921 2.080623 17.023420 11.569211 0.387252 15.138297 11.074745 1.339405 13.921576 10.559189 1.957624 14.553769 7.563052 0.467646 13.920162 8.005619 2.005692 12.740705 8.742187 2.517329 14.320165 6.722730 0.726481 13.203139 7.396650 1.364169 12.461022 7.951400 1.821335 7.660733 7.646029 1.986151 9.030187 8.044805 2.184638 10.066172 8.434058 2.396279 7.406667 9.269242 0.382072 8.180906 9.043930 1.448223 9.235756 9.053794 2.217786 11.636630 9.793736 1.649359
39  8.131543 11.144937 1.940510 9.114202 10.627862 2.827506 10.385292 10.218040 2.881096 9.696152 12.881564 0.383064 10.061141 12.303034 1.426388 10.422976 11.611563 2.309979 11.088051 12.921844 0.328421 11.430819 12.230700 1.470530 11.740664 11.508493 2.107807 16.766111 11.623769 0.413537 14.960418 11.031604 1.367153 13.756590 10.558917 2.064369 14.616384 7.580105 0.473660 13.846481 7.970331 2.050909 12.719614 8.705292 2.498697 14.042083 6.680962 0.822559 12.972277 7.450041 1.420121 12.279935 7.990644 1.923762 7.528743 7.679478 1.993063 8.912880 8.063259 2.163943 9.967662 8.419306 2.411031 7.354518 9.280604 0.362877 8.174900 9.033279 1.477645 9.141743 9.047218 2.240978 11.508395 9.765852 1.653867
40  7.711247 11.026828 2.553781 9.048294 10.505118 3.037044 10.332115 10.125506 2.926139 9.725067 12.872766 0.343151 9.984926 12.319782 1.477828 10.326530 11.621522 2.336322 11.119424 12.883316 0.351241 11.422932 12.253479 1.487170 11.669847 11.462965 2.111017 16.526730 11.634723 0.404755 14.740829 11.043788 1.484245 13.537792 10.526006 2.167259 14.602002 7.593995 0.439415 13.836621 7.979096 2.014890 12.635254 8.671081 2.515271 13.748501 6.644040 0.951315 12.640759 7.432358 1.544820 12.023939 8.021639 2.024268 7.358599 7.713476 1.928918 8.775270 8.079427 2.151619 9.795450 8.444592 2.383672 7.378183 9.261539 0.403649 8.139430 9.072309 1.469149 9.088447 9.040415 2.269763 11.386552 9.770804 1.675393
41  7.510820 10.885062 3.027709 8.898181 10.426411 3.187917 10.197905 10.086395 2.948946 9.709859 12.891202 0.356971 9.927586 12.328126 1.493039 10.202237 11.613283 2.383364 11.091957 12.891384 0.346795 11.343576 12.247758 1.453582 11.601747 11.451499 2.131870 16.233295 11.663312 0.517532 14.518299 11.069692 1.617733 13.318370 10.540029 2.288702 14.593176 7.582766 0.476357 13.782325 7.957113 2.038858 12.551985 8.633978 2.485091 13.279161 6.561614 0.990482 12.378995 7.375070 1.706510 11.751895 8.080135 2.080852 7.191532 7.725918 1.881914 8.623687 8.109446 2.123535 9.660295 8.429061 2.365670 7.385274 9.249852 0.384661 8.078289 9.019557 1.484962 9.001955 9.025084 2.340412 11.257426 9.793306 1.704980
42  7.307020 10.738084 3.270782 8.777719 10.388192 3.265078 9.996029 10.113771 2.984800 9.669074 12.945996 0.391453 9.802114 12.296854 1.536671 10.124461 11.620574 2.384590 11.095146 12.883650 0.334271 11.264965 12.292068 1.480874 11.499737 11.427473 2.114659 16.001917 11.754193 0.660969 14.327958 11.044316 1.771632 13.080106 10.478088 2.374802 14.574050 7.622519 0.378146 13.731536 7.972134 2.016244 12.534080 8.612412 2.471715 12.809894 6.560850 1.061733 12.055915 7.334436 1.731070 11.554827 8.128017 2.114297 7.081825 7.755022 1.817885 8.431716 8.108527 2.037811 9.496292 8.371526 2.351730 7.436878 9.271276 0.432694 8.021379 9.029175 1.530206 8.982112 9.002887 2.351650 11.125755 9.791982 1.698000
43  7.036418 10.706728 3.351645 8.498995 10.374834 3.260548 9.762332 10.146404 3.031156 9.700025 12.897869 0.368631 9.781515 12.297929 1.510987 10.003042 11.621160 2.384229 11.100558 12.882391 0.429017 11.261670 12.260845 1.518193 11.390366 11.443183 2.153100 15.751129 11.784454 0.870823 14.088558 11.019353 1.959083 12.851347 10.461713 2.474899 14.554152 7.607209 0.412199 13.664669 7.926805 2.010151 12.454590 8.593164 2.457237 12.329204 6.469832 0.979258 11.741437 7.335753 1.742369 11.299493 8.183275 2.156837 6.915718 7.752200 1.702938 8.282060 8.069448 2.005048 9.314405 8.375592 2.308089 7.410066 9.262045 0.370525 7.995653 9.053985 1.498942 8.929139 8.972225 2.404634 10.998548 9.779104 1.710439
44  6.716671 10.664623 3.403372 8.199273 10.400381 3.234984 9.471302 10.217318 2.980380 9.671358 12.877887 0.350521 9.663191 12.293235 1.529650 9.884149 11.600154 2.393458 11.134025 12.894708 0.375122 11.162440 12.256473 1.543222 11.320109 11.453115 2.128876 15.507668 11.816520 1.133752 13.827826 11.047228 2.148602 12.554020 10.408247 2.580914 14.573676 7.613533 0.357591 13.672116 7.992445 1.926663 12.439570 8.548680 2.452407 11.855243 6.378833 0.927382 11.419035 7.348630 1.813517 11.080128 8.196831 2.183191 6.758207 7.731974 1.625616 8.116887 8.029528 1.936842 9.161253 8.342077 2.240229 7.397562 9.227231 0.364486 7.893675 9.031120 1.530125 8.849449 8.928206 2.421363 10.884468 9.780435 1.721860
45  6.499751 10.692794 3.416325 7.979993 10.439192 3.260956 9.153742 10.271351 2.975910 9.629468 12.915147 0.352301 9.599209 12.325785 1.506573 9.765330 11.579408 2.403055 11.078469 12.977170 0.488941 11.142262 12.241942 1.482164 11.210546 11.472237 2.141787 15.217237 11.798769 1.308776 13.562732 11.021589 2.362093 12.263668 10.373679 2.673590 14.536952 7.656003 0.378319 13.636005 7.993071 1.953725 12.369792 8.574694 2.430850 11.458896 6.404879 0.908957 11.116928 7.352051 1.826628 10.895061 8.260381 2.238515 6.611648 7.717860 1.523428 7.974036 8.031132 1.857161 9.005772 8.327241 2.194376 7.334527 9.250277 0.440899 7.890358 9.004919 1.537230 8.764052 8.961077 2.442522 10.786689 9.784796 1.711010
46  6.239926 10.710261 3.435922 7.675701 10.516934 3.200574 8.901260 10.297064 2.957140 9.680084 12.890069 0.359049 9.517097 12.317234 1.508654 9.667233 11.612218 2.421532 11.098205 12.913678 0.465396 11.080798 12.268901 1.510428 11.121486 11.492253 2.160408 14.959594 11.857289 1.478548 13.255610 10.964184 2.526049 11.951699 10.289195 2.738061 14.566239 7.627481 0.358194 13.600856 8.026077 1.912362 12.312757 8.563008 2.374112 11.106822 6.424756 0.918022 10.869426 7.357778 1.866245 10.718590 8.324503 2.285866 6.475505 7.656362 1.395582 7.796978 7.965760 1.806491 8.847737 8.271646 2.183691 7.344090 9.248639 0.376039 7.801366 9.031733 1.490639 8.684787 8.917215 2.459147 10.664168 9.783813 1.736604
47  5.992269 10.751407 3.415659 7.457190 10.557764 3.194568 8.687205 10.335529 2.913777 9.613506 12.872395 0.369944 9.436436 12.277160 1.472203 9.502558 11.607656 2.421230 11.083370 12.915051 0.485897 11.043747 12.265993 1.509169 10.959893 11.562840 2.246561 14.656669 11.842497 1.622115 12.998589 10.925202 2.575051 11.769021 10.285913 2.724193 14.555470 7.659378 0.388670 13.532000 8.032800 1.866144 12.280495 8.558962 2.380900 10.828979 6.501719 0.940181 10.664897 7.383880 1.866166 10.565280 8.369078 2.304425 6.389938 7.646235 1.248715 7.704360 7.957595 1.708513 8.677057 8.236355 2.142007 7.327048 9.221767 0.385052 7.772194 8.968048 1.564893 8.592500 8.934772 2.457441 10.518070 9.799232 1.760728
48  5.764219 10.753763 3.413752 7.247878 10.577559 3.135235 8.483583 10.401520 2.899347 9.559247 12.839582 0.441508 9.289124 12.266533 1.533351 9.402322 11.554522 2.463126 11.081667 12.917403 0.407335 11.039675 12.234763 1.487815 10.853312 11.550318 2.266856 14.329801 11.905745 1.663478 12.731958 10.904546 2.674230 11.532469 10.253917 2.758400 14.572754 7.684782 0.431238 13.468432 8.039727 1.869489 12.214157 8.573503 2.335688 10.481770 6.549406 0.927140 10.399484 7.474556 1.906071 10.430077 8.386963 2.325746 6.291710 7.634335 1.044639 7.562773 7.960378 1.561443 8.570108 8.230470 2.083686 7.340774 9.211096 0.370049 7.736542 8.923358 1.515998 8.507648 8.967633 2.478550 10.399137 9.797958 1.770440
49  5.558419 10.804457 3.385594 6.993235 10.626896 3.120915 8.273118 10.435993 2.893788 9.346246 12.800826 0.476255 9.148959 12.237608 1.633811 9.258650 11.495713 2.504262 11.076418 12.892073 0.406630 10.911235 12.278934 1.460822 10.759477 11.568114 2.243892 14.018484 11.998783 1.683606 12.495963 10.986604 2.770314 11.246606 10.221181 2.791377 14.564691 7.641909 0.408303 13.414474 8.079900 1.860146 12.127582 8.604606 2.304711 10.220283 6.672023 0.856870 10.219577 7.508536 1.886581 10.291203 8.397187 2.349853 6.217144 7.598916 0.872677 7.431431 7.948669 1.438992 8.383657 8.219318 2.002912 7.344419 9.219995 0.366551 7.645967 8.908636 1.536628 8.429014 8.923963 2.495034 10.256577 9.811236 1.766138
50  5.319853 10.814249 3.358366 6.798704 10.670752 3.035752 8.072061 10.492873 2.822528 9.170149 12.829986 0.660188 8.968262 12.235003 1.786880 9.151893 11.371160 2.608076 11.030264 12.890068 0.399717 10.849638 12.295961 1.504785 10.699953 11.571879 2.218635 13.654942 12.075846 1.713296 12.217143 11.034267 2.791203 11.063954 10.227150 2.774473 14.547826 7.630573 0.378379 13.355267 8.092985 1.801799 12.065232 8.644464 2.253006 9.956028 6.812005 0.770987 10.060434 7.559166 1.854483 10.147480 8.383936 2.345587 6.168054 7.577966 0.625019 7.360209 7.862782 1.341197 8.249615 8.188117 1.905252 7.329932 9.209454 0.382990 7.587588 8.884832 1.560676 8.337215 8.941469 2.493340 10.148308 9.827789 1.779892
51  5.125453 10.878483 3.279357 6.603072 10.729000 2.972110 7.822728 10.531400 2.775345 8.857179 12.875221 0.825782 8.786921 12.160756 1.946785 9.084224 11.261581 2.625079 11.098420 12.879161 0.450685 10.843547 12.281017 1.462076 10.581984 11.606193 2.260648 13.307992 12.194555 1.658988 12.027659 11.057162 2.790588 10.841644 10.246358 2.764741 14.576142 7.650086 0.388561 13.266171 8.119234 1.755113 12.013451 8.677414 2.215634 9.708134 6.923058 0.700174 9.861036 7.539421 1.788674 9.998379 8.380905 2.305897 6.178488 7.632567 0.400460 7.273977 7.917657 1.151653 8.159837 8.244430 1.811748 7.282604 9.272208 0.421460 7.525017 8.940242 1.510793 8.266332 8.913331 2.532460 10.033999 9.863028 1.775946
52  4.917575 10.925295 3.188376 6.421031 10.749566 2.949447 7.666018 10.574658 2.739531 8.528185 12.937425 1.120617 8.540182 12.130094 2.134393 8.957027 11.179299 2.722782 11.029374 12.916501 0.449574 10.762553 12.321206 1.476184 10.506776 11.621441 2.212889 13.008975 12.279896 1.582332 11.790662 11.153881 2.795317 10.661967 10.291521 2.774761 14.554088 7.648098 0.366831 13.223818 8.148817 1.700250 11.935577 8.678411 2.201870 9.478362 6.985977 0.591102 9.723178 7.564549 1.711780 9.905482 8.355171 2.264428 6.276089 7.527226 0.547635 7.207365 7.927959 1.206220 8.086890 8.148427 1.865898 7.256884 9.308336 0.409850 7.438301 8.845052 1.553264 8.174895 8.930840 2.530743 9.885546 9.863643 1.789343
53  4.762818 10.962607 3.135071 6.232017 10.845648 2.861921 7.463282 10.634851 2.722077 8.073273 13.088191 1.428885 8.303082 12.058125 2.384417 8.852528 11.068365 2.803510 11.109743 12.924641 0.422093 10.758144 12.343102 1.463034 10.407664 11.653098 2.229905 12.742150 12.343309 1.502433 11.625514 11.210769 2.799864 10.509740 10.330469 2.759815 14.559150 7.641237 0.367590 13.146164 8.182961 1.709110 11.875359 8.721797 2.137449 9.287417 7.029517 0.524657 9.576227 7.592610 1.642842 9.810048 8.308642 2.214998 6.143284 7.650392 0.408625 7.181210 7.911265 1.236957 8.016736 8.151511 1.901868 7.311573 9.251750 0.394296 7.384252 8.873224 1.600038 8.032415 8.941994 2.557015 9.812984 9.883355 1.818497
54  4.615967 11.085857 3.064013 6.032890 10.911455 2.793182 7.341953 10.686345 2.696942 7.555410 12.992864 1.830808 8.017529 11.945601 2.616178 8.746908 10.958164 2.886856 11.066692 12.927799 0.450772 10.660084 12.377149 1.508065 10.373775 11.697606 2.175247 12.432249 12.339019 1.345154 11.470119 11.301395 2.736569 10.403320 10.353817 2.756209 14.556466 7.630100 0.412254 13.087985 8.238430 1.628119 11.808178 8.754930 2.086650 9.115817 6.982050 0.432270 9.466847 7.588968 1.558660 9.691107 8.256908 2.187770 6.180863 7.655471 0.422574 7.115245 7.915379 1.261985 7.984358 8.152783 1.934542 7.291840 9.247747 0.441682 7.307031 8.884171 1.557156 7.941375 8.959403 2.555345 9.686275 9.903934 1.819078
55  4.473119 11.192329 2.924489 5.897812 11.020699 2.724427 7.215549 10.746664 2.670115 7.162293 12.918512 2.232056 7.882335 11.806112 2.816285 8.722453 10.915024 2.905789 11.063996 12.983200 0.464367 10.613699 12.349670 1.482981 10.277175 11.707519 2.201884 12.135695 12.347960 1.150957 11.333252 11.329412 2.633160 10.288176 10.394467 2.737165 14.527209 7.603734 0.399448 13.023451 8.307525 1.598787 11.740986 8.786564 2.044333 9.145597 7.028860 0.376633 9.374811 7.629766 1.541749 9.632745 8.268292 2.199242 6.166785 7.640590 0.443023 7.102375 7.901465 1.287932 7.889732 8.193555 1.972686 7.250529 9.290621 0.418791 7.227162 8.891833 1.544727 7.889845 8.976953 2.559363 9.551244 9.918901 1.828824
56  4.318188 11.315606 2.797316 5.782138 11.084397 2.672295 7.034514 10.814993 2.613649 6.906242 12.720911 2.583090 7.771989 11.673415 2.959594 8.636794 10.894551 2.952300 10.961740 12.898919 0.422167 10.631860 12.409518 1.500893 10.217643 11.711757 2.177277 11.876330 12.290977 0.957997 11.236727 11.446045 2.525189 10.210189 10.472024 2.733328 14.524831 7.649347 0.404823 12.926467 8.298395 1.511842 11.660860 8.820637 2.001887 9.130854 7.030641 0.398147 9.300585 7.678925 1.491569 9.596025 8.224514 2.276876 6.153065 7.657475 0.430704 7.047048 7.910573 1.299187 7.830345 8.146627 2.052886 7.256805 9.376851 0.334219 7.163763 8.906964 1.579742 7.767136 9.009545 2.574705 9.459761 9.987524 1.841575
57  4.206686 11.531327 2.587985 5.646191 11.218499 2.523987 6.916360 10.892851 2.558349 6.593320 12.632854 2.886682 7.617839 11.668402 3.051743 8.575212 10.938061 2.899770 10.979101 12.901496 0.371969 10.567774 12.416330 1.457401 10.158089 11.716063 2.152730 11.642675 12.234113 0.788218 11.146210 11.487509 2.436926 10.165866 10.546331 2.754052 14.546611 7.653486 0.474969 12.871271 8.328970 1.467896 11.612329 8.838482 1.965010 9.098653 7.027074 0.412905 9.260473 7.684535 1.490819 9.555945 8.247850 2.288565 6.164209 7.633996 0.401965 7.023630 7.899432 1.332563 7.779685 8.203072 2.107246 7.260612 9.330302 0.267785 7.097689 8.942521 1.592913 7.664468 9.044659 2.582859 9.359096 10.005001 1.827760
58  4.162395 11.683098 2.286716 5.554848 11.305477 2.373525 6.807895 10.965314 2.446491 6.370150 12.560667 3.098646 7.481226 11.642752 3.067310 8.408610 10.972012 2.921300 11.043159 12.849040 0.392516 10.511028 12.434403 1.444671 10.077749 11.745275 2.144809 11.269173 12.191725 0.587088 11.080967 11.527814 2.279842 10.128675 10.596338 2.740865 14.522753 7.649866 0.459094 12.812469 8.301094 1.441026 11.569961 8.824771 1.937398 9.099231 7.048637 0.381948 9.351088 7.666353 1.577612 9.466599 8.278844 2.247792 6.155364 7.642048 0.414622 6.976959 7.941135 1.321275 7.720338 8.201552 2.116864 7.219887 9.441014 0.379054 7.020651 8.942013 1.583566 7.592660 9.083334 2.570453 9.328412 10.009258 1.849620
59  4.063386 11.830699 1.977354 5.399995 11.410915 2.193457 6.733045 11.037875 2.351508 6.182718 12.537538 3.200011 7.335089 11.704150 3.053381 8.262593 11.062090 2.885435 11.005891 12.875119 0.400296 10.532998 12.383928 1.485977 10.125419 11.762764 2.085548 11.736067 11.565894 1.149215 10.970114 11.544975 2.158717 10.150065 10.674604 2.699120 14.444093 7.635355 0.427807 12.779024 8.325181 1.412884 11.515748 8.821564 1.920264 9.089727 7.022084 0.391784 9.301679 7.632911 1.557565 9.443855 8.249527 2.310026 6.173697 7.678602 0.423548 6.940297 7.905654 1.348545 7.667317 8.233851 2.126470 7.173782 9.501837 0.367370 6.977196 8.961500 1.557792 7.508853 9.139809 2.567958 9.206284 10.046402 1.787880
60  4.035700 11.978278 1.590129 5.373462 11.529440 1.932574 6.615622 11.114428 2.218186 6.025846 12.562968 3.146268 7.155976 11.785823 2.959191 8.095811 11.168056 2.868658 11.042395 12.848550 0.405694 10.438612 12.435610 1.479466 10.064316 11.784352 2.068036 11.699443 11.550055 1.098039 10.999891 11.531842 2.156317 10.055227 10.705703 2.708233 14.359126 7.614402 0.396921 12.680918 8.299253 1.423617 11.417729 8.824382 1.949079 9.098690 7.026055 0.386500 9.242834 7.658530 1.562464 9.351901 8.265802 2.288085 6.136805 7.652529 0.404275 6.905250 7.955879 1.391218 7.627821 8.264363 2.187530 7.227169 9.378994 0.498173 6.910309 9.046959 1.557795 7.463060 9.215112 2.567633 9.154864 10.021590 1.789620
61  4.002064 12.131747 1.137177 5.308315 11.686218 1.620148 6.522258 11.198623 2.064389 5.848043 12.637524 3.101539 7.012218 11.871031 2.883990 7.965876 11.237711 2.772388 10.993558 12.843005 0.387630 10.466062 12.463038 1.444220 10.002209 11.789298 2.064430 11.572100 11.556825 1.116827 10.861506 11.541183 2.162519 9.934417 10.736774 2.698270 14.177547 7.558414 0.415963 12.580363 8.276357 1.499747 11.286612 8.809957 2.030736 9.076249 7.029439 0.407826 9.186136 7.653195 1.548263 9.249954 8.274456 2.288140 6.155529 7.652494 0.419336 6.853414 7.977476 1.373576 7.553698 8.330882 2.182858 7.025377 9.306556 0.580064 6.750763 9.108668 1.643389 7.412755 9.323626 2.600149 9.051237 10.053473 1.772895
62  4.094517 12.246431 0.629358 5.253445 11.765294 1.354868 6.416041 11.301728 1.916577 5.602852 12.765606 2.960381 6.831591 12.015419 2.784373 7.779978 11.351332 2.743767 10.978628 12.880950 0.398984 10.345401 12.484264 1.463275 9.871840 11.816165 2.071118 11.606245 11.507698 1.092156 10.798315 11.586997 2.167414 9.822596 10.758176 2.709047 13.946737 7.510137 0.429733 12.363947 8.263715 1.557534 11.171442 8.784328 2.112795 9.106030 7.038417 0.427485 9.098119 7.660314 1.534215 9.112538 8.289281 2.257951 6.134411 7.656697 0.410868 6.792745 7.983906 1.407184 7.443098 8.361090 2.210374 6.745685 9.334374 0.537640 6.583182 9.236354 1.744626 7.368407 9.465660 2.652152 8.917018 10.067824 1.783488
63  4.120431 12.275193 0.368522 5.233877 11.867848 1.190934 6.307172 11.363640 1.823329 5.420697 12.895454 2.696710 6.567011 12.154991 2.596557 7.563875 11.449764 2.631662 10.932771 12.917839 0.414640 10.335394 12.494221 1.396695 9.752607 11.825544 2.022864 11.548039 11.482554 0.974774 10.686847 11.640323 2.116220 9.688848 10.828404 2.678027 13.719480 7.405316 0.547879 12.170837 8.195341 1.691481 10.924056 8.826389 2.215572 9.116672 6.939718 0.477130 9.051331 7.651426 1.574561 8.985381 8.282668 2.242973 6.107744 7.668850 0.411224 6.723966 8.053983 1.434909 7.333914 8.447084 2.218971 6.354617 9.347916 0.723737 6.371803 9.351787 1.868765 7.307097 9.636888 2.663238 8.792574 10.109000 1.770501
64  4.113929 12.308557 0.402085 5.161617 11.858907 1.225512 6.237546 11.370047 1.928274 5.136965 13.049331 2.441988 6.346360 12.263309 2.431878 7.347786 11.635549 2.519493 10.960084 12.884939 0.421273 10.298339 12.479743 1.355760 9.640431 11.878105 1.970721 11.534663 11.483029 0.941381 10.613447 11.614142 2.085983 9.590933 10.856073 2.681332 13.389437 7.411811 0.598732 11.914530 8.234175 1.756857 10.689951 8.836980 2.287078 9.088880 7.029604 0.420799 8.991024 7.655442 1.533351 8.889494 8.281523 2.247658 6.116783 7.667717 0.423081 6.635082 8.028676 1.455978 7.227449 8.484719 2.243225 5.852226 9.312740 1.070681 6.175802 9.431805 2.179604 7.227935 9.740849 2.737752 8.663308 10.122207 1.805997
65  4.112084 12.308271 0.375919 5.097594 11.904093 1.259927 6.123824 11.388433 1.995053 4.961032 13.129949 2.255930 6.207122 12.377434 2.297167 7.133644 11.755249 2.443848 10.932400 12.888287 0.407445 10.139339 12.470560 1.337966 9.580767 11.882999 1.946793 11.421416 11.455875 0.900926 10.612246 11.581681 2.042079 9.477895 10.899522 2.655355 13.043306 7.369414 0.607811 11.676579 8.223166 1.828969 10.453992 8.843276 2.386429 9.051692 7.016257 0.464132 8.947383 7.684180 1.490633 8.784190 8.309350 2.224111 6.119765 7.687312 0.402885 6.543588 8.100426 1.453015 7.108346 8.544710 2.292360 5.373065 9.389364 1.384127 6.006066 9.589870 2.421475 7.222589 9.836629 2.804730 8.523077 10.154946 1.799686
66  4.125825 12.308058 0.392856 5.068181 11.933343 1.335203 6.106064 11.455750 2.009104 4.828512 13.247929 2.142454 6.022693 12.489274 2.176402 7.027658 11.816999 2.385716 10.965798 12.871314 0.403940 10.126221 12.429940 1.331850 9.479628 11.859448 1.930996 11.399968 11.411075 0.901579 10.538424 11.518563 2.066161 9.403686 10.884206 2.669610 12.708446 7.335310 0.584677 11.398227 8.168774 1.851997 10.259372 8.845960 2.437165 9.023073 6.930475 0.532781 8.863276 7.606776 1.544989 8.738942 8.263583 2.227946 6.097269 7.751680 0.441633 6.487242 8.053328 1.501751 7.000295 8.521839 2.296502 4.864464 9.482050 1.803969 5.887545 9.718269 2.659309 7.130512 9.896548 2.863351 8.405640 10.137951 1.812322
67  4.076046 12.297814 0.393727 4.999773 11.881211 1.360095 6.025838 11.499601 2.063824 4.734283 13.303342 2.015422 5.949458 12.517445 2.097629 6.910476 11.894357 2.346686 10.951750 12.896107 0.398932 10.135911 12.464263 1.298152 9.463526 11.870896 1.908573 11.033853 12.065960 0.424618 10.532137 11.532647 2.034524 9.407825 10.891415 2.701227 12.402625 7.306405 0.601284 11.189847 8.191838 1.921001 10.048913 8.888999 2.525897 9.069573 6.936890 0.504144 8.864174 7.625912 1.524922 8.650801 8.263911 2.229964 6.080838 7.710237 0.394302 6.439402 8.020006 1.504882 6.937165 8.521222 2.284187 4.573994 9.649470 2.292919 5.854768 9.817038 2.879894 7.089227 9.959517 2.922723 8.324512 10.147363 1.824103
68  4.076026 12.304261 0.396847 4.947567 11.920623 1.360579 5.988132 11.512617 2.088427 4.655509 13.383780 1.914836 5.824536 12.572232 2.041580 6.808179 11.958102 2.308627 10.928553 12.860986 0.415595 10.058638 12.387954 1.210691 9.403796 11.875953 1.884818 11.070978 12.037405 0.388495 10.499695 11.532303 2.024280 9.372615 10.897516 2.645387 12.036011 7.318888 0.634518 10.943722 8.223210 1.999867 9.849042 8.899378 2.576165 9.042014 7.051465 0.422123 8.785459 7.584915 1.566998 8.648947 8.221156 2.213126 6.116614 7.684750 0.432310 6.361332 8.112357 1.489408 6.850768 8.535528 2.277344 4.342392 9.824455 2.644791 5.750372 9.903948 3.018990 7.051995 10.015764 2.969019 8.221482 10.178451 1.808552
69  4.101925 12.329220 0.370882 4.953460 11.945114 1.418691 5.908938 11.516901 2.112534 4.586226 13.433686 1.858541 5.781824 12.683375 2.043214 6.729607 11.987840 2.292552 10.910517 12.868226 0.397480 9.972161 12.356425 1.201779 9.344051 11.881077 1.861128 11.093671 12.052941 0.427790 10.476912 11.561086 1.994100 9.346231 10.934504 2.670211 11.699179 7.324715 0.745048 10.729745 8.222594 2.151032 9.615114 8.961098 2.653289 9.065790 7.024609 0.416570 8.770810 7.597795 1.562313 8.571224 8.239851 2.191453 6.108159 7.682512 0.378216 6.342033 8.121047 1.514144 6.750179 8.564981 2.314835 4.052917 9.977372 2.852043 5.572787 9.946250 3.083299 6.823153 10.047024 2.991025 8.121509 10.192535 1.807202
70  4.091316 12.316330 0.366136 4.880029 11.986881 1.415828 5.844133 11.589098 2.193626 4.474052 13.526722 1.781626 5.652689 12.679740 1.941008 6.644140 12.066830 2.249467 10.955264 12.861485 0.403923 9.918711 12.404723 1.173057 9.304547 11.861129 1.820326 11.095708 12.044411 0.379353 10.423079 11.555730 1.966061 9.295190 10.974433 2.649832 11.407895 7.235157 0.875117 10.449474 8.242626 2.241470 9.373864 9.051347 2.722165 9.063223 7.026342 0.427739 8.730229 7.601716 1.577120 8.433714 8.194514 2.241966 6.080251 7.695905 0.398173 6.310829 8.111328 1.541757 6.670317 8.612499 2.318467 3.846325 10.069008 2.927467 5.351087 10.044381 3.064483 6.618142 10.072824 2.986754 8.001949 10.265724 1.771571
71  4.086481 12.330514 0.406309 4.887210 12.038583 1.433697 5.810868 11.615557 2.196152 4.426683 13.600507 1.690089 5.599896 12.833184 1.870622 6.564552 12.142751 2.194763 10.932549 12.865745 0.377176 9.877065 12.379320 1.128864 9.212282 11.889348 1.751871 11.142882 12.037010 0.422800 10.391397 11.557414 2.030871 9.224863 11.013627 2.638449 11.086646 7.163122 0.995713 10.182288 8.286387 2.413483 9.091871 9.164839 2.782718 8.990824 7.036325 0.438071 8.668916 7.591222 1.512124 8.404651 8.268940 2.157509 6.078369 7.729964 0.396432 6.253848 8.139545 1.533188 6.539785 8.688450 2.302573 3.659707 10.140968 3.041199 5.145693 10.088396 3.056061 6.369694 10.117723 2.982157 7.910752 10.289778 1.757241
72  4.054904 12.329777 0.383089 4.869576 12.062742 1.440832 5.745811 11.694620 2.228559 4.384524 13.720981 1.596869 5.520638 12.902405 1.837775 6.476231 12.229204 2.136498 10.924745 12.829944 0.400013 9.839009 12.374236 1.122324 9.155678 11.951127 1.763982 11.153935 12.019549 0.395711 10.367561 11.584277 1.972711 9.238747 11.044570 2.624822 10.734464 7.179991 1.138730 9.925973 8.369830 2.523334 8.835521 9.276314 2.819867 9.045058 7.029593 0.430925 8.641674 7.621002 1.496671 8.344860 8.286991 2.143239 6.092642 7.681181 0.407449 6.186750 8.187556 1.520123 6.481377 8.764200 2.276247 3.472583 10.291857 3.083747 4.953135 10.166890 3.060261 6.171059 10.148719 2.916208 7.842350 10.318794 1.783365
73  4.066305 12.309948 0.394620 4.834078 12.135936 1.443978 5.814170 11.737389 2.244879 4.358692 13.786691 1.506107 5.503019 12.979002 1.783588 6.445372 12.321768 2.102602 10.839216 12.821814 0.391775 9.783437 12.370386 1.105452 9.076016 11.950914 1.816529 11.111308 12.046432 0.411950 10.359110 11.623895 2.010031 9.173242 11.087601 2.607697 10.386332 7.232091 1.306945 9.673383 8.382992 2.583860 8.654783 9.397728 2.848984 9.026094 7.064501 0.437787 8.640188 7.702192 1.459249 8.275967 8.302916 2.116581 6.073150 7.682733 0.423239 6.170453 8.213220 1.522573 6.437882 8.811650 2.279552 3.311625 10.463078 3.118699 4.768303 10.286093 3.060717 6.001297 10.221324 2.918280 7.745808 10.364901 1.797832
74  4.058287 12.324609 0.402176 4.819157 12.153669 1.424689 5.776905 11.804175 2.282209 4.280536 13.859606 1.398736 5.387372 13.055836 1.688248 6.382235 12.383620 2.086466 10.632464 12.865230 0.379915 9.669108 12.389727 1.210509 8.994472 11.972971 1.859544 11.125183 12.073938 0.366700 10.329786 11.644543 2.019213 9.150955 11.136284 2.641364 10.038671 7.353979 1.276947 9.428707 8.427330 2.674647 8.462679 9.528537 2.835012 9.017412 7.054682 0.436760 8.618872 7.715781 1.428528 8.210066 8.346301 2.087656 6.084336 7.693563 0.432001 6.151476 8.258288 1.522437 6.376937 8.822476 2.286978 3.154917 10.528099 3.116902 4.600461 10.327172 3.009597 5.826001 10.239266 2.887094 7.709108 10.436481 1.787825
75  4.048162 12.321115 0.404650 4.724953 12.149522 1.431542 5.694517 11.807341 2.291643 4.155040 13.939910 1.359152 5.272070 13.141642 1.666424 6.230330 12.475853 2.025153 10.526984 12.921822 0.438420 9.530066 12.467198 1.331911 8.823354 12.040532 1.977825 11.139719 12.041544 0.400401 10.321408 11.666671 2.023162 9.131270 11.230247 2.650875 9.764070 7.454111 1.268821 9.152143 8.495434 2.712300 8.281563 9.648841 2.820692 9.050800 7.076486 0.445038 8.549040 7.678162 1.458209 8.149862 8.386713 2.034620 6.113292 7.694513 0.411723 6.116426 8.330168 1.490249 6.282564 8.906042 2.271961 2.984114 10.576683 3.035099 4.413751 10.386543 2.986010 5.656053 10.308296 2.858926 7.611593 10.490422 1.803580
76  4.063765 12.292063 0.404213 4.703164 12.220530 1.468059 5.658303 11.862584 2.309674 4.037865 13.946882 1.207961 5.190285 13.184086 1.537071 6.061382 12.550344 1.950045 10.391023 13.017494 0.605136 9.312331 12.577540 1.482398 8.704062 12.080955 1.954005 11.157626 12.022568 0.369935 10.261153 11.729648 2.007604 9.062066 11.267782 2.591375 9.433505 7.598536 1.132421 8.884051 8.607738 2.634367 8.107802 9.722613 2.830141 9.110006 7.048894 0.517703 8.476292 7.729003 1.376741 8.063697 8.434581 1.971724 6.085388 7.689919 0.447092 6.029615 8.344311 1.473308 6.187142 8.912782 2.245396 2.740756 10.587608 3.036954 4.220326 10.385786 2.937945 5.463649 10.348198 2.807534 7.484330 10.572800 1.770609
77  4.017582 12.337266 0.415028 4.636720 12.222835 1.490170 5.583608 11.914572 2.332694 3.939821 14.003595 1.097646 5.057194 13.257009 1.452443 5.944324 12.635196 1.910091 10.084089 13.233442 0.752880 9.039268 12.688381 1.649060 8.476964 12.119733 2.061804 11.133981 12.032206 0.413576 10.249341 11.730976 1.956561 9.001224 11.282904 2.576973 9.109453 7.759341 1.004802 8.709594 8.619541 2.529913 7.973254 9.779867 2.778508 9.143279 7.052654 0.489488 8.365068 7.777685 1.377504 7.960317 8.482643 1.920299 6.035974 7.726910 0.399361 6.007677 8.410246 1.469449 6.116436 8.984258 2.209762 2.593643 10.594912 3.004927 4.021976 10.398649 2.853750 5.253667 10.371732 2.739653 7.355393 10.627983 1.776385
78  4.041992 12.336833 0.352109 4.595418 12.246831 1.462581 5.531153 11.843708 2.329099 3.807374 14.086779 1.044809 4.938916 13.308576 1.428579 5.810859 12.732122 1.879012 9.755069 13.418162 0.911054 8.847929 12.787224 1.709836 8.234890 12.137129 2.192041 11.168890 12.014508 0.380615 10.203195 11.740313 1.943041 8.957319 11.306310 2.551039 8.788625 7.989764 0.706350 8.587335 8.675603 2.389080 7.893583 9.754395 2.733455 9.186095 7.029068 0.483305 8.292480 7.805041 1.299478 7.868580 8.511534 1.856155 6.041955 7.705275 0.425665 5.953763 8.373936 1.481114 6.020125 8.979103 2.244928 2.353477 10.570442 2.972990 3.804205 10.414164 2.825352 5.002653 10.400147 2.688706 7.238122 10.646342 1.767412
79  4.045763 12.308047 0.364465 4.542501 12.277208 1.514778 5.449627 11.877449 2.398893 3.769017 14.093466 0.988456 4.835534 13.369452 1.449206 5.675652 12.745173 1.880938 9.427908 13.619118 1.085660 8.567636 12.858668 1.792396 7.982764 12.140053 2.232486 11.153929 12.057131 0.369126 10.160080 11.701042 1.916180 8.895376 11.306112 2.529053 8.376664 8.170020 0.391519 8.425458 8.594840 2.209522 7.810924 9.669645 2.685548 8.967724 7.049153 0.401405 8.256870 7.936365 1.143413 7.788211 8.524992 1.815117 6.024832 7.688219 0.430509 5.908372 8.371276 1.451338 5.910247 9.009920 2.190099 2.173575 10.582621 2.976117 3.612784 10.404227 2.784531 4.834770 10.395645 2.672850 7.101322 10.676690 1.762666
80  4.058311 12.346376 0.331719 4.501746 12.233568 1.510162 5.367994 11.847660 2.391432 3.622687 14.086531 0.890179 4.715721 13.362634 1.328520 5.546458 12.771782 1.862416 9.079220 13.761600 1.172824 8.260142 12.892483 1.916291 7.763890 12.093237 2.300148 11.177284 12.053506 0.371814 10.099540 11.681225 1.923099 8.853600 11.306610 2.493477 8.351291 8.181214 0.376954 8.369482 8.566255 2.141643 7.714957 9.619248 2.669579 9.014007 7.075702 0.463639 8.129674 7.946927 1.126087 7.672477 8.511243 1.705234 6.025900 7.716615 0.414087 5.832176 8.336668 1.471218 5.807241 9.000950 2.218981 2.014238 10.500987 2.963878 3.460061 10.363159 2.739809 4.688705 10.357418 2.626039 6.986101 10.662947 1.750725
81  4.061759 12.328179 0.356558 4.572243 12.284060 1.603530 5.335662 11.814580 2.428163 3.548052 13.964712 0.662909 4.526138 13.295155 1.238124 5.460465 12.745774 1.817730 8.558113 13.909456 1.249040 7.972147 12.928944 1.948246 7.572446 12.040065 2.366683 11.180671 12.043229 0.390249 10.094270 11.713084 1.889700 8.807384 11.302562 2.484401 8.329185 8.127827 0.345091 8.390100 8.608772 2.198067 7.645805 9.635921 2.688912 8.968628 7.063818 0.455817 8.085511 7.974218 1.143477 7.603775 8.496385 1.729325 6.048442 7.740566 0.389125 5.785088 8.345552 1.449163 5.763339 8.961897 2.196426 1.890703 10.414339 2.921204 3.328992 10.290579 2.695949 4.556615 10.313594 2.631467 6.893945 10.644828 1.788447
82  4.028006 12.320043 0.360153 4.492665 12.300891 1.640660 5.248555 11.815795 2.456723 3.484353 13.854619 0.491058 4.517910 13.278972 1.165884 5.345210 12.697558 1.732215 8.106186 13.976172 1.234570 7.681816 12.936070 2.015000 7.392104 11.989702 2.415426 11.144023 12.050803 0.377289 10.048967 11.688177 1.877967 8.767427 11.312476 2.453421 8.313476 8.125982 0.397269 8.372705 8.585941 2.215981 7.656338 9.578305 2.707203 8.898258 7.119760 0.421209 8.007396 7.989648 1.168179 7.573412 8.462185 1.781069 6.019216 7.770054 0.382195 5.740896 8.305391 1.488243 5.722411 8.952917 2.204632 1.745146 10.269432 2.829259 3.178592 10.159802 2.651896 4.447067 10.252244 2.598899 6.808273 10.621205 1.801902
83  4.023724 12.329467 0.368661 4.459925 12.288891 1.617539 5.208192 11.745472 2.416337 3.481376 13.819313 0.415826 4.409601 13.243066 1.091222 5.233091 12.712424 1.736019 7.700178 13.984326 1.268741 7.399545 12.929377 2.058160 7.231724 11.940052 2.470445 11.134083 12.045137 0.385237 10.054666 11.715466 1.855018 8.761490 11.323993 2.458390 8.158021 8.139894 0.260703 8.379848 8.550261 2.218389 7.622198 9.548279 2.717326 8.872934 7.176067 0.446873 7.955938 7.992277 1.187599 7.522912 8.519440 1.811289 6.052583 7.757454 0.389736 5.713904 8.279066 1.441595 5.689892 8.860201 2.204721 1.663478 10.123799 2.832759 3.116785 10.075390 2.624554 4.354021 10.187311 2.551964 6.749180 10.616687 1.810814
84  4.031355 12.313979 0.375445 4.415369 12.258439 1.605435 5.114973 11.722260 2.452398 3.480613 13.789933 0.413969 4.407867 13.208735 1.145875 5.212516 12.692419 1.754453 7.404352 13.979803 1.317114 7.223643 12.906335 2.113405 7.103176 11.891908 2.479025 11.148381 12.052625 0.385408 10.031930 11.694224 1.825482 8.726719 11.280147 2.449119 8.441717 8.173135 0.460742 8.366117 8.574495 2.206761 7.573853 9.530279 2.707004 8.651374 7.250672 0.407007 7.833246 7.971562 1.184186 7.392439 8.543553 1.877829 6.007689 7.735525 0.402558 5.683512 8.299078 1.427879 5.614225 8.842580 2.209639 1.543880 10.036027 2.771692 3.005445 10.015621 2.580505 4.220583 10.135731 2.521051 6.678845 10.580106 1.825088
85  4.051096 12.354437 0.405470 4.355219 12.227057 1.615549 5.052740 11.646403 2.458815 3.482937 13.797451 0.374165 4.358993 13.204796 1.154126 5.161739 12.652520 1.795522 7.045621 13.943552 1.342937 7.000235 12.842041 2.135023 6.992960 11.868200 2.524488 11.143144 12.058611 0.364145 9.958472 11.691953 1.819156 8.678005 11.295307 2.449693 8.406859 8.143333 0.480599 8.288773 8.580015 2.175284 7.514531 9.515315 2.737212 8.485083 7.236486 0.453902 7.666878 8.053085 1.339211 7.282629 8.494451 1.980958 6.001908 7.755012 0.361060 5.651615 8.272711 1.428837 5.543943 8.808517 2.248885 1.438565 9.950920 2.742435 2.905719 9.959628 2.546308 4.151953 10.108702 2.513326 6.621355 10.606009 1.840242
86  4.067130 12.350680 0.427329 4.309033 12.223501 1.604636 4.971070 11.620538 2.474204 3.448926 13.789834 0.363235 4.331347 13.193828 1.175831 5.121321 12.642280 1.847208 6.743227 13.890912 1.309722 6.826128 12.815856 2.181247 6.862515 11.830360 2.542431 11.136889 12.037224 0.377370 9.916099 11.650549 1.784392 8.627565 11.293701 2.419343 8.413382 8.180540 0.419031 8.268724 8.590543 2.182903 7.436225 9.451024 2.746064 8.205798 7.180208 0.588764 7.471688 7.936686 1.490687 7.092514 8.531490 2.104740 6.030927 7.723728 0.382906 5.654427 8.215762 1.537740 5.559626 8.840501 2.220070 1.326917 9.854926 2.655994 2.790005 9.864164 2.544379 4.015290 10.044882 2.504974 6.524479 10.573799 1.849927
87  4.009528 12.328161 0.422175 4.267732 12.238769 1.599448 4.868308 11.618399 2.472088 3.452921 13.808088 0.393806 4.272580 13.146563 1.223699 5.005065 12.663527 1.936828 6.474015 13.843707 1.325450 6.652557 12.783953 2.155646 6.748043 11.796954 2.546221 11.108530 12.067116 0.357741 9.837552 11.649849 1.766703 8.560176 11.286593 2.406656 8.391661 8.167083 0.431438 8.224620 8.609412 2.196846 7.386117 9.480875 2.734257 8.012817 7.116418 0.744451 7.316132 7.988760 1.591104 6.851698 8.626587 2.154023 5.981890 7.794183 0.402081 5.602865 8.176168 1.535544 5.474704 8.759852 2.286576 1.229584 9.746711 2.626617 2.654460 9.792775 2.487558 3.927427 10.015996 2.479131 6.434896 10.574545 1.852249
88  4.015315 12.351085 0.378032 4.182942 12.237325 1.623800 4.779328 11.595046 2.501896 3.432763 13.783752 0.371967 4.262377 13.205555 1.250608 4.968773 12.652697 1.981151 6.293365 13.789740 1.371655 6.488130 12.724624 2.194706 6.621912 11.769688 2.560724 11.132006 12.041202 0.344976 9.791289 11.645003 1.723753 8.494222 11.283413 2.376566 8.430437 8.172895 0.447799 8.177998 8.613403 2.200917 7.324814 9.451587 2.726757 7.798446 7.094476 0.882440 7.109059 7.981817 1.672760 6.707915 8.664086 2.236350 6.042312 7.742891 0.384243 5.572968 8.171958 1.464214 5.433313 8.803477 2.221966 1.109465 9.696482 2.500578 2.554673 9.738591 2.406134 3.773823 9.960209 2.442247 6.345202 10.568196 1.852757
89  4.027237 12.288445 0.348919 4.109229 12.195999 1.571272 4.721932 11.616317 2.551142 3.450898 13.777244 0.367112 4.184335 13.201470 1.287301 4.892340 12.654785 2.004500 6.087604 13.730462 1.366396 6.323794 12.738157 2.225969 6.520453 11.777508 2.574780 11.101503 12.010515 0.395829 9.741527 11.646371 1.687302 8.519751 11.297861 2.382470 8.422243 8.153161 0.456585 8.163524 8.609781 2.173727 7.247437 9.422657 2.741838 7.498873 7.037285 0.950235 6.956871 7.966738 1.811588 6.534732 8.779569 2.268684 6.036716 7.766435 0.343282 5.567831 8.216572 1.486499 5.386875 8.753509 2.274262 0.972339 9.542091 2.279026 2.456075 9.647598 2.285315 3.666610 9.907195 2.364490 6.258937 10.572244 1.845654
90  3.986110 12.259549 0.296277 4.048623 12.135724 1.554181 4.631788 11.603032 2.556676 3.465598 13.800163 0.382388 4.166286 13.187969 1.294958 4.805547 12.601641 2.046686 5.818542 13.735317 1.388447 6.155014 12.716714 2.206797 6.427555 11.768161 2.572826 11.139188 12.041146 0.364452 9.719316 11.672351 1.639921 8.404642 11.323402 2.336281 8.438294 8.174254 0.440061 8.096735 8.597553 2.135867 7.204874 9.415252 2.730503 7.236958 7.001265 0.994554 6.789780 8.018414 1.809690 6.425218 8.809938 2.310875 6.024339 7.771761 0.343443 5.543618 8.231778 1.444815 5.366867 8.759192 2.234368 0.878288 9.383963 2.042825 2.324162 9.557503 2.109156 3.560807 9.837060 2.285036 6.182860 10.544411 1.859475
91  3.958089 12.245834 0.312520 4.000703 12.153127 1.553004 4.559057 11.573550 2.556669 3.445921 13.743595 0.369507 4.086812 13.160893 1.281382 4.733891 12.606561 2.106712 5.643894 13.682683 1.388046 6.041037 12.662019 2.225183 6.316652 11.773995 2.595651 11.135088 12.029382 0.372311 9.616038 11.629912 1.603095 8.358033 11.329174 2.303918 8.417272 8.139678 0.482223 8.101763 8.611176 2.151871 7.176269 9.399824 2.713060 7.049106 7.169223 0.949965 6.651528 8.010529 1.816580 6.316056 8.869452 2.318511 6.010404 7.779131 0.338964 5.545363 8.262383 1.434810 5.298758 8.721769 2.251675 0.794786 9.289246 1.734562 2.224532 9.504343 1.921716 3.431076 9.782096 2.180845 6.080133 10.566723 1.849008
92  4.001093 12.203006 0.325587 3.958503 12.128517 1.551271 4.486246 11.517598 2.537709 3.441425 13.780910 0.403318 4.091597 13.155830 1.298857 4.695845 12.559549 2.129534 5.449320 13.660754 1.383929 5.847085 12.699949 2.247999 6.212566 11.785567 2.570058 11.125440 12.026928 0.373066 9.594188 11.625577 1.567315 8.322644 11.301866 2.241556 8.438999 8.172547 0.434596 8.053482 8.598580 2.122554 7.088855 9.378839 2.718905 6.796439 7.202667 0.866678 6.448894 8.099093 1.780786 6.183760 8.858991 2.326235 5.977789 7.778608 0.340833 5.498162 8.181750 1.468802 5.249339 8.756966 2.210421 0.732400 9.252151 1.256605 2.134289 9.450397 1.665817 3.328024 9.703521 2.029583 6.018541 10.540288 1.844259
93  3.966357 12.239851 0.323035 3.860850 12.148128 1.518466 4.387348 11.473770 2.529822 3.445029 13.784859 0.387741 4.048139 13.155313 1.325915 4.630163 12.530151 2.116879 5.250069 13.678071 1.378989 5.699907 12.710963 2.148792 6.103795 11.803688 2.562159 11.119312 12.003066 0.388684 9.547145 11.672086 1.547346 8.242040 11.337846 2.225288 8.418448 8.151228 0.469804 8.018145 8.652136 2.078679 7.056233 9.356894 2.693143 6.631080 7.342720 0.712453 6.340872 8.081931 1.770365 6.092414 8.864389 2.286794 6.039516 7.744399 0.419132 5.447129 8.176171 1.455088 5.167353 8.756761 2.180729 0.761261 9.150498 0.801073 2.065378 9.351351 1.336776 3.185843 9.651165 1.867437 5.962498 10.552250 1.806107
94  3.962963 12.264997 0.299607 3.787530 12.096763 1.517234 4.283543 11.459024 2.508695 3.441164 13.779858 0.395190 4.032971 13.108156 1.330373 4.517809 12.534053 2.180284 5.127311 13.742923 1.389021 5.607527 12.686870 2.139419 5.983401 11.798985 2.557653 11.066037 12.037681 0.398568 9.446626 11.635905 1.512695 8.158791 11.297338 2.191609 8.398376 8.141064 0.451185 7.944780 8.547722 2.120427 6.962635 9.328805 2.671450 6.490912 7.336426 0.676460 6.215778 8.075742 1.719981 5.977809 8.854014 2.213884 5.974996 7.735823 0.365220 5.356506 8.237885 1.450095 5.074831 8.799341 2.166969 0.822698 9.212654 0.432404 2.060903 9.319643 1.119949 3.118997 9.566440 1.718899 5.867286 10.518525 1.787408
95  3.956973 12.319257 0.325640 3.746809 12.009219 1.522365 4.241108 11.389311 2.472420 3.457440 13.757681 0.405055 4.002338 13.092910 1.314283 4.509867 12.480188 2.146056 4.934338 13.704395 1.263163 5.426515 12.658689 2.098862 5.897007 11.830608 2.477876 11.031779 12.054262 0.369778 9.346726 11.648808 1.497531 8.067722 11.295062 2.178751 8.430959 8.174861 0.458897 7.925496 8.571697 2.103117 6.913465 9.346771 2.637722 6.263471 7.517299 0.466053 6.074765 7.974615 1.644313 5.918365 8.809601 2.178186 5.927817 7.680737 0.327278 5.150053 8.164743 1.499554 4.925006 8.866564 2.192314 0.825547 9.254889 0.388974 2.040741 9.283854 1.169685 3.069682 9.630601 1.750465 5.759696 10.513600 1.740030
96  3.953553 12.344400 0.302311 3.650536 12.022399 1.514546 4.169363 11.381200 2.437363 3.426480 13.798455 0.399436 3.983506 13.123322 1.338618 4.494897 12.483678 2.174642 4.775017 13.674464 1.144055 5.311508 12.751370 2.018103 5.813430 11.891903 2.413197 10.945807 12.033647 0.376514 9.259985 11.638307 1.477408 7.957700 11.293755 2.144159 8.406498 8.153440 0.435717 7.923823 8.592636 2.094494 6.869923 9.369035 2.612599 6.063994 7.461029 0.433328 5.894429 8.051702 1.621961 5.814534 8.808000 2.185410 5.325296 7.535351 0.541291 4.941928 8.175182 1.637565 4.834663 8.933028 2.283007 0.791934 9.242288 0.406899 1.949908 9.287239 1.217539 3.018030 9.655401 1.804104 5.695817 10.532043 1.728214
97  3.792611 12.408968 0.352551 3.574759 12.035811 1.607454 4.121239 11.326564 2.481815 3.398668 13.775607 0.359216 3.963248 13.115376 1.332038 4.422299 12.497086 2.186894 4.618818 13.677541 1.041285 5.210529 12.787646 1.925813 5.712143 11.967565 2.355260 10.825577 12.060535 0.398912 9.116538 11.675154 1.433002 7.751523 11.387081 2.160308 8.419837 8.173228 0.466924 7.909797 8.622127 2.113138 6.810957 9.433997 2.589451 5.824425 7.453900 0.468904 5.804530 8.075280 1.639240 5.717517 8.860162 2.204158 4.956740 7.308196 0.880520 4.750585 8.221610 1.825493 4.758032 9.104704 2.386367 0.819744 9.241996 0.414487 1.918700 9.301701 1.246817 2.962067 9.675228 1.874501 5.603591 10.564938 1.717350
98  3.458285 12.309767 0.586785 3.409738 11.925675 1.722850 4.178720 11.297289 2.565718 3.379748 13.802223 0.388167 3.912702 13.138975 1.344145 4.381251 12.495792 2.190196 4.433564 13.735503 0.901906 5.118552 12.902971 1.840750 5.634967 12.053881 2.304742 10.627383 12.144758 0.374620 8.978144 11.750597 1.445008 7.577821 11.482384 2.189467 8.388187 8.160301 0.452049 7.857433 8.652553 2.045408 6.815895 9.465538 2.563998 5.747817 7.371846 0.531438 5.698233 8.150029 1.604194 5.639432 8.931201 2.211570 4.524240 7.255140 1.188551 4.456315 8.234972 2.010871 4.693260 9.237512 2.503079 0.791746 9.211869 0.399931 1.855886 9.307530 1.238353 2.909205 9.619908 1.949341 5.508919 10.597180 1.687775
99  3.147552 12.263633 0.820283 3.213406 11.844120 1.938567 4.212079 11.211597 2.623610 3.376139 13.797005 0.398668 3.854934 13.199263 1.377474 4.320295 12.532522 2.294526 4.337118 13.672911 0.819094 4.994780 12.982492 1.710806 5.533676 12.142493 2.247376 10.377342 12.256915 0.360461 8.838111 11.791465 1.463846 7.491848 11.459263 2.171420 8.418451 8.145571 0.476564 7.833574 8.731374 2.024278 6.764926 9.515664 2.557771 5.573458 7.423665 0.637833 5.608356 8.226868 1.663990 5.570432 9.009801 2.195444 3.926747 7.235272 1.593330 4.214787 8.389254 2.254817 4.616715 9.340145 2.562025 0.796655 9.256478 0.402060 1.837890 9.305976 1.292495 2.881089 9.633326 1.966787 5.459856 10.623285 1.691738
100  2.700785 12.319082 1.102231 3.084529 11.758984 2.198941 4.191527 11.146143 2.672667 3.362346 13.802471 0.373202 3.794125 13.247427 1.435532 4.269474 12.485373 2.215910 4.140095 13.680825 0.708777 4.823485 12.976048 1.640570 5.423560 12.257342 2.182792 10.170483 12.341865 0.372535 8.675591 11.882514 1.522880 7.311664 11.509210 2.202474 8.379539 8.174982 0.441226 7.804983 8.804210 2.004068 6.738715 9.561222 2.528188 5.402516 7.451184 0.715295 5.446100 8.300682 1.660037 5.486938 9.083280 2.246331 3.447962 7.356580 1.997799 3.980740 8.587568 2.498020 4.529066 9.552658 2.625275 0.793575 9.231019 0.414118 1.829022 9.285704 1.298328 2.822087 9.608831 2.004830 5.382026 10.644285 1.665778
101  2.238472 12.252017 1.468410 2.943968 11.625956 2.463455 4.189036 11.120374 2.718585 3.351151 13.810236 0.394257 3.775903 13.230634 1.433418 4.213782 12.487813 2.247990 4.033628 13.545981 0.560663 4.715161 13.054987 1.539794 5.285648 12.334192 2.166923 9.898518 12.471415 0.402317 8.392723 11.974742 1.596286 7.126809 11.552090 2.243292 8.400453 8.162578 0.475711 7.751661 8.797901 2.024370 6.705257 9.618823 2.491984 5.248752 7.476697 0.771732 5.375415 8.313543 1.754873 5.382762 9.146033 2.263628 3.045010 7.567786 2.248522 3.769689 8.756597 2.622162 4.468667 9.631076 2.714399 0.781264 9.244112 0.413182 1.765483 9.360303 1.318601 2.802730 9.638696 2.044914 5.268135 10.690899 1.651086
102  1.802223 12.140984 1.938842 2.899027 11.465981 2.680679 4.128381 11.031173 2.730178 3.350779 13.833616 0.383713 3.684665 13.174118 1.417135 4.086184 12.504151 2.292921 3.907515 13.453735 0.354523 4.578405 13.057124 1.411829 5.055715 12.433107 2.085948 9.633828 12.554282 0.439314 8.211877 12.039018 1.682842 6.923035 11.591106 2.267240 8.396170 8.203167 0.412173 7.735598 8.915278 2.003471 6.655917 9.636962 2.458138 5.087009 7.476286 0.829587 5.235189 8.342624 1.826540 5.274759 9.218221 2.268362 2.724056 7.772992 2.484251 3.602424 8.785973 2.711659 4.347143 9.697287 2.715509 0.788392 9.230617 0.404344 1.698043 9.301867 1.366612 2.675746 9.600694 2.062047 5.158206 10.710399 1.644005
103  1.488098 11.916547 2.357132 2.758181 11.393997 2.828670 4.032010 11.028284 2.754677 3.391208 13.779329 0.371890 3.614722 13.217476 1.436118 4.045069 12.488073 2.258417 3.874855 13.438737 0.397871 4.522793 13.065217 1.398864 4.997613 12.442469 2.068705 9.374721 12.730103 0.390469 8.024711 12.126989 1.701900 6.723799 11.590482 2.334446 8.424231 8.190138 0.464698 7.677867 8.857043 1.975435 6.609122 9.616666 2.439342 4.943614 7.491468 0.858785 5.141117 8.368923 1.852349 5.155298 9.272806 2.281170 2.456817 7.858954 2.656962 3.469892 8.882021 2.786459 4.280708 9.689183 2.758950 0.787317 9.251798 0.452507 1.694275 9.323352 1.392695 2.640471 9.633093 2.104967 5.023376 10.708238 1.678889
104  1.240140 11.677212 2.634006 2.574931 11.235612 2.978194 3.874819 10.974733 2.790396 3.390291 13.796336 0.374666 3.561960 13.204284 1.423295 3.948578 12.474767 2.256339 3.880061 13.481203 0.368770 4.454911 13.072434 1.395188 4.957398 12.432720 2.119872 9.091557 12.712906 0.472873 7.761465 12.079687 1.820970 6.539021 11.535891 2.409652 8.385859 8.195847 0.413382 7.648381 8.822843 1.974295 6.526431 9.589849 2.450075 4.793042 7.500443 0.830129 4.962395 8.295289 1.823381 5.037848 9.237249 2.300168 2.205607 7.923798 2.699105 3.212965 8.898842 2.768620 4.092217 9.631753 2.731026 0.767829 9.271365 0.437073 1.631731 9.277917 1.398757 2.609132 9.579276 2.157347 4.935410 10.706116 1.679279
105  0.970009 11.459482 2.751682 2.384236 11.143163 2.980715 3.669696 10.942944 2.869352 3.380207 13.778665 0.396835 3.454102 13.147294 1.435875 3.890431 12.445040 2.230706 3.801008 13.426090 0.405280 4.441351 13.040878 1.402958 4.844389 12.421161 2.143932 8.912018 12.765622 0.614522 7.567564 12.096083 1.934027 6.337428 11.485152 2.506075 8.401944 8.193552 0.440770 7.611831 8.851401 1.978626 6.475714 9.547597 2.404718 4.623804 7.422118 0.852072 4.868975 8.276945 1.828890 4.904952 9.163312 2.272997 1.937239 7.895053 2.646022 3.015982 8.854609 2.712024 3.916389 9.531385 2.714794 0.754758 9.216794 0.441895 1.569328 9.277021 1.421697 2.519443 9.544589 2.179527 4.820927 10.694717 1.704658
106  0.730637 11.302307 2.859694 2.155102 11.019215 3.034879 3.478275 10.885035 2.905843 3.357861 13.800209 0.387230 3.438710 13.142365 1.489125 3.758533 12.407602 2.235519 3.793309 13.433348 0.418345 4.349344 12.988705 1.419601 4.723655 12.370743 2.172497 8.574433 12.754315 0.756483 7.328984 12.048406 2.122839 6.098892 11.401936 2.568006 8.342938 8.189202 0.415909 7.533347 8.818048 1.961120 6.407044 9.475083 2.426220 4.461680 7.373891 0.799395 4.717843 8.188924 1.819771 4.789409 9.022881 2.284482 1.606295 7.895211 2.598787 2.819138 8.769143 2.686597 3.706342 9.411997 2.690506 0.745567 9.218460 0.415056 1.532056 9.262336 1.440511 2.446232 9.532330 2.250142 4.671670 10.654787 1.691176
107  0.482036 11.123602 2.921243 1.931976 10.923200 3.025029 3.151349 10.845519 2.855165 3.307305 13.803736 0.408971 3.390921 13.114365 1.452597 3.603394 12.404947 2.271903 3.775590 13.451132 0.395233 4.232529 12.946001 1.384422 4.627848 12.333382 2.178523 8.270972 12.763896 0.886223 7.090166 12.012333 2.199610 5.816618 11.303699 2.619160 8.319573 8.203642 0.426600 7.451385 8.790326 1.949980 6.318882 9.428945 2.388128 4.279041 7.375532 0.689268 4.530129 8.170728 1.711170 4.631448 8.949016 2.223379 1.437211 7.832809 2.541360 2.581731 8.628964 2.607421 3.492395 9.277947 2.656305 0.735231 9.234297 0.438649 1.501865 9.217813 1.473602 2.403404 9.454487 2.215661 4.557030 10.621865 1.715929
108  0.238468 10.957793 2.997343 1.713725 10.824905 2.995905 2.915374 10.757380 2.872647 3.322069 13.801175 0.377397 3.322410 13.098753 1.404225 3.513399 12.323207 2.212655 3.746377 13.435689 0.380673 4.223444 12.926881 1.470703 4.522380 12.279922 2.179148 8.004045 12.758193 1.000974 6.843887 11.923054 2.328245 5.555988 11.187744 2.671999 8.312778 8.184163 0.374711 7.419505 8.794541 1.911113 6.191872 9.394111 2.351382 4.152610 7.367920 0.590320 4.388565 8.088207 1.624617 4.507649 8.852484 2.184490 1.209752 7.690498 2.438041 2.401880 8.511302 2.516500 3.315264 9.170756 2.580598 0.753746 9.218138 0.417764 1.460335 9.198133 1.473893 2.345228 9.414619 2.284608 4.418747 10.534978 1.705735
109  0.024094 10.789120 3.059230 1.476464 10.755450 3.007143 2.767108 10.701458 2.811043 3.304808 13.743329 0.357901 3.207180 13.024275 1.383935 3.375296 12.282812 2.235594 3.750740 13.411591 0.383373 4.145243 12.878107 1.420953 4.410606 12.149243 2.155486 7.724553 12.718791 1.088259 6.582185 11.841314 2.406974 5.347652 11.076508 2.683850 8.333247 8.171649 0.421131 7.315459 8.742442 1.870083 6.143497 9.354836 2.336298 3.891927 7.264671 0.453420 4.285009 8.017323 1.631542 4.359698 8.726452 2.149654 1.030749 7.617164 2.370661 2.225129 8.394478 2.469189 3.126309 9.052813 2.578306 0.737052 9.249175 0.388641 1.400672 9.145069 1.477979 2.278917 9.342513 2.310197 4.294368 10.473566 1.725179
110  -0.218751 10.674945 3.072122 1.241490 10.646894 2.987494 2.455605 10.657356 2.795142 3.271051 13.784317 0.413231 3.149123 12.986634 1.418453 3.234395 12.198202 2.205379 3.750291 13.429127 0.375437 4.075714 12.849840 1.415817 4.290262 12.100035 2.185361 7.428405 12.705072 1.107167 6.297781 11.743495 2.447949 5.103878 10.979808 2.690449 8.328143 8.207353 0.391922 7.243875 8.770935 1.788237 6.034520 9.284509 2.298097 3.805477 7.185079 0.369894 4.095231 7.874850 1.469331 4.235215 8.630523 2.092867 0.856677 7.486549 2.313831 2.095415 8.228949 2.413184 2.956996 8.933062 2.515068 0.744338 9.209656 0.386168 1.365991 9.160652 1.462244 2.220383 9.293875 2.348673 4.155146 10.413645 1.736197
111  -0.420076 10.526580 3.070997 0.989292 10.578930 2.955726 2.221316 10.601240 2.798422 3.221078 13.712284 0.387558 3.108446 12.982251 1.412849 3.101329 12.157717 2.168698 3.735384 13.426134 0.409557 3.979070 12.765920 1.414798 4.168216 12.058465 2.167172 7.109330 12.687449 1.093632 6.102773 11.753703 2.461243 4.886341 10.935278 2.687079 8.378355 8.173980 0.488360 7.168777 8.840199 1.783234 5.969796 9.278423 2.285002 3.716902 7.195466 0.374277 4.040677 7.877040 1.508813 4.158807 8.552540 2.146720 0.722976 7.344241 2.274990 1.913442 8.130242 2.364072 2.815801 8.798765 2.496678 0.727692 9.219563 0.389540 1.304840 9.082291 1.502730 2.139725 9.235530 2.373400 4.039845 10.332384 1.728393
112  -0.623338 10.425421 3.038320 0.781028 10.512350 2.924901 2.018987 10.571674 2.767704 3.241151 13.656633 0.444701 2.915006 12.859893 1.431608 2.908507 12.140372 2.219949 3.750589 13.417430 0.380719 3.952500 12.783359 1.462008 4.056434 12.048876 2.193478 6.746658 12.713544 1.098833 5.859862 11.821939 2.446672 4.726954 10.942811 2.680251 8.333278 8.201032 0.379248 7.141109 8.749846 1.774799 5.910148 9.287153 2.268027 3.750883 7.178848 0.369655 3.974580 7.870353 1.502205 4.080144 8.549384 2.141556 0.651225 7.143737 2.224262 1.794742 8.000775 2.345880 2.709137 8.726599 2.465566 0.762961 9.221851 0.425810 1.229843 9.037344 1.503454 2.066352 9.203989 2.416511 3.899547 10.344180 1.736078
113  -0.825960 10.357044 3.047364 0.546449 10.505156 2.899337 1.810043 10.551626 2.766914 2.925360 13.482286 0.330364 2.663019 12.795760 1.457323 2.747415 12.063016 2.235320 3.731322 13.438523 0.412124 3.835477 12.763668 1.421035 3.942828 12.046689 2.171685 6.474177 12.748928 1.055714 5.652656 11.793498 2.461238 4.536560 10.941466 2.698747 8.316521 8.189713 0.425487 7.074522 8.808583 1.738001 5.830227 9.297661 2.251533 3.782975 7.148538 0.352289 3.963534 7.850181 1.494611 4.013100 8.545065 2.140717 0.576236 7.090678 2.252415 1.697650 7.941346 2.329029 2.524798 8.672950 2.465197 0.728524 9.215680 0.385822 1.179122 8.980836 1.559348 1.969977 9.201117 2.425954 3.756520 10.325287 1.763811
114  -1.066397 10.288668 3.020411 0.339035 10.460405 2.864406 1.599985 10.534799 2.732911 2.660334 13.428013 0.410681 2.451864 12.693555 1.498936 2.603695 12.003576 2.303934 3.702407 13.411418 0.402884 3.791216 12.767219 1.442272 3.837943 12.099409 2.184608 6.133765 12.763500 0.975216 5.424717 11.882451 2.460884 4.375774 10.941545 2.691411 8.324573 8.192677 0.393853 7.014666 8.805885 1.638830 5.719744 9.324068 2.175112 3.749364 7.157336 0.347664 3.912355 7.868181 1.493928 3.943130 8.553691 2.136192 0.473377 7.008824 2.214887 1.544250 7.851683 2.329448 2.428278 8.645361 2.448179 0.736799 9.188869 0.414592 1.105892 8.942214 1.534904 1.882432 9.151421 2.478785 3.633027 10.299005 1.760308
115  -1.228884 10.260136 2.995900 0.130122 10.442878 2.826242 1.423181 10.548704 2.737312 2.302576 13.352201 0.442483 2.179738 12.625214 1.553114 2.436145 11.871929 2.332249 3.706232 13.451903 0.407457 3.715529 12.771230 1.502859 3.726882 12.090458 2.211941 5.843321 12.764578 0.916973 5.230721 11.891363 2.457366 4.202379 10.934982 2.681247 8.317577 8.196678 0.430383 6.951390 8.847719 1.626495 5.659224 9.317777 2.167101 3.770624 7.183288 0.404392 3.902940 7.843565 1.516374 3.865460 8.515943 2.179302 0.363092 6.946081 2.179672 1.423492 7.842111 2.282704 2.306881 8.552244 2.453433 0.608024 9.183752 0.323399 1.048921 8.957932 1.559227 1.813294 9.135235 2.471551 3.504713 10.323452 1.769278
116  -1.447385 10.204045 2.974768 -0.045555 10.405403 2.803377 1.233148 10.511155 2.662603 2.035782 13.302682 0.587970 2.007422 12.598632 1.662705 2.301386 11.724852 2.396402 3.717439 13.408559 0.371408 3.700535 12.763526 1.420386 3.644551 12.073640 2.181402 5.519763 12.770169 0.855018 5.050848 11.943515 2.400868 4.068220 10.956645 2.664689 8.303085 8.208740 0.423768 6.846723 8.829651 1.564114 5.631062 9.298603 2.138348 3.756400 7.162013 0.377414 3.830705 7.849902 1.492344 3.801295 8.551546 2.164168 0.263235 6.854176 2.140420 1.333561 7.733572 2.290259 2.183021 8.516103 2.423543 0.661881 9.123399 0.233958 1.027470 8.927215 1.552895 1.703032 9.114466 2.490770 3.377354 10.278104 1.772741
117  -1.608222 10.218094 2.920249 -0.168567 10.410920 2.752599 1.076790 10.511562 2.649604 1.604172 13.262137 0.883781 1.719788 12.472322 1.806666 2.247082 11.660594 2.463383 3.713557 13.447823 0.366940 3.608272 12.794049 1.388972 3.587089 12.084445 2.166120 5.282716 12.737872 0.770778 4.819822 12.003351 2.420131 3.975390 10.941027 2.662854 8.307195 8.215978 0.434664 6.774149 8.871442 1.521391 5.555378 9.330978 2.063785 3.765227 7.139944 0.406844 3.847059 7.830265 1.512749 3.745994 8.529679 2.144493 0.133540 6.863269 2.103412 1.205575 7.720530 2.237710 2.084410 8.473618 2.402636 0.618733 9.172887 0.315796 0.968048 8.884120 1.572649 1.648738 9.116461 2.473679 3.307358 10.269432 1.778587
118  -1.762232 10.310647 2.798184 -0.321094 10.445839 2.682368 0.937158 10.513131 2.585225 1.192571 13.261138 1.155472 1.565958 12.369921 2.010649 2.176977 11.520920 2.562928 3.739792 13.430543 0.380586 3.587992 12.789421 1.461698 3.531416 12.072165 2.160816 5.055444 12.697235 0.724168 4.716280 11.983042 2.383007 3.895924 10.929155 2.625661 8.288415 8.214379 0.425160 6.688503 8.855729 1.488272 5.488216 9.321595 2.029238 3.749792 7.150784 0.351776 3.791400 7.811411 1.522653 3.721483 8.486154 2.160547 0.000197 6.830737 2.018871 1.084145 7.710073 2.170983 1.983129 8.414682 2.365585 0.603959 9.155629 0.349035 0.940269 8.931602 1.524071 1.614187 9.148726 2.471070 3.216915 10.282413 1.778035
119  -1.923465 10.425070 2.574451 -0.461999 10.554671 2.514899 0.814026 10.543313 2.493991 0.701103 13.150974 1.459778 1.350316 12.184566 2.183389 2.119752 11.419057 2.642213 3.708865 13.422562 0.369468 3.559133 12.785204 1.446575 3.506507 12.044666 2.145671 4.886818 12.668309 0.692602 4.621014 11.983463 2.343188 3.826184 10.902523 2.703404 8.303988 8.217728 0.434092 6.676196 8.875843 1.469921 5.483631 9.319307 2.044436 3.758029 7.122668 0.404402 3.794770 7.798771 1.535821 3.659616 8.468298 2.162130 -0.099388 6.876936 1.946015 1.002623 7.744944 2.112846 1.912067 8.402402 2.338703 0.623808 9.119238 0.361474 0.903861 8.933635 1.537155 1.581381 9.061711 2.537852 3.169226 10.259410 1.782731
120  -2.034546 10.582996 2.272187 -0.578444 10.635674 2.332768 0.694178 10.577786 2.407723 0.325357 13.050846 1.780585 1.164340 12.094058 2.363207 2.072623 11.290152 2.700058 3.759636 13.413860 0.373023 3.579750 12.756213 1.462917 3.490600 12.071925 2.164989 4.782575 12.628926 0.624302 4.553475 11.982460 2.290544 3.786139 10.894120 2.704194 8.291437 8.215431 0.426534 6.658532 8.896245 1.419337 5.457351 9.319826 2.020766 3.741267 7.166706 0.385101 3.746414 7.786081 1.493245 3.643543 8.459365 2.167110 -0.152508 6.894678 1.842422 0.900527 7.688354 2.058878 1.828526 8.354836 2.298317 0.571967 9.150953 0.295076 0.872976 8.940243 1.566203 1.535749 9.152341 2.481306 3.143021 10.228741 1.793911
121  -2.119879 10.718099 1.995244 -0.691195 10.711370 2.130290 0.582183 10.637982 2.325656 0.027370 12.829733 2.129880 1.070221 11.984233 2.500497 2.001143 11.289364 2.724495 3.714492 13.435544 0.368202 3.553261 12.805104 1.402837 3.449076 12.055601 2.130537 4.578972 12.554333 0.557834 4.518851 11.984063 2.327282 3.754838 10.904809 2.705703 8.288128 8.225298 0.434905 6.612298 8.912640 1.393280 5.404455 9.315914 2.007461 3.745270 7.137568 0.373786 3.749315 7.766088 1.499845 3.625629 8.450212 2.185045 -0.289475 6.900059 1.710446 0.820955 7.660616 1.967591 1.743176 8.327440 2.255751 0.442152 9.250501 0.186001 0.842184 8.916840 1.541045 1.515110 9.119579 2.501483 3.098300 10.227942 1.804064
122  -2.147089 10.836603 1.670590 -0.744050 10.768563 1.979870 0.492139 10.688790 2.236001 -0.108379 12.648763 2.403181 0.994779 11.866246 2.585546 1.960931 11.240643 2.741498 3.738451 13.435880 0.352466 3.587775 12.801493 1.413551 3.465678 12.044481 2.149897 4.418588 12.503365 0.531961 4.466446 11.974013 2.286008 3.746423 10.887414 2.670758 8.239217 8.236082 0.433604 6.574179 8.838840 1.422547 5.373005 9.288395 1.998093 3.752890 7.156165 0.375230 3.739827 7.768222 1.509243 3.613041 8.446287 2.188137 -0.358382 6.897988 1.628967 0.760336 7.680021 1.924175 1.700611 8.305771 2.236098 0.460446 9.132489 0.129951 0.807278 8.870574 1.536109 1.511056 9.101420 2.482559 3.089865 10.197546 1.810186
123  -2.181581 10.967321 1.432836 -0.783290 10.852557 1.836194 0.443915 10.709758 2.214233 -0.271122 12.505374 2.556450 0.898981 11.836424 2.646698 1.938065 11.222273 2.750711 3.702085 13.440623 0.384414 3.566388 12.783455 1.431472 3.424126 12.028128 2.115413 4.338804 12.425529 0.455369 4.411144 12.017583 2.213940 3.733165 10.918267 2.670333 8.173852 8.218040 0.435606 6.508089 8.853377 1.440502 5.326661 9.273304 2.014788 3.752092 7.128968 0.429490 3.706430 7.768247 1.512641 3.567155 8.436828 2.174206 -0.411063 6.944884 1.525194 0.699574 7.662941 1.868359 1.618127 8.308547 2.223027 0.389159 9.174060 0.225035 0.779104 8.899778 1.529174 1.459843 9.127413 2.479063 3.024924 10.189280 1.801293
124  -2.189472 10.992086 1.237382 -0.798912 10.933722 1.665990 0.354374 10.757586 2.128625 -0.434437 12.441438 2.672772 0.786846 11.757641 2.668200 1.808403 11.226298 2.757159 3.719430 13.454835 0.416203 3.520478 12.810665 1.445437 3.391678 12.066602 2.115481 4.255430 12.378379 0.333068 4.383684 12.009751 2.182635 3.706856 10.938404 2.675074 8.003560 8.225583 0.433403 6.412125 8.841438 1.479505 5.259988 9.251365 2.076171 3.779829 7.116245 0.407224 3.674264 7.731217 1.509014 3.542061 8.351815 2.196453 -0.549873 7.007297 1.481058 0.648334 7.640254 1.823691 1.541129 8.259971 2.176208 0.424286 9.202045 0.172095 0.734628 8.883053 1.485928 1.368465 9.107321 2.504473 2.969326 10.178064 1.803951
