# Supplementary material for: Kinematics of male Eupalaestrus weijenberghi (Araneae, Theraphosidae) locomotion on different substrates and inclines
Source: PeerJ. 2019 Sep 26;7:e7748. doi: 10.7717/peerj.7748 (PMC6766366; doi:10.7717/peerj.7748)
Supplement: Supplemental Information 1 [file peerj-07-7748-s001.zip › Silva-Pereyra et al 2019 - Supplementary document - Kinematic data/629v12.3d]

1  21.107029 6.961117 0.907516 21.550182 6.892787 2.102903 22.459215 7.168595 2.698022 21.701237 4.844262 0.386709 22.244274 5.498110 1.321790 22.639925 6.006006 2.117086 23.506990 4.609111 0.933445 23.694420 5.446409 1.921862 23.889711 6.300188 2.426720 28.385223 6.068863 0.256073 27.037544 6.460588 1.654724 25.901157 6.887770 2.340599 26.066013 10.257412 1.121096 25.418926 9.525260 2.745180 24.254772 8.501555 2.863421 25.237562 11.152380 0.267933 24.826590 10.490956 1.330892 24.533543 9.913227 2.091576 20.200533 10.768100 2.822312 21.374456 9.897716 2.660701 22.403959 9.217869 2.717075 18.844456 9.412741 0.375574 19.999876 9.110577 1.088194 21.087753 8.889223 1.704201 23.848921 8.010744 1.866729
2  20.733950 6.849522 1.270724 21.435469 6.870891 2.473140 22.483576 7.269864 2.858304 21.737982 4.863408 0.411616 22.203537 5.472831 1.368263 22.616928 6.007492 2.171004 23.301512 4.713986 0.751013 23.579395 5.465054 1.893084 23.823313 6.248527 2.380893 28.381237 5.995788 0.262890 27.019829 6.473833 1.629012 25.860418 6.888492 2.317832 25.906166 10.183517 1.049472 25.273308 9.562891 2.586190 24.235489 8.535358 2.870243 25.159492 11.172687 0.370801 24.805069 10.471793 1.293904 24.423468 9.942944 2.101014 20.092861 10.676137 2.814573 21.210518 10.019602 2.618978 22.251282 9.322514 2.631807 18.872940 9.409653 0.393211 19.999878 9.144544 1.138788 21.010611 8.853510 1.822787 23.752762 7.998438 1.867828
3  20.220110 6.645778 2.098499 21.349426 6.909373 2.819813 22.488073 7.325823 2.944865 21.715181 4.865378 0.387704 22.134251 5.475445 1.380155 22.558548 5.988210 2.157005 23.153618 4.760117 0.584082 23.519299 5.464511 1.772902 23.760035 6.202987 2.322568 28.336517 6.038925 0.276715 26.955757 6.475954 1.588542 25.808014 6.934958 2.246599 25.573721 10.188457 0.681839 25.226170 9.582576 2.492037 24.170065 8.577983 2.858468 25.153811 11.189580 0.339452 24.726143 10.581880 1.369746 24.335995 9.929888 2.120933 19.895237 10.796881 2.612528 21.114326 10.018893 2.501229 22.105942 9.394869 2.591816 18.850489 9.392292 0.392845 19.935638 9.157247 1.146456 20.971577 8.844932 1.884250 23.686739 7.996749 1.892053
4  19.974077 6.637651 2.768625 21.309633 6.972148 3.139789 22.458796 7.400739 3.002167 21.725355 4.881544 0.389888 22.131870 5.528327 1.355396 22.456501 5.974314 2.213533 23.003143 4.851165 0.484388 23.415287 5.549807 1.686883 23.629770 6.175168 2.215953 28.335007 6.017866 0.275313 26.914936 6.527122 1.559291 25.721285 6.943097 2.243741 25.394739 10.038762 0.648796 25.158817 9.686641 2.326170 24.154007 8.651329 2.842373 25.121914 11.175159 0.375379 24.691607 10.536849 1.363590 24.275064 9.909344 2.127880 19.797468 10.870920 2.451888 20.976534 10.120722 2.423882 21.947874 9.468450 2.543767 18.833662 9.380306 0.433286 19.885929 9.123248 1.243722 20.887819 8.818795 1.972484 23.569078 7.979708 1.906358
5  19.819849 6.637371 3.220633 21.302090 7.002660 3.275803 22.419926 7.416056 3.031824 21.724941 4.823204 0.349577 22.065596 5.471466 1.272679 22.403839 5.983579 2.230422 22.887066 4.888015 0.378047 23.243187 5.501585 1.512148 23.518270 6.132585 2.143992 28.289745 6.060359 0.242443 26.814163 6.540494 1.500367 25.652254 6.983440 2.167413 25.160599 9.963871 0.490425 25.043028 9.756306 2.193079 24.114569 8.746247 2.786440 25.144979 11.155623 0.372600 24.643148 10.534039 1.310785 24.229708 9.947802 2.078152 19.571699 10.908898 2.316582 20.815014 10.152911 2.294329 21.822071 9.503285 2.489039 18.815113 9.354220 0.423344 19.828058 9.102859 1.302594 20.781845 8.824570 2.046766 23.473911 7.976348 1.894719
6  19.773458 6.649527 3.634872 21.289177 7.012402 3.451770 22.403135 7.496417 3.164040 21.749130 4.873275 0.391439 22.002493 5.445082 1.336555 22.349651 5.986125 2.248049 22.830706 4.876873 0.329727 23.147549 5.510886 1.480494 23.418640 6.085038 2.106368 28.292715 6.017996 0.254801 26.785177 6.565542 1.440107 25.580530 6.972558 2.140784 25.148905 10.029743 0.392617 24.979828 9.777132 2.114885 24.074982 8.768212 2.756645 25.155918 11.155025 0.366951 24.615744 10.532804 1.323541 24.182369 9.934038 2.034336 19.451725 10.968303 2.224880 20.676872 10.159761 2.261236 21.749102 9.505680 2.499941 18.806026 9.374786 0.453437 19.786999 9.109956 1.304445 20.717352 8.829342 2.104637 23.401926 7.982036 1.881455
7  19.775581 6.733979 3.972452 21.241312 7.031708 3.522155 22.260706 7.435905 3.182570 21.732828 4.848317 0.432841 22.029955 5.466056 1.392552 22.280546 5.998557 2.235935 22.801365 4.894526 0.279728 23.128525 5.558523 1.453664 23.370796 6.115112 2.120290 28.270411 6.050362 0.238356 26.716242 6.594201 1.418978 25.529797 6.983710 2.072469 25.148703 10.197425 0.345667 24.915987 9.775434 2.101167 23.995102 8.780503 2.794172 25.132772 11.189912 0.327335 24.579060 10.567461 1.301885 24.095034 9.934564 2.053329 19.297604 10.972352 2.152624 20.562189 10.177714 2.214932 21.556761 9.556049 2.424718 18.762119 9.405723 0.430067 19.740219 9.149189 1.327710 20.646463 8.835014 2.138360 23.276337 7.987104 1.883360
8  19.679296 6.706575 4.137536 21.111938 7.039434 3.601695 22.143599 7.409556 3.198715 21.805420 4.849529 0.464614 21.959270 5.443004 1.344773 22.222816 6.000052 2.257808 22.788452 4.909168 0.313687 23.139046 5.560274 1.479221 23.313555 6.105816 2.138233 28.315233 6.069541 0.339260 26.696911 6.600669 1.370270 25.512798 6.960706 2.063236 25.253784 10.373838 0.430718 24.900850 9.809302 2.086897 23.932232 8.789230 2.806723 25.121502 11.194681 0.367506 24.580976 10.545184 1.240644 24.080526 9.998721 2.089827 19.223457 10.976003 2.067803 20.461494 10.184832 2.180294 21.427259 9.597844 2.417108 18.809898 9.402417 0.435052 19.656979 9.155058 1.408026 20.593565 8.844549 2.211498 23.187670 8.015385 1.933504
9  19.540430 6.692814 4.205703 20.876366 6.916417 3.634377 22.001036 7.394919 3.212282 21.788908 4.837763 0.463211 21.927328 5.474671 1.321116 22.165096 6.001462 2.279732 22.817238 4.860602 0.311049 23.103479 5.579182 1.499869 23.266193 6.137315 2.102663 28.282467 6.061224 0.267885 26.596844 6.653643 1.285097 25.395805 6.975214 1.971708 25.297235 10.417280 0.448493 24.841267 9.832697 2.034763 23.862888 8.844524 2.768537 25.147959 11.179057 0.334561 24.409943 10.589993 1.234982 23.973698 10.017116 2.047692 19.085886 11.009849 1.971851 20.361973 10.237415 2.090074 21.322094 9.643038 2.382636 18.762119 9.405723 0.430067 19.655407 9.123653 1.395394 20.515232 8.831891 2.247600 23.086725 8.018285 1.942786
10  19.338091 6.740449 4.196433 20.692879 6.875525 3.654401 21.803078 7.324090 3.194857 21.784908 4.815527 0.438431 21.883810 5.448227 1.378561 22.126968 5.967785 2.270697 22.826477 4.884126 0.288709 23.063881 5.561349 1.544310 23.204403 6.151458 2.130303 28.282393 6.048493 0.323674 26.539179 6.635291 1.254725 25.372059 6.981566 1.929486 25.326263 10.439073 0.436723 24.847561 9.797770 2.055175 23.789843 8.838290 2.751662 25.187799 11.164804 0.449076 24.403486 10.614800 1.189092 23.916023 10.012670 1.973591 19.025440 11.040522 1.870380 20.257818 10.259800 2.018950 21.236244 9.659890 2.353962 18.766308 9.419580 0.455933 19.610865 9.136387 1.402132 20.467241 8.848219 2.269691 22.990194 8.021496 1.933603
11  19.131147 6.762272 4.176275 20.479139 6.854434 3.636448 21.656252 7.291929 3.221863 21.727732 4.913912 0.382701 21.854469 5.473084 1.433809 22.024117 5.933512 2.292070 22.815695 4.833345 0.296872 23.053823 5.595579 1.486741 23.177156 6.107566 2.154650 28.220144 6.055117 0.320569 26.458906 6.632619 1.161700 25.308456 6.967086 1.905302 25.308210 10.442197 0.467736 24.802938 9.844041 2.028722 23.780756 8.879137 2.772193 25.163837 11.188005 0.423724 24.387859 10.551646 1.198258 23.866152 9.947164 1.935953 18.960373 11.055126 1.763395 20.187317 10.259416 1.948798 21.143337 9.680283 2.315666 18.762119 9.405723 0.430067 19.588877 9.167546 1.419983 20.413275 8.848057 2.285295 22.933861 8.007591 1.914183
12  19.023958 6.747666 4.179251 20.355255 6.848272 3.648066 21.439396 7.285914 3.230283 21.691977 4.853307 0.419218 21.822083 5.419316 1.444710 22.006075 5.975152 2.322349 22.815672 4.875587 0.365272 23.033037 5.558999 1.582765 23.143906 6.080764 2.189170 28.220774 6.079979 0.342875 26.429932 6.623404 1.187539 25.228661 6.999287 1.898767 25.287479 10.435370 0.469588 24.790796 9.809053 2.069838 23.784678 8.898958 2.717638 25.166285 11.167603 0.416271 24.389761 10.577899 1.176890 23.839958 9.968236 1.947967 18.930372 11.040638 1.692837 20.134172 10.242862 1.898054 21.091692 9.690124 2.287879 18.766308 9.419580 0.455933 19.534225 9.136330 1.421447 20.401684 8.838460 2.311701 22.875847 7.982121 1.954050
13  18.841650 6.729489 4.191404 20.209042 6.795222 3.609000 21.306028 7.255480 3.217565 21.730919 4.878871 0.373124 21.785391 5.410049 1.426812 21.938950 5.915001 2.344475 22.819824 4.875177 0.316510 23.010309 5.555809 1.536043 23.119444 6.110226 2.175529 28.075888 6.096362 0.304485 26.310966 6.643958 1.230627 25.124619 7.016560 1.923005 25.298389 10.478124 0.485285 24.807001 9.874848 2.045376 23.768951 8.991109 2.719931 25.158684 11.174033 0.424628 24.364491 10.536288 1.131447 23.818079 9.933860 1.892419 18.861828 11.084120 1.555955 20.044233 10.332695 1.811607 20.961645 9.707453 2.216955 18.762119 9.405723 0.430067 19.493774 9.127776 1.429801 20.321569 8.871991 2.346649 22.776255 7.968022 1.926847
14  18.647110 6.720394 4.164634 20.055300 6.819257 3.638006 21.125362 7.279204 3.239846 21.738342 4.873916 0.364677 21.775162 5.396585 1.422264 21.898300 5.933066 2.348739 22.840296 4.860004 0.334784 22.962852 5.580244 1.446317 23.040201 6.121164 2.174256 27.896902 6.072296 0.265609 26.169779 6.656533 1.340391 25.011713 6.994664 1.998068 25.337233 10.464128 0.509729 24.816481 9.841648 2.064841 23.743832 9.006035 2.707317 25.179512 11.165985 0.408860 24.316460 10.553450 1.172678 23.732286 9.987194 1.906330 18.786654 11.107944 1.437140 20.027832 10.316671 1.713032 20.875507 9.775020 2.174295 18.732723 9.377285 0.444928 19.432709 9.151952 1.447922 20.243587 8.887327 2.357165 22.714771 7.997690 1.929730
15  18.509571 6.759202 4.197508 19.889078 6.833717 3.607641 21.003166 7.260133 3.233606 21.734043 4.913689 0.362414 21.704052 5.418656 1.432586 21.822483 5.930520 2.343010 22.800480 4.864958 0.284187 22.926155 5.540189 1.483719 22.968468 6.121494 2.162247 27.673977 6.176854 0.277858 26.067720 6.679182 1.407033 24.835236 7.047412 2.105142 25.354748 10.493526 0.475693 24.790628 9.906426 1.997409 23.680189 9.025883 2.670444 25.173885 11.161172 0.407916 24.306120 10.560236 1.165041 23.683983 9.974084 1.862949 18.801981 11.137092 1.180306 19.895107 10.370965 1.597334 20.814487 9.816482 2.117440 18.747574 9.420164 0.415039 19.421280 9.156157 1.513383 20.255810 8.901681 2.412905 22.598398 8.016695 1.908467
16  18.355421 6.789985 4.153234 19.735216 6.818633 3.577361 20.821081 7.252809 3.216835 21.751474 4.872186 0.411313 21.671156 5.447933 1.465595 21.774805 5.946642 2.355660 22.793243 4.833178 0.370021 22.903666 5.559076 1.490436 22.917583 6.139445 2.128517 27.414598 6.191957 0.348818 25.827364 6.669849 1.621824 24.641661 7.091518 2.242734 25.376217 10.464437 0.488201 24.750946 9.893599 2.042638 23.592192 9.032722 2.677032 25.125149 11.202685 0.455766 24.240839 10.569752 1.202307 23.588701 9.965517 1.860885 18.754137 11.099722 0.940717 19.893288 10.410146 1.424670 20.687649 9.856058 2.031442 18.766743 9.381773 0.457857 19.372757 9.165275 1.504542 20.183823 8.865438 2.414648 22.530640 8.043070 1.914798
17  18.158331 6.772390 4.119418 19.541681 6.830956 3.518682 20.613174 7.251821 3.191725 21.761971 4.815518 0.434824 21.611456 5.456719 1.461736 21.684040 5.974904 2.324845 22.809814 4.848150 0.345348 22.787127 5.495167 1.445707 22.838522 6.170597 2.181462 27.230591 6.159153 0.578995 25.687225 6.667104 1.753444 24.411392 7.123494 2.343471 25.355412 10.510955 0.500345 24.696108 9.912601 2.011605 23.652760 9.162672 2.640644 25.061012 11.130030 0.467711 24.060377 10.614669 1.310852 23.419706 10.019143 1.988287 18.795160 11.131336 0.652008 19.833939 10.401248 1.236106 20.599026 9.884552 1.911454 18.764313 9.427707 0.456473 19.334238 9.167312 1.493748 20.112362 8.887321 2.433438 22.429403 8.057499 1.900397
18  17.924570 6.841459 4.080584 19.366932 6.803564 3.488595 20.450687 7.178508 3.074711 21.751610 4.821702 0.407296 21.635536 5.414200 1.454277 21.626339 5.975600 2.347347 22.754322 4.877846 0.320627 22.803875 5.559637 1.460668 22.775728 6.166692 2.158156 27.022108 6.110257 0.798727 25.489552 6.639739 2.007301 24.236191 7.152877 2.501925 25.388380 10.491905 0.520767 24.668577 9.943796 2.021677 23.518860 9.149364 2.703995 24.952711 11.106133 0.673122 23.891626 10.629796 1.563947 23.216734 9.898232 2.048284 18.797316 11.114723 0.381619 19.790182 10.408003 1.112459 20.518347 9.912312 1.851991 18.753040 9.383215 0.388180 19.253567 9.180470 1.540239 20.054424 8.900440 2.447321 22.323845 8.071100 1.893945
19  17.742014 6.786611 3.936592 19.163410 6.834732 3.346695 20.330351 7.167786 3.042337 21.665720 4.896129 0.398460 21.558151 5.505879 1.462032 21.510992 5.997049 2.345972 22.746698 4.916846 0.287313 22.737772 5.530132 1.460013 22.713945 6.181721 2.136965 26.862583 6.138030 1.046301 25.222410 6.725513 2.209822 23.973999 7.198348 2.646755 25.370373 10.512716 0.494557 24.649715 9.923978 1.990217 23.474720 9.223308 2.757171 24.678150 11.169487 0.889125 23.726236 10.636032 1.750132 22.993580 9.887048 2.232912 18.784327 11.100280 0.322825 19.798489 10.434386 1.059691 20.467268 9.956085 1.838819 18.767138 9.414439 0.376920 19.253807 9.177746 1.512661 19.987713 8.892221 2.466331 22.240419 8.096498 1.895568
20  17.549068 6.664283 3.707537 19.012684 6.745185 3.308562 20.147303 7.148543 2.955901 21.642130 4.941069 0.421330 21.523457 5.490934 1.547941 21.460011 6.077333 2.374662 22.792805 4.873313 0.339437 22.755178 5.524981 1.466953 22.651409 6.129640 2.153384 26.690817 6.097471 1.327333 25.051268 6.727347 2.412812 23.763340 7.231440 2.761090 25.306252 10.546722 0.417875 24.609766 9.935932 1.975557 23.472183 9.167397 2.675018 24.364855 11.280519 1.192944 23.527172 10.632187 2.035134 22.844681 9.815339 2.396341 18.782711 11.072996 0.393132 19.737988 10.404797 1.117939 20.389910 9.962047 1.913495 18.747053 9.391147 0.409867 19.225838 9.194811 1.524617 19.966461 8.925930 2.520032 22.166237 8.099665 1.918885
21  17.366293 6.654617 3.605969 18.812046 6.762376 3.205322 19.992697 7.126490 2.903625 21.587971 4.886059 0.564815 21.412600 5.537648 1.605005 21.355778 6.157674 2.470478 22.768093 4.934372 0.302725 22.645584 5.522595 1.446626 22.624586 6.164579 2.143343 26.433777 6.133356 1.465647 24.811888 6.769593 2.538893 23.531197 7.281180 2.839590 25.337975 10.550508 0.428216 24.586584 9.952336 2.004837 23.440407 9.210653 2.666694 24.130886 11.387841 1.492136 23.215300 10.615519 2.284032 22.576200 9.734118 2.511061 18.749063 11.100286 0.420064 19.678671 10.413987 1.137714 20.356552 9.952169 1.937342 18.727581 9.411299 0.357614 19.170588 9.201083 1.529037 19.901724 8.921477 2.544224 22.105537 8.113832 1.914819
22  17.244356 6.545662 3.524312 18.752335 6.776375 3.130647 19.872276 7.111987 2.889418 21.406420 4.781739 0.885229 21.209146 5.663707 1.943780 21.281130 6.332859 2.619525 22.812046 4.870646 0.340094 22.626801 5.589110 1.433887 22.564724 6.172230 2.168351 26.205801 6.099543 1.625890 24.587910 6.805415 2.671413 23.265209 7.344175 2.895576 25.316303 10.557506 0.353991 24.608490 9.936058 2.008231 23.423399 9.219371 2.649906 23.757463 11.447361 1.729403 22.930584 10.577252 2.488754 22.350073 9.602398 2.613961 18.778040 11.128736 0.417520 19.746336 10.431365 1.206108 20.330349 9.957017 1.983181 18.758020 9.409314 0.391148 19.159109 9.219440 1.565998 19.843510 8.928188 2.554726 22.034569 8.097757 1.926876
23  17.025633 6.493497 3.365368 18.610849 6.674590 3.072590 19.742678 7.047649 2.857267 21.085955 4.812854 1.164691 21.031410 5.700645 2.148025 21.164158 6.517921 2.721652 22.812647 4.859891 0.297858 22.621952 5.578936 1.374276 22.477345 6.149064 2.171597 25.883032 6.089669 1.712134 24.381376 6.860412 2.733463 23.034252 7.414501 2.927272 25.312212 10.560191 0.369024 24.561934 9.963694 1.967046 23.372978 9.193726 2.628088 23.371641 11.537405 1.891095 22.626455 10.554214 2.586650 22.167040 9.511589 2.654667 18.737423 11.085886 0.425183 19.687204 10.457271 1.238589 20.192747 9.995519 2.032643 18.760431 9.444063 0.354037 19.104195 9.207810 1.569675 19.789326 8.924916 2.551284 21.915880 8.115264 1.932991
24  16.934696 6.383384 3.218454 18.430996 6.663054 2.943451 19.584379 7.086717 2.753924 20.676804 4.658608 1.758894 20.699223 5.708120 2.429360 21.073395 6.686580 2.850097 22.794790 4.841581 0.310139 22.609354 5.533458 1.420030 22.432993 6.168262 2.130229 25.658504 6.116608 1.774334 24.089010 6.825562 2.867538 22.801735 7.439345 2.978121 25.384716 10.497034 0.464172 24.508760 9.985531 1.980354 23.326843 9.254969 2.615594 22.766098 11.622470 1.819319 22.341291 10.534681 2.653215 21.982306 9.448682 2.705586 18.761999 11.129069 0.411442 19.652573 10.442923 1.258629 20.162329 9.988015 2.068790 18.756115 9.386779 0.397042 19.080866 9.252053 1.597631 19.713102 8.920006 2.565544 21.845139 8.149700 1.945920
25  16.771738 6.308712 2.986338 18.268284 6.630337 2.817873 19.408310 7.031853 2.705636 20.124670 4.695880 2.231739 20.471521 5.860950 2.785522 20.947914 6.835919 2.909310 22.788858 4.856283 0.327672 22.520653 5.558476 1.406904 22.377449 6.197117 2.104064 25.341169 6.078943 1.828653 23.849644 6.860064 2.916259 22.561539 7.514190 2.970342 25.277039 10.590758 0.340533 24.477777 9.982382 1.965160 23.320181 9.215456 2.583606 22.317307 11.692151 1.846051 22.033592 10.508951 2.696260 21.797424 9.420033 2.739619 18.748634 11.077050 0.408392 19.614624 10.493443 1.258037 20.115953 10.024636 2.146420 18.767899 9.407108 0.421772 19.020144 9.237483 1.583654 19.640640 8.922628 2.590275 21.732298 8.136135 1.940456
26  16.655439 6.232536 2.771610 18.098154 6.552391 2.704371 19.248083 7.027143 2.614730 19.724680 4.793386 2.623960 20.312960 5.979965 2.974850 20.896452 6.919943 2.967824 22.793266 4.796406 0.378277 22.498781 5.550006 1.405714 22.298470 6.182057 2.098750 25.087536 6.069295 1.864963 23.613039 6.832931 2.995822 22.341583 7.552865 2.990546 25.289295 10.587289 0.365853 24.460115 9.984512 1.949297 23.243605 9.240279 2.573807 21.918430 11.663533 1.826902 21.731251 10.558353 2.553006 21.676319 9.427985 2.749693 18.791130 11.024568 0.368448 19.574194 10.486503 1.317564 20.031738 9.974982 2.138453 18.746820 9.431702 0.424267 18.981817 9.227176 1.612253 19.579956 8.896151 2.624859 21.681351 8.166896 1.976353
27  16.481951 6.155089 2.495157 17.944397 6.511370 2.519405 19.137915 7.010570 2.522664 19.380949 4.916237 2.897011 20.150839 6.126904 3.114858 20.816622 7.010630 2.988761 22.780931 4.828542 0.339737 22.445656 5.527727 1.393624 22.229073 6.194551 2.086697 24.759386 6.027224 1.840561 23.365704 6.877377 3.031682 22.123442 7.612072 2.966861 25.289621 10.590182 0.379009 24.393528 9.965935 1.932021 23.191109 9.270230 2.534521 21.547672 11.558054 1.831998 21.443197 10.493566 2.560426 21.569286 9.385835 2.690690 18.701101 11.080083 0.438907 19.544649 10.421039 1.272691 20.018543 9.988252 2.172307 18.668015 9.409875 0.414788 18.958675 9.245131 1.619186 19.541069 8.888095 2.621940 21.617165 8.150315 1.987379
28  16.344521 6.111591 2.196512 17.788826 6.519255 2.307396 18.998089 6.951824 2.431931 19.182409 5.061171 3.183607 19.972996 6.245423 3.161877 20.732841 7.049290 2.981638 22.737383 4.815046 0.358291 22.412651 5.447544 1.383418 22.170710 6.197347 2.059358 24.425140 5.966730 1.864073 23.105505 6.804564 3.033090 21.963799 7.588336 2.938011 25.309538 10.638389 0.306407 24.303677 9.992159 1.837864 23.139650 9.263116 2.536608 21.269056 11.630758 1.794794 21.293831 10.438339 2.546734 21.441435 9.338681 2.717624 18.652225 11.074578 0.412173 19.425552 10.445301 1.295019 19.918613 9.985571 2.185422 18.650494 9.432323 0.451087 18.902220 9.233449 1.646428 19.494703 8.882318 2.622352 21.503523 8.161390 2.033337
29  16.285353 6.081264 1.818612 17.686953 6.433910 2.047120 18.851049 6.943476 2.283997 18.853760 5.215346 3.337371 19.855597 6.249912 3.169008 20.633509 7.023862 2.967340 22.801186 4.843800 0.346831 22.389233 5.469796 1.397787 22.077908 6.165601 2.068434 24.205227 5.864905 1.738456 22.968464 6.777287 3.007398 21.853205 7.604068 2.912498 25.303270 10.621922 0.342141 24.254389 9.981139 1.834371 23.107157 9.271940 2.510011 21.000957 11.608006 1.707566 21.126720 10.393539 2.490263 21.300760 9.340810 2.721837 18.698547 11.057325 0.406723 19.379021 10.413159 1.292674 19.881838 9.941880 2.177494 18.658195 9.417631 0.426479 18.861074 9.242196 1.623268 19.462029 8.853848 2.604455 21.436113 8.105425 1.969324
30  16.213871 6.091723 1.378051 17.613464 6.450065 1.793654 18.705360 6.873213 2.134954 18.622663 5.292712 3.299217 19.662405 6.219710 3.101152 20.440714 6.939655 2.915731 22.798086 4.910791 0.342410 22.390524 5.456405 1.405266 22.028957 6.128712 2.072187 23.928368 5.898800 1.540290 22.820269 6.678931 2.939150 21.734766 7.572717 2.877131 25.336962 10.603927 0.358089 24.233601 9.943562 1.823524 23.054592 9.259543 2.480750 20.803349 11.553512 1.658290 20.963942 10.366222 2.463798 21.191229 9.342863 2.714482 18.672176 11.077539 0.424022 19.392721 10.416747 1.340809 19.859627 9.927592 2.212910 18.668015 9.409875 0.414788 18.861259 9.173409 1.649685 19.425045 8.810271 2.597607 21.375526 8.141224 1.974536
31  16.230162 6.074727 0.901321 17.574518 6.434384 1.445874 18.606749 6.868574 1.934655 18.338196 5.164998 3.179603 19.419512 6.072488 2.899604 20.272650 6.816591 2.831005 22.748714 4.853639 0.322707 22.274210 5.476952 1.343057 21.950289 6.100508 2.064744 23.718641 5.853231 1.424979 22.717213 6.668604 2.884728 21.694490 7.560960 2.834310 25.309355 10.607801 0.340159 24.197266 9.970502 1.775831 23.031622 9.232994 2.442571 20.646961 11.499125 1.590944 20.829607 10.400971 2.367805 21.160362 9.406371 2.649646 18.650290 11.070844 0.406317 19.349951 10.426186 1.338341 19.831978 9.911551 2.203395 18.701727 9.400499 0.405556 18.805616 9.171086 1.618123 19.430092 8.757393 2.601345 21.311157 8.125099 1.985985
32  16.291582 6.077477 0.504650 17.560751 6.441153 1.211019 18.531404 6.827582 1.792982 18.138641 5.117419 3.044283 19.232609 5.957408 2.777740 20.067055 6.736167 2.748345 22.764790 4.837227 0.356436 22.291714 5.489680 1.361018 21.926546 6.136011 2.050773 23.531746 5.878232 1.329642 22.640104 6.605614 2.828223 21.583380 7.542621 2.846377 25.313446 10.605130 0.325100 24.139126 9.979188 1.810794 22.971577 9.276292 2.458708 20.498253 11.443188 1.460506 20.720871 10.393577 2.349506 21.067394 9.434821 2.622687 18.680536 11.058106 0.400717 19.316586 10.436897 1.307494 19.748934 9.902728 2.255072 18.631090 9.408789 0.404683 18.761055 9.078489 1.621278 19.444424 8.683920 2.621956 21.187723 8.062269 1.889402
33  16.304071 6.146554 0.405492 17.537901 6.462811 1.114329 18.470686 6.857672 1.763500 18.061968 4.911486 2.792486 19.070030 5.866308 2.627971 19.895937 6.650155 2.662574 22.761578 4.841321 0.379112 22.229563 5.439842 1.365048 21.839033 6.131930 2.008219 23.318001 5.902984 1.165702 22.584982 6.646277 2.636639 21.517593 7.556695 2.805161 25.339661 10.634027 0.302611 24.139009 9.944047 1.747894 22.926186 9.286551 2.363678 20.324242 11.416654 1.324980 20.520109 10.351123 2.248369 20.991369 9.451777 2.566115 18.665716 11.047282 0.380151 19.300587 10.397934 1.341430 19.765680 9.838936 2.209387 18.464287 9.400366 0.592213 18.591803 9.040909 1.762882 19.493259 8.586122 2.632457 21.117426 8.078746 1.841131
34  16.309834 6.134384 0.447954 17.512066 6.461524 1.128037 18.410116 6.848065 1.868151 17.901951 4.840032 2.637270 18.940815 5.780602 2.549174 19.796431 6.534952 2.613679 22.770134 4.839345 0.409410 22.213530 5.472921 1.365958 21.804131 6.098575 1.995412 23.112625 5.973199 1.008829 22.529093 6.618796 2.573636 21.502811 7.519470 2.798101 25.344526 10.617485 0.353249 24.073793 9.991545 1.740900 22.879810 9.289371 2.356672 20.157690 11.336435 1.183749 20.455463 10.394878 2.181473 20.904253 9.514718 2.543813 18.635685 11.035705 0.389134 19.293732 10.435274 1.391699 19.729706 9.803164 2.241256 18.097141 9.324285 1.071970 18.561255 9.002184 1.949629 19.546125 8.499646 2.701940 21.023640 8.078878 1.855597
35  16.304333 6.112185 0.422140 17.484825 6.486613 1.192202 18.380857 6.837765 1.900183 17.782005 4.739492 2.521982 18.851175 5.688916 2.493382 19.684040 6.471128 2.538277 22.769371 4.831838 0.372750 22.157417 5.464756 1.384222 21.807846 6.032410 2.029096 22.887020 6.044296 0.839382 22.499012 6.569913 2.487678 21.500895 7.453201 2.782063 25.226274 10.653390 0.243700 24.045670 9.974324 1.661667 22.786465 9.298478 2.336063 20.079201 11.272257 1.174521 20.356405 10.362025 2.104591 20.796055 9.531660 2.502478 18.674566 11.069298 0.407321 19.241085 10.436830 1.390623 19.616373 9.806117 2.248588 17.611227 9.154150 1.527712 18.447231 8.835919 2.296933 19.572800 8.384010 2.785625 20.928556 8.043371 1.788854
36  16.331377 6.177538 0.447885 17.437571 6.488801 1.203691 18.313547 6.823143 1.958867 17.675190 4.579287 2.478318 18.723753 5.562514 2.463416 19.555382 6.387264 2.542486 22.794838 4.850263 0.350284 22.141018 5.451380 1.338103 21.711172 6.065995 2.005427 22.711094 6.120915 0.678140 22.419630 6.483500 2.395647 21.513453 7.338169 2.790560 25.301023 10.621155 0.284206 24.001017 9.977245 1.620343 22.765282 9.248355 2.295397 19.946861 11.147602 1.090782 20.232399 10.341154 2.013870 20.666843 9.532539 2.475087 18.672852 11.041272 0.404780 19.221684 10.460437 1.432664 19.512526 9.788122 2.272879 17.276253 8.999976 2.142501 18.399153 8.445450 2.833416 19.617163 8.237999 2.856598 20.851753 8.052468 1.818093
37  16.308998 6.147218 0.411922 17.377111 6.441346 1.292081 18.265518 6.766658 2.012930 17.564034 4.484657 2.406299 18.576952 5.507814 2.397584 19.448118 6.283320 2.504392 22.785143 4.821989 0.395601 22.116985 5.471541 1.309927 21.671690 6.068820 1.928942 22.451546 6.049634 0.344508 22.389254 6.369813 2.207672 21.470980 7.235472 2.730284 25.235563 10.590899 0.259758 23.926537 9.919130 1.572734 22.701864 9.214386 2.228900 19.778507 11.005626 0.937341 20.120346 10.288961 1.932857 20.544458 9.559619 2.446498 18.676498 11.073028 0.413183 19.174660 10.397492 1.405687 19.440563 9.768476 2.276005 17.066614 8.663543 2.640442 18.426239 8.227036 3.123290 19.580687 8.144116 2.928277 20.735308 7.996887 1.822968
38  16.285534 6.129305 0.449742 17.275978 6.389337 1.361090 18.216022 6.761961 2.052717 17.456497 4.406445 2.420294 18.512392 5.425686 2.422166 19.315184 6.215826 2.493413 22.774612 4.804341 0.370112 22.072945 5.405610 1.391656 21.576458 6.009612 1.950218 22.452654 5.998475 0.409039 22.332022 6.362617 2.181162 21.390114 7.156883 2.776110 25.215580 10.612677 0.240662 23.854263 9.899932 1.525790 22.637623 9.224124 2.185560 19.568653 10.754209 0.667236 20.088171 10.305725 1.900918 20.414583 9.579308 2.385632 18.671581 11.056592 0.425201 19.108023 10.374667 1.399421 19.403639 9.726032 2.326264 16.943644 8.375036 3.174202 18.408007 8.044539 3.273179 19.550306 8.021904 2.961045 20.645206 7.947972 1.807805
39  16.285099 6.133410 0.451217 17.256092 6.375914 1.365229 18.157450 6.699110 2.089200 17.335249 4.338832 2.430520 18.436943 5.377131 2.393570 19.200527 6.166386 2.522436 22.732121 4.860024 0.359516 22.020441 5.414578 1.318451 21.510008 6.009875 1.907603 22.435558 5.877436 0.401963 22.223589 6.285823 2.079684 21.307520 7.117707 2.716354 25.275131 10.605117 0.247647 23.780684 9.875214 1.474618 22.555576 9.215310 2.104949 19.346066 10.607866 0.461192 19.932041 10.263630 1.623231 20.315788 9.620487 2.311814 18.662561 11.065448 0.359734 19.079020 10.314087 1.442447 19.340082 9.711940 2.339508 16.865417 7.903200 3.697995 18.346533 7.939512 3.338727 19.458094 8.076105 2.928563 20.526520 7.900957 1.795672
40  16.286755 6.116085 0.476211 17.182110 6.342022 1.420703 18.081089 6.674880 2.152301 17.297699 4.300366 2.585953 18.312695 5.316058 2.464657 19.094494 6.140871 2.573882 22.769524 4.849362 0.316056 21.979040 5.409533 1.344904 21.460743 6.003283 1.892844 22.492289 5.791550 0.454186 22.213490 6.238277 2.049476 21.233580 7.069114 2.712694 25.215031 10.599599 0.282646 23.723804 9.805981 1.419531 22.449059 9.167228 2.059518 19.294630 10.547320 0.352530 19.809620 10.250426 1.550938 20.221725 9.644959 2.268332 18.703289 11.102663 0.363264 18.986673 10.345426 1.373870 19.250366 9.647246 2.312087 16.732140 7.895734 3.773530 18.172392 7.869648 3.442551 19.210386 8.042175 2.946700 20.414660 7.870721 1.798451
41  16.291138 6.142080 0.422250 17.104624 6.321438 1.432117 17.978386 6.630388 2.200151 17.161505 4.293869 2.664559 18.192801 5.309059 2.535373 19.011879 6.118675 2.566996 22.778814 4.825901 0.339689 21.949009 5.391210 1.316730 21.368143 5.981061 1.866989 22.493361 5.741110 0.468422 22.141127 6.194301 2.046108 21.153622 7.015153 2.676015 25.176044 10.629969 0.286222 23.641739 9.800336 1.294129 22.361851 9.144069 2.031251 19.269958 10.500427 0.352363 19.794641 10.127454 1.495293 20.177137 9.566979 2.203650 18.684784 11.129553 0.323337 18.963730 10.295547 1.391999 19.170078 9.593318 2.303828 16.535355 7.864139 3.815548 17.975245 7.870879 3.434859 19.020876 8.002433 3.021759 20.310875 7.819963 1.780497
42  16.284662 6.137514 0.452696 17.074848 6.265104 1.480344 17.935118 6.626269 2.243539 17.101034 4.272645 2.702174 18.136162 5.272272 2.521066 18.907877 6.046659 2.588047 22.754498 4.856147 0.372885 21.851305 5.413794 1.225915 21.338406 5.958082 1.875543 22.491098 5.638210 0.473840 22.092373 6.137192 2.046686 21.152777 6.974885 2.699246 25.204050 10.637609 0.302575 23.562471 9.761708 1.259162 22.295555 9.151218 1.974410 19.287653 10.546850 0.319205 19.814728 10.142334 1.515621 20.100950 9.573430 2.276834 18.687296 11.085808 0.373128 18.874811 10.333916 1.413837 19.093571 9.588550 2.289732 16.349039 7.830796 3.892040 17.822184 7.862249 3.446238 18.849665 7.898170 3.030171 20.203703 7.767299 1.800171
43  16.286585 6.131758 0.424114 17.038748 6.255754 1.472028 17.886856 6.589252 2.265288 17.113491 4.166324 2.659925 18.078945 5.201278 2.482280 18.862827 5.974051 2.563719 22.779715 4.791552 0.369847 21.863558 5.375770 1.344826 21.252213 5.943129 1.829665 22.526970 5.599268 0.418039 22.119215 6.087417 2.044288 21.137783 6.894206 2.703888 25.157938 10.639276 0.340929 23.556545 9.769125 1.319288 22.293392 9.090466 1.913600 19.297014 10.542867 0.317135 19.760933 10.057044 1.460381 20.091400 9.512459 2.259045 18.708172 11.102175 0.329909 18.898998 10.298628 1.401092 19.029795 9.574916 2.303451 16.153328 7.748759 3.893544 17.611210 7.844534 3.476154 18.719912 7.913202 3.023022 20.133020 7.769265 1.806155
44  16.285221 6.146355 0.479601 17.067757 6.243522 1.445715 17.885998 6.617805 2.228474 17.061604 4.077525 2.609298 18.036222 5.126926 2.454852 18.835499 5.941490 2.554775 22.776514 4.825833 0.293957 21.846281 5.449306 1.239100 21.277702 5.949086 1.836728 22.547535 5.606064 0.470827 22.153345 6.100575 2.017515 21.131489 6.870038 2.693572 25.122000 10.616275 0.333875 23.477797 9.820894 1.225045 22.267517 9.126864 1.879216 19.282064 10.486343 0.360957 19.774759 10.078731 1.502135 19.987219 9.464378 2.213572 18.684736 11.085096 0.357694 18.841837 10.314633 1.422535 19.004732 9.598016 2.316805 16.056162 7.780993 3.924201 17.430462 7.862700 3.410612 18.559834 7.960501 3.028898 20.078329 7.766119 1.828304
45  16.275723 6.092711 0.432217 17.014906 6.206088 1.484898 17.836422 6.537180 2.287243 17.033751 3.971543 2.497861 18.010017 5.049535 2.440935 18.768671 5.869034 2.515208 22.722950 4.835298 0.355354 21.807453 5.504649 1.248159 21.224249 5.977512 1.807699 22.540342 5.496523 0.357752 22.154133 6.113640 1.965838 21.149803 6.838124 2.674844 25.085817 10.618121 0.337628 23.396706 9.784805 1.256616 22.169275 9.132337 1.859716 19.306660 10.503159 0.319260 19.708223 10.055120 1.492949 19.960804 9.422028 2.177946 18.710167 11.098364 0.357278 18.802040 10.324118 1.444845 18.953165 9.570340 2.289612 15.905336 7.671502 3.940233 17.259472 7.811102 3.431855 18.405460 7.963966 2.988606 20.028248 7.749183 1.800534
46  16.246359 6.113402 0.447931 16.992268 6.201408 1.502450 17.803801 6.467779 2.342423 16.976156 3.889314 2.410325 17.948370 4.936377 2.363847 18.703089 5.804943 2.452856 22.745073 4.837819 0.358696 21.811092 5.505550 1.243813 21.244415 5.972575 1.793913 22.586527 5.479314 0.366845 22.147392 6.100595 1.996760 21.109739 6.833712 2.706184 24.973001 10.530889 0.371527 23.310423 9.679471 1.265138 22.081341 9.054670 1.945621 19.319345 10.459511 0.367847 19.720964 10.028279 1.525387 19.895187 9.399781 2.214872 18.680433 11.042270 0.363202 18.825550 10.293834 1.429851 18.864315 9.580080 2.316931 15.696337 7.684638 3.941694 17.139782 7.824514 3.413235 18.264015 7.964410 2.982489 19.974951 7.743520 1.820842
47  16.259993 6.106995 0.447866 16.938807 6.160464 1.502981 17.801893 6.473973 2.346120 16.972166 3.765153 2.339570 17.913790 4.858245 2.300710 18.620337 5.707418 2.461401 22.766905 4.806226 0.367720 21.750973 5.499819 1.242961 21.185331 5.942759 1.787489 22.582165 5.464766 0.405916 22.155014 6.069488 1.964758 21.100401 6.783497 2.689451 24.838213 10.487005 0.328890 23.161055 9.639568 1.345865 21.942904 9.043598 1.984196 19.279701 10.483961 0.343226 19.720129 10.047681 1.465960 19.859873 9.379803 2.168693 18.683596 11.087567 0.325617 18.726753 10.257854 1.400159 18.842451 9.583405 2.339025 15.580546 7.608794 3.912624 16.928488 7.796656 3.397056 18.100666 7.915335 2.980471 19.906839 7.693265 1.834410
48  16.258648 6.145191 0.443889 16.937696 6.121262 1.529379 17.749804 6.388064 2.408134 16.923910 3.605593 2.172198 17.829586 4.752510 2.220619 18.566961 5.615529 2.392810 22.723547 4.840210 0.341282 21.743900 5.486020 1.185628 21.156034 5.930766 1.759272 22.569429 5.441603 0.356764 22.093088 6.047599 1.973759 21.037428 6.764896 2.685651 24.618950 10.453965 0.388812 22.996099 9.579940 1.447679 21.805134 8.964794 2.108227 19.272160 10.492476 0.332915 19.637104 9.971976 1.454952 19.757898 9.332998 2.222130 18.690546 11.071033 0.386762 18.693890 10.223011 1.446323 18.786659 9.507083 2.318141 15.432948 7.531638 3.861435 16.756811 7.727681 3.349077 17.955801 7.909060 2.982538 19.834044 7.665587 1.849604
49  16.275101 6.133696 0.489922 16.894234 6.104521 1.520575 17.653973 6.351581 2.340377 16.936737 3.509860 1.935613 17.800549 4.673748 2.049942 18.479063 5.492049 2.312282 22.733334 4.828321 0.325528 21.741444 5.425259 1.216012 21.119316 5.886442 1.734506 22.576359 5.447789 0.342216 22.104296 6.070889 2.000214 21.019648 6.703725 2.708538 24.428999 10.367744 0.487709 22.804281 9.532303 1.581684 21.611938 8.897045 2.191450 19.292698 10.461309 0.333758 19.599806 9.947061 1.457096 19.645521 9.293622 2.190541 18.700031 11.060102 0.391195 18.691505 10.179354 1.419168 18.709835 9.502842 2.304743 15.205963 7.440686 3.763995 16.561796 7.668724 3.309950 17.753101 7.834357 2.895588 19.728054 7.594927 1.815730
50  16.209915 6.133407 0.505874 16.872791 6.047484 1.520106 17.663515 6.347319 2.349395 16.895756 3.414660 1.658581 17.773361 4.566276 1.859609 18.420935 5.399053 2.212919 22.726507 4.819921 0.409923 21.680265 5.408614 1.252879 21.050804 5.797523 1.743043 22.595274 5.433277 0.340207 22.043686 5.996626 2.014461 20.956318 6.675291 2.677161 24.225405 10.344281 0.540660 22.640789 9.467743 1.750371 21.437698 8.801178 2.355330 19.340660 10.489370 0.398441 19.598186 9.930888 1.499217 19.572287 9.270977 2.181501 18.665579 11.023110 0.357766 18.546396 10.120782 1.341036 18.593962 9.462346 2.292320 15.043363 7.380519 3.697242 16.388771 7.611539 3.264349 17.588327 7.786309 2.882954 19.654766 7.532448 1.833184
51  16.170479 6.144737 0.529972 16.808384 5.993840 1.543822 17.579481 6.231165 2.405850 16.860144 3.328122 1.323414 17.701296 4.425187 1.702404 18.305922 5.284297 2.095111 22.693520 4.748621 0.594884 21.598829 5.380677 1.353305 20.918592 5.852322 1.860017 22.611233 5.381584 0.383843 21.994390 5.948312 2.014596 20.931459 6.618677 2.679518 24.010717 10.298856 0.778707 22.429605 9.423686 1.945676 21.187735 8.726616 2.442256 19.351110 10.480396 0.385294 19.504023 9.907587 1.479947 19.504316 9.240596 2.170813 18.534739 10.993306 0.405860 18.420412 10.074428 1.431568 18.490219 9.300447 2.234770 14.828395 7.271712 3.600038 16.179642 7.539087 3.196836 17.394951 7.759893 2.833864 19.582626 7.498813 1.830910
52  16.187929 6.159613 0.500519 16.787386 5.981295 1.549183 17.559582 6.219395 2.404158 16.884792 3.348233 1.000153 17.641409 4.379580 1.477453 18.244637 5.187241 2.002222 22.696085 4.734334 0.896359 21.508354 5.281421 1.640047 20.781452 5.770896 2.086761 22.578333 5.446390 0.368392 21.977526 5.925286 2.067507 20.882881 6.591710 2.660594 23.772936 10.241032 1.079219 22.182878 9.359073 2.193707 20.978058 8.606632 2.579358 19.384186 10.430217 0.409823 19.421015 9.891812 1.536797 19.444845 9.212048 2.203255 18.383013 10.946622 0.631137 18.304819 9.991508 1.643169 18.420782 9.118650 2.319512 14.614971 7.196462 3.497828 15.997781 7.482325 3.101421 17.208134 7.651856 2.756911 19.510603 7.451886 1.844589
53  16.221584 6.136954 0.435187 16.768570 5.951758 1.501536 17.549530 6.160321 2.407522 16.875004 3.373498 0.651687 17.605936 4.372561 1.272962 18.185446 5.119392 1.868069 22.399368 4.629537 1.222896 21.338554 5.212922 1.935183 20.530748 5.815669 2.223432 22.614456 5.425550 0.367606 21.966028 5.926835 1.994280 20.851269 6.543743 2.667604 23.537743 10.259285 1.322727 21.996651 9.305071 2.396028 20.757481 8.509645 2.682439 19.248631 10.459713 0.293044 19.402521 9.854300 1.463642 19.302179 9.183832 2.205704 18.147404 10.927264 0.935499 18.104698 9.895616 1.867987 18.331116 8.930592 2.479656 14.416873 7.193084 3.297815 15.851624 7.433233 2.973040 17.058027 7.647239 2.692539 19.405487 7.415662 1.840597
54  16.240740 6.083514 0.426031 16.706795 5.941971 1.472329 17.463371 6.163513 2.429209 16.945503 3.457408 0.434692 17.573425 4.375270 1.161418 18.117899 5.071255 1.824029 22.202251 4.453873 1.501995 21.127068 5.174006 2.155926 20.338877 5.860105 2.355504 22.615887 5.359028 0.333350 21.918224 5.902704 2.035234 20.787073 6.520643 2.667611 23.292658 10.241961 1.511804 21.743498 9.241953 2.546723 20.511463 8.411656 2.773795 19.245304 10.483927 0.322722 19.296656 9.898706 1.454504 19.359034 9.196640 2.299401 17.789532 10.816342 1.298163 17.842571 9.757195 2.098526 18.208359 8.658332 2.616912 14.242781 7.153090 3.141555 15.640018 7.420846 2.848092 16.919001 7.579897 2.665067 19.301624 7.422130 1.842451
55  16.228075 6.044481 0.391015 16.705252 5.909498 1.526313 17.428493 6.114879 2.449844 16.948790 3.446612 0.409742 17.599789 4.340779 1.168757 18.067881 5.081532 1.795726 21.901316 4.380953 1.734890 20.850502 5.170315 2.295136 20.096928 5.920476 2.464209 22.585049 5.411049 0.390689 21.910265 5.881335 2.029126 20.760466 6.522285 2.641920 22.995106 10.180493 1.654777 21.529982 9.162040 2.712253 20.255301 8.286665 2.814458 19.271133 10.470922 0.315242 19.307823 9.866717 1.479500 19.282497 9.191601 2.284898 17.262201 10.681743 1.676462 17.549744 9.454919 2.395369 18.114119 8.462879 2.703949 14.002249 7.121618 2.969122 15.481123 7.381939 2.760929 16.715984 7.555201 2.559060 19.212833 7.399273 1.822648
56  16.129765 6.046758 0.433922 16.680241 5.873717 1.549991 17.413637 6.047103 2.468764 16.961527 3.453633 0.421851 17.572340 4.338422 1.201736 18.055290 5.054179 1.902280 21.623470 4.302548 1.885451 20.569153 5.131278 2.434563 19.890438 5.896641 2.575800 22.528038 5.418949 0.383652 21.823530 5.861044 1.998015 20.721918 6.463709 2.659323 22.707697 10.127982 1.685397 21.259932 9.089389 2.818884 20.038858 8.180638 2.837491 19.262566 10.476542 0.325638 19.273623 9.849832 1.450057 19.183863 9.190218 2.292658 16.782209 10.332280 2.069121 17.291349 9.186589 2.630640 18.039938 8.233196 2.791475 13.843061 7.131181 2.811630 15.316597 7.355087 2.664313 16.552294 7.554035 2.509333 19.131626 7.295123 1.875650
57  16.174730 6.047436 0.445142 16.601206 5.852190 1.520237 17.322340 6.012396 2.441049 16.952665 3.465077 0.402313 17.524158 4.286990 1.213532 17.975367 4.977948 1.951390 21.264166 4.093405 1.936631 20.323092 5.028989 2.500476 19.655008 5.895351 2.604092 22.572226 5.404120 0.391116 21.834942 5.894642 2.017140 20.685041 6.453031 2.613939 22.430706 10.093453 1.709602 21.096395 8.984417 2.839402 19.807480 8.073996 2.851315 19.262335 10.492301 0.270057 19.179790 9.832361 1.493957 19.090328 9.144842 2.256712 16.274405 10.006663 2.348369 17.134279 8.845379 2.781096 17.983294 8.010115 2.799645 13.669764 7.082514 2.613715 15.145871 7.301082 2.512777 16.403515 7.461823 2.461073 19.036114 7.305676 1.814378
58  16.154230 6.052932 0.448480 16.583557 5.780483 1.571083 17.260193 5.970945 2.465716 16.971668 3.440309 0.418944 17.478859 4.244402 1.249327 17.947517 4.942626 2.038846 20.901537 3.909106 2.006056 20.011068 4.953548 2.545692 19.471292 5.861961 2.634740 22.522512 5.408209 0.359187 21.809717 5.853823 2.011954 20.638577 6.420385 2.610253 22.166605 10.015239 1.726699 20.825638 8.923351 2.858213 19.631170 7.943813 2.868914 19.265240 10.453238 0.325104 19.150406 9.804358 1.494091 19.013460 9.140190 2.242745 15.922812 9.594634 2.650643 16.967211 8.576219 2.924881 17.921225 7.903510 2.815913 13.508474 7.001436 2.452684 14.994376 7.242691 2.407484 16.279531 7.385024 2.416733 18.912518 7.280811 1.792215
59  16.124140 6.063104 0.456487 16.546305 5.745039 1.563479 17.228003 5.924198 2.464576 16.942568 3.435380 0.411602 17.417250 4.258126 1.259874 17.878355 4.962331 2.033228 20.409094 3.680813 2.084688 19.749537 4.859648 2.597935 19.284954 5.841960 2.649645 22.553896 5.388676 0.368109 21.781170 5.841799 1.959360 20.608316 6.375813 2.600124 21.910496 9.910697 1.708678 20.582561 8.902261 2.871779 19.431602 7.840599 2.853895 19.261467 10.453766 0.321631 19.077606 9.763659 1.479720 18.958479 9.131983 2.206587 15.675141 9.170356 2.876543 16.869087 8.346387 2.972569 17.877436 7.717954 2.894298 13.373646 6.984190 2.242773 14.849520 7.196124 2.238103 16.142111 7.352385 2.310044 18.796194 7.208460 1.780372
60  16.123528 6.036233 0.478189 16.497227 5.795395 1.550770 17.149904 5.898926 2.471397 16.949978 3.430603 0.439727 17.443289 4.208307 1.288939 17.814037 4.890996 2.021976 20.052624 3.609231 2.109231 19.437580 4.828368 2.591084 19.159014 5.827674 2.654270 22.567705 5.414746 0.365038 21.750620 5.820872 2.001952 20.541140 6.365178 2.553433 21.580814 9.911495 1.691549 20.402164 8.823630 2.882945 19.228855 7.762894 2.858972 19.256924 10.471390 0.385861 19.032787 9.726211 1.469731 18.877205 9.078198 2.198929 15.446189 8.860781 3.034425 16.721289 8.232456 2.995592 17.791445 7.691125 2.897997 13.225254 6.988695 1.941935 14.720119 7.206060 2.064294 16.016665 7.318480 2.238010 18.723528 7.192696 1.770906
61  16.178936 6.068883 0.415217 16.470840 5.774126 1.532083 17.119591 5.906336 2.503683 16.947489 3.476569 0.380932 17.389727 4.203024 1.316592 17.749815 4.929996 2.026082 19.683865 3.522468 2.065292 19.215036 4.821834 2.598514 19.000055 5.834854 2.675195 22.573137 5.417130 0.372103 21.703363 5.816380 1.988003 20.500956 6.346804 2.570542 21.298004 9.884516 1.648692 20.187666 8.797284 2.894376 19.059290 7.689754 2.860709 19.276375 10.528821 0.390594 18.992781 9.735191 1.475968 18.782919 9.033276 2.163535 15.212366 8.742970 3.071256 16.499802 8.174017 2.999107 17.582214 7.717789 2.879684 13.060218 7.041372 1.555130 14.613413 7.201383 1.824337 15.879467 7.309891 2.102714 18.669888 7.151287 1.812291
62  16.176641 6.083123 0.416682 16.429382 5.741387 1.605004 17.046345 5.978166 2.531269 16.915710 3.457274 0.392528 17.337030 4.179510 1.383412 17.687376 4.908184 2.063210 19.371868 3.473074 2.094247 19.025900 4.837128 2.586967 18.881660 5.826533 2.671594 22.555573 5.365582 0.357318 21.664146 5.797566 1.960585 20.459347 6.303993 2.555782 21.140392 9.896937 1.747285 19.966995 8.775721 2.929605 18.907438 7.669766 2.823427 19.295265 10.506009 0.388240 18.961950 9.752011 1.462626 18.757629 9.057157 2.177272 14.901911 8.731885 3.103831 16.216551 8.237318 2.910025 17.389208 7.829076 2.805438 13.069959 7.098361 1.170397 14.520113 7.255424 1.582349 15.729517 7.308078 1.994340 18.588665 7.128798 1.813921
63  16.176458 6.190212 0.233004 16.380136 5.782839 1.585959 17.007769 5.952355 2.487578 16.948973 3.461958 0.405088 17.293064 4.192216 1.344006 17.643049 4.904381 2.095669 19.133757 3.495161 2.043527 18.880274 4.832347 2.562206 18.765650 5.814881 2.657847 22.573502 5.399106 0.328732 21.642136 5.846743 1.934059 20.433016 6.318150 2.513395 20.880836 9.973964 1.700565 19.778734 8.781361 2.896477 18.811840 7.660799 2.818793 19.286697 10.474127 0.361337 18.937244 9.744574 1.433374 18.680359 9.052973 2.163851 14.631519 8.760739 2.971517 16.050074 8.284051 2.819144 17.150129 7.912816 2.732319 13.121110 7.193001 0.659327 14.469023 7.265912 1.211274 15.622488 7.343956 1.785666 18.484236 7.101091 1.793440
64  16.102692 6.282405 0.120782 16.326788 5.825471 1.544639 16.992285 6.023827 2.515165 16.916004 3.431666 0.415576 17.260914 4.227944 1.340327 17.581726 4.892098 2.128630 18.925049 3.495899 2.029022 18.722164 4.780401 2.543860 18.651503 5.824956 2.646353 22.562231 5.372165 0.360190 21.594276 5.786970 1.922297 20.383522 6.284023 2.526933 20.629057 9.932488 1.611843 19.654766 8.801161 2.850777 18.695581 7.641706 2.793624 19.298418 10.461253 0.382089 18.848883 9.718726 1.422785 18.585678 9.008415 2.128865 14.414508 8.847783 2.816879 15.831341 8.389442 2.707121 16.917568 7.995966 2.671630 13.110820 7.299430 0.376627 14.424129 7.360619 1.114735 15.580398 7.398560 1.692756 18.421572 7.105775 1.784366
65  16.053974 6.244617 0.156490 16.240425 5.740982 1.652788 16.899893 5.988762 2.526301 16.923882 3.454847 0.384907 17.201265 4.178845 1.300289 17.482977 4.901560 2.112212 18.721275 3.476732 1.954072 18.628954 4.815110 2.501860 18.585976 5.793158 2.641350 22.604425 5.379886 0.371288 21.550383 5.824018 1.900809 20.316393 6.264140 2.493502 20.414009 9.898777 1.458302 19.513344 8.871795 2.788041 18.634916 7.652768 2.797508 19.278191 10.469082 0.396212 18.843250 9.711139 1.379122 18.572695 9.017140 2.100997 14.169291 8.978088 2.574209 15.613749 8.500732 2.514260 16.690178 8.069549 2.545364 13.094035 7.275586 0.402593 14.418293 7.374676 1.097512 15.539790 7.365253 1.748714 18.355846 7.106453 1.779909
66  15.758514 5.975278 0.550282 16.068495 5.737844 1.829417 16.889135 6.047321 2.627073 16.916439 3.467315 0.403863 17.154503 4.144730 1.329479 17.470795 4.884522 2.127462 18.549349 3.425118 1.907332 18.518438 4.835481 2.501484 18.510799 5.790325 2.632130 22.560520 5.336474 0.322679 21.523079 5.793931 1.889464 20.301136 6.260861 2.479294 20.218887 9.893661 1.300756 19.467171 8.855470 2.700924 18.611919 7.703719 2.783814 19.282927 10.464515 0.430937 18.808685 9.745939 1.439897 18.530071 9.000665 2.093121 14.056729 9.111964 2.417402 15.427751 8.561977 2.399347 16.476250 8.124457 2.498496 13.119948 7.310853 0.418628 14.390185 7.367883 1.128621 15.466563 7.346259 1.826761 18.278843 7.089079 1.805928
67  15.437246 5.882773 0.975573 15.849408 5.733878 2.202030 16.902271 6.115371 2.763586 16.911545 3.463346 0.398341 17.116693 4.124250 1.289828 17.376862 4.862489 2.205625 18.380287 3.474279 1.844625 18.407236 4.813132 2.443893 18.422930 5.738762 2.638761 22.542200 5.387301 0.351707 21.441608 5.808098 1.869131 20.211731 6.283149 2.440363 19.986874 9.780824 1.096794 19.441570 8.923019 2.568858 18.540731 7.726643 2.792524 19.279633 10.423445 0.379384 18.765766 9.817022 1.306177 18.460081 9.032949 2.033014 13.912416 9.169882 2.225291 15.288091 8.617879 2.259702 16.357237 8.182999 2.418660 13.111844 7.301961 0.414825 14.330819 7.339718 1.192577 15.413877 7.328048 1.899347 18.193653 7.073291 1.783792
68  15.008796 5.737116 1.417766 15.755831 5.745995 2.532607 16.855188 6.190422 2.860994 16.915375 3.434432 0.434342 17.106058 4.166984 1.377267 17.330595 4.888400 2.169114 18.208563 3.451835 1.792899 18.297104 4.787084 2.404577 18.325514 5.714844 2.649705 22.547186 5.373692 0.336824 21.383030 5.853761 1.863047 20.180912 6.278499 2.427092 19.806002 9.670276 0.959100 19.349659 8.923491 2.454704 18.462841 7.760383 2.776428 19.293514 10.457118 0.349492 18.761866 9.751405 1.382685 18.402531 8.989425 2.013707 13.780600 9.237438 2.106694 15.154055 8.635392 2.185479 16.207836 8.226989 2.382797 13.116609 7.297846 0.447658 14.280422 7.384768 1.249592 15.325739 7.332251 1.952984 18.094339 7.082779 1.786607
69  14.629384 5.515978 2.093334 15.684555 5.805526 2.835238 16.874805 6.274529 2.896544 16.920130 3.434462 0.401261 17.047201 4.162084 1.403262 17.219576 4.841169 2.216341 18.049004 3.489420 1.694300 18.161144 4.744406 2.368849 18.222647 5.702828 2.621783 22.554928 5.363694 0.318107 21.324009 5.841084 1.801897 20.120445 6.282496 2.417064 19.566372 9.506917 0.835708 19.228741 8.953875 2.384937 18.388605 7.806417 2.756139 19.289734 10.436283 0.397035 18.697845 9.741984 1.346753 18.341238 8.992104 1.988251 13.630853 9.249530 1.952275 14.985395 8.675517 2.075041 16.078419 8.238025 2.324174 13.093136 7.296148 0.434466 14.215751 7.358600 1.305672 15.239728 7.333065 2.041427 17.970963 7.026252 1.838515
70  14.368247 5.481580 2.454678 15.665726 5.829294 3.074702 16.870743 6.307992 2.932473 16.963263 3.448089 0.428768 16.999512 4.127522 1.442461 17.180603 4.868631 2.222857 17.913271 3.486970 1.571929 18.067337 4.704879 2.303568 18.144693 5.645714 2.589012 22.581762 5.388712 0.333673 21.273367 5.831712 1.764058 20.057501 6.291174 2.388185 19.348925 9.375677 0.643650 19.104900 8.987638 2.292266 18.344713 7.839616 2.744195 19.273134 10.450727 0.450092 18.694431 9.736091 1.346618 18.277969 8.990987 1.957515 13.523788 9.264410 1.852241 14.854362 8.683100 2.029496 15.931728 8.262806 2.275004 13.134185 7.344789 0.520190 14.200952 7.381912 1.324839 15.184304 7.341856 2.077157 17.891697 7.044880 1.805818
71  14.268270 5.434332 2.929024 15.664541 5.874113 3.254821 16.831120 6.345061 2.991514 16.914337 3.421074 0.392908 16.987137 4.110773 1.499298 17.080830 4.890528 2.210112 17.753923 3.493187 1.390724 17.945850 4.681961 2.198840 18.041508 5.582518 2.561562 22.544476 5.406456 0.324552 21.229815 5.854791 1.707078 19.985806 6.252563 2.325397 19.175081 9.340714 0.415259 19.094278 8.941625 2.197080 18.295469 7.910300 2.685713 19.291475 10.426975 0.421904 18.667301 9.743943 1.307547 18.228884 9.060321 1.976443 13.358023 9.270550 1.770093 14.750697 8.740154 1.949853 15.812761 8.298089 2.233494 13.093136 7.296148 0.434466 14.119710 7.333991 1.333286 15.135007 7.341890 2.140103 17.785067 6.988389 1.807620
72  14.180885 5.429621 3.323454 15.654992 5.938336 3.349647 16.757427 6.381720 2.998720 16.913580 3.434734 0.432500 16.941044 4.166776 1.432928 17.028240 4.793775 2.274538 17.653896 3.437955 1.295096 17.865728 4.614408 2.098964 17.987492 5.487804 2.546628 22.560081 5.408907 0.340766 21.182249 5.828629 1.710965 19.968485 6.249212 2.310246 19.173405 9.348726 0.427407 18.996641 8.925539 2.195688 18.215731 7.883022 2.717634 19.295660 10.417121 0.412193 18.640774 9.731661 1.318462 18.224506 9.011114 1.982463 13.308890 9.279403 1.741607 14.645761 8.764976 1.887588 15.744176 8.290978 2.217307 13.081831 7.338677 0.438794 14.127697 7.349935 1.380014 15.082312 7.331249 2.165500 17.714111 7.016125 1.793618
73  14.123655 5.386786 3.503656 15.548842 5.866636 3.369283 16.652994 6.356683 3.038036 16.892282 3.450744 0.387703 16.917618 4.117030 1.435575 16.984987 4.820220 2.234004 17.563486 3.461470 1.054615 17.849915 4.532409 2.070301 17.941133 5.387259 2.488855 22.576336 5.404858 0.322734 21.156294 5.887970 1.662332 19.895496 6.255229 2.301187 19.106703 9.473209 0.420964 18.981659 8.911578 2.158306 18.138687 7.856096 2.725777 19.290707 10.436953 0.384845 18.627241 9.708447 1.302261 18.168394 9.003785 1.947013 13.231808 9.318040 1.599431 14.527341 8.778491 1.835531 15.647034 8.317200 2.165023 13.093136 7.296148 0.434466 14.088591 7.357577 1.363025 15.038555 7.347995 2.188279 17.654764 7.034402 1.776744
74  14.001732 5.340153 3.655947 15.479548 5.799007 3.417703 16.498016 6.302919 3.067114 16.903618 3.438465 0.397184 16.877272 4.114733 1.393308 16.954578 4.784106 2.273634 17.540684 3.533882 0.915027 17.771505 4.464831 1.907426 17.916290 5.293703 2.444264 22.538174 5.391663 0.356722 21.101093 5.841856 1.654146 19.851625 6.232246 2.290151 19.136471 9.442749 0.402064 18.927557 8.920096 2.189209 18.089422 7.866215 2.747712 19.293739 10.436244 0.427484 18.596329 9.683202 1.338884 18.108067 9.040795 1.956410 13.163072 9.295410 1.490119 14.483991 8.804788 1.767434 15.551799 8.331478 2.151472 13.077186 7.307486 0.454590 14.037884 7.342862 1.410536 15.027218 7.340051 2.201024 17.574717 6.962983 1.832511
75  13.920001 5.261004 3.698265 15.276411 5.713336 3.440972 16.351404 6.234035 3.091549 16.894915 3.410802 0.422673 16.831171 4.135106 1.338246 16.880915 4.774323 2.272870 17.406122 3.619999 0.727311 17.654825 4.432595 1.779169 17.880190 5.174026 2.358366 22.561619 5.394224 0.351911 21.054689 5.860252 1.630633 19.833921 6.205991 2.264799 19.109417 9.478544 0.415082 18.907366 8.911026 2.122740 18.096098 7.861402 2.719645 19.283617 10.443912 0.394094 18.587418 9.668048 1.276467 18.073698 9.029686 1.897984 13.107777 9.358808 1.423108 14.434616 8.772327 1.732998 15.461163 8.333364 2.103045 13.029658 7.298845 0.426689 14.011622 7.336978 1.383002 14.933513 7.326713 2.238970 17.501345 6.987134 1.801184
76  13.743633 5.214546 3.769453 15.184695 5.656472 3.462684 16.176624 6.125513 3.019226 16.903395 3.428946 0.431645 16.800329 4.144693 1.412158 16.824635 4.796727 2.250710 17.277666 3.656054 0.606025 17.645521 4.353757 1.716722 17.767696 5.084821 2.259750 22.580086 5.357536 0.388277 20.986601 5.861069 1.566571 19.750816 6.189658 2.225634 19.191490 9.438449 0.480484 18.937452 8.854267 2.142472 18.036768 7.875062 2.719124 19.295019 10.423497 0.417288 18.509645 9.678290 1.318582 18.020641 9.002091 1.871500 13.001623 9.367255 1.350789 14.356361 8.787431 1.656523 15.357890 8.362422 2.099758 13.056726 7.313653 0.453428 13.943370 7.344158 1.454020 14.914577 7.321605 2.301517 17.396847 6.978804 1.838493
77  13.567861 5.157394 3.798956 15.045606 5.622120 3.446431 16.035757 6.155254 3.061198 16.894867 3.426200 0.391853 16.734486 4.067575 1.429811 16.750933 4.786743 2.250202 17.197901 3.675966 0.449164 17.513468 4.380076 1.494504 17.724224 5.019854 2.207007 22.546816 5.424130 0.339150 20.889929 5.853257 1.507424 19.674627 6.183607 2.161659 19.272514 9.531610 0.488182 18.902224 8.899035 2.065856 17.981016 7.893403 2.701108 19.282347 10.456662 0.404317 18.424484 9.719237 1.203941 17.939075 9.019437 1.850536 12.960052 9.389627 1.239258 14.212834 8.812240 1.578271 15.241998 8.370953 2.047094 13.056726 7.313653 0.453428 13.920063 7.359310 1.466124 14.882878 7.359180 2.354041 17.314236 6.954237 1.803126
78  13.398689 5.180758 3.862064 14.819219 5.564773 3.481138 15.856959 6.073581 3.012597 16.896832 3.441255 0.389040 16.690905 4.112971 1.492694 16.668423 4.812464 2.267266 17.201328 3.660165 0.459609 17.509665 4.381979 1.540933 17.659487 5.079631 2.201260 22.574429 5.410624 0.420011 20.853134 5.838842 1.473773 19.608934 6.177311 2.106991 19.288553 9.534949 0.481908 18.883673 8.908454 2.049812 17.947767 7.921557 2.702284 19.285030 10.427556 0.426042 18.422253 9.650094 1.149245 17.882565 9.012452 1.815301 12.867023 9.368723 1.132722 14.146396 8.858682 1.502106 15.176994 8.399776 1.979888 13.067094 7.313436 0.406647 13.837715 7.335661 1.505771 14.819606 7.352025 2.369566 17.227413 6.958159 1.803686
79  13.220781 5.195230 3.888256 14.696783 5.579353 3.470931 15.758584 6.007388 3.008791 16.879292 3.416489 0.374336 16.687490 4.054280 1.479874 16.599251 4.710475 2.303285 17.208742 3.667156 0.375199 17.459808 4.419121 1.537614 17.585648 5.070952 2.199212 22.526140 5.402264 0.390802 20.751160 5.838913 1.402236 19.522299 6.170988 2.061310 19.224751 9.528078 0.434760 18.839439 8.912060 2.054281 17.863066 7.951355 2.670501 19.299206 10.413642 0.407578 18.434673 9.678408 1.132196 17.789606 8.961042 1.745829 12.804593 9.398398 0.882709 14.054358 8.852722 1.358099 15.025430 8.424571 1.899256 13.077815 7.312649 0.437367 13.818134 7.390690 1.522338 14.743534 7.387486 2.375286 17.085375 6.976236 1.806837
80  13.064056 5.221186 3.900156 14.573324 5.615531 3.490714 15.598040 6.015512 3.020181 16.897585 3.462555 0.371653 16.607580 4.052985 1.456930 16.525658 4.700158 2.303149 17.208750 3.692168 0.404435 17.467161 4.388304 1.550176 17.524895 5.066119 2.179195 22.529245 5.403325 0.434900 20.756685 5.849677 1.364852 19.499981 6.151512 2.017494 19.214155 9.551477 0.404311 18.815744 8.895943 2.043591 17.858103 7.955100 2.671323 19.269625 10.417294 0.436083 18.389551 9.658029 1.220962 17.770069 8.978888 1.727068 12.871780 9.310003 0.556166 13.984780 8.845654 1.198646 14.957293 8.457860 1.805379 13.036189 7.327067 0.462380 13.759868 7.398018 1.513732 14.691530 7.388204 2.378222 17.039396 6.940855 1.811758
81  12.936702 5.212090 3.901013 14.409734 5.551468 3.464914 15.425529 5.988081 2.989507 16.897177 3.464686 0.381884 16.630800 4.099020 1.400980 16.508244 4.695271 2.274461 17.185150 3.665183 0.392462 17.391537 4.366395 1.547975 17.468067 5.061687 2.206825 22.521877 5.449007 0.422494 20.688452 5.857518 1.308821 19.462568 6.170488 1.979095 19.183325 9.536363 0.359595 18.756214 8.988901 2.065520 17.806232 7.981368 2.673950 19.274895 10.403625 0.419348 18.303490 9.702971 1.131618 17.727922 8.981700 1.708220 12.865488 9.307025 0.399123 13.946916 8.837050 1.119015 14.879100 8.456510 1.803618 13.078987 7.306072 0.440584 13.735261 7.423558 1.528220 14.663732 7.361320 2.394050 16.954021 6.915093 1.826360
82  12.838512 5.168385 3.882961 14.256095 5.497370 3.429956 15.297417 5.961186 3.007934 16.904825 3.442202 0.400409 16.598751 4.066863 1.457745 16.495447 4.691343 2.292778 17.198738 3.675082 0.394433 17.400297 4.367488 1.577826 17.442131 5.093405 2.195053 22.485643 5.457216 0.435573 20.634829 5.854479 1.313900 19.393583 6.166521 1.972371 19.336245 9.601346 0.556652 18.752584 8.989007 2.036946 17.810268 7.996778 2.682724 19.248516 10.375389 0.422366 18.297155 9.622705 1.173048 17.655794 8.943787 1.684109 12.877934 9.279817 0.394515 13.940110 8.854746 1.131092 14.832789 8.468968 1.810205 13.064442 7.274267 0.433438 13.698142 7.406278 1.545624 14.620502 7.378018 2.416599 16.911030 6.935383 1.833977
83  12.714396 5.160589 3.876782 14.153221 5.440954 3.404243 15.194074 5.901454 2.975307 16.911871 3.449161 0.378105 16.537544 4.073534 1.413137 16.464849 4.693613 2.284882 17.171711 3.651778 0.403124 17.338793 4.453245 1.499588 17.394222 5.052716 2.205102 22.432816 5.446752 0.430247 20.547321 5.865842 1.309912 19.289406 6.180028 1.997886 19.333471 9.606266 0.523611 18.757269 8.993072 2.060572 17.804693 8.012149 2.659569 19.174894 10.373182 0.443312 18.130838 9.671840 1.286108 17.577152 8.941350 1.766238 12.873978 9.286129 0.382246 13.913436 8.840272 1.121760 14.770588 8.452157 1.904672 13.014421 7.315438 0.448252 13.652808 7.397648 1.567948 14.559823 7.351417 2.422179 16.849367 6.914150 1.832670
84  12.593408 5.095137 3.864238 14.051052 5.414932 3.415904 15.061813 5.841153 2.964173 16.915693 3.465971 0.398550 16.527155 4.078667 1.417154 16.408373 4.715564 2.263265 17.217014 3.640324 0.387021 17.365623 4.414118 1.551577 17.368258 5.084403 2.193345 22.265070 5.482482 0.398041 20.451054 5.939571 1.393529 19.205200 6.216718 2.084863 19.357515 9.611248 0.514222 18.763044 8.962499 2.045152 17.767870 8.029817 2.694336 18.953794 10.370567 0.537767 17.954832 9.697088 1.483288 17.417002 8.937490 1.911465 12.870675 9.273958 0.380191 13.851039 8.865449 1.221542 14.708087 8.474813 1.902508 13.020338 7.331134 0.472388 13.605046 7.362156 1.601481 14.508850 7.365170 2.467390 16.776615 6.904026 1.837489
85  12.464895 5.063098 3.895791 13.890387 5.378316 3.373502 14.915667 5.848960 2.978791 16.895100 3.427580 0.386089 16.479940 4.077351 1.418481 16.361008 4.674230 2.274722 17.204065 3.667938 0.371217 17.285025 4.406987 1.504752 17.312115 5.107687 2.170318 22.060949 5.577540 0.393659 20.259813 5.970695 1.456257 19.049696 6.276140 2.168680 19.308460 9.624797 0.488056 18.723869 9.003003 2.050172 17.731379 8.075740 2.666914 18.652563 10.447326 0.719657 17.653160 9.722532 1.707985 17.200901 8.947159 2.088158 12.846464 9.282240 0.395840 13.813913 8.844734 1.209679 14.646353 8.476563 1.942522 12.979646 7.356238 0.439428 13.562158 7.411828 1.604449 14.429676 7.368902 2.457566 16.682560 6.944298 1.866280
86  12.281773 4.996869 3.780114 13.777767 5.331936 3.334597 14.832619 5.799214 2.932647 16.889515 3.449938 0.399588 16.436426 4.040073 1.438779 16.244059 4.661712 2.285606 17.191868 3.677908 0.393854 17.276979 4.424100 1.559280 17.255327 5.102969 2.198215 21.821268 5.620907 0.430544 20.162611 6.027089 1.521039 18.877712 6.299540 2.271528 19.296530 9.608127 0.512577 18.663593 9.034143 2.035311 17.653316 8.090523 2.675710 18.382914 10.541300 1.028363 17.500046 9.685525 1.818994 17.007874 8.875134 2.202390 12.836745 9.289149 0.392654 13.781939 8.832989 1.284476 14.592410 8.488375 2.013550 13.012771 7.292111 0.476093 13.537637 7.425058 1.606254 14.345844 7.353082 2.521073 16.570431 6.952259 1.844161
87  12.196746 4.919765 3.751011 13.629277 5.277438 3.278675 14.652972 5.760261 2.940632 16.832077 3.443200 0.406717 16.379898 4.119215 1.424147 16.183186 4.654788 2.267718 17.202477 3.656223 0.386024 17.194563 4.410932 1.517038 17.181433 5.093682 2.196849 21.627115 5.692088 0.497011 19.913231 6.022558 1.742021 18.664669 6.345667 2.380962 19.357481 9.630515 0.462073 18.630781 9.050160 2.014477 17.614622 8.141266 2.662589 17.989761 10.604335 1.271439 17.165871 9.654170 2.041489 16.781393 8.785744 2.357270 12.869589 9.277701 0.390795 13.719806 8.852068 1.312660 14.497536 8.467214 2.047038 12.978033 7.332894 0.467241 13.462024 7.397940 1.602798 14.304295 7.331972 2.532993 16.486313 6.953706 1.845920
88  12.055267 4.804790 3.666786 13.478617 5.191837 3.231558 14.551885 5.750690 2.932087 16.740772 3.466988 0.431603 16.303677 4.073007 1.487039 16.079279 4.710879 2.321538 17.191755 3.669782 0.402093 17.204237 4.417485 1.526838 17.081421 5.115881 2.183939 21.423140 5.671086 0.751653 19.735226 5.959789 1.963224 18.429724 6.340569 2.502732 19.287949 9.655426 0.405526 18.618279 9.034588 2.034632 17.562626 8.151556 2.669271 17.565296 10.635517 1.528042 16.897509 9.686543 2.249632 16.557146 8.642326 2.456108 12.805802 9.297499 0.396113 13.690446 8.812744 1.339996 14.466259 8.446599 2.090291 12.989392 7.290460 0.462853 13.413997 7.341834 1.614542 14.268862 7.283943 2.577895 16.387793 6.908113 1.866971
89  11.789842 4.679736 3.473491 13.306966 5.085296 3.114326 14.352549 5.687123 2.832167 16.559830 3.233079 0.831191 16.155796 4.049562 1.708054 15.980320 4.767574 2.422236 17.186758 3.675448 0.395206 17.156824 4.426497 1.485266 17.079479 5.070100 2.210913 21.218719 5.634596 0.935666 19.592367 5.962958 2.204423 18.189234 6.357261 2.648773 19.306572 9.666884 0.373818 18.568886 9.063280 2.021413 17.529623 8.171107 2.631133 17.110949 10.669807 1.660046 16.521059 9.573258 2.332869 16.312016 8.470755 2.541924 12.797612 9.323351 0.394752 13.641434 8.820992 1.327088 14.392318 8.428763 2.124429 12.953074 7.307934 0.481793 13.351149 7.274294 1.610975 14.200831 7.265868 2.584125 16.291952 6.919798 1.863031
90  11.706656 4.526036 3.290452 13.143024 4.991578 3.014076 14.215050 5.588841 2.775291 16.356720 3.194975 1.122648 15.921948 4.036578 1.960415 15.796165 4.929550 2.579884 17.192284 3.673853 0.372176 17.115868 4.372702 1.509291 17.007811 5.080959 2.192138 21.029379 5.612421 1.171898 19.300020 5.970480 2.375917 17.926697 6.368406 2.764104 19.248804 9.753605 0.405235 18.550045 9.044866 2.055374 17.473492 8.189322 2.613504 16.553308 10.581231 1.633397 16.276962 9.465235 2.465981 16.130709 8.356338 2.584954 12.790758 9.301335 0.425049 13.626794 8.833599 1.323995 14.334571 8.387958 2.146276 12.989392 7.290460 0.462853 13.351570 7.321373 1.649218 14.175523 7.231076 2.567999 16.213881 6.878167 1.887433
91  11.593204 4.395630 3.035364 12.984652 4.907790 2.857141 14.049987 5.529613 2.668838 15.942153 3.067080 1.461880 15.659986 4.100261 2.252670 15.617601 5.085648 2.690194 17.190372 3.643965 0.355975 17.061068 4.384345 1.513570 16.920935 5.091465 2.179133 20.818451 5.583054 1.371436 19.102659 5.926353 2.572088 17.659332 6.368374 2.836148 19.269190 9.669803 0.359754 18.515842 9.054408 2.028378 17.421928 8.212557 2.610822 16.236036 10.516642 1.639421 16.019985 9.338498 2.428132 16.016171 8.251436 2.581362 12.815611 9.312171 0.396788 13.580462 8.815842 1.343076 14.276152 8.354935 2.115127 12.981975 7.270807 0.432711 13.302712 7.310089 1.649559 14.148071 7.204456 2.583854 16.120220 6.897502 1.859104
92  11.423068 4.274434 2.755346 12.844029 4.821999 2.669598 13.924910 5.466936 2.563586 15.482541 3.041292 1.888384 15.427741 4.191830 2.503605 15.500220 5.228797 2.792418 17.171438 3.673862 0.390248 17.042753 4.409826 1.459803 16.856573 5.064603 2.216526 20.526361 5.513438 1.588109 18.847267 5.930201 2.710921 17.414419 6.395498 2.895459 19.281384 9.658512 0.390260 18.439390 9.090710 2.012340 17.410156 8.231465 2.595039 15.988563 10.392343 1.647453 15.853229 9.256874 2.467018 15.925887 8.135900 2.595700 12.815029 9.268850 0.424181 13.532509 8.787958 1.386863 14.236980 8.354214 2.180413 12.996996 7.282160 0.452084 13.258863 7.253026 1.684441 14.120590 7.148130 2.628192 16.044086 6.876974 1.895987
93  11.265244 4.117631 2.378993 12.682358 4.706008 2.449010 13.770334 5.426229 2.457942 14.962951 3.016652 2.337346 15.122396 4.302997 2.768134 15.360734 5.372972 2.848188 17.226036 3.668169 0.423540 16.977955 4.384884 1.490767 16.781029 5.020346 2.234552 20.279396 5.470898 1.703932 18.621422 5.936110 2.852643 17.175158 6.410986 2.926739 19.287531 9.682816 0.371812 18.407843 9.050858 1.986387 17.373316 8.226625 2.584312 15.694711 10.288577 1.618443 15.696470 9.171980 2.490457 15.821711 8.098998 2.624861 12.801672 9.279960 0.377676 13.507244 8.783195 1.373909 14.183998 8.346048 2.180190 12.940648 7.360215 0.556240 13.170387 7.224350 1.843707 14.164098 7.126118 2.654149 15.967300 6.870288 1.882844
94  11.176071 4.005514 2.006275 12.566492 4.632394 2.215419 13.632725 5.327010 2.340515 14.535482 3.166673 2.714993 14.909921 4.460579 2.982044 15.283450 5.502649 2.913341 17.173809 3.638872 0.411926 16.903433 4.372082 1.489635 16.746302 4.983094 2.227169 20.028339 5.437354 1.823977 18.366415 5.939777 2.937171 16.944420 6.437047 2.966236 19.284735 9.679314 0.394200 18.427395 9.106549 1.969416 17.298641 8.245716 2.588865 15.415199 10.228866 1.589402 15.497441 9.103774 2.451519 15.712594 8.059474 2.639229 12.808414 9.346797 0.411100 13.472188 8.807631 1.406545 14.159720 8.331488 2.204112 12.586587 7.289054 1.047627 13.117768 7.179654 2.103491 14.237783 7.075103 2.735402 15.869838 6.843522 1.900786
95  11.039726 3.940130 1.637102 12.431172 4.550504 1.934992 13.488748 5.239104 2.208128 14.188682 3.263187 2.951336 14.761482 4.570147 3.087081 15.187319 5.559206 2.912163 17.174736 3.657536 0.388989 16.882589 4.352428 1.490767 16.655138 4.940401 2.248382 19.773054 5.362451 1.871117 18.115467 5.922112 2.993510 16.754602 6.426069 2.933460 19.287750 9.657888 0.386168 18.354364 9.085619 1.944050 17.249945 8.259736 2.562391 15.150667 10.142980 1.580968 15.318987 9.021343 2.448420 15.633294 8.034127 2.630556 12.820519 9.308825 0.413463 13.424672 8.796484 1.398297 14.072904 8.324804 2.217381 12.317435 7.224589 1.334492 13.065852 7.086861 2.381039 14.289762 7.003619 2.813309 15.778093 6.821684 1.906372
96  11.052938 3.892787 1.256339 12.380475 4.515130 1.698513 13.374600 5.157424 2.065783 13.904383 3.402379 3.116093 14.586828 4.607128 3.091560 15.086786 5.597561 2.915502 17.151947 3.631170 0.398230 16.835752 4.340580 1.477378 16.581364 4.930193 2.248080 19.533033 5.361601 1.849478 17.906500 5.945891 3.025782 16.582548 6.434213 2.926988 19.301954 9.686848 0.446402 18.356098 9.099227 1.949623 17.224648 8.247747 2.551186 14.904670 10.060986 1.576503 15.178488 8.976727 2.450322 15.521974 7.970561 2.626767 12.827976 9.296593 0.405891 13.397403 8.768925 1.415742 14.033081 8.341920 2.270883 12.075082 7.147984 1.818238 13.026565 6.946611 2.676374 14.354032 6.953217 2.893044 15.698094 6.840851 1.895147
97  11.044964 3.846831 0.858059 12.276656 4.420855 1.482545 13.252922 5.119798 1.925599 13.643612 3.409570 3.155175 14.449045 4.584277 3.068356 14.956059 5.533445 2.898860 17.122225 3.646964 0.380138 16.781359 4.329232 1.462040 16.520227 4.951830 2.178889 19.299871 5.282651 1.809597 17.774115 5.885104 2.944311 16.421608 6.437809 2.892179 19.316551 9.636899 0.442636 18.311171 8.987160 1.885280 17.162146 8.232873 2.499777 14.652406 9.944949 1.488403 14.989637 8.937819 2.419025 15.405656 7.972751 2.634314 12.853073 9.268486 0.401795 13.342864 8.744168 1.422823 13.927573 8.250572 2.248790 11.837815 7.029553 2.235174 13.043964 6.875354 2.929523 14.360557 6.885162 2.909520 15.591357 6.814233 1.883114
98  11.055285 3.843045 0.508924 12.235303 4.423993 1.184726 13.168748 5.030454 1.775512 13.402796 3.401743 3.192277 14.238682 4.476112 3.014200 14.833829 5.467716 2.892411 17.128716 3.668040 0.425017 16.765831 4.308337 1.482065 16.476629 4.950187 2.189303 19.036287 5.188978 1.738789 17.638737 5.819554 2.930184 16.272810 6.386907 2.898791 19.263683 9.668867 0.389702 18.238714 8.994115 1.840354 17.155226 8.254950 2.528538 14.448753 9.815428 1.422934 14.786725 8.884686 2.384181 15.303720 7.952770 2.630837 12.850760 9.304790 0.440221 13.284446 8.817370 1.454692 13.872790 8.267992 2.325844 11.624806 6.866215 2.713084 13.058876 6.780763 3.093244 14.316903 6.853810 2.916890 15.492104 6.757479 1.916771
99  11.070007 3.928780 0.370292 12.203602 4.434915 1.159852 13.129448 5.064216 1.786526 13.182215 3.289305 3.063694 14.001969 4.410412 2.954165 14.670142 5.305495 2.835608 17.119843 3.665312 0.409657 16.703045 4.316278 1.492878 16.411945 4.875954 2.222495 18.763178 5.061676 1.665740 17.415222 5.745358 2.959105 16.098532 6.356187 2.884339 19.267447 9.660109 0.382161 18.251251 8.965427 1.832605 17.084036 8.221189 2.450982 14.184996 9.747354 1.386991 14.631756 8.853890 2.319304 15.184153 7.969252 2.613712 12.763858 9.302761 0.394223 13.287939 8.775370 1.471080 13.832004 8.235538 2.331272 11.574516 6.695617 3.178930 13.027653 6.726448 3.224758 14.271590 6.774673 2.951113 15.440977 6.747129 1.877477
100  11.050557 3.896168 0.406769 12.213223 4.424274 1.168704 13.093739 5.138989 1.803811 13.019781 3.167853 3.003822 13.865055 4.260819 2.858974 14.564690 5.195943 2.778953 17.119843 3.665312 0.409657 16.706932 4.325833 1.448866 16.368105 4.902130 2.182350 18.520350 5.011443 1.624760 17.297844 5.689754 2.975016 15.991341 6.342767 2.923352 19.248991 9.676964 0.368621 18.206375 8.945069 1.808623 17.043360 8.203382 2.449354 14.095192 9.651752 1.259814 14.547421 8.831717 2.249756 15.108031 8.000733 2.601191 12.809198 9.254964 0.376757 13.210201 8.773747 1.529262 13.791211 8.203117 2.336744 11.493171 6.585561 3.486635 13.028846 6.653750 3.376579 14.199327 6.730425 2.990857 15.376690 6.742216 1.869202
101  11.028008 3.857339 0.413265 12.128153 4.452093 1.201138 12.983996 5.080510 1.869109 12.844611 3.033099 2.851919 13.717180 4.137751 2.750190 14.410134 5.082333 2.743596 17.099642 3.649250 0.366815 16.670620 4.268626 1.454696 16.289911 4.862669 2.186036 18.310015 4.985953 1.521622 17.217463 5.696727 2.897475 15.918363 6.323773 2.882558 19.234549 9.665778 0.381332 18.153648 8.918610 1.750588 17.036034 8.169971 2.421872 13.902578 9.621387 1.244614 14.438134 8.847751 2.212995 14.995096 8.022365 2.594742 12.771372 9.281552 0.429638 13.217780 8.752547 1.483485 13.726871 8.197604 2.357795 11.519810 6.494229 3.740906 12.932937 6.640701 3.411991 14.070909 6.674744 3.053184 15.253510 6.697124 1.884418
102  11.091757 3.861654 0.449286 12.128757 4.472809 1.233544 12.935783 5.065474 1.919307 12.678818 2.956254 2.756211 13.558120 4.063278 2.705261 14.272044 5.000738 2.725279 17.144009 3.646027 0.388126 16.651133 4.251986 1.427661 16.255274 4.825039 2.179197 18.034428 4.938198 1.398062 17.113543 5.645120 2.860331 15.804078 6.329986 2.850936 19.260674 9.677001 0.369237 18.123932 8.928920 1.751366 16.980612 8.169040 2.401263 13.770623 9.517822 1.130950 14.287602 8.828384 2.174849 14.881021 8.099294 2.556395 12.768268 9.301557 0.420368 13.215161 8.733703 1.494325 13.662567 8.192204 2.378915 11.438839 6.447582 3.858694 12.849363 6.600255 3.493080 13.991519 6.688143 3.138515 15.200299 6.678593 1.896230
103  11.069501 3.865875 0.431170 12.038777 4.426113 1.284490 12.863278 5.032156 1.976583 12.563176 2.890859 2.717534 13.419032 3.980293 2.632863 14.128685 4.895395 2.659231 17.169132 3.653099 0.410306 16.639956 4.206739 1.395239 16.176657 4.813310 2.132393 17.825485 4.901290 1.259420 16.985962 5.543569 2.759433 15.698985 6.247689 2.838101 19.273153 9.637802 0.372158 18.045303 8.868744 1.688963 16.899805 8.117859 2.346044 13.640068 9.461483 0.982400 14.176037 8.858734 2.049258 14.748414 8.136234 2.534475 12.760692 9.294679 0.420716 13.117217 8.708002 1.489569 13.583286 8.195556 2.374951 11.314076 6.364760 3.928793 12.671499 6.581843 3.475609 13.776180 6.689581 3.083297 15.110818 6.654757 1.888928
104  11.040516 3.886418 0.399062 12.008444 4.384698 1.278709 12.780412 4.977098 2.049928 12.390309 2.744670 2.641498 13.300994 3.869852 2.633802 13.996942 4.790613 2.627640 17.165260 3.660194 0.370486 16.591246 4.174012 1.452431 16.129272 4.771562 2.144269 17.513992 4.816301 1.081613 16.837585 5.430627 2.648444 15.621716 6.179434 2.820127 19.273579 9.647805 0.371037 17.993080 8.853603 1.651392 16.834141 8.126558 2.323621 13.432134 9.296717 0.763836 14.044850 8.839157 1.914508 14.586329 8.175207 2.447483 12.793115 9.284492 0.381805 13.096416 8.673514 1.523619 13.497858 8.152722 2.377344 11.008797 6.390381 3.919456 12.426871 6.523754 3.481158 13.602590 6.663780 3.080266 14.989755 6.598953 1.888169
105  11.035516 3.859789 0.421740 11.934663 4.390664 1.343653 12.800642 4.919232 2.105769 12.260265 2.647726 2.644117 13.168818 3.762949 2.599990 13.869204 4.687611 2.630472 17.145462 3.639747 0.376758 16.534378 4.183216 1.475259 16.033585 4.726730 2.119822 17.217794 4.929731 0.840573 16.787699 5.306002 2.553464 15.640434 6.044165 2.823254 19.262939 9.642536 0.388723 17.912294 8.815903 1.562326 16.742386 8.060446 2.236681 13.332577 9.110116 0.553354 13.902453 8.828758 1.795429 14.461973 8.178771 2.384391 12.782189 9.288769 0.416855 12.966247 8.702020 1.497936 13.388948 8.137291 2.395665 10.803354 6.294394 3.880248 12.177419 6.483305 3.406127 13.387938 6.648925 3.074413 14.879097 6.578323 1.907772
106  11.053472 3.874520 0.401617 11.877612 4.340935 1.389372 12.740139 4.928650 2.150802 12.176557 2.591539 2.656358 13.064903 3.708491 2.567032 13.755998 4.627975 2.599949 17.167368 3.651861 0.380475 16.513079 4.127193 1.418082 15.972503 4.719553 2.102078 17.069490 4.920698 0.800982 16.750902 5.225236 2.363173 15.643202 5.939133 2.806541 19.247721 9.674145 0.390230 17.834652 8.765989 1.492386 16.664326 8.036815 2.165946 13.198061 9.036897 0.426207 13.762865 8.762568 1.607536 14.404797 8.178993 2.312550 12.770260 9.295939 0.412466 12.963988 8.695787 1.497037 13.296061 8.060369 2.391356 10.559450 6.190495 3.814228 11.963215 6.384279 3.392206 13.139292 6.624848 3.050313 14.754992 6.473175 1.894796
107  11.021536 3.869659 0.447820 11.818009 4.312968 1.403035 12.617303 4.833302 2.195273 12.054554 2.490811 2.649488 12.955780 3.615249 2.564156 13.626461 4.525416 2.592764 17.170403 3.657158 0.393944 16.464514 4.144241 1.420598 15.990817 4.620431 2.118101 16.742975 4.709169 0.452552 16.703348 5.132642 2.217226 15.654714 5.814343 2.750972 19.235865 9.645061 0.416708 17.736626 8.705324 1.429805 16.561060 7.968703 2.097429 13.191462 8.973891 0.393740 13.745486 8.691987 1.542586 14.250356 8.182568 2.278216 12.759301 9.287356 0.426098 12.913552 8.666890 1.460724 13.247466 8.071630 2.379308 10.328229 6.086907 3.783902 11.733366 6.304306 3.391197 12.878491 6.547312 2.990723 14.642980 6.400740 1.889121
108  11.032469 3.855826 0.394686 11.779258 4.248211 1.430204 12.555771 4.820707 2.203196 11.975224 2.460782 2.641808 12.831469 3.522923 2.587227 13.516838 4.459191 2.602317 17.142357 3.636343 0.426276 16.438110 4.089532 1.370594 15.974703 4.560191 2.190668 16.740263 4.591237 0.508215 16.631529 5.029173 2.181758 15.593498 5.760335 2.759085 19.229393 9.638844 0.436366 17.703438 8.660051 1.383836 16.480274 7.917076 2.047730 13.210591 8.966846 0.441452 13.719481 8.633188 1.462951 14.208435 8.131199 2.277485 12.798846 9.321507 0.432730 12.956216 8.675512 1.489752 13.180390 7.965619 2.326405 10.160359 6.053088 3.761611 11.541719 6.291720 3.325502 12.732360 6.484107 3.005074 14.558776 6.408637 1.868374
109  11.015036 3.863659 0.388479 11.730532 4.215618 1.476290 12.451049 4.771166 2.265188 11.858700 2.347983 2.616148 12.724207 3.484235 2.551596 13.411999 4.386288 2.586327 17.152750 3.644031 0.389177 16.351599 4.123971 1.369129 15.820847 4.564019 2.055231 16.878870 4.411849 0.498055 16.539400 4.936476 2.136135 15.518506 5.664546 2.725703 19.216560 9.666349 0.466182 17.609285 8.611095 1.291163 16.460056 7.894878 1.985159 13.186687 8.949552 0.425556 13.706532 8.610088 1.477893 14.166383 8.102427 2.288918 12.762668 9.287824 0.441715 12.922198 8.591214 1.486094 13.120914 7.997811 2.388487 9.994347 6.009512 3.711385 11.342316 6.257914 3.282113 12.504149 6.443157 2.933234 14.473053 6.309574 1.866528
110  11.053261 3.888664 0.421197 11.673213 4.185176 1.512157 12.392542 4.720747 2.310868 11.777199 2.307249 2.620650 12.650573 3.454070 2.542711 13.343297 4.334031 2.614414 17.131281 3.627297 0.382048 16.332182 4.122671 1.426841 15.775204 4.532353 2.039099 16.950720 4.401920 0.526382 16.554094 4.919695 2.168849 15.506754 5.633811 2.738541 19.233536 9.669467 0.474770 17.612410 8.628530 1.300133 16.421219 7.869940 1.938223 13.253224 8.920321 0.410963 13.701779 8.574967 1.525226 14.134025 8.084246 2.287788 12.775163 9.273145 0.377659 12.924858 8.601683 1.469227 13.088186 7.947026 2.353635 9.818476 5.993918 3.645031 11.216223 6.228624 3.259367 12.378778 6.438560 2.929101 14.446517 6.277647 1.846217
111  11.055798 3.834824 0.430812 11.647761 4.179853 1.518407 12.361863 4.733616 2.324931 11.727095 2.256563 2.605937 12.585132 3.387418 2.526498 13.299689 4.298582 2.598152 17.133375 3.640044 0.403563 16.301315 4.201215 1.394847 15.738557 4.522365 2.052991 17.031225 4.270507 0.589124 16.529257 4.876894 2.152797 15.523275 5.583898 2.729855 19.197704 9.637804 0.474743 17.510815 8.627107 1.257331 16.369101 7.848510 1.920809 13.243979 8.935151 0.434105 13.671433 8.511745 1.454268 14.123572 8.017177 2.295170 12.736769 9.304288 0.416365 12.915898 8.569457 1.462262 13.047262 7.915234 2.359803 9.660927 6.013882 3.576093 11.070313 6.199070 3.221713 12.276789 6.377380 2.940951 14.360967 6.239611 1.885756
112  11.033903 3.830407 0.438770 11.603478 4.144006 1.529629 12.340213 4.694074 2.354086 11.666846 2.215993 2.607403 12.560851 3.339886 2.556387 13.230302 4.231158 2.618821 17.149462 3.667067 0.385104 16.329391 4.150250 1.381939 15.699565 4.483032 2.039755 17.106070 4.234254 0.587280 16.538248 4.838025 2.143041 15.526568 5.487293 2.750356 19.125031 9.565901 0.461040 17.465609 8.543110 1.282707 16.294628 7.809645 1.953327 13.203835 8.982485 0.380936 13.689733 8.559960 1.482752 14.096723 8.024419 2.282581 12.773794 9.230319 0.329039 12.883780 8.519960 1.483368 13.047262 7.915234 2.359803 9.564908 5.980605 3.522054 10.955297 6.214060 3.110691 12.161758 6.381948 2.864136 14.349057 6.246093 1.872231
113  11.002413 3.862236 0.403572 11.578525 4.132370 1.559762 12.287355 4.668018 2.348119 11.603102 2.150168 2.581312 12.464128 3.308808 2.525412 13.169576 4.199161 2.589566 17.139610 3.644510 0.398814 16.239649 4.078720 1.396922 15.676114 4.438725 2.043561 17.183563 4.139045 0.563525 16.567089 4.760170 2.101994 15.507419 5.464646 2.735768 19.039454 9.463054 0.459157 17.405817 8.428921 1.308221 16.214252 7.758928 2.001099 13.243794 8.958575 0.428681 13.640408 8.538360 1.503150 14.076346 7.963439 2.255745 12.734305 9.229222 0.389032 12.879254 8.488369 1.439805 13.025694 7.877593 2.341059 9.442604 5.974903 3.483814 10.837096 6.225125 3.094007 12.056377 6.386536 2.836046 14.268500 6.189286 1.891954
114  11.028337 3.885874 0.402409 11.546128 4.118681 1.507012 12.241084 4.613920 2.403928 11.506082 2.126579 2.532081 12.372395 3.251830 2.433715 13.072181 4.128901 2.546804 17.119541 3.634217 0.373345 16.211838 4.009135 1.370756 15.610488 4.410504 2.003615 17.194595 4.041160 0.550404 16.484684 4.700308 2.121007 15.498406 5.374449 2.745213 18.930586 9.321237 0.484568 17.327908 8.305981 1.400105 16.117844 7.628964 2.112664 13.202632 8.956477 0.335430 13.685112 8.466827 1.457814 14.014487 7.892173 2.241612 12.733639 9.258681 0.401930 12.860105 8.500502 1.442042 12.984738 7.845827 2.347288 9.341509 5.991471 3.451356 10.719380 6.214524 3.068319 11.979645 6.348522 2.805099 14.220385 6.126805 1.855053
115  11.011547 3.863647 0.377330 11.528579 4.059474 1.539449 12.220302 4.581799 2.405231 11.412543 2.012819 2.384914 12.316760 3.182285 2.347484 12.991196 4.038403 2.500426 17.131281 3.601833 0.371242 16.177544 4.003940 1.390282 15.569475 4.399072 2.010568 17.143774 4.015906 0.532413 16.462749 4.653300 2.080792 15.460164 5.312534 2.694025 18.766375 9.201187 0.452737 17.050528 8.280576 1.476139 16.000109 7.574957 2.165097 13.170189 8.973332 0.369989 13.612460 8.458749 1.439187 13.973565 7.859381 2.246928 12.723912 9.227918 0.390233 12.801557 8.476665 1.481086 12.905181 7.826062 2.403590 9.249101 5.971541 3.440380 10.625069 6.179129 3.039103 11.880657 6.312401 2.770588 14.122958 6.075199 1.858145
116  10.977396 3.856875 0.371255 11.496856 4.062853 1.538425 12.158714 4.577557 2.428132 11.377721 1.913308 2.246153 12.190608 3.057735 2.298345 12.934291 3.963938 2.455080 17.125933 3.659014 0.405875 16.173136 4.004804 1.381385 15.558229 4.386178 1.985016 17.145157 4.022020 0.520520 16.447512 4.651649 2.076207 15.435533 5.292299 2.733257 18.590931 9.146382 0.587572 16.933943 8.198449 1.585005 15.850231 7.513980 2.272783 13.136942 8.948695 0.402731 13.585639 8.482984 1.422949 13.888994 7.859616 2.292659 12.555758 9.214867 0.559251 12.674617 8.390722 1.545527 12.819387 7.760410 2.466170 9.112248 5.886031 3.408025 10.498609 6.101899 3.020519 11.711459 6.240096 2.761508 14.049081 6.058259 1.886573
117  10.972485 3.844213 0.396393 11.454913 4.048213 1.508863 12.133949 4.536624 2.431691 11.398065 1.789330 2.105763 12.182725 2.932973 2.191834 12.846910 3.875755 2.402697 17.106558 3.634469 0.441137 16.162579 3.976810 1.383777 15.527591 4.368435 1.961742 17.133003 4.016972 0.531198 16.440235 4.602777 2.108448 15.423462 5.254801 2.753619 18.409555 9.129071 0.754047 16.761705 8.249239 1.803553 15.646029 7.456830 2.414814 13.099607 8.959564 0.429890 13.523393 8.433737 1.463310 13.826982 7.788567 2.278831 12.348701 9.160293 0.788877 12.460911 8.236975 1.770588 12.749867 7.512450 2.467618 8.997220 5.787752 3.341769 10.402522 5.982350 2.988022 11.607368 6.179184 2.732703 13.985559 5.985429 1.882723
118  10.967338 3.842749 0.406918 11.426759 4.039859 1.497231 12.127460 4.515313 2.417246 11.343109 1.676239 1.927655 12.172197 2.831542 2.129527 12.775103 3.783447 2.360307 17.132032 3.646466 0.431417 16.131945 3.952633 1.393880 15.518785 4.384860 1.963284 17.143774 4.015906 0.532413 16.430674 4.592987 2.134954 15.384001 5.228528 2.740376 18.187546 9.077153 1.005939 16.624531 8.184782 1.990991 15.431671 7.361999 2.520273 13.121495 8.906674 0.392309 13.464465 8.463104 1.465998 13.726172 7.753432 2.255313 12.079315 9.151674 1.080357 12.344967 8.212021 1.993013 12.726272 7.316263 2.613675 8.864081 5.669916 3.280512 10.266231 5.924542 2.957263 11.510386 6.092914 2.734090 13.917635 5.954120 1.877616
119  10.955981 3.896099 0.342570 11.388352 3.964338 1.523252 12.067328 4.452715 2.420236 11.317524 1.601494 1.655685 12.069756 2.785955 1.932020 12.686860 3.686551 2.254211 17.122049 3.657557 0.376983 16.123571 3.968609 1.385610 15.470845 4.342643 1.936159 17.146271 3.999566 0.498575 16.386801 4.586050 2.064186 15.367407 5.180296 2.755652 17.952879 9.015481 1.154959 16.386900 8.118143 2.240875 15.212608 7.276155 2.629428 13.158812 8.934874 0.365601 13.380053 8.438112 1.436706 13.646500 7.756865 2.251238 11.724776 9.038148 1.444841 12.074341 7.970484 2.259244 12.668048 7.041424 2.744900 8.677686 5.550159 3.169301 10.115254 5.838519 2.893544 11.366731 6.036025 2.680687 13.818586 5.897548 1.889829
120  10.984694 3.894555 0.337723 11.391896 3.936498 1.544981 11.999197 4.442228 2.449366 11.330054 1.501134 1.404315 12.039170 2.612867 1.774891 12.606356 3.576120 2.163830 17.103277 3.672796 0.394818 16.100643 3.930217 1.367543 15.416410 4.326994 1.922053 17.163940 4.007672 0.546747 16.389006 4.596243 2.075742 15.299623 5.152090 2.733481 17.627275 9.036162 1.328411 16.102247 8.072070 2.402263 14.987810 7.137196 2.755700 13.144844 8.940775 0.411762 13.405569 8.383403 1.499769 13.594906 7.725078 2.268850 11.297025 8.830523 1.818289 11.860978 7.731725 2.508280 12.619727 6.804111 2.827637 8.550708 5.435657 3.089907 9.992028 5.742070 2.825043 11.235490 5.968362 2.663180 13.719962 5.839401 1.962526
121  10.963815 3.877183 0.367599 11.364851 3.869657 1.579978 11.966329 4.350459 2.470082 11.319115 1.463339 1.132372 11.985792 2.585653 1.579115 12.545207 3.485598 2.066785 17.071377 3.678826 0.395158 16.022203 3.955514 1.334669 15.328140 4.291526 1.847061 17.115305 4.008871 0.482997 16.335464 4.506386 2.131482 15.285272 5.113268 2.740541 17.320683 9.021224 1.491988 15.839297 8.007223 2.538401 14.731232 7.007854 2.824624 13.123337 8.945250 0.368021 13.279342 8.371849 1.491287 13.454870 7.676515 2.280977 10.845210 8.480464 2.154017 11.686953 7.469329 2.726990 12.552029 6.604738 2.884362 8.393192 5.329600 2.976100 9.858854 5.631579 2.759158 11.097200 5.864034 2.616578 13.643834 5.800684 1.973883
122  10.990164 3.868675 0.331139 11.342951 3.827574 1.527892 11.956090 4.286262 2.485139 11.360714 1.420628 0.857125 11.962249 2.508137 1.420300 12.478887 3.355660 2.007535 17.046083 3.701130 0.420316 15.988616 3.922081 1.360926 15.290196 4.271031 1.890348 17.134373 4.023083 0.519291 16.332708 4.534615 2.071646 15.236055 5.095474 2.720243 17.037672 9.003245 1.636158 15.571941 7.881917 2.719517 14.470286 6.849649 2.890114 13.154718 8.941965 0.440447 13.225717 8.321151 1.491531 13.351640 7.708086 2.293278 10.497000 8.071680 2.435462 11.486856 7.151173 2.902513 12.445702 6.392445 2.931510 8.256501 5.219311 2.856229 9.699174 5.506129 2.692484 10.948178 5.768935 2.563219 13.565842 5.755848 1.922254
123  10.981297 3.876918 0.335807 11.320560 3.780707 1.530311 11.906708 4.203918 2.483532 11.404165 1.400555 0.572621 11.974297 2.484847 1.236022 12.490088 3.287690 1.804872 16.960653 3.690691 0.635677 15.912617 3.934218 1.416617 15.172565 4.302805 1.980234 17.146954 4.002622 0.492608 16.338446 4.544367 2.055477 15.199316 5.031352 2.727322 16.720419 8.942708 1.741185 15.330149 7.767517 2.831525 14.250360 6.736814 2.915795 13.118237 8.953037 0.381745 13.152033 8.312028 1.443620 13.274049 7.646177 2.254895 10.106713 7.586275 2.735535 11.356153 6.883399 2.927621 12.411183 6.254362 2.950663 8.114930 5.077694 2.688597 9.542757 5.391494 2.587280 10.834512 5.675312 2.533776 13.444563 5.704745 1.943975
124  11.018663 3.839645 0.371104 11.321459 3.727618 1.608975 11.869564 4.143412 2.499413 11.468653 1.485440 0.441761 11.951097 2.454522 1.145471 12.448662 3.173229 1.874110 16.862848 3.490696 0.856734 15.889282 3.902955 1.619916 15.016573 4.227631 2.119345 17.134157 3.994526 0.509323 16.342464 4.584463 2.041731 15.156552 5.026870 2.711369 16.411018 8.885547 1.860059 15.119771 7.679940 2.933271 14.056495 6.560661 2.978033 13.142888 8.929434 0.387672 13.084777 8.299208 1.507895 13.187901 7.603731 2.257933 9.919275 7.123751 2.983630 11.248524 6.634838 3.063051 12.360484 6.158780 2.987644 7.999879 4.945104 2.584394 9.427924 5.291927 2.491277 10.750458 5.570820 2.461330 13.383143 5.623599 1.983269
125  10.975267 3.804898 0.411375 11.286167 3.717309 1.596586 11.800889 4.107050 2.523825 11.478832 1.478684 0.397134 11.954741 2.454958 1.161403 12.401983 3.129549 1.952390 16.741175 3.372952 1.162852 15.607165 3.731558 1.921736 14.743275 4.167963 2.352798 17.131516 3.982342 0.533272 16.247322 4.527790 2.028069 15.114436 4.995317 2.673822 16.086920 8.838250 1.928808 14.844562 7.590293 2.995961 13.844993 6.426230 2.947072 13.114122 8.918720 0.365090 13.052103 8.319487 1.513195 13.108191 7.608029 2.254808 9.749109 6.846841 3.141773 11.173479 6.385634 3.163335 12.285725 6.066113 2.983317 7.853653 4.874998 2.430328 9.296487 5.199247 2.422461 10.570500 5.487337 2.408760 13.285424 5.695133 1.906739
126  10.979797 3.833066 0.424923 11.230977 3.664303 1.575434 11.758759 4.061975 2.554025 11.504264 1.479895 0.406759 11.928085 2.414643 1.185181 12.349886 3.098595 1.984517 16.525572 3.229964 1.359701 15.398529 3.653759 2.125672 14.524381 4.204328 2.468265 17.129642 4.001728 0.561014 16.242056 4.547762 2.009696 15.090635 4.967468 2.694424 15.805092 8.825188 2.063044 14.628819 7.489066 3.046990 13.657231 6.320992 2.940752 13.147661 8.941523 0.403393 13.057207 8.268820 1.535196 13.028480 7.612449 2.251847 9.516188 6.548019 3.294340 11.000474 6.313308 3.188985 12.144271 6.048823 3.018169 7.690281 4.808765 2.298261 9.165290 5.171572 2.306722 10.463055 5.438717 2.367875 13.198379 5.608192 1.912615
127  10.967029 3.782654 0.422214 11.159079 3.663429 1.554288 11.629220 4.016295 2.573124 11.455607 1.487977 0.391237 11.894460 2.381787 1.197622 12.286149 3.077612 1.978547 16.246380 2.996045 1.663209 15.115926 3.545923 2.340386 14.209186 4.190513 2.569057 16.956739 4.125963 0.485861 16.198658 4.563814 1.984754 15.009108 4.961320 2.673323 15.521917 8.711843 2.069088 14.414361 7.426913 3.022521 13.470724 6.228067 2.922547 13.126567 8.949724 0.400237 13.011668 8.281274 1.480906 12.952600 7.496622 2.151812 9.400065 6.482278 3.241614 10.854836 6.225311 3.147201 11.902449 6.090028 2.903416 7.572587 4.743546 2.052105 9.051419 5.104865 2.157097 10.308784 5.373190 2.297729 13.059299 5.516136 1.946028
128  10.511904 6.881527 -2.599761 11.164124 3.629715 1.559752 11.580327 4.028649 2.585101 11.440622 1.493075 0.411935 11.869803 2.379462 1.226417 12.282468 3.032975 1.985034 15.870646 2.709821 1.815677 14.684205 3.358622 2.535556 13.924785 4.143761 2.656402 17.003540 4.011520 0.460918 16.169100 4.539638 1.995082 14.973689 4.913054 2.686912 15.173005 8.667216 2.039010 14.122343 7.291909 3.035544 13.295434 6.143583 2.887549 13.128859 8.916162 0.404597 12.976176 8.265850 1.464529 12.847391 7.511827 2.184947 9.160670 6.356215 3.232661 10.593243 6.250638 3.042706 11.718352 6.044387 2.907249 7.445855 4.687455 1.766815 8.877303 5.043161 1.954203 10.149542 5.313105 2.208213 12.957464 5.499675 1.950683
129  11.012231 3.866132 0.416816 11.027507 3.629670 1.581681 11.507663 4.013176 2.580123 11.428477 1.466237 0.396080 11.849272 2.397656 1.232743 12.167793 3.060582 2.009623 15.340635 2.423680 1.960848 14.384080 3.316289 2.578874 13.652552 4.118249 2.677737 17.053001 3.976809 0.462771 16.127090 4.510652 1.985591 14.916083 4.880599 2.643208 14.908208 8.623585 1.971760 13.828353 7.261355 3.068390 13.099938 6.103511 2.889577 13.104457 8.926057 0.406926 12.927064 8.234142 1.443433 12.798070 7.497313 2.117016 8.941204 6.531357 2.866241 10.311075 6.240832 2.929358 11.444942 6.030457 2.874244 7.418488 4.703542 1.211442 8.789842 5.021615 1.674051 10.021041 5.238187 2.047551 12.862041 5.469703 1.928968
130  11.002418 3.799203 0.418669 11.033127 3.614630 1.602109 11.439296 4.055597 2.563360 11.432809 1.457907 0.392087 11.774297 2.355999 1.294598 12.102695 3.039536 2.064502 14.863883 2.181103 2.095760 14.020638 3.181282 2.632990 13.423107 4.086935 2.717530 17.029911 3.986684 0.466006 16.087934 4.484243 2.001942 14.862562 4.855525 2.638297 14.584095 8.597203 1.863876 13.645801 7.291573 3.052488 12.964470 6.040652 2.863913 13.089274 8.912465 0.453632 12.876237 8.207355 1.460059 12.683325 7.485534 2.137411 8.794965 6.602557 2.586889 10.058252 6.228376 2.840800 11.232085 6.062738 2.792933 7.455174 4.710812 0.744094 8.754980 5.043576 1.334042 9.864186 5.214995 1.841470 12.758994 5.446251 1.921292
131  10.967607 3.814378 0.487375 10.914648 3.646773 1.607249 11.359779 4.102502 2.570790 11.467255 1.482212 0.366594 11.785383 2.378917 1.283823 12.028681 2.993176 2.076874 14.378928 2.007744 2.091377 14.266326 3.712395 1.934474 13.205285 4.067281 2.709798 17.019316 4.058781 0.383224 16.047451 4.475986 1.945613 14.813000 4.806369 2.580928 14.320936 8.540826 1.705041 13.464436 7.302913 3.010237 12.805134 6.016658 2.840665 13.110179 8.933015 0.407932 12.845811 8.235078 1.457188 12.617782 7.474011 2.098861 8.574890 6.633884 2.368762 9.881945 6.236420 2.664550 11.016746 6.096528 2.694198 7.420030 4.760824 0.427017 8.642634 5.074829 1.125825 9.763053 5.258411 1.700176 12.665596 5.412462 1.884787
132  10.888616 3.721458 0.460113 10.825372 3.660160 1.602323 11.311532 4.125411 2.569842 11.468252 1.453879 0.373186 11.683444 2.380525 1.291982 11.981853 3.021191 2.100869 13.972907 1.893721 2.105181 13.986484 3.312097 2.061474 13.047862 4.077507 2.720517 17.021578 3.970685 0.397187 15.975289 4.444191 1.938411 14.764138 4.825685 2.584331 14.103632 8.468409 1.547475 13.350578 7.350805 2.967688 12.689802 5.986354 2.853911 13.086618 8.901663 0.447557 12.792535 8.230716 1.434211 12.540993 7.473631 2.091902 8.343743 6.444310 2.322090 9.629537 6.264209 2.516810 10.749338 6.114523 2.587487 7.435985 4.787332 0.420867 8.640912 5.093095 1.132061 9.744340 5.281890 1.753963 12.559844 5.386517 1.886792
133  10.555825 3.736481 0.555199 10.688212 3.563626 1.816485 11.238819 4.165947 2.651972 11.462889 1.466227 0.371356 11.645864 2.348744 1.316858 11.912639 2.997897 2.105317 13.682296 1.831202 2.113465 13.799502 3.319465 2.104326 12.915775 4.092445 2.750700 17.023088 4.005627 0.374006 15.914407 4.427335 1.931969 14.725395 4.797817 2.589075 13.865163 8.320140 1.299357 13.258537 7.324962 2.839899 12.659127 6.031202 2.829821 13.063819 8.923355 0.406887 12.723499 8.276058 1.454239 12.502058 7.461523 2.034534 8.139160 6.445632 2.115412 9.398990 6.294485 2.359847 10.545271 6.175825 2.487115 7.422256 4.783338 0.411264 8.605629 5.080420 1.099484 9.692232 5.222713 1.848019 12.484851 5.374057 1.875187
134  10.098658 3.505087 0.868677 10.435207 3.626534 2.153539 11.219157 4.229321 2.782880 11.463593 1.446597 0.385518 11.657338 2.321293 1.324324 11.818250 2.973567 2.153290 13.497156 1.815948 2.092640 13.636168 3.361007 2.134641 12.826644 4.124890 2.726536 17.045839 4.031822 0.368454 15.902991 4.441442 1.898593 14.665369 4.797799 2.554307 13.633512 8.161890 1.123996 13.175027 7.388256 2.699428 12.601127 6.035709 2.855519 13.108920 8.907475 0.408586 12.652481 8.214210 1.397102 12.456711 7.430878 2.041214 7.986444 6.451663 1.953651 9.255861 6.344128 2.178960 10.379371 6.179704 2.419630 7.416390 4.781746 0.394432 8.541818 5.096520 1.168352 9.595014 5.230576 1.920524 12.365838 5.349513 1.895114
135  9.757768 3.304761 1.329214 10.285317 3.725811 2.417385 11.186047 4.336061 2.871039 11.464358 1.456985 0.395949 11.620341 2.287051 1.363305 11.764663 2.969616 2.131197 13.305364 1.833883 2.025711 13.510003 3.308117 2.075677 12.728036 4.131526 2.717881 16.999207 4.025830 0.339694 15.816894 4.450972 1.858501 14.595518 4.803823 2.508023 13.381175 8.019665 0.920313 13.059515 7.401699 2.605825 12.514274 6.094107 2.809728 13.055794 8.924900 0.413332 12.615985 8.236950 1.385045 12.383549 7.426335 2.006514 7.860733 6.497317 1.845695 9.102503 6.349426 2.077496 10.204206 6.190968 2.352920 7.382015 4.801425 0.414509 8.519219 5.070973 1.221722 9.548103 5.230808 1.979732 12.287255 5.344520 1.897811
136  9.395569 3.176846 1.789517 10.198405 3.758113 2.671112 11.145906 4.411694 2.934096 11.515152 1.461700 0.415287 11.548603 2.228729 1.401650 11.708841 2.950972 2.171571 13.115065 1.819157 1.933975 13.390324 3.296124 2.064764 12.618409 4.103660 2.716181 17.009472 4.057888 0.376494 15.731201 4.434014 1.855347 14.500879 4.816144 2.456961 13.162540 7.761445 0.682247 12.957704 7.399369 2.514621 12.438194 6.140715 2.787390 13.085238 8.918909 0.392937 12.594087 8.238754 1.371602 12.316694 7.400145 1.977849 7.495177 6.600492 1.902220 8.964050 6.390284 2.009196 10.056818 6.184500 2.324925 7.389321 4.818840 0.436670 8.465188 5.066896 1.247162 9.478316 5.243122 2.045869 12.159431 5.301245 1.909919
137  9.072857 3.087016 2.415224 10.075811 3.788360 3.004330 11.101248 4.494182 2.963941 11.433037 1.464273 0.371385 11.502356 2.219517 1.382010 11.635362 2.904143 2.184509 12.916731 1.813351 1.799876 13.270864 3.238514 1.991374 12.533714 4.048554 2.707585 17.008070 4.041962 0.379619 15.694191 4.456585 1.762640 14.440901 4.799111 2.426298 12.993801 7.630373 0.544795 12.914218 7.451518 2.262837 12.412135 6.202960 2.752365 13.094237 8.914690 0.383302 12.610972 8.181835 1.319210 12.287144 7.393428 1.957542 7.394073 6.642575 1.763219 8.814190 6.374245 1.942508 9.939013 6.201029 2.270762 7.382015 4.801425 0.414509 8.445210 5.067745 1.284405 9.420745 5.220789 2.069749 12.052010 5.252614 1.897999
